# Supplementary material for: The essential role of sugar metabolism in the acclimation response of Arabidopsis thaliana to high light intensities
Source: J Exp Bot. 2014 Feb 12;65(6):1619–36. doi: 10.1093/jxb/eru027 (PMC3967092; doi:10.1093/jxb/eru027)
Supplement: Supplementary Data [file supp_eru027_jexbot114363_file002.xlsx]

## Sheet: Checklist
Supplemental Table Sxx. Metabolite Reporting Guidelines (Checklist table)
Level	Aspect	Information	Fill in
general aspect	Type of metabolome analysis	targeted metabolite analysis	TRUE
		non-targeted metabolite class scale profiling	FALSE
		non-targeted metabolome scale profiling	FALSE
		non-targeted finger printing of mass features	FALSE
	Type of quantification	absolute or quantification	Relative quantification
	Type of reference samples	chemically defined	standard reference compounds aquired from chemical companies
		biologically defined	-
	Type of replication	analytical (same analytical sample preparation)	1
		technological (same biological preparation)	1
		biological (same experimental condition)	5
		full experiment	80
	Type of technology	reference publication	Lisec et al (2006)
	Sample preparation		chemical derivatized
		method of chromatography/separation	Lisec et al (2006)
		method of ionization	- 70 eV hard ionization
		method of detection	electron impact ionization
metabolite/mass feature	Metabolite	metabolite name	see overview table
		metabolite sum formula	see overview table
		metabolite structure and public source of metabolite identifier	Metabolites were identified in comparison to database entries of authentic standards (Kopka et al., 2005)
	Identification	identification process	manually supervized with TagFinder software
		by authentic mass isotopomer added to one or all biological sample(s)	FALSE
		by authentic reference compound within a co-processed reference mixture	FALSE
		by authentic reference compound previously mapped to the analytical system	TRUE
		reference library	Metabolites were identified in comparison to database entries of authentic standards (Kopka et al., 2005)
		type of mass spectrum	centroid
		by match of molecular mass (single mass fragment)	A minimum of 3 unique mass fragments was required for the relative quantification of metabolite pool sizes
		by match of fragments	YES
		by match of fragmentation pattern	YES
		by match of mass spectrum to reference library	Mass spectral matching thresholds were: Match > 650 (best match = 1000) and RI-deviation < 1.0%
		type of retention index
		by match of retention time (index) to reference library	fatty acid methylesters (FAMEs)
	Quantification	type of quantification	relative quantification by internal standard and sample fresh weight
	Validity testing	Recovery testing (chemical analog)	not performed
		Recovery testing (internally added mass isotopomer)	not performed
		Recovery testing (mixture of most divergent samples from the experiment)	not performed
		Test for linear range	not performed
		Limit of quantification (LOQ)	not performed
		Limit of detection (LOD)	not performed
		Mass spectral matching thresholds were: Match > 650 (best match = 1000) and RI-deviation < 1.0%

## Sheet: Overview
Table S1. Overview of the metabolite reporting list.
GC-TOF-MS metabolites
	A	B	C	D	E	F	G	H	I	J	K	L	M	N
1
2	Experiment title:		Acclimation response of Arabidopsis thaliana to high light conditions
3	Organism/Plant species:		Arabidopsis thaliana
4	Organ/tissue:		leaves
5	Analytical tool:		GC-TOF-MS
6
7	Peak/compound no.- number referenced back to the main text
8	Putative Name- putative identification of the metabolite/derivative
9	Time expected, Time deviation, Tag Time Index
10	Mass to charge ratio (m/z)
11	Corresponding metabolite name in literature
12	Metabolite class
13	Mol. Formula- molecular formula of the metabolite or its FA adduct;
14	Species detected before with references
15	Identification level (A; B; C; D)- (A) standard or NMR; (B) MS/MS; (C) MSE; (D) MS only
16
17	Peak/Compound no.	Putative metabolite name (Derivative)	Time Expected	Time Deviation	Tag Time Index	Mass to charge ratio (m/z)	Corresponding Metabolite in Literature	Metabolite Class	Mol formula	Species detected before	References	Identification level (A-D)
18	1	M000071_A104002-101_METB_222650_TOF_Pyruvic acid (1MEOX) (1TMS)	222650	0.39	223411	174	Pyruvate	Organic acids	C3H4O3	Tomato, Arabidopsis	Carrari et al 2006, Timm et al 2013	A
19	2	M000053_A129003-101_METB_291783_TOF_Glycerol (3TMS)	291783	-0.15	291621	205	Glycerol	Polyol (triol)	C3H8O3	Tomato, Arabidopsis, potato	Carrari et al 2006, Timm et al 2013, Szecowka et al 2012	A
20	3	M000031_A133001-101_METB_325180_TOF_Glycine (3TMS)	325180	-0.05	324792	174	Glycine	Amino acids	C2H5NO2	Tomato, Arabidopsis, potato, Lotus japonicus	Carrari et al 2006, Timm et al 2013, Szecowka et al 2012, Rocha et al 2010	A
21	4	M000029_A132003-101_METB_338693_TOF_Proline, L- (2TMS)	338693	-0.48	338251	142	Proline	Amino acids	C5H9NO2	Tomato, Arabidopsis, potato	Carrari et al 2006, Timm et al 2013, Szecowka et al 2012	A
22	5	M000015_A138001-101_METB_357523_TOF_Serine, DL- (3TMS)	357523	0.01	357355	204	Serine	Amino acids	C3H7NO3	Tomato, Arabidopsis, potato	Carrari et al 2006, Timm et al 2013, Szecowka et al 2012	A
23	6	M000067_A137001-101_METB_371255_TOF_Fumaric acid (2TMS)	371255	0.08	371584	245	Fumarate	Organic acids	C4H4O4	Tomato, Arabidopsis, potato, Lotus japonicus	Carrari et al 2006, Timm et al 2013, Szecowka et al 2012, Rocha et al 2010	A
24	7	M000054_A150002-101_METB_408455_TOF_Erythritol (4TMS)	408455	-0.04	408443	217	Erythritol	Sugar alcohol	C4H10O4	Tomato, Arabidopsis, potato, Lotus japonicus	Carrari et al 2006, Timm et al 2013, Szecowka et al 2012, Rocha et al 2010	A
25	8	M000066_A148001-101_METB_425325_TOF_Malic acid, 2-methyl-, DL- (3TMS)	425325	-0.1	424934	247	2-methyl malate	Organic acids	C5H8O5	Tomato, Arabidopsis	Carrari et al 2006, Timm et al 2013	A
26	9	M000036_A163001-101_METB_507780_TOF_Glutamic acid, DL- (3TMS)	507780	-0.15	507220	156	Glutamate	Amino acids	C5H9NO5	Tomato, Arabidopsis, potato, Lotus japonicus	Carrari et al 2006, Timm et al 2013, Szecowka et al 2012, Rocha et al 2010	A
27	10	M000186_A175002-101_METB-METB_517180_TOF_Putrescine (4TMS)	517180	-0.07	516586	174	Putrescine	Polyamine	C4H12N2	Tomato, Arabidopsis, potato, Lotus japonicus	Carrari et al 2006, Timm et al 2013, Szecowka et al 2012, Rocha et al 2010	A
28	11	M000606_A188004-101_METB_582135_TOF_Fructose, D- (1MEOX) (5TMS)	582135	-0.13	579496	307	Fructose	Sugar (Hexose)	C6H12O6	Tomato, Arabidopsis, potato, Lotus japonicus	Carrari et al 2006, Timm et al 2013, Szecowka et al 2012, Rocha et al 2010	A
29	12	M000040_A191001-101_METB-METB_598880_TOF_Glucose, D- (1MEOX) (5TMS)	598880	0.06	599100	319	Glucose	Sugar (Hexose)	C6H12O6	Tomato, Arabidopsis, potato, Lotus japonicus	Carrari et al 2006, Timm et al 2013, Szecowka et al 2012, Rocha et al 2010	A
30	13	M000060_A209002-101_METB_653910_TOF_Inositol, myo- (6TMS)	653910	-0.01	653857	305	Inositol	Polyol	C6H14O6	Tomato, Arabidopsis, potato	Carrari et al 2006, Timm et al 2013, Szecowka et al 2012	A
31	14	M000044_A264001-101_METB_840783_TOF_Sucrose, D- (8TMS)	840783	0.12	841945	319	Sucrose	Sugar (disaccharide)	C12H22O11	Tomato, Arabidopsis, potato, Lotus japonicus	Carrari et al 2006, Timm et al 2013, Szecowka et al 2012, Rocha et al 2010	A
32	15	M000048_A274001-101_METB_870355_TOF_Maltose, D- (1MEOX) (8TMS)	870355	-0.11	870391	204	Maltose	Sugar (disaccharide)	C12H22O11	Tomato, Arabidopsis, potato, Lotus japonicus	Carrari et al 2006, Timm et al 2013, Szecowka et al 2012, Rocha et al 2010	A
33	16	M000671_A274002-101_METB_876240_TOF_Trehalose, alpha,alpha'-, D- (8TMS)	876240	0.01	876132	191	Alpha trehalose	Sugar (disaccharide)	C12H22O11	Tomato, Arabidopsis, potato, Lotus japonicus	Carrari et al 2006, Timm et al 2013, Szecowka et al 2012, Rocha et al 2010	A
