# Supplementary material for: The essential role of sugar metabolism in the acclimation response of Arabidopsis thaliana to high light intensities
Source: J Exp Bot. 2014 Feb 12;65(6):1619–36. doi: 10.1093/jxb/eru027 (PMC3967092; doi:10.1093/jxb/eru027)
Supplement: Supplementary Data [file supp_eru027_jexbot114363_file010.xlsx]

## Sheet: Table S9 Legend
	Table S9. Comparison of in-house with published mircroarrays (18 data sheets). The assessment is based on the dynamic approach, i.e. an evaluation of differentially expressed genes at t4h and t48h after LL/HL-transfer (compare Venn-diagrams in Fig. 7) and is focused on commonly regulated genes in all lines. The sheets (A) and (B) comprise the complete data sets at t4h and t48h after LL/HL-transfe…

## Sheet: (A) t4h complete
ATH1 probe set	AGI code	Description	Localisation	Functional Annotation	Col-0 (4) vs Col-0 (0)	Adj. P-value	adg1-1 (4) vs adg1-1 (0)	Adj. P-value	tpt-2 (4) vs tpt-2 (0)	Adj. P-value	adg1-1/tpt-2 (4) vs adg1-1/tpt-2 (0)	Adj. P-value	Querie	AGI code	(a) seedlings + vs - sucrose	(b) pho3 vs wild type	(c) flu vs wild type 0.5 h light	(d) flu vs wild type 1 h light	(e) flu vs wild type 2 h light	(f) flu vs wild type 1 h MV	(g) flu vs wild type 2 h MV	(h) flu vs wild type 4 h MV	(i) wild type + vs - MV 1 h	(j) wild type + vs - MV 3 h	(k) wild type + vs - MV 6 h	(l) wild type + vs - MV 12 h	(m) wild type + vs - MV 24 h	(n) wild type + vs - ABA 0.5 h	(o) wild type + vs - ABA 1 h	(p) wild type + vs - ABA3 h	(q) wild type + vs - zeatin 0.5 h	(r) wild type + vs - zeatin 1 h	(s) wild type + vs - zeatin 3 h	(t) wild type + vs - IAA 0.5 h	(u) wild type + vs - IAA 1 h	(w) wild type + vs - IAA 3 h	(x) wild type + vs - ACC 0.5 h	(y) wild type + vs - ACC 1 h	(z) wild type + vs - ACC 3 h	(aa) wild type + vs - GA3 0.5 h	(ab) wild type + vs - GA3 1 h	(ac) wild type + vs - GA3 3 h	(ad) wild type + vs - MJ 0.5 h	(ae) wild type + vs - MJ 1 h	(af) wild type + vs - MJ 0.5 h
264400_at	At1g61800	glucose-6-phosphate/phosphate translocator 2	Chloroplast	transport.envelope metabolite transporters	5.5359	1.80007e-05	6.72656	2.26097e-06	3.6983	0.00120512	3.8744	0.000477351	(a) all t4h	At1g61800	2.26497	1.39596	-0.84	0.5	2.7	-0.2	-0.6	-1.1																					-0.000631369	1.47092	0.617411
265511_at	At2g05540	Glycine-rich protein family	Extracellular	unknown.glycine rich proteins	-2.63281	3.17246e-07	-3.12281	3.91573e-08	-2.00268	9.25697e-06	-2.53169	5.24216e-07	(a) all t4h	At2g05540	-1.49348	-2.18883								-1.08963	-0.520592		-0.563849
258497_at	At3g02380	CONSTANS-like 2	Nucleus	development.unspecified	-3.50516	1.24088e-08	-3.27383	2.05876e-08	-3.36109	5.16771e-08	-3.35669	2.88181e-08	(a) all t4h	At3g02380	-1.22901		-0.61	-1	-1.8	1	1.1	0.6			0.876214																		-1.03912	-1.76603	-0.797559
252167_at	At3g50560	NAD(P)-binding Rossmann-fold superfamily protein	Unknown	misc.short chain dehydrogenase/reductase (SDR)	-2.20304	1.38485e-06	-2.14094	1.64826e-06	-1.60013	6.24877e-05	-1.71934	1.80066e-05	(a) all t4h	At3g50560	-1.6943		-0.19	-0.1	-1.5	0.6	-0.1	0.5			0.542939	-0.710583	-0.539418	-0.238356	-0.135392	-1.43874													0.0472115	-2.74444	-1.65187
265999_at	At2g24100	unknown protein; BEST Arabidopsis thaliana protein match is: unknown protein (TAIR:AT4G30780.1); Has 101 Blast hits to 101 proteins in 16 species: Archae - 0; Bacteria - 0; Metazoa - 0; Fungi - 0; Plants - 95; Viruses - 0; Other Eukaryotes - 6 (source: NC	Nucleus	unknown.not assigned	-2.08627	4.83154e-06	-2.02329	6.44794e-06	-1.35631	0.000524747	-1.35438	0.000303567	(a) all t4h	At2g24100	-1.08584		-0.4	0.3	1.6	0.8	0.2	0.4					0.577697																0.153552	0.530488	1.15994
260603_at	At1g55960	Polyketide cyclase/dehydrase and lipid transport superfamily protein	Unknown	signalling.lipids	-3.43469	3.53049e-08	-3.07309	8.98784e-08	-2.14575	7.80396e-06	-2.96456	1.77801e-07	(a) all t4h	At1g55960	-1.23057		-1.59	-1.3	-1.5	1.1	0.9	0.5					-0.729379																-0.574686	-0.121284	-1.17063
245925_at	At5g28770	bZIP transcription factor family protein	Nucleus	RNA.regulation of transcription.bZIP	-3.98695	8.41623e-09	-3.71125	1.5771e-08	-2.40668	3.22499e-06	-2.02898	1.10064e-05	(a) all t4h	At5g28770	-1.06995		0.17	0.2	-1.6	0.9	1.2	0.7																					-0.0546011	-1.0277	-0.0426561
245866_s_at	At1g57990;At1g57980	[AT1G57990, purine permease 18];[AT1G57980, Nucleotide-sugar transporter family protein]	plasma membrane	transport.nucleotides	-2.51857	9.29753e-07	-2.55835	6.43415e-07	-2.28543	4.47299e-06	-2.64181	6.10694e-07	(a) all t4h	At1g57990	-1.28732		3.03	3.8	3.4	0.2	0.5	2.3
245264_at	At4g17245	RING/U-box superfamily protein	Unknown	protein.degradation.ubiquitin	-3.76262	3.67814e-07	-3.46642	7.11413e-07	-1.9805	0.000366155	-2.39891	3.63295e-05	(a) all t4h	At4g17245	-1.2595								-0.676332			0.679564		-0.0664786	-0.206281	1.63006
249415_at	At5g39660	cycling DOF factor 2	Nucleus	RNA.regulation of transcription.zink finger/related	-2.5891	1.85121e-07	-1.83626	6.07024e-06	-2.54988	3.79414e-07	-1.84036	6.61322e-06	(a) all t4h	At5g39660	-1.1667								-0.678186
249741_at	At5g24470	pseudo-response regulator 5	Nucleus	RNA.regulation of transcription.Polycomb Group	3.09909	3.0625e-09	3.00925	3.27456e-09	3.27624	2.07291e-09	3.45002	1.13316e-09	(a) all t4h	At5g24470	-1.20283									-0.557029
252415_at	At3g47340	glutamine-dependent asparagine synthase 1	Cytoplasm	amino acid metabolism.synthesis	-2.59222	1.24069e-05	-2.43097	2.37177e-05	-1.92102	0.000366155	-3.18649	1.63473e-06	(a) all t4h	At3g47340	-1.37634									-0.598577	2.10569	2.81295	-1.07575																-0.681632	2.56321	2.62547
260770_at	At1g49200	RING/U-box superfamily protein	Unknown	protein.degradation.ubiquitin	-2.62716	7.89676e-07	-1.8319	3.10645e-05	-2.07419	1.5557e-05	-1.76805	4.34396e-05	(a) all t4h	At1g49200	-1.4769										0.700878	0.578036																	-1.26774	-2.88804	-2.04117
260037_at	At1g68840	related to ABI3/VP1 2	Nucleus	RNA.regulation of transcription.AP2/EREBP	-3.84075	7.06668e-07	-3.67672	9.74227e-07	-4.21495	4.73151e-07	-3.75255	1.02504e-06	(a) all t4h	At1g68840	-1.23282										1.08714		1.64149	-1.05805	-1.31298	-2.44011													-1.20966	-1.48197	-1.28721
246854_at	At5g26200	Mitochondrial substrate carrier family protein	Mitochondrion	transport.mitochondrial metabolite transporters	-1.76274	6.41424e-06	-0.794649	0.00744333	-1.14748	0.000655026	-1.0624	0.00072502	(a) all t4h	At5g26200	-2.12274										0.624018		-0.51827
250217_at	At5g14120	Major facilitator superfamily protein	Unknown	development.unspecified	-1.75559	2.50786e-06	-1.02132	0.000505466	-1.25457	0.000128077	-1.43243	2.11869e-05	(a) all t4h	At5g14120	-1.0937											0.621945	0.596789	-0.527709	-1.20621	-2.48521													0.637512	1.04904	1.06778
250099_at	At5g17300	Homeodomain-like superfamily protein	Nucleus	RNA.regulation of transcription.MYB/MYB related	-5.42306	1.69183e-10	-5.08108	4.59566e-10	-4.74526	5.059e-10	-4.55841	9.75586e-10	(a) all t4h	At5g17300	-1.1561												-0.945774	0.204296	1.04234	0.796476													-0.754388	-1.02198	-0.0116964
259373_at	At1g69160	unknown protein; BEST Arabidopsis thaliana protein match is: unknown protein (TAIR:AT3G13980.1); Has 173 Blast hits to 172 proteins in 54 species: Archae - 0; Bacteria - 0; Metazoa - 25; Fungi - 33; Plants - 84; Viruses - 2; Other Eukaryotes - 29 (source:	Mitochondrion	unknown.not assigned	-3.41946	1.42354e-06	-3.39688	1.33872e-06	-1.80228	0.00109895	-2.76101	1.33416e-05	(a) all t4h	At1g69160	-1.07848												-0.55402
248564_at	At5g49700	Predicted AT-hook DNA-binding family protein	Nucleus	RNA.regulation of transcription.misc	-1.82916	0.00139055	-1.72552	0.00213994	-2.08922	0.000675772	-1.64411	0.00276452	(a) all t4h	At5g49700	-1.04772																						0.563171	1.07703	1.08888				0.0949392	-1.62532	-0.745667
254833_s_at	At4g12280;At4g12290	[AT4G12280, copper amine oxidase family protein];[AT4G12290, Copper amine oxidase family protein]	.	misc.oxidases	2.29767	8.66463e-06	2.29124	8.80385e-06	2.30776	1.47295e-05	1.35925	0.00108749	(a) all t4h	At4g12280	2.99129
245928_s_at	At5g24770;At5g24780	[AT5G24770, vegetative storage protein 2];[AT5G24780, vegetative storage protein 1]	.	development.storage proteins	3.07329	7.51917e-05	2.92071	0.0001236	3.29817	6.39621e-05	1.9197	0.00369436	(a) all t4h	At5g24770	2.40136
264987_at	At1g27030	unknown protein; BEST Arabidopsis thaliana protein match is: unknown protein (TAIR:AT1G27020.1); Has 504 Blast hits to 502 proteins in 169 species: Archae - 0; Bacteria - 299; Metazoa - 0; Fungi - 0; Plants - 67; Viruses - 0; Other Eukaryotes - 138 (sourc	Unknown	unknown.not assigned	1.91192	1.76906e-05	1.99297	1.12237e-05	1.10154	0.00378555	1.38726	0.000342999	(a) all t4h	At1g27030	1.69286
262748_at	At1g28610	GDSL-like Lipase/Acylhydrolase superfamily protein	Extracellular	misc.GDSL-motif lipase	2.58099	1.4897e-06	2.50666	1.84226e-06	2.50346	3.6909e-06	1.86409	4.03e-05	(a) all t4h	At1g28610	1.65408
260549_at	At2g43535	Scorpion toxin-like knottin superfamily protein	Extracellular	stress.biotic.PR-proteins	1.52377	0.000190625	2.0492	1.00355e-05	1.76297	8.00236e-05	1.60496	0.000107359	(a) all t4h	At2g43535	1.58764
265768_at	At2g48020	Major facilitator superfamily protein	Unknown	transporter.sugars	-2.7824	2.25179e-08	-2.17426	2.35022e-07	-2.51315	1.25084e-07	-2.3068	1.78714e-07	(a) all t4h	At2g48020	-1.03504
266363_at	At2g41250	Haloacid dehalogenase-like hydrolase (HAD) superfamily protein	Unknown	unknown	-5.09184	6.97741e-09	-5.56971	2.67383e-09	-3.27623	1.25048e-06	-3.9596	1.17635e-07	(a) all t4h	At2g41250	-1.03813
249128_at	At5g43440	2-oxoglutarate (2OG) and Fe(II)-dependent oxygenase superfamily protein	Cytoplasm	hormone metabolism.ethylene	1.90635	3.82243e-06	1.24147	0.00026499	1.7589	1.54265e-05	1.18273	0.0003716	(a) all t4h	At5g43440	-1.06914
264843_at	At1g03400	2-oxoglutarate (2OG) and Fe(II)-dependent oxygenase superfamily protein	Cytoplasm	hormone metabolism.ethylene	-2.00293	3.29026e-05	-1.50997	0.000459482	-1.22282	0.00385341	-1.77585	9.78147e-05	(a) all t4h	At1g03400	-1.1075
263252_at	At2g31380	salt tolerance homologue	Nucleus	RNA.regulation of transcription.zink finger/related	-1.58627	7.07073e-08	-1.11036	2.72962e-06	-1.34226	7.31636e-07	-1.55199	1.11025e-07	(a) all t4h	At2g31380	-1.21576
259834_at	At1g69570	Dof-type zinc finger DNA-binding family protein	Nucleus	RNA.regulation of transcription.zink finger/related	-2.11737	4.25527e-07	-1.74191	2.92659e-06	-2.58658	1.16688e-07	-1.41223	2.72479e-05	(a) all t4h	At1g69570	-1.53974
245558_at	At4g15430	ERD (early-responsive to dehydration stress) family protein	Chloroplast plasma membrane	stress.abiotic.drought/salt	-2.35596	1.27228e-06	-1.44295	0.000172841	-2.34157	2.33086e-06	-1.45218	0.000147308	(a) all t4h	At4g15430	-1.66922
264339_at	At1g70290	trehalose-6-phosphatase synthase S8	Nucleus	minor CHO metabolism.trehalose	-3.87523	8.41623e-09	-4.48456	1.92541e-09	-2.48646	1.70084e-06	-3.01031	1.56664e-07	(a) all t4h	At1g70290		-1.22465	1.44	1.2	-0.1	0.8	1.2	0.7	-0.708103				-0.516942				1.38052	-1.74421	0.804986										0.574594	0.708072	1.47629
265530_at	At2g06050	oxophytodienoate-reductase 3	Unknown	hormone metabolism.jasmonate	1.84839	2.14619e-05	1.23649	0.000918969	1.75859	6.16721e-05	0.992004	0.00447746	(a) all t4h	At2g06050		1.06743	0.92	2.5	3.6	-0.7	0	0.2	0.671671				0.910283																2.80192	3.35383	3.09749
266072_at	At2g18700	trehalose phosphatase/synthase 11	Nucleus	minor CHO metabolism.trehalose	-3.52515	1.01592e-06	-2.57144	2.49172e-05	-2.45	7.08012e-05	-2.00319	0.000250326	(a) all t4h	At2g18700		-1.48583	0.73	1.1	1.6	1.1	0.4	0.3	-0.851473		0.526496	0.997875		0.322119	1.25643	2.05483
253161_at	At4g35770	Rhodanese/Cell cycle control phosphatase superfamily protein	Chloroplast	development.unspecified	-1.50492	0.00044712	-3.70162	3.86712e-08	-1.54517	0.00054215	-3.87054	4.3704e-08	(a) all t4h	At4g35770		-1.59362	-0.03	0.6	2.4	0.1	1.1	0.3		-0.843472	2.05871	2.14243	-1.17134				1.29579	-0.338836	-0.611445	-1.42809	0.0908665	-0.611445
251272_at	At3g61890	homeobox 12	Nucleus	RNA.regulation of transcription.HB	-2.07846	5.72859e-05	-2.40385	1.27822e-05	-1.18067	0.00936557	-1.94574	9.99043e-05	(a) all t4h	At3g61890		1.33967	-0.71	0.4	2.1	0.4	0.4	-1.2			0.520869			1.5193	2.62956	4.09822
245854_at	At5g13490	ADP/ATP carrier 2	Mitochondrion	transport.unspecified anions/cations	1.67441	1.29325e-05	1.83925	4.68128e-06	1.18638	0.000562726	1.38002	8.34133e-05	(a) all t4h	At5g13490		1.20975	-0.04	0.1	1.9	-0.1	-0.2	0				1.28716	1.49796
265724_at	At2g32100	ovate family protein 16	Unknown	unknown	-2.51861	2.45465e-06	-3.22216	1.65635e-07	-1.56088	0.000447973	-2.32088	6.31917e-06	(a) all t4h	At2g32100		-1.2409	-0.02	-0.4	-1.4	0.2	0.2	0.3				0.61421
260410_at	At1g69870	nitrate transporter 1.7	Chloroplast unknown	transport.peptides/oligopeptides	2.35655	4.67299e-09	2.62534	1.45376e-09	1.84084	1.16688e-07	2.25129	1.03631e-08	(a) all t4h	At1g69870		1.00444	0.09	0.7	1.5	0	0	0					0.988718
250110_at	At5g15350	early nodulin-like protein 17	Unknown	misc.plastocyanin-like	-2.19984	1.23081e-07	-1.85713	5.80504e-07	-1.55957	7.59285e-06	-1.82015	1.00103e-06	(a) all t4h	At5g15350		-1.16987	-0.27	-0.5	-1.6	-0.2	0.2	0.3					-0.541058
253305_at	At4g33666	unknown protein; FUNCTIONS IN: molecular_function unknown; INVOLVED IN: biological_process unknown; LOCATED IN: chloroplast; EXPRESSED IN: 19 plant structures; EXPRESSED DURING: 11 growth stages; Has 30201 Blast hits to 17322 proteins in 780 species: Arch	Unknown	unknown.not assigned	-3.27906	6.04784e-06	-4.74424	1.13048e-07	-1.81843	0.0022882	-2.78787	3.16017e-05	(a) all t4h	At4g33666		-1.17641	0.12	-0.2	-0.4	1	0.8	1.4					-0.648599																0.00201266	-1.67439	-0.250116
265342_at	At2g18300	basic helix-loop-helix (bHLH) DNA-binding superfamily protein	Nucleus	RNA.regulation of transcription.bHLH	-2.37896	3.59905e-05	-2.64856	1.1662e-05	-1.30671	0.00855418	-1.4632	0.00238129	(a) all t4h	At2g18300		-1.47003	0.56	0	-2.5	0.3	0.4	0.7					-0.862639	-0.199642	-1.05896	-3.06549													-0.886676	-2.77253	-1.36211
258468_at	At3g06070	unknown protein; BEST Arabidopsis thaliana protein match is: unknown protein (TAIR:AT5G19190.1); Has 33 Blast hits to 33 proteins in 12 species: Archae - 0; Bacteria - 0; Metazoa - 1; Fungi - 0; Plants - 32; Viruses - 0; Other Eukaryotes - 0 (source: NCBI	Unknown	unknown.not assigned	-3.23593	3.69699e-06	-4.16717	2.23017e-07	-2.53164	7.84159e-05	-2.71664	2.29066e-05	(a) all t4h	At3g06070		-1.47227	0.67	-0.8	-2.2	0.7	0.6	0.8					-0.887032	-1.06769	-1.11228	-2.3621													-1.06088	-1.54863	-1.89081
261480_at	At1g14280	phytochrome kinase substrate 2	Chloroplast	signalling.light	-1.66279	2.43766e-07	-1.87509	4.82484e-08	-1.58331	6.96001e-07	-1.89556	7.96323e-08	(a) all t4h	At1g14280		-1.17941	-0.8	-1.4	-1.8	0.2	0	0						0.00681673	-0.585723	-1.18429													-0.668983	-1.72866	-0.985796
251017_at	At5g02760	Protein phosphatase 2C family protein	Nucleus	protein.postranslational modification	-2.41334	3.41105e-06	-2.36385	3.96705e-06	-2.14454	2.00184e-05	-1.45884	0.00041795	(a) all t4h	At5g02760		-1.23246	0.3	-0.5	-3	0	-0.2	0.5						-0.0205662	-0.669268	-2.65142				-0.827031	1.77952	-0.171923							-0.716164	-2.77822	-2.35178
252906_at	At4g39640	gamma-glutamyl transpeptidase 1	Extracellular	stress.abiotic	-1.81147	1.08176e-06	-1.25455	4.5837e-05	-0.844159	0.00238308	-0.920039	0.000705854	(a) all t4h	At4g39640		-1.15638	1.49	2.5	2	0.1	-0.1	0.4
255774_at	At1g18620	unknown protein; BEST Arabidopsis thaliana protein match is: unknown protein (TAIR:AT1G74160.1); Has 1987 Blast hits to 1263 proteins in 207 species: Archae - 0; Bacteria - 172; Metazoa - 665; Fungi - 149; Plants - 271; Viruses - 6; Other Eukaryotes - 724	Nucleus (cytosol)	unknown.not assigned	-2.95649	3.51649e-07	-2.69791	7.63088e-07	-2.2655	9.54213e-06	-2.43886	2.88614e-06	(a) all t4h	At1g18620		-1.08325	0.5	-0.2	-1.8	-0.2	0.1	0.3
250665_at	At5g06980	unknown protein; BEST Arabidopsis thaliana protein match is: unknown protein (TAIR:AT3G12320.1); Has 30201 Blast hits to 17322 proteins in 780 species: Archae - 12; Bacteria - 1396; Metazoa - 17338; Fungi - 3422; Plants - 5037; Viruses - 0; Other Eukaryot	Nucleus	unknown.not assigned	-2.84905	4.91487e-08	-2.86293	3.49793e-08	-2.4554	3.96334e-07	-2.53762	1.78714e-07	(a) all t4h	At5g06980		-1.05254	-0.37	-0.4	-0.5	1.4	0.9	0.3
250083_at	At5g17220	glutathione S-transferase phi 12	Cytoplasm	misc.glutathione S transferases	1.55363	0.0017888	2.67598	1.0872e-05	1.48425	0.00358956	2.3714	3.69394e-05	(a) all t4h	At5g17220		1.57068							-0.507402			-0.876337	0.84491																-0.533923	0.266115	1.1359
267517_at	At2g30520	Phototropic-responsive NPH3 family protein	Cell membrane	signalling.light	-2.21695	6.85994e-09	-2.85624	5.02414e-10	-1.57254	3.96334e-07	-1.77998	7.96323e-08	(a) all t4h	At2g30520		-1.1926								-0.512817																			-0.369672	-0.827751	-1.11957
267516_at	At2g30520	Phototropic-responsive NPH3 family protein	Cell membrane	signalling.light	-3.41952	5.13467e-06	-2.96254	2.2257e-05	-2.06093	0.00103318	-2.49175	0.000113581	(a) all t4h	At2g30520		-1.1926								-0.512817																			-0.369672	-0.827751	-1.11957
248622_at	At5g49360	beta-xylosidase 1	Extracellular	cell wall.degradation	-4.60875	9.02547e-08	-3.1308	4.70241e-06	-2.96235	1.51677e-05	-2.62728	2.96376e-05	(a) all t4h	At5g49360		-1.19348								-0.598388		0.505928	-0.806931							1.13571	-0.122073	-0.0764401
259925_at	At1g75040	pathogenesis-related gene 5	Extracellular	stress.biotic	2.41918	0.00316419	2.87164	0.000763242	2.71893	0.00178355	2.27576	0.0041734	(a) all t4h	At1g75040		1.80594								-0.814351		0.691691	0.650752
265387_at	At2g20670	Protein of unknown function (DUF506)	Nucleus	unknown.not assigned	-2.66211	1.85121e-07	-1.96312	3.96421e-06	-2.15362	2.88182e-06	-2.09104	2.43916e-06	(a) all t4h	At2g20670		-1.195									1.53311												-1.19768	-0.118667	-0.293081				-2.10197	-1.49143	-0.551445
253874_at	At4g27450	Aluminium induced protein with YGL and LRDR motifs	Unknown	hormone metabolism.auxin	-3.72974	9.08138e-07	-2.70183	2.41608e-05	-3.09447	1.06917e-05	-2.5604	4.07862e-05	(a) all t4h	At4g27450		-1.14206									1.17529		-0.667483				1.26901	-0.0283011	-0.159137
245362_at	At4g17460	Homeobox-leucine zipper protein 4 (HB-4) / HD-ZIP protein	Nucleus	RNA.regulation of transcription.HB	-2.02707	5.44982e-06	-2.26667	1.56388e-06	-1.95769	1.38433e-05	-2.12062	3.84682e-06	(a) all t4h	At4g17460		-1.47919									0.804959	0.696071		-0.936292	-0.999705	-4.21325				1.51812	1.08583	-0.0758969
262986_at	At1g23390	Kelch repeat-containing F-box family protein	Nucleus	protein.degradation.ubiquitin	-4.76899	4.67299e-09	-5.48638	1.02131e-09	-2.13007	3.08076e-05	-2.56505	2.94205e-06	(a) all t4h	At1g23390		-1.30828										0.578518																	-1.06975	-1.12473	-1.403
246932_at	At5g25190	Integrase-type DNA-binding superfamily protein	Nucleus	hormone metabolism.ethylene	-1.9995	1.93738e-06	-1.5457	2.69454e-05	-1.63604	2.67458e-05	-1.73315	9.21481e-06	(a) all t4h	At5g25190		-1.18373										-0.848608		0.525113	0.282304	-1.89629				-0.042613	1.05725	-0.0566637							-0.156409	-1.13387	-1.41606
265147_at	At1g51380	DEA(D/H)-box RNA helicase family protein	Nucleus	protein.synthesis	2.98878	9.16774e-09	2.5278	4.31746e-08	2.19632	4.36838e-07	3.2797	4.81109e-09	(a) all t4h	At1g51380		1.97234											1.11736
253245_at	At4g34590;At4g34588	[AT4G34590, G-box binding factor 6];[AT4G34588, conserved peptide upstream open reading frame 2]	.	RNA.regulation of transcription.bZIP	1.97679	1.49644e-06	2.33158	2.23017e-07	0.835232	0.00628719	2.00881	1.40927e-06	(a) all t4h	At4g34590		1.12485											0.96979
247374_at	At5g63190	MA3 domain-containing protein	Nucleus	DNA.unspecified	-2.17871	3.50136e-05	-2.36756	1.47384e-05	-1.50882	0.00152145	-1.59589	0.0005618	(a) all t4h	At5g62720		-1.00863											0.785256
265475_at	At2g15620	nitrite reductase 1	Chloroplast	N-metabolism	1.69505	5.0631e-06	1.75415	3.35173e-06	0.997524	0.00124349	1.9134	1.61426e-06	(a) all t4h	At2g15620		-1.00405											0.755317
252950_at	At4g38690	PLC-like phosphodiesterases superfamily protein	Extracellular cell membrane	lipid metabolism.lipid degradation	-2.29716	5.88914e-06	-2.18889	9.55587e-06	-1.35802	0.00135713	-2.25514	7.69114e-06	(a) all t4h	At4g38690		-1.04951											-0.522594							1.05561	-0.108122	-0.240497
260431_at	At1g68190	B-box zinc finger family protein	Nucleus	RNA.regulation of transcription.zink finger/related	-3.72139	6.85994e-09	-3.33385	1.5771e-08	-2.6618	3.79414e-07	-2.93851	9.70342e-08	(a) all t4h	At1g68190		-1.19379											-0.806333				0.611787	-2.3328	0.196339										-0.481162	-1.85965	-0.497989
259784_at	At1g29450	SAUR-like auxin-responsive protein family	Mitochondrion	hormone metabolism.auxin	-1.87189	4.46389e-05	-2.19416	8.66347e-06	-1.36336	0.00123637	-1.8085	5.88034e-05	(a) all t4h	At1g29450		-1.43888											-0.88782				0.208763	1.60534	-0.0177393	0.863794	3.20682	-0.0177393
259417_at	At1g02340	basic helix-loop-helix (bHLH) DNA-binding superfamily protein	Nucleus	signalling.light	-2.73707	6.80425e-07	-3.19755	1.15811e-07	-1.6341	0.000205443	-2.27335	5.11337e-06	(a) all t4h	At1g02340		-2.07539											-1.02266	1.04756	1.77987	1.08621
266532_at	At2g16890	UDP-Glycosyltransferase superfamily protein	Chloroplast	misc.UDP glucosyl and glucoronyl transferases	1.85039	1.04319e-06	2.55997	2.51971e-08	1.41231	2.84477e-05	1.90907	8.44752e-07	(a) all t4h	At2g16890		1.33617												0.925908	-3.02094	2.17935										1.40839	-0.225694	1.081
261570_at	At1g01120	3-ketoacyl-CoA synthase 1	Unknown	lipid metabolism.FA	-1.73592	0.000184132	-2.81647	1.26222e-06	-1.33083	0.00264194	-2.15239	2.29985e-05	(a) all t4h	At1g01120		-1.57165												0.321816	0.75263	1.88294
254580_at	At4g19390	Uncharacterised protein family (UPF0114)	Cell membrane	unknown.not assigned	1.62925	2.44851e-05	1.91184	4.51132e-06	1.35322	0.000237992	1.25163	0.0002765	(a) all t4h	At4g19390		1.03878												0.164431	0.509134	1.30787													0.248031	1.2817	0.597877
252317_at	At3g48720	HXXXD-type acyl-transferase family protein	Cytoplasm	stress.biotic	-1.72436	0.0001566	-2.46188	4.1863e-06	-1.44446	0.00114294	-1.42782	0.000738594	(a) all t4h	At3g48720		-1.19331												0.0579881	-0.222574	-1.05073													-0.232974	-1.01515	-1.09019
256096_at	At1g13650	BEST Arabidopsis thaliana protein match is: 18S pre-ribosomal assembly protein gar2-related (TAIR:AT2G03810.4); Has 3688 Blast hits to 1629 proteins in 255 species: Archae - 22; Bacteria - 222; Metazoa - 684; Fungi - 292; Plants - 62; Viruses - 14; Other	Nucleus	unknown.not assigned	-2.05713	0.000406613	-2.12965	0.000290036	-2.06497	0.00059896	-2.26841	0.000149427	(a) all t4h	At1g13650		-1.23346												-1.18086	1.55277	-2.22964	-1.20472	0.769342	-1.49195	0.0548705	1.04202	-1.49195	0.68256	0.714278	-1.63623	-0.573026	1.86701	-0.300872	-0.436997	0.816583	-2.88822
245628_at	At1g56650	production of anthocyanin pigment 1	Nucleus	secondary metabolism.flavonoids	3.9276	4.73943e-05	3.73111	7.7654e-05	3.30542	0.000380497	2.4849	0.00237385	(a) all t4h	At1g56650		1.22775												-1.7825	0.550961	2.11096													1.24399	1.83587	2.49283
245624_at	At4g14090	UDP-Glycosyltransferase superfamily protein	Chloroplast	misc.UDP glucosyl and glucoronyl transferases	1.82433	0.00130518	2.52081	6.98604e-05	1.45799	0.00952612	1.62991	0.00272911	(a) all t4h	At4g14090		1.61042																											0.202479	-1.10185	2.22868
260955_at	At1g06000	UDP-Glycosyltransferase superfamily protein	Chloroplast	misc.UDP glucosyl and glucoronyl transferases	1.80337	0.000145414	2.58839	3.63382e-06	1.57651	0.0007531	1.55258	0.000498064	(a) all t4h	At1g06000		1.34655
247575_at	At5g61030	glycine-rich RNA-binding protein 3	Unknown	RNA.RNA binding	1.86349	3.3092e-06	2.1905	5.09107e-07	1.27977	0.000227091	2.43411	2.26927e-07	(a) all t4h	At5g61030		1.21364
254185_at	At4g23990	cellulose synthase like G3	Cell membrane	cell wall.cellulose synthesis	1.70032	1.81746e-06	1.73686	1.30999e-06	2.05849	4.36838e-07	1.30141	2.85575e-05	(a) all t4h	At4g23990		1.11626
250194_at	At5g14550	Core-2/I-branching beta-1,6-N-acetylglucosaminyltransferase family protein	Mitochondrion	unknown.not assigned	1.50488	3.14923e-05	1.73996	6.83814e-06	1.02851	0.00153908	1.09509	0.000538791	(a) all t4h	At5g14550		1.07515
264186_at	At1g54570	Esterase/lipase/thioesterase family protein	Chloroplast	lipid metabolism.TAG synthesis	2.34508	5.54294e-06	2.79748	7.65174e-07	2.63588	3.02649e-06	2.18983	1.20455e-05	(a) all t4h	At1g54570		1.06624
250533_at	At5g08640	flavonol synthase 1	Cytoplasm	secondary metabolism.flavonoids	1.8231	0.00277719	3.78473	2.68891e-06	2.03843	0.00161832	2.89612	4.25863e-05	(a) all t4h	At5g08640		1.03306
249327_at	At5g40890	chloride channel A	Nucleus (tonoplast)	transport.unspecified anions/cations	-1.6948	3.5493e-06	-2.12497	2.71572e-07	-1.12431	0.000335495	-1.09061	0.000250368	(a) all t4h	At5g40890		-1.21397
254707_at	At4g18010	myo-inositol polyphosphate 5-phosphatase 2	Cytoplasm	minor CHO metabolism.myo-inositol	1.86699	7.4465e-05	1.4594	0.000705438	1.30172	0.00263771	1.1988	0.00302023	(a) all t4h	At4g18010			1.04	2.3	2.3	-0.1	0.1	0.1	-0.726252	-0.654444			1.89392
246463_at	At5g16970	alkenal reductase	Cytoplasm	misc.oxidases	1.53742	0.000302703	1.25765	0.00165793	1.34545	0.00142367	1.29365	0.0011726	(a) all t4h	At5g16970			0.63	1.6	2.6	-0.1	0.6	1.2	-0.755522	-0.779246	-0.628434		1.05709
247925_at	At5g57560	Xyloglucan endotransglucosylase/hydrolase family protein	Chloroplast Secretory pathway	cell wall.modification	-2.58658	8.44082e-05	-3.18749	1.02151e-05	-2.38791	0.000284215	-3.90737	1.40608e-06	(a) all t4h	At5g57560			3.67	3.6	3.8	0.1	0.2	0.2	-0.520739	-1.71477	1.17844	1.24118	1.49	0.772199	-0.230311	1.71357				1.2191	2.33328	0.305797	-0.889908	-0.948277	-1.3122
267357_at	At2g40000	ortholog of sugar beet HS1 PRO-1 2	Mitochondrion	unknown.not assigned	-2.34478	3.73066e-06	-1.76209	6.87698e-05	-1.22991	0.00244566	-1.91731	2.96376e-05	(a) all t4h	At2g40000			3	3.2	3.1	0.9	0.6	0.9	-0.646237		1.67222	1.53725	0.603691	0.286292	1.23153	0.940296				-0.533862	1.13042	-0.13954	0.361016	1.06958	0.361966
249862_at	At5g22920	CHY-type/CTCHY-type/RING-type Zinc finger protein	Nucleus	protein.degradation.ubiquitin	-4.01701	1.99462e-08	-3.31507	1.23461e-07	-2.15834	2.14853e-05	-1.48823	0.000393902	(a) all t4h	At5g22920			1.44	1.7	-1.2	0.7	0.7	0.8	-0.552186		0.643422	0.523756																	-0.606503	-1.86765	-0.400869
246831_at	At5g26340	Major facilitator superfamily protein	Cell membrane	transporter.sugars	2.52717	9.84641e-06	1.71402	0.000420072	2.97751	3.31787e-06	1.83686	0.000204863	(a) all t4h	At5g26340			-0.43	0.5	3.2	0	-0.1	-0.1	-1.26715			1.76405		0.585659	1.2951	3.22545													-0.150317	0.980492	1.96023
247540_at	At5g61590	Integrase-type DNA-binding superfamily protein	Nucleus	hormone metabolism.ethylene	-2.50852	5.03723e-05	-1.74002	0.00136921	-1.46762	0.00706629	-1.32206	0.00891586	(a) all t4h	At5g61590			1.4	-0.1	-1.8	0.3	1.2	1.2	-0.588337			0.820349	0.702641	-2.63368	-2.28545	-2.76504
258262_at	At3g15770	unknown protein; BEST Arabidopsis thaliana protein match is: unknown protein (TAIR:AT5G25360.2); Has 143 Blast hits to 143 proteins in 25 species: Archae - 0; Bacteria - 0; Metazoa - 0; Fungi - 0; Plants - 136; Viruses - 0; Other Eukaryotes - 7 (source: N	Nucleus	unknown.not assigned	-2.61502	5.62228e-06	-2.19152	3.37208e-05	-1.94871	0.000174926	-1.42663	0.00148894	(a) all t4h	At3g15770			0.99	1.5	1.7	0.4	0.2	0.3	-0.515919			0.571702
264787_at	At2g17840	Senescence/dehydration-associated protein-related	Nucleus	development.unspecified	2.088	8.24714e-05	1.3701	0.00309426	1.7755	0.000580401	1.16268	0.00868774	(a) all t4h	At2g17840			0.33	0.4	1.7	-0.5	0.1	-0.8	0.637872				1.83556	0.375204	0.93124	2.71466
248683_at	At5g48490	Bifunctional inhibitor/lipid-transfer protein/seed storage 2S albumin superfamily protein	Extracellular	misc.protease inhibitor/seed storage/lipid transfer protein	-3.86553	1.44479e-06	-4.29302	3.88013e-07	-3.19719	1.77069e-05	-3.64066	2.97403e-06	(a) all t4h	At5g48490			-0.28	-0.4	-3	0.1	1	0.4	-0.534834				-0.609198
253104_at	At4g36010	Pathogenesis-related thaumatin superfamily protein	Extracellular	stress.biotic	4.32542	9.98504e-08	4.74694	2.70813e-08	3.06107	6.18435e-06	3.84618	3.59263e-07	(a) all t4h	At4g36010			0.7	2.4	3.5	-0.7	-0.6	0.2	0.5115																				0.440721	1.70018	0.723076
260303_at	At1g70520	cysteine-rich RLK (RECEPTOR-like protein kinase) 2	Extracellular	signalling.receptor kinases	-1.78467	6.57695e-06	-2.13449	9.24016e-07	-1.47475	8.00236e-05	-1.51076	3.60286e-05	(a) all t4h	At1g70520			0.74	2.4	1.2	0.3	0.3	0.7	-0.715925																				-0.496859	-1.19322	-0.280609
261037_at	At1g17420	lipoxygenase 3	Chloroplast	hormone metabolism.jasmonate	1.54791	5.00291e-05	1.31328	0.000234213	1.04549	0.00244974	1.04958	0.00144416	(a) all t4h	At1g17420			3.52	4.1	4.7	-0.6	0.1	0		0.514104																0.882579	0.829052	2.67091	2.90321	4.49632	5.4026
248870_at	At5g46710	PLATZ transcription factor family protein	Nucleus	RNA.regulation of transcription.unclassified	1.98904	4.73866e-06	2.25975	1.12189e-06	1.48077	0.000152253	2.31806	1.10591e-06	(a) all t4h	At5g46710			2.53	3.6	2.1	0.3	0.2	0.4					2.76831
249719_at	At5g35735	Auxin-responsive family protein	Unknown	hormone metabolism.auxin	3.54486	0.00011409	4.07072	2.90282e-05	3.87435	8.1555e-05	2.79816	0.000838888	(a) all t4h	At5g35735			2.37	2.9	3.9	-0.2	-0.5	0.7				0.77227		-0.022504	-0.521862	-1.60031
258764_at	At3g10720	Plant invertase/pectin methylesterase inhibitor superfamily	Extracellular	cell wall.precursor synthesis	-2.25858	2.60817e-07	-1.44038	2.52462e-05	-1.68528	9.03599e-06	-1.5906	1.00197e-05	(a) all t4h	At3g10720			2.02	2.9	2.2	-0.5	-0.3	0.3					-0.599512							-1.34138	0.455988	-0.184477							0.0545834	-0.136505	-1.3134
253061_at	At4g37610	BTB and TAZ domain protein 5	Nucleus	protein.degradation.ubiquitin	-4.06016	9.32004e-09	-1.58308	0.000159767	-3.34665	1.39799e-07	-1.13182	0.00245522	(a) all t4h	At4g37610			1.69	1.5	-0.8	1.1	0.7	1.3
255549_at	At4g01950	glycerol-3-phosphate acyltransferase 3	Mitochondrion secretory pathway	lipid metabolism.phospholipid synthesis	-1.5195	9.73769e-05	-1.89033	1.0868e-05	-1.27596	0.000745717	-2.12088	3.80217e-06	(a) all t4h	At4g01950			1.55	0.8	-0.6	0	-0.2	0.2									0.00892208	1.56105	-0.257655	2.74355	1.64603	-0.257655
255064_at	At4g08950	Phosphate-responsive 1 family protein	Extracellular	signalling.sugar/nutrient	-1.95611	0.00115723	-1.58645	0.00552002	-1.58173	0.00802052	-2.26924	0.000281213	(a) all t4h	At4g08950			1.29	1.6	-1	0	0.2	0.1		-0.678604										0.196886	1.35833	0.550108							-1.10703	-1.21161	-1.19876
266447_at	At2g43290	Calcium-binding EF-hand family protein	Extracellular	signalling.calcium	-2.1815	2.59939e-06	-2.22288	2.01195e-06	-1.98579	1.21578e-05	-2.72124	2.87394e-07	(a) all t4h	At2g43290			1.28	1.7	1.3	-0.4	-0.5	-0.6						0.829391	0.747595	1.28999
247509_at	At5g62020	heat shock transcription factor B2A	Nucleus	RNA.regulation of transcription.HSF	-1.55597	2.59939e-06	-1.17737	4.52909e-05	-0.68859	0.00660807	-1.20331	3.5872e-05	(a) all t4h	At5g62020			1.19	1.9	2.6	0.3	0.1	0.3				0.707548		0.887019	0.413468	2.00855
258402_at	At3g15450	Aluminium induced protein with YGL and LRDR motifs	Unknown	hormone metabolism.auxin	-4.1657	6.36138e-09	-2.16001	4.74435e-06	-2.83617	5.22368e-07	-1.60743	9.18575e-05	(a) all t4h	At3g15450			1.16	3	0.9	1.2	0.9	0.8				1.23477																	-0.0626229	-0.262613	1.26983
262656_at	At1g14200	RING/U-box superfamily protein	Nucleus	protein.degradation.ubiquitin	-1.93777	1.2994e-06	-2.06272	5.41344e-07	-1.52619	2.59901e-05	-1.43659	2.77319e-05	(a) all t4h	At1g14200			1.12	2.1	2.1	0.1	0	1				0.850437	1.09849																-0.436009	-1.97667	-0.834872
259992_at	At1g67970	heat shock transcription factor A8	Nucleus	RNA.regulation of transcription.HSF	2.03456	1.19987e-06	1.81778	3.56024e-06	1.60043	2.48544e-05	1.3221	8.78247e-05	(a) all t4h	At1g67970			1.1	1.4	1.5	0	-0.1	-0.2				0.580422	1.25933
258501_at	At3g06780	glycine-rich protein	Unknown	unknown.glycine rich proteins	-1.54917	2.40582e-05	-1.40031	6.5698e-05	-1.29642	0.000218498	-1.48469	3.59753e-05	(a) all t4h	At3g06780			0.97	0.9	1.5	-0.2	0.3	0				0.753724	0.780728	0.600708	0.480986	1.76508
252483_at	At3g46600	GRAS family transcription factor	Nucleus	development.unspecified	-1.80321	3.22106e-05	-1.50944	0.00017774	-1.36689	0.000675	-1.44987	0.000231135	(a) all t4h	At3g46600			0.95	2.1	1.6	0.7	0.2	0.3
260266_at	At1g68520	B-box type zinc finger protein with CCT domain	Nucleus	RNA.regulation of transcription.zink finger/related	-2.7336	2.47203e-07	-3.5727	1.26933e-08	-2.36407	1.94498e-06	-2.82212	1.88338e-07	(a) all t4h	At1g68520			0.9	-0.3	-2.1	0.2	0.4	0.1						-0.533613	-0.865292	-2.38608													-1.1137	-1.73072	-0.467121
253780_at	At4g28400	Protein phosphatase 2C family protein	Unknown	protein.postranslational modification	-1.66589	9.68833e-06	-1.76202	5.24526e-06	-0.80296	0.00875977	-1.4293	4.42232e-05	(a) all t4h	At4g28400			0.79	1.4	1.4	0	-0.1	-0.2			0.658254		0.514129
261265_at	At1g26800	RING/U-box superfamily protein	Nucleus	protein.degradation.ubiquitin	-1.87473	4.51702e-06	-1.55815	2.92679e-05	-1.38714	0.000152718	-1.13524	0.000516999	(a) all t4h	At1g26800			0.78	1.4	2.2	0.1	0.1	1.3			0.607956	0.707154	0.781291
248793_at	At5g47240	nudix hydrolase homolog 8	Unknown	nucleotide metabolism	2.85499	1.12072e-06	2.03044	3.61569e-05	3.13758	7.35467e-07	2.12924	2.3309e-05	(a) all t4h	At5g47240			0.77	1.7	3.9	-0.3	0.3	1.1					0.736223																2.61975	3.70365	3.64941
256221_at	At1g56300	Chaperone DnaJ-domain superfamily protein	Cytoplasm	stress.abiotic.heat	5.52683	5.93384e-10	5.62502	5.02414e-10	5.87219	4.39954e-10	5.23971	1.13316e-09	(a) all t4h	At1g56300			0.74	1.2	2.3	-0.6	-0.4	0.7
266461_at	At2g47730	glutathione S-transferase phi 8	Unknown	misc.glutathione S transferases	-1.63792	2.64165e-05	-1.40439	0.000120674	-1.05624	0.00216071	-1.64234	2.60585e-05	(a) all t4h	At2g47730			0.69	1.5	1.5	0.1	-0.2	0.2					0.874091
248607_at	At5g49480	Ca2+-binding protein 1	Unknown	signalling.calcium	2.27884	6.06719e-06	1.93315	3.22267e-05	1.62272	0.000283688	1.57836	0.000207585	(a) all t4h	At5g49480			0.6	1.2	2.2	0.1	0.5	0.8		-1.22027	-1.46369	1.06587	1.17712	-0.477121	-0.506128	-1.06851
255617_at	At4g01330	Protein kinase superfamily protein	Nucleus	PS.lightreaction	-2.55752	3.65664e-06	-3.04546	5.03437e-07	-1.95477	9.47963e-05	-2.32841	1.0353e-05	(a) all t4h	At4g01330			0.59	0.3	-1.5	0.5	0.3	0.6
256300_at	At1g69490	NAC-like, activated by AP3/PI	Nucleus	development.unspecified	-2.93738	4.76406e-06	-2.32622	5.12982e-05	-2.90325	9.41371e-06	-2.38197	3.92956e-05	(a) all t4h	At1g69490			0.53	0.1	0.7	2.1	0.6	0						0.797904	0.913849	3.34018	-0.386755	-4.17514	-0.378003	-1.10636	-2.51234	-0.378003				-0.58405	-3.54235	-1.0781	-0.907433	-1.56766	-3.12635
246487_at	At5g16030	unknown protein; BEST Arabidopsis thaliana protein match is: unknown protein (TAIR:AT3G02500.1); Has 30201 Blast hits to 17322 proteins in 780 species: Archae - 12; Bacteria - 1396; Metazoa - 17338; Fungi - 3422; Plants - 5037; Viruses - 0; Other Eukaryot	Nucleus	unknown.not assigned	-2.20169	8.93729e-05	-2.40448	3.72174e-05	-1.38268	0.00655409	-1.79334	0.000519271	(a) all t4h	At5g16030			0.51	-0.5	-1.7	-0.1	0.3	0.5		0.596609	0.629922	0.544998																	-0.0997123	-0.771345	-1.94429
266873_at	At2g44740	cyclin p4;1	Unknown	cell.cycle	-1.7687	1.47206e-05	-1.13816	0.000918969	-0.891636	0.00838447	-1.40918	0.000125588	(a) all t4h	At2g44740			0.45	-0.3	-2.2	0	0	0.5				-0.514756		-0.160492	-0.318445	-1.64236
250935_at	At5g03240	polyubiquitin 3	Unknown	protein.degradation.ubiquitin	2.13127	1.73928e-07	2.3436	4.49575e-08	2.59378	5.16771e-08	2.69335	1.80776e-08	(a) all t4h	At5g03240			0.44	0.8	1.9	0.1	0.2	0.5					1.22669
261594_at	At1g33240	GT-2-like 1	Nucleus	RNA.regulation of transcription.Trihelix	-2.14408	3.32231e-07	-2.68007	2.32529e-08	-1.31161	8.62102e-05	-2.03673	6.15031e-07	(a) all t4h	At1g33240			0.37	-0.8	-2.1	0.2	0.3	0.4						-0.195052	-0.655429	-1.25192
252076_at	At3g51660	Tautomerase/MIF superfamily protein	Unknown	unknown	2.00524	1.40392e-05	1.2115	0.00149414	2.19876	9.41371e-06	1.85848	3.00277e-05	(a) all t4h	At3g51660			0.35	0.6	3	0.2	-0.1	0.4			-0.528748		2.51168	-0.114939	-0.163513	1.15708													0.563158	1.31184	1.33007
257964_at	At3g19850	Phototropic-responsive NPH3 family protein	Cell membrane	signalling.light	-2.68607	5.77356e-08	-2.50202	1.00432e-07	-2.52236	1.94724e-07	-1.80026	3.9873e-06	(a) all t4h	At3g19850			0.34	-0.7	-1.7	0.3	0.3	0.2						-0.324424	-0.811618	-1.16727													-0.252558	-0.918392	-1.20661
264774_at	At1g22890	unknown protein; FUNCTIONS IN: molecular_function unknown; INVOLVED IN: biological_process unknown; LOCATED IN: endomembrane system; EXPRESSED IN: 19 plant structures; EXPRESSED DURING: 11 growth stages; Has 17 Blast hits to 17 proteins in 2 species: Arch	Unknown	unknown.not assigned	-2.7814	2.06319e-06	-4.27504	1.84393e-08	-1.16323	0.00827854	-3.49791	2.12044e-07	(a) all t4h	At1g22890			0.27	0.7	1.5	0.4	0.3	0.5		-0.533842			0.902176
266324_at	At2g46710	Rho GTPase activating protein with PAK-box/P21-Rho-binding domain	Cytoplasm	signalling.G-proteins	-1.62397	0.000123379	-1.85429	3.3359e-05	-1.42221	0.000648251	-1.42544	0.000367019	(a) all t4h	At2g46710			0.2	-0.1	-1.5	-0.4	-0.2	0.1
267280_at	At2g19450	membrane bound O-acyl transferase (MBOAT) family protein	Nucleus	lipid metabolism.TAG synthesis	2.07651	5.42725e-06	2.24328	2.27586e-06	1.84922	3.1116e-05	1.7438	3.21117e-05	(a) all t4h	At2g19450			0.19	0.3	1.9	-0.4	-0.1	0.1				0.521551	1.20588
259977_at	At1g76590	PLATZ transcription factor family protein	Mitochondrion	RNA.regulation of transcription.unclassified	2.41688	7.07073e-08	2.89544	9.88085e-09	2.51974	1.14061e-07	2.46472	7.89394e-08	(a) all t4h	At1g76590			0.14	0.7	3.5	0.3	0	-0.5					1.44457	0.264137	1.90173	2.31109							0.337047	1.29331	0.559348				0.694315	2.88822	1.74959
248179_at	At5g54380	protein kinase family protein	Extracellular	signalling.receptor kinases	-1.61875	1.13368e-05	-1.96382	1.37918e-06	-1.53617	3.32938e-05	-1.73182	6.15467e-06	(a) all t4h	At5g54380			0.1	0	-1.4	-0.3	-0.1	0.4						-0.0480379	-0.249419	-1.11865
252831_at	At4g39980	3-deoxy-D-arabino-heptulosonate 7-phosphate synthase 1	Chloroplast	amino acid metabolism.synthesis	2.07769	3.25919e-07	1.73282	1.95383e-06	1.94044	1.19971e-06	1.51945	8.85284e-06	(a) all t4h	At4g39980			0.08	0.2	2.2	-0.3	-0.2	0.3						-0.367724	-0.507171	-1.01994													0.559941	1.5273	1.83895
249008_at	At5g44680	DNA glycosylase superfamily protein	Nucleus	DNA.repair	-1.66739	0.000102791	-1.9992	1.70643e-05	-1.09728	0.00524898	-1.35441	0.000602354	(a) all t4h	At5g44680			0.08	-1.2	-2.8	-0.2	0.1	0.5						-0.976073	-1.46359	-1.60774				1.73582	0.255323	0.271428	-0.475938	-1.27978	-1.21366				-1.31131	-2.00812	-1.03479
253630_at	At4g30490	AFG1-like ATPase family protein	Mitochondrion	unknown	-1.95622	1.4897e-06	-1.9852	1.13318e-06	-1.01603	0.00131365	-1.42108	3.8401e-05	(a) all t4h	At4g30490			0.06	1	1.8	0.1	0	0					0.572045	0.135333	0.292538	2.39643													0.694658	1.05308	0.588894
249694_at	At5g35790	glucose-6-phosphate dehydrogenase 1	Chloroplast	OPP	-2.35489	1.47272e-06	-2.62968	3.72587e-07	-1.13921	0.002248	-1.52633	0.000107359	(a) all t4h	At5g35790			0.05	-0.1	-1.5	0.3	0.6	0.5
265175_at	At1g23480	cellulose synthase-like A3	Golgi body	cell wall.cellulose synthesis	-1.64481	5.02432e-05	-1.77019	2.37724e-05	-1.36034	0.000472676	-1.50159	0.000111353	(a) all t4h	At1g23480			0.03	-0.4	-1.6	0.1	0.2	0.3						-0.455966	-0.554949	-1.22214
253162_at	At4g35630	phosphoserine aminotransferase	Chloroplast	amino acid metabolism.synthesis	2.04251	3.93141e-07	1.10781	0.000185511	1.04823	0.000483856	1.14517	0.000125509	(a) all t4h	At4g35630			0.02	0.3	2.1	-0.3	-0.2	-0.3					0.84078																0.396917	1.08851	1.46508
266279_at	At2g29290	NAD(P)-binding Rossmann-fold superfamily protein	Unknown	misc.nitrilases	-2.21884	2.80604e-06	-2.53224	5.87625e-07	-1.31321	0.000738998	-1.40731	0.000233451	(a) all t4h	At2g29290			-0.04	-0.7	-1.7	0.1	0.3	0.6																					-0.315167	-0.825511	-1.52306
266300_at	At2g01420	Auxin efflux carrier family protein	Unknown	hormone metabolism.auxin	-1.54056	1.42781e-06	-1.72942	3.43554e-07	-1.15475	4.77203e-05	-1.07112	5.52904e-05	(a) all t4h	At2g01420			-0.08	-0.1	-1.7	0.1	0.1	0.4
265066_at	At1g03870	FASCICLIN-like arabinoogalactan 9	Cell membrane	cell wall.cell wall proteins	-2.87124	5.75617e-07	-1.48786	0.000399842	-2.06128	3.07166e-05	-1.69146	0.000114531	(a) all t4h	At1g03870			-0.19	-0.8	-2	0	0.3	0.3						-0.152873	-0.456151	-1.81546
250936_at	At5g03120	unknown protein; FUNCTIONS IN: molecular_function unknown; INVOLVED IN: biological_process unknown; LOCATED IN: endomembrane system; EXPRESSED IN: 21 plant structures; EXPRESSED DURING: 13 growth stages; Has 14 Blast hits to 14 proteins in 4 species: Arch	Extracellular	unknown.not assigned	-2.81668	2.06765e-06	-2.88416	1.45593e-06	-1.86226	0.000214627	-2.60505	5.11337e-06	(a) all t4h	At5g03120			-0.2	-0.8	-1.8	-0.1	0.3	0.6		-0.538429
257772_at	At3g23080	Polyketide cyclase/dehydrase and lipid transport superfamily protein	Nucleus	unknown	-2.56241	1.30445e-05	-2.95123	2.85761e-06	-2.00751	0.000230773	-3.02781	2.59818e-06	(a) all t4h	At3g23080			-0.21	0	-1.4	-0.1	0.4	0.6
245242_at	At1g44446	Pheophorbide a oxygenase family protein with Rieske [2Fe-2S] domain	Chloroplast	tetrapyrrole synthesis	-1.6818	6.01319e-07	-1.92369	1.28822e-07	-1.63417	1.52421e-06	-1.62001	1.02504e-06	(a) all t4h	At1g44446			-0.23	-1	-1.4	0.7	0.3	0.4
251665_at	At3g57040	response regulator 9	Nucleus	RNA.regulation of transcription.ARR	-2.13881	8.3731e-07	-3.09332	1.41343e-08	-1.54264	4.14134e-05	-1.83326	4.54194e-06	(a) all t4h	At3g57040			-0.23	-0.3	-1.4	0.3	0.3	0.2
266899_at	At2g34620	Mitochondrial transcription termination factor family protein	Chloroplast	RNA.regulation of transcription.unclassified	-2.46708	1.53836e-05	-2.88226	2.89764e-06	-2.08749	0.000133399	-2.75971	5.2691e-06	(a) all t4h	At2g34620			-0.24	-0.8	-2.2	0.4	0.4	0.3
247946_at	At5g57180	chloroplast import apparatus 2	Nucleus	RNA.regulation of transcription.Orphan family	1.52361	4.03083e-05	0.903626	0.00381705	1.38711	0.000161869	2.09013	1.76846e-06	(a) all t4h	At5g57180			-0.24	-1.3	-1.7	0.3	0.6	-0.1						-0.230061	-0.233798	-1.758													-0.491762	-1.2472	-0.599773
252858_at	At4g39770	Haloacid dehalogenase-like hydrolase (HAD) superfamily protein	Cytoplasm	minor CHO metabolism.trehalose	-2.03595	4.38847e-07	-0.827069	0.00236224	-1.26269	9.47963e-05	-0.78126	0.00323513	(a) all t4h	At4g39770			-0.26	0.4	-1.4	0.4	0	0.2					-0.646346				-0.786449	1.26327	-0.404706
250326_at	At5g12080	mechanosensitive channel of small conductance-like 10	Nucleus	signalling.unspecified	1.76766	4.56169e-06	1.10374	0.000443956	1.02497	0.00128396	1.10204	0.000407322	(a) all t4h	At5g12080			-0.27	-0.4	-1.4	0	0	-0.2
258239_at	At3g27690	photosystem II light harvesting complex gene 2.3	Chloroplast	PS.lightreaction	-1.83797	0.000122489	-3.09066	5.1759e-07	-1.70007	0.000399134	-2.48216	6.61322e-06	(a) all t4h	At3g27690			-0.29	-1.2	-2	1	1.2	0.7				0.781196
259129_at	At3g02150	plastid transcription factor 1	Nucleus	RNA.regulation of transcription.TCP	-1.62749	1.01592e-06	-0.989415	0.000150188	-0.994516	0.000225641	-1.18896	2.52857e-05	(a) all t4h	At3g02150			-0.39	0.5	1.7	0	0.3	-0.4			-0.937726			0.132244	0.151555	2.03086
258708_at	At3g09580	FAD/NAD(P)-binding oxidoreductase family protein	Unknown	secondary metabolism.isoprenoids	-2.06657	3.08142e-06	-2.0676	2.87061e-06	-0.950647	0.00559494	-0.879896	0.00597217	(a) all t4h	At3g09580			-0.4	-1	-1.6	0.2	0.3	0.6					-0.890956	-0.104566	-0.104544	-1.13249
256266_at	At3g12320	unknown protein; BEST Arabidopsis thaliana protein match is: unknown protein (TAIR:AT5G06980.4); Has 102 Blast hits to 102 proteins in 16 species: Archae - 0; Bacteria - 0; Metazoa - 0; Fungi - 0; Plants - 98; Viruses - 0; Other Eukaryotes - 4 (source: NC	Nucleus	unknown.not assigned	-3.34518	3.0625e-09	-3.18081	4.16048e-09	-3.01593	1.87041e-08	-3.20818	4.81109e-09	(a) all t4h	At3g12320			-0.43	-0.1	-0.2	1.5	1	0.2			0.975638
248138_at	At5g54960	pyruvate decarboxylase-2	Unknown	fermentation	3.34371	6.23614e-07	2.23607	3.87643e-05	2.70009	1.0119e-05	1.93732	0.000142477	(a) all t4h	At5g54960			-0.47	0.1	1.9	-0.2	-0.1	-0.2			0.793003			-0.287972	-0.00430537	-1.17133													-0.133074	1.45114	0.682064
246603_at	At1g31690	Copper amine oxidase family protein	Chloroplast	misc.oxidases	2.41354	1.04904e-06	2.98338	9.47575e-08	2.05565	9.37658e-06	2.54462	6.51419e-07	(a) all t4h	At1g31690			-0.52	-0.8	-1.7	-0.3	-0.4	-0.1					-1.08441
246573_at	At1g31690	Copper amine oxidase family protein	Chloroplast	misc.oxidases	1.95115	3.15076e-08	1.66067	1.31949e-07	1.00694	4.77203e-05	1.20713	4.71908e-06	(a) all t4h	At1g31690			-0.52	-0.8	-1.7	-0.3	-0.4	-0.1					-1.08441
249059_at	At5g44530	Subtilase family protein	Extracellular	protein.degradation.subtilases	-1.88494	0.000118008	-2.45427	8.25498e-06	-1.73817	0.00039382	-2.00887	6.02986e-05	(a) all t4h	At5g44530			-0.53	-0.5	-1.8	0	0.5	0.1
262826_at	At1g13080	cytochrome P450, family 71, subfamily B, polypeptide 2	Extracellular	misc.cytochrome P450	-2.39325	0.000120498	-2.67896	3.98951e-05	-1.87975	0.00153908	-3.20177	7.1269e-06	(a) all t4h	At1g13080			-0.54	-1	-1.6	0.5	0.1	0																					-0.384327	-1.17578	-1.59772
247015_at	At5g66960	Prolyl oligopeptidase family protein	Nucleus	protein.degradation	1.89656	7.61827e-08	1.78025	1.27999e-07	1.50299	1.59462e-06	1.77944	1.77801e-07	(a) all t4h	At5g65730			-0.62	-1.1	-1.9	0.3	0.7	0.3												1.36078	-0.119577	-0.170555	-0.600816	-0.508414	-1.92773				-0.474794	-0.675959	-1.09763
245176_at	At2g47440	Tetratricopeptide repeat (TPR)-like superfamily protein	Nucleus	stress.abiotic.heat	-2.28166	4.12454e-07	-1.7391	6.41159e-06	-2.20325	1.04045e-06	-2.4961	1.77801e-07	(a) all t4h	At2g47440			-0.71	-1.4	-2.1	0.1	-0.1	0.3
265061_at	At1g61640	Protein kinase superfamily protein	Cell membrane	unknown	1.59495	2.30978e-05	0.784343	0.00948531	0.875387	0.00644027	1.01467	0.00129959	(a) all t4h	At1g61640			-0.73	0.4	1.4	0.1	-0.1	-0.3					0.879342
251058_at	At5g01790	unknown protein; FUNCTIONS IN: molecular_function unknown; INVOLVED IN: biological_process unknown; LOCATED IN: chloroplast; EXPRESSED IN: 19 plant structures; EXPRESSED DURING: 13 growth stages; Has 121 Blast hits to 121 proteins in 12 species: Archae -	Chloroplast	unknown.not assigned	1.73974	2.08082e-06	1.67477	2.92659e-06	1.61355	7.88549e-06	0.924924	0.00083577	(a) all t4h	At5g01790			-0.73	-1.7	-1.1	-0.7	-0.4	0.1												1.24275	-0.593137	-0.236698
245078_at	At2g23340	DREB and EAR motif protein 3	Nucleus	RNA.regulation of transcription.AP2/EREBP	1.90421	2.40151e-06	1.97961	1.44883e-06	1.28822	0.000201652	1.29982	0.000105378	(a) all t4h	At2g23340			-0.75	-1.4	0.4	-0.4	-0.1	0
248759_at	At5g47610	RING/U-box superfamily protein	Nucleus	protein.degradation.ubiquitin	-1.66247	4.27657e-06	-1.23646	8.53644e-05	-0.790324	0.00557231	-0.868158	0.00169532	(a) all t4h	At5g47610			-0.88	-1.2	-1.7	0.3	0.2	-0.1						0.17047	0.677128	1.43278				1.42112	-0.463264	-0.391907				-0.14479	-0.570243	-1.24346	-0.533532	-1.21123	-1.21432
266934_at	At2g18900	Transducin/WD40 repeat-like superfamily protein	Nucleus	unknown	1.73824	4.9012e-05	1.27917	0.00081868	1.34321	0.000817655	1.47769	0.00020602	(a) all t4h	At2g18900									0.743364				1.09394																-0.142104	-0.17482	1.05189
259331_at	At3g03840	SAUR-like auxin-responsive protein family	Mitochondrion	hormone metabolism.auxin	-1.8846	5.66975e-06	-2.30591	5.81756e-07	-1.70861	2.7456e-05	-1.67459	1.98121e-05	(a) all t4h	At3g03840									0.696056	-0.516435	-0.502195		-1.26872							1.28291	3.2016	0.150025
262212_at	At1g74890	response regulator 15	Unknown	RNA.regulation of transcription.ARR	-1.53138	0.00041269	-1.41542	0.000809396	-2.2425	1.77069e-05	-1.75583	0.000107031	(a) all t4h	At1g74890									0.620884				-1.00717				1.18292	2.86576	-0.841076
264895_at	At1g23100	GroES-like family protein	Cytoplasm	protein.postranslational modification	2.41892	2.80507e-07	2.25419	4.73092e-07	1.70465	1.78248e-05	2.68784	1.11025e-07	(a) all t4h	At1g23100									0.519279
248744_at	At5g48250	B-box type zinc finger protein with CCT domain	Nucleus	RNA.regulation of transcription.zink finger/related	1.66805	2.04115e-06	1.98539	2.65878e-07	1.77429	1.95142e-06	1.95007	4.48392e-07	(a) all t4h	At5g48250									0.519131		-0.688337	-0.733529	-0.515444
256790_at	At3g16857	response regulator 1	Nucleus	RNA.regulation of transcription.ARR	-1.7842	6.36e-05	-1.83355	4.83362e-05	-1.41705	0.0008079	-2.08226	1.39669e-05	(a) all t4h	At3g16857									0.509886		-0.504203		-0.704606
254787_at	At4g12690	Plant protein of unknown function (DUF868)	Nucleus	unknown.not assigned	-1.92007	2.63495e-07	-1.61581	1.36026e-06	-1.83435	7.31636e-07	-1.5934	1.97365e-06	(a) all t4h	At4g12690									-0.502552			-0.527775	-0.607769	-1.0554	-0.150652	-0.0483266				1.3524	-0.300142	0.0501434
253496_at	At4g31870	glutathione peroxidase 7	Chloroplast	redox.ascorbate/glutathione	2.01136	0.00015265	1.91157	0.000241274	3.09701	3.59673e-06	1.79272	0.000387622	(a) all t4h	At4g31870									-0.522005			-0.597775	-0.571143				-1.06749	0.376398	-0.439873	-1.49445	0.44662	-0.439873							0.767518	0.627785	1.12639
246850_at	At5g26860	lon protease 1	Mitochondrion	protein.degradation.serine protease	1.92598	4.82016e-06	2.16238	1.31092e-06	1.5614	7.09839e-05	2.03702	3.02834e-06	(a) all t4h	At5g26860									-0.550499
248050_at	At5g56100	glycine-rich protein / oleosin	Nucleus	lipid metabolism.TAG synthesis	-2.0791	4.13993e-07	-2.53703	3.82239e-08	-1.46922	2.57334e-05	-1.3895	2.60585e-05	(a) all t4h	At5g56100									-0.577677		0.51533
250008_at	At5g18630	alpha/beta-Hydrolases superfamily protein	Extracellular secretory pathway	lipid metabolism.lipid degradation	-3.05139	8.41623e-09	-2.75016	1.97169e-08	-2.1734	5.22368e-07	-2.47826	9.84593e-08	(a) all t4h	At5g18630									-0.606993
266778_at	At2g29090	cytochrome P450, family 707, subfamily A, polypeptide 2	Chloroplast	misc.cytochrome P450	1.75162	0.00393582	2.30913	0.000391419	1.68024	0.00713824	2.35828	0.000293856	(a) all t4h	At2g29090									-0.755147	-0.665511				0.195246	1.97493	3.28046	1.8799	-0.161503	0.345758				-2.1322	0.749393	0.0327078				-1.52065	-2.4116	-3.63708
253215_at	At4g34950	Major facilitator superfamily protein	Chloroplast	development.unspecified	5.19059	1.55662e-06	4.30383	1.06443e-05	3.66731	9.19092e-05	3.85129	3.31428e-05	(a) all t4h	At4g34950									-0.853402	-1.32746	-0.786881			-0.602747	-0.781371	-2.45611
263495_at	At2g42530	cold regulated 15b	Chloroplast	stress.abiotic.cold	3.4391	4.27657e-06	3.10607	1.18319e-05	3.07025	2.43208e-05	2.92649	2.29066e-05	(a) all t4h	At2g42530									-0.878591	0.653181		-0.641832		1.09238	0.574804	3.44378							1.00073	0.555707	-0.35341
265790_at	At2g01170	bidirectional amino acid transporter 1	Unknown Mitochondrion	transport.amino acids	1.84746	5.82338e-07	2.39776	2.8925e-08	1.95487	5.61891e-07	1.7915	9.33126e-07	(a) all t4h	At2g01170										0.938665
250842_at	At5g04490	vitamin E pathway gene 5	Chloroplast	Co-factor and vitamine metabolism	-1.96725	7.63495e-07	-2.0076	5.05805e-07	-1.22216	0.00015387	-1.6486	5.11337e-06	(a) all t4h	At5g04490										0.771618	0.893392		0.6658
252607_at	At3g44990	xyloglucan endo-transglycosylase-related 8	Extracellular	cell wall.modification	1.65069	0.000311887	1.79054	0.000148259	1.51265	0.00100747	1.74097	0.000171679	(a) all t4h	At3g44990										0.732107	-0.589345	-0.523956		-0.315313	-0.52239	-2.35323													-0.452953	-0.661932	-1.10648
245449_at	At4g16870	transposable element gene		DNA.synthesis/chromatin structure	1.98913	4.9465e-07	2.61551	2.05876e-08	2.15436	3.79414e-07	2.0334	4.17216e-07	(a) all t4h	At4g16870										0.620638				0.189491	-0.263321	-1.05827
248818_at	At5g47040	lon protease 2	Mitochondrion	protein.degradation.serine protease	-1.527	5.51749e-06	-1.6141	2.94839e-06	-0.72789	0.00654009	-1.27375	3.47877e-05	(a) all t4h	At5g47040										0.618229				-0.203799	0.511081	2.17614
256674_at	At3g52360	unknown protein; FUNCTIONS IN: molecular_function unknown; INVOLVED IN: response to karrikin; LOCATED IN: endomembrane system; EXPRESSED IN: 23 plant structures; EXPRESSED DURING: 14 growth stages; BEST Arabidopsis thaliana protein match is: unknown prote	Unknown	unknown.not assigned	-2.10446	3.21516e-07	-2.64984	2.08541e-08	-1.73264	4.24524e-06	-2.31363	1.48721e-07	(a) all t4h	At3g52360										0.598423
251443_at	At3g59940	Galactose oxidase/kelch repeat superfamily protein	Cytoplasm	protein.degradation.ubiquitin	-2.51509	2.73418e-07	-2.16999	1.08809e-06	-1.02515	0.00237145	-1.00911	0.00162733	(a) all t4h	At3g59940										0.564194	0.511394						0.0121155	-1.1274	0.155748										-0.969067	-1.14706	-0.696137
263287_at	At2g36145	unknown protein; FUNCTIONS IN: molecular_function unknown; INVOLVED IN: biological_process unknown; LOCATED IN: chloroplast thylakoid membrane, chloroplast stroma, chloroplast; EXPRESSED IN: 19 plant structures; EXPRESSED DURING: 13 growth stages; Has 49	Chloroplast	unknown.not assigned	1.82392	1.19562e-08	1.74912	1.5771e-08	1.83472	3.08453e-08	1.91406	1.09433e-08	(a) all t4h	At2g36145										0.552832
266229_at	At2g28840	XB3 ortholog 1 in Arabidopsis thaliana	Cytoplasm	cell.organisation	2.48878	1.04904e-06	2.39203	1.37918e-06	2.10528	1.0119e-05	2.21717	3.80217e-06	(a) all t4h	At2g28840										0.545977	0.745434		0.678113
249266_at	At5g41670	6-phosphogluconate dehydrogenase family protein	Cytoplasm	OPP	2.1308	1.19017e-07	1.53393	3.35173e-06	1.24516	5.22362e-05	1.23466	3.25475e-05	(a) all t4h	At5g41670										0.540655			0.722071	-0.0525527	-0.267371	-1.30054
256262_at	At3g12150	unknown protein; CONTAINS InterPro DOMAIN/s: Protein of unknown function DUF2048 (InterPro:IPR019149); Has 421 Blast hits to 334 proteins in 155 species: Archae - 2; Bacteria - 147; Metazoa - 215; Fungi - 0; Plants - 43; Viruses - 0; Other Eukaryotes - 14	Extracellular	unknown.not assigned	-2.23126	2.61023e-07	-2.20212	2.29839e-07	-1.91698	2.15663e-06	-1.66613	5.59939e-06	(a) all t4h	At3g12150										0.529274	0.791526	0.743811
267538_at	At2g41870	Remorin family protein	Cytoplasm	RNA.regulation of transcription.misc	-2.93916	1.95167e-06	-3.41216	3.35345e-07	-1.88783	0.000264844	-3.78287	1.73399e-07	(a) all t4h	At2g41870										0.504767			0.523046	0.251593	2.22317	2.79324
257207_at	At3g14900	unknown protein; FUNCTIONS IN: molecular_function unknown; INVOLVED IN: embryo development; LOCATED IN: chloroplast; EXPRESSED IN: 19 plant structures; EXPRESSED DURING: 13 growth stages; Has 17135 Blast hits to 10204 proteins in 644 species: Archae - 47;	Chloroplast	unknown.not assigned	2.4717	4.46478e-07	2.21374	1.2154e-06	2.05966	5.1394e-06	2.66175	2.22695e-07	(a) all t4h	At3g14900										-0.507222
267004_at	At2g34260	transducin family protein / WD-40 repeat family protein	Cytoplasm	unknown	2.06882	2.20843e-06	0.934307	0.00353544	1.9109	8.95369e-06	1.59822	3.12503e-05	(a) all t4h	At2g34260										-0.547921				-0.106745	-0.198164	-1.09907
253975_at	At4g26600	S-adenosyl-L-methionine-dependent methyltransferases superfamily protein	Nucleus	DNA.synthesis/chromatin structure	2.13896	1.47445e-06	1.2895	0.000227686	2.01688	4.79375e-06	2.03006	2.82339e-06	(a) all t4h	At4g26600										-0.556789		0.520647	1.12835	0.162122	-0.228544	-2.1111
252661_at	At3g44450	unknown protein; BEST Arabidopsis thaliana protein match is: unknown protein (TAIR:AT3G52740.1); Has 63 Blast hits to 63 proteins in 12 species: Archae - 0; Bacteria - 0; Metazoa - 0; Fungi - 0; Plants - 63; Viruses - 0; Other Eukaryotes - 0 (source: NCBI	Nucleus	unknown.not assigned	2.17258	3.44408e-05	1.93728	0.000106335	1.95031	0.000159238	1.93438	9.87236e-05	(a) all t4h	At3g44450										-0.556897		-0.632006		-0.611243	-0.9784	-1.95411
266687_at	At2g19670	protein arginine methyltransferase 1A	Nucleus	misc.O-methyl transferases	1.78388	1.19255e-06	1.81413	8.46861e-07	1.75441	2.47776e-06	2.36293	8.015e-08	(a) all t4h	At2g19670										-0.562776
259227_at	At3g07750	3'-5'-exoribonuclease family protein	Cytoplasm	RNA.processing	1.51418	1.12072e-06	1.0063	7.17503e-05	1.43783	3.47493e-06	1.4982	1.40167e-06	(a) all t4h	At3g07750										-0.574964			0.633427
262777_at	At1g13030	sphere organelles protein-related	Nucleus	unknown	1.60745	6.07771e-07	1.10393	2.90569e-05	1.53512	1.81409e-06	1.80353	2.04684e-07	(a) all t4h	At1g13030										-0.590813
258965_at	At3g10530	Transducin/WD40 repeat-like superfamily protein	Nucleus	development.unspecified	2.39287	1.89816e-06	1.58475	0.000122946	1.91552	3.26802e-05	1.92894	1.79539e-05	(a) all t4h	At3g10530										-0.599874	-0.580886			0.111094	-0.084541	-1.04716
247878_at	At5g57760	unknown protein; Has 5 Blast hits to 5 proteins in 2 species: Archae - 0; Bacteria - 0; Metazoa - 0; Fungi - 0; Plants - 5; Viruses - 0; Other Eukaryotes - 0 (source: NCBI BLink).	Mitochondrion	unknown.not assigned	-2.21988	0.0042707	-3.04462	0.000301986	-2.43169	0.00296868	-2.5075	0.00141717	(a) all t4h	At5g57760										-0.60397	-0.827051												0.390277	1.23608	1.43261				-0.678144	-1.623	-1.69834
246396_at	At1g58180	beta carbonic anhydrase 6	Chloroplast	TCA	-2.032	3.03821e-07	-2.91902	6.49801e-09	-1.58666	6.76929e-06	-2.28832	1.10466e-07	(a) all t4h	At1g58180										-0.606125			-0.529129	-0.0889946	-0.0877516	1.50443
265730_at	At2g32220	Ribosomal L27e protein family	Cytoplasm	protein.synthesis	1.61631	8.99677e-07	0.803682	0.000815787	1.21789	2.82534e-05	1.23918	1.41463e-05	(a) all t4h	At2g32220										-0.629947				-0.204812	-0.147194	-1.14218
249977_at	At5g18820	TCP-1/cpn60 chaperonin family protein	Unknown	protein.folding	1.90603	7.66135e-06	1.8362	1.11213e-05	1.11966	0.00175051	1.68175	2.80946e-05	(a) all t4h	At5g18820										-0.66168
264019_at	At2g21130	Cyclophilin-like peptidyl-prolyl cis-trans isomerase family protein	Cytoplasm	cell.cycle	2.33806	2.89161e-07	1.48352	3.02269e-05	2.66221	1.34923e-07	2.08526	1.05637e-06	(a) all t4h	At2g21130										-0.662169	-0.660243			0.166286	1.10303	1.14153
267209_at	At2g30930	unknown protein; FUNCTIONS IN: molecular_function unknown; INVOLVED IN: biological_process unknown; LOCATED IN: chloroplast, plasma membrane, membrane; EXPRESSED IN: 24 plant structures; EXPRESSED DURING: 14 growth stages; BEST Arabidopsis thaliana protei	Unknown	unknown.not assigned	-3.41262	4.9465e-07	-3.5585	2.46506e-07	-1.9515	0.000219335	-3.32487	6.88974e-07	(a) all t4h	At2g30930										-0.699349
245770_at	At1g30240	FUNCTIONS IN: binding; INVOLVED IN: biological_process unknown; LOCATED IN: cellular_component unknown; EXPRESSED IN: 21 plant structures; EXPRESSED DURING: 13 growth stages; CONTAINS InterPro DOMAIN/s: Armadillo-type fold (InterPro:IPR016024); Has 165 Bl	Unknown	unknown	1.70384	2.89471e-05	1.29666	0.000380209	1.29997	0.000581685	1.58203	5.6523e-05	(a) all t4h	At1g30240										-0.721195	-0.604467
258505_at	At3g06530	ARM repeat superfamily protein	Nucleus	unknown	1.76721	5.02088e-05	1.28443	0.000927416	1.82034	6.39621e-05	2.05479	1.15722e-05	(a) all t4h	At3g06530										-0.791778	-0.784152			0.033955	-0.105007	-1.07272
252997_at	At4g38400	expansin-like A2	Extracellular	cell wall.modification	-1.6999	6.4652e-06	-1.23678	0.000156029	-1.31307	0.000144748	-1.56615	1.57953e-05	(a) all t4h	At4g38400										-0.975151				0.483937	1.05129	3.3715				-0.574546	1.62314	0.370924							-0.0740819	-1.34501	-0.552375
247162_at	At5g65730	xyloglucan endotransglucosylase/hydrolase 6	Extracellular	cell wall.modification	-2.83731	1.82668e-06	-2.44758	8.23339e-06	-1.99866	0.000108748	-2.1337	3.36146e-05	(a) all t4h	At5g65390										-1.01493			1.40183
253332_at	At4g33420	Peroxidase superfamily protein	Extracellular	misc.oxygenases/peroxidases	-2.7275	6.07662e-06	-2.86923	3.42356e-06	-2.72579	1.08451e-05	-2.62957	9.7019e-06	(a) all t4h	At4g33420										-1.01995
265116_at	At1g62480	Vacuolar calcium-binding protein-related	Nucleus	signalling.calcium	-1.89688	3.15987e-06	-3.16694	1.26933e-08	-1.93662	4.54681e-06	-2.57034	1.65627e-07	(a) all t4h	At1g62480										-1.06682
252563_at	At3g45970	expansin-like A1	Extracellular	cell wall.modification	-3.50398	4.61338e-06	-4.7428	1.71215e-07	-2.3146	0.00043255	-4.60523	2.90126e-07	(a) all t4h	At3g45970										-1.69576	0.604279		0.568908	0.990838	0.713803	2.75341													-0.0486861	-1.16595	-1.13357
254496_at	At4g20070	allantoate amidohydrolase	Chloroplast	protein.degradation	-1.76417	6.85994e-09	-1.17665	3.46697e-07	-1.44181	1.16688e-07	-1.74244	1.04526e-08	(a) all t4h	At4g20070											0.985217	0.810024
264238_at	At1g54740	Protein of unknown function (DUF3049)	Nucleus	protein.synthesis	-2.22935	3.24852e-07	-1.82371	2.37894e-06	-1.47023	4.0718e-05	-1.26114	9.84546e-05	(a) all t4h	At1g54740											0.962738	0.562295		0.516792	0.975059	1.53131
251869_at	At3g54500	BEST Arabidopsis thaliana protein match is: dentin sialophosphoprotein-related (TAIR:AT5G64170.1); Has 183 Blast hits to 175 proteins in 44 species: Archae - 0; Bacteria - 4; Metazoa - 38; Fungi - 11; Plants - 120; Viruses - 0; Other Eukaryotes - 10 (sour	Nucleus	unknown.not assigned	-2.40793	1.04634e-08	-2.54041	6.481e-09	-2.26211	5.16771e-08	-2.12242	5.56256e-08	(a) all t4h	At3g54500											0.941805
252646_at	At3g44610	Protein kinase superfamily protein	Nucleus	protein.postranslational modification	-1.53767	4.41019e-05	-0.909873	0.00413255	-1.22529	0.00058103	-1.14614	0.000589608	(a) all t4h	At3g44610											0.901252	0.536328											1.03321	0.327685	0.377219
253806_at	At4g28270	RING membrane-anchor 2	Nucleus	protein.degradation.ubiquitin	-2.11155	2.47311e-06	-1.92976	6.15067e-06	-1.28504	0.000534873	-1.69131	2.50516e-05	(a) all t4h	At4g28270											0.899904																		-0.312099	-1.13605	-0.707844
250972_at	At5g02840	LHY/CCA1-like 1	Nucleus	RNA.regulation of transcription.MYB/MYB related	-1.86249	1.19017e-07	-1.44359	1.48971e-06	-1.3621	5.43341e-06	-1.48192	1.40608e-06	(a) all t4h	At5g02840											0.79313
257860_at	At3g13062	Polyketide cyclase/dehydrase and lipid transport superfamily protein	Mitochondrion	unknown	-1.95105	1.80963e-06	-1.61645	1.21427e-05	-1.42751	7.64047e-05	-1.21216	0.000190814	(a) all t4h	At3g13062											0.744103		-0.536829
262456_at	At1g11260	sugar transporter 1	Cytoplasm plasmamembrane	transporter.sugars	-1.58719	8.94667e-05	-2.13861	4.18584e-06	-1.5448	0.000188796	-1.44375	0.000197024	(a) all t4h	At1g11260											0.714632		-0.581647
246028_at	At5g21170	5'-AMP-activated protein kinase beta-2 subunit protein	Cytoplasm	protein.postranslational modification	-3.03232	1.62489e-06	-2.03205	9.59401e-05	-2.3669	3.63528e-05	-2.07416	7.28431e-05	(a) all t4h	At5g21170											0.711927
246523_at	At5g15850	CONSTANS-like 1	Nucleus	development.unspecified	-1.90489	3.51649e-07	-1.64163	1.45593e-06	-1.54103	5.60377e-06	-1.80257	6.87956e-07	(a) all t4h	At5g15850											0.683787
259104_at	At3g02170	longifolia2	Nucleus	unknown.not assigned	-2.9142	1.14953e-05	-2.69306	2.53614e-05	-1.67242	0.002826	-2.67598	2.77319e-05	(a) all t4h	At3g02170											0.622329	0.533294		-0.101305	-0.395171	-1.33192				0.0876391	1.00512	-0.0151184
259927_at	At1g75100	J-domain protein required for chloroplast accumulation response 1	Chloroplast	stress.abiotic.light	-2.05988	2.06745e-07	-2.63617	1.26933e-08	-1.56971	5.81313e-06	-1.7885	9.79628e-07	(a) all t4h	At1g75100											0.591496			-0.38241	-0.0299901	-1.32029
261667_at	At1g18460	alpha/beta-Hydrolases superfamily protein	Extracellular (secretory pathway)	lipid metabolism.lipid degradation	-1.93706	1.38485e-06	-2.28796	2.00685e-07	-1.1371	0.000430072	-1.73606	4.63799e-06	(a) all t4h	At1g18460											0.591484			0.397307	1.21037	1.42919
251059_at	At5g01810	CBL-interacting protein kinase 15	Cell membrane	protein.postranslational modification	-2.01586	5.17237e-07	-1.97517	5.10578e-07	-2.47953	1.16688e-07	-2.90152	1.36374e-08	(a) all t4h	At5g01810											0.562069	0.50306	0.804669
259839_at	At1g52190	Major facilitator superfamily protein	Cell membrane	transport.peptides/oligopeptides	-1.68255	0.000169865	-2.25199	9.28351e-06	-1.49491	0.0007531	-1.71611	0.000128946	(a) all t4h	At1g52190											0.56177			0.123894	-0.552523	-2.56928				-1.11801	-0.233568	-0.309927							-0.164083	-1.32829	-3.5416
257745_at	At3g29240	Protein of unknown function (DUF179)	Unknown	unknown	-2.54637	1.4472e-07	-2.52406	1.29832e-07	-1.7484	1.20259e-05	-1.93939	2.60449e-06	(a) all t4h	At3g29240											0.512194
255255_at	At4g05070	Wound-responsive family protein	Nucleus	unknown.not assigned	-1.84959	3.5972e-08	-2.4242	1.92541e-09	-1.31862	2.15618e-06	-0.946942	3.48781e-05	(a) all t4h	At4g05070											0.510173
259181_at	At3g01690	alpha/beta-Hydrolases superfamily protein	Extracellular	unknown.not assigned	-1.5402	2.52507e-05	-1.18299	0.000313934	-0.894127	0.00463017	-1.22702	0.000204732	(a) all t4h	At3g01690											0.508684
258925_at	At3g10420	P-loop containing nucleoside triphosphate hydrolases superfamily protein	Chloroplast	unknown	-1.86449	2.31053e-07	-0.929358	0.000242967	-1.66919	1.25048e-06	-1.86353	2.40977e-07	(a) all t4h	At3g10420											0.507564		-0.506595	0.418555	0.237763	1.92352													-0.176394	-0.246017	-1.08811
247388_s_at	At5g63470;At3g48590	[AT5G63470, nuclear factor Y, subunit C4];[AT3G48590, nuclear factor Y, subunit C1]	.	RNA.regulation of transcription.CCAAT box	-1.71431	0.000306672	-1.65732	0.000406939	-1.17828	0.00857473	-1.57194	0.000573812	(a) all t4h	At5g63190											0.50441			0.281254	0.627283	1.01676
266656_at	At2g25900	Zinc finger C-x8-C-x5-C-x3-H type family protein	Nucleus	RNA.regulation of transcription.zink finger/related	-3.88962	1.04889e-07	-3.63485	1.78348e-07	-2.79789	5.65172e-06	-3.47358	3.63833e-07	(a) all t4h	At2g25900											0.504245	0.783455		0.363441	1.02908	0.756446													-1.04237	-0.551719	-0.505473
245743_at	At1g51080	unknown protein; FUNCTIONS IN: molecular_function unknown; INVOLVED IN: biological_process unknown; LOCATED IN: chloroplast; EXPRESSED IN: 15 plant structures; EXPRESSED DURING: 11 growth stages; Has 101 Blast hits to 98 proteins in 44 species: Archae - 0	Chloroplast	DNA.synthesis/chromatin structure	1.59604	7.94247e-05	1.39563	0.000273265	1.18961	0.00164577	1.67552	4.71009e-05	(a) all t4h	At1g51080											-0.519173	-0.528236	-0.526641				-1.09962	0.743118	-0.368607				-0.616798	0.691454	-2.64257				-0.0903658	0.427316	-1.99927
246765_at	At5g27330	Prefoldin chaperone subunit family protein	Unknown	unknown.not assigned	1.82557	1.69954e-06	1.73864	2.67511e-06	1.29658	9.47963e-05	1.65994	5.09503e-06	(a) all t4h	At5g27330											-0.52981	0.524119
262584_at	At1g15440	periodic tryptophan protein 2	Nucleus	unknown	2.23224	6.52807e-08	1.19131	4.05209e-05	1.66543	2.33086e-06	1.73662	9.79628e-07	(a) all t4h	At1g15440											-0.548425			-0.174285	-0.368995	-1.07211
247937_at	At5g57110	autoinhibited Ca2+ -ATPase, isoform 8	Unknown	transport.calcium	1.53218	8.79805e-05	1.57763	6.67518e-05	1.33505	0.000499491	1.62063	4.90048e-05	(a) all t4h	At5g57110											-0.548698
263497_at	At2g42540	cold-regulated 15a	Chloroplast	stress.abiotic.cold	2.79705	6.15488e-06	2.24771	5.75204e-05	2.4101	4.97676e-05	1.98232	0.000171436	(a) all t4h	At2g42540											-0.57645	-1.51768	-0.910056	0.713756	2.11206	5.88828	1.11913	0.0985201	-0.24082										0.276646	1.03111	0.0691385
253627_at	At4g30650	Low temperature and salt responsive protein family	Unknown	stress.abiotic.drought/salt	3.97533	5.56361e-07	4.13528	2.89732e-07	3.30125	6.59633e-06	4.31684	2.54313e-07	(a) all t4h	At4g30650											-0.610882
259736_at	At1g64390	glycosyl hydrolase 9C2	Extracellular	misc.gluco-, galacto- and mannosidases	1.60115	7.52073e-06	1.24277	9.75185e-05	1.23633	0.00016246	1.20773	0.000116385	(a) all t4h	At1g64390											-0.703991	-0.648295	-0.734344	0.0629495	-0.251762	-1.48091							-0.534312	-0.743853	-1.13624
260784_at	At1g06180	myb domain protein 13	Nucleus	RNA.regulation of transcription.MYB/MYB related	2.42953	5.73217e-07	2.5713	2.5316e-07	2.86754	1.78467e-07	3.17897	4.60769e-08	(a) all t4h	At1g06180											-0.710878
247453_at	At5g62440	Protein of unknown function (DUF3223)	Cytoplasm	unknown.not assigned	1.53987	4.50574e-05	0.943651	0.00324586	1.15896	0.000950418	1.54439	4.20821e-05	(a) all t4h	At5g62440											-0.717709		0.542029
247443_at	At5g62720	Integral membrane HPP family protein	Chloroplast	unknown	1.9494	1.88318e-06	2.89854	2.21719e-08	1.79093	7.81447e-06	2.65724	9.70342e-08	(a) all t4h	At5g62440											-0.717709		0.782475
267260_at	At2g23130	arabinogalactan protein 17	Cell membrane	cell wall.cell wall proteins	-1.85238	7.55722e-05	-1.17351	0.00374771	-1.87595	0.000111117	-1.72056	0.000137899	(a) all t4h	At2g23130											-0.755206		1.08832
258799_at	At3g04770	40s ribosomal protein SA B	Unknown	protein.synthesis	1.50472	1.37394e-06	1.21769	1.16195e-05	0.852827	0.00058103	1.21582	1.27534e-05	(a) all t4h	At3g04770											-0.949258			-0.0173607	-0.253719	-1.00237
263799_at	At2g24550	unknown protein; BEST Arabidopsis thaliana protein match is: unknown protein (TAIR:AT4G31510.1); Has 219 Blast hits to 219 proteins in 33 species: Archae - 0; Bacteria - 0; Metazoa - 16; Fungi - 2; Plants - 184; Viruses - 0; Other Eukaryotes - 17 (source:	Nucleus	stress.abiotic	-2.9592	6.93745e-08	-2.05975	2.73393e-06	-1.87072	1.39237e-05	-2.2251	1.45996e-06	(a) all t4h	At2g24550												0.898015
251575_at	At3g58120	Basic-leucine zipper (bZIP) transcription factor family protein	Nucleus	RNA.regulation of transcription.bZIP	-2.45365	0.000128661	-2.10983	0.000503142	-2.16071	0.00064103	-1.88598	0.00116883	(a) all t4h	At3g58120												0.850478		-0.602315	-1.12535	-1.92154				0.431149	1.40453	0.0470738
259856_at	At1g68440	unknown protein; BEST Arabidopsis thaliana protein match is: unknown protein (TAIR:AT1G25400.2); Has 86 Blast hits to 86 proteins in 29 species: Archae - 0; Bacteria - 6; Metazoa - 27; Fungi - 11; Plants - 24; Viruses - 0; Other Eukaryotes - 18 (source: N	Nucleus (unknown)	unknown.not assigned	-2.72451	6.05751e-06	-1.90594	0.00020821	-2.36971	4.48649e-05	-1.92242	0.000174574	(a) all t4h	At1g68440												0.847771		0.00489142	1.15843	0.806809
264211_at	At1g22770	gigantea protein (GI)	Nucleus	development.unspecified	3.6692	4.91487e-08	4.30699	8.92632e-09	3.74948	1.02611e-07	4.23065	1.36374e-08	(a) all t4h	At1g22770												0.842868
248036_at	At5g55920	S-adenosyl-L-methionine-dependent methyltransferases superfamily protein	Nucleus	DNA.synthesis/chromatin structure	1.68908	1.96831e-05	0.96994	0.0028529	1.22289	0.000665965	1.83854	8.89631e-06	(a) all t4h	At5g55920												0.683699	1.22032	-0.392858	-0.0396965	-1.12072
266552_at	At2g46330	arabinogalactan protein 16	Cell membrane	cell wall.cell wall proteins	-1.69642	8.02577e-08	-1.37947	5.70412e-07	-1.49923	5.18255e-07	-1.4983	3.09507e-07	(a) all t4h	At2g46330												0.682553	0.827716
250937_at	At5g03230	Protein of unknown function, DUF584	Nucleus	unknown.not assigned	-1.54628	9.24271e-06	-2.17233	2.27639e-07	-0.800084	0.00523068	-1.26851	6.43298e-05	(a) all t4h	At5g03230												0.648348		0.955347	1.27809	0.438884													-0.673184	-1.00724	-0.371513
249325_at	At5g40850	urophorphyrin methylase 1	Chloroplast	tetrapyrrole synthesis	1.76912	6.57485e-06	1.50822	3.34819e-05	0.88871	0.00515331	1.58911	2.07436e-05	(a) all t4h	At5g40850												0.594073	0.908863	-0.0794931	0.100748	-1.82368
254890_at	At4g11600	glutathione peroxidase 6	Mitochondrion	redox.ascorbate/glutathione	2.81935	4.16538e-08	2.50026	1.20388e-07	2.98081	5.16771e-08	1.80624	4.58559e-06	(a) all t4h	At4g11600												0.588627	1.53976
265078_at	At1g55500	evolutionarily conserved C-terminal region 4	Nucleus	unknown.not assigned	1.77134	5.16756e-06	1.12097	0.000443956	0.938522	0.00288869	1.19159	0.000234184	(a) all t4h	At1g55500												0.574119	0.780179
252625_at	At3g44750	histone deacetylase 3	Nucleus	RNA.regulation of transcription.HDA	1.95987	2.11012e-05	1.93084	2.41608e-05	1.86005	6.17858e-05	2.33416	3.89753e-06	(a) all t4h	At3g44750												0.535795	0.776866
264445_at	At1g27290	unknown protein; Has 44 Blast hits to 44 proteins in 12 species: Archae - 0; Bacteria - 0; Metazoa - 0; Fungi - 0; Plants - 44; Viruses - 0; Other Eukaryotes - 0 (source: NCBI BLink).	Mitochondrion (plasma membrane)	unknown.not assigned	-2.34534	1.4753e-06	-2.36997	1.16358e-06	-1.28514	0.000824795	-1.74628	3.00894e-05	(a) all t4h	At1g27290												0.534776
248049_at	At5g56090	cytochrome c oxidase 15	Mitochondrion	protein.aa activation	1.68341	0.000404663	1.33973	0.00260926	1.79252	0.000356555	1.65591	0.000409414	(a) all t4h	At5g56090												0.533844
263039_at	At1g23280	MAK16 protein-related	Nucleus	RNA.regulation of transcription.unclassified	1.66075	5.33877e-06	0.870812	0.00218287	1.05747	0.000675413	1.31383	5.52423e-05	(a) all t4h	At1g23280												0.520697	1.29681	0.137104	-0.0858697	-1.04311
261921_at	At1g65900	unknown protein; FUNCTIONS IN: molecular_function unknown; INVOLVED IN: biological_process unknown; LOCATED IN: endomembrane system; EXPRESSED IN: 21 plant structures; EXPRESSED DURING: 13 growth stages; Has 306 Blast hits to 306 proteins in 119 species:	Chloroplast	unknown.not assigned	1.55893	0.000237089	1.01968	0.00703366	1.04028	0.00864963	1.01264	0.00652085	(a) all t4h	At1g65900												-0.501379
251713_at	At3g56080	S-adenosyl-L-methionine-dependent methyltransferases superfamily protein	Unknown	stress.abiotic.drought/salt	-1.83018	8.18438e-05	-1.45257	0.000674308	-1.49418	0.000804546	-2.3252	7.92019e-06	(a) all t4h	At3g56080												-0.516113		0.713806	1.51021	1.61996
258727_at	At3g11930	Adenine nucleotide alpha hydrolases-like superfamily protein	Unknown	hormone metabolism.ethylene	-2.08915	5.73217e-07	-3.13769	8.15579e-09	-1.21368	0.000223169	-1.949	1.31934e-06	(a) all t4h	At3g11930												-0.55362
245671_at	At1g28230	purine permease 1	Chloroplast Secretory pathway	transport.nucleotides	1.94701	1.08396e-07	1.7479	2.65829e-07	2.04342	1.25084e-07	1.83434	2.21927e-07	(a) all t4h	At1g28230												-0.555554
256715_at	At2g34090	maternal effect embryo arrest 18	Mitochondrion	unknown.not assigned	1.81749	1.55662e-06	1.71303	2.71127e-06	1.76405	3.90813e-06	1.61201	5.8923e-06	(a) all t4h	At2g34090												-0.562962
259616_at	At1g47960	cell wall / vacuolar inhibitor of fructosidase 1	Extracellular	misc.invertase/pectin methylesterase inhibitor family protein	-2.27879	4.70795e-07	-2.58899	1.01507e-07	-1.30441	0.000209113	-2.04209	1.57114e-06	(a) all t4h	At1g47960												-0.579302		0.35698	0.503798	1.97975
250408_at	At5g10930	CBL-interacting protein kinase 5	Cell membrane	protein.postranslational modification	-2.83783	2.9869e-07	-3.39246	3.49793e-08	-1.71061	9.00191e-05	-2.88979	2.62009e-07	(a) all t4h	At5g10930												-0.617928		0.935268	1.3448	2.30954
263128_at	At1g78600	light-regulated zinc finger protein 1	Nucleus	RNA.regulation of transcription.zink finger/related	2.71157	1.38485e-06	3.49033	7.99165e-08	3.39008	2.4789e-07	2.50661	3.44088e-06	(a) all t4h	At1g78600												-0.694961		0.154026	0.298258	1.33028
254066_at	At4g25480	dehydration response element B1A	Nucleus	RNA.regulation of transcription.AP2/EREBP	2.85901	5.75617e-07	3.447	6.35807e-08	2.72185	1.74752e-06	2.70978	1.12931e-06	(a) all t4h	At4g25480												-0.75176		1.60244	1.90877	1.38286				-1.41546	0.54278	-0.37382
257188_at	At3g13150	Tetratricopeptide repeat (TPR)-like superfamily protein	Unknown	not assigned.PPR	1.60668	2.80507e-07	1.18609	6.15067e-06	0.87514	0.000211581	1.32984	2.16158e-06	(a) all t4h	At3g13150												-0.757266
255278_at	At4g04940	transducin family protein / WD-40 repeat family protein	Nucleus	unknown	2.71112	8.21825e-07	1.54754	0.000222304	2.05691	2.46231e-05	2.54224	1.75768e-06	(a) all t4h	At4g04940												-0.883134		0.115487	-0.151251	-1.12555
266510_at	At2g47990	transducin family protein / WD-40 repeat family protein	Nucleus	development.unspecified	1.78619	1.42354e-06	1.21756	6.98604e-05	1.46967	1.82925e-05	1.50888	8.67653e-06	(a) all t4h	At2g47990													1.4048	0.217418	-0.178194	-1.2468
254079_at	At4g25730	FtsJ-like methyltransferase family protein	Nucleus	RNA.regulation of transcription.misc	1.68715	1.50859e-05	1.11815	0.000732429	1.3465	0.000219335	1.59947	2.60585e-05	(a) all t4h	At4g25730													1.32571	0.0246981	0.137244	-1.07343
260824_at	At1g06720	P-loop containing nucleoside triphosphate hydrolases superfamily protein	Nucleus	unknown.not assigned	1.91372	1.48513e-05	0.892899	0.00999016	1.42635	0.000401431	1.64748	6.19874e-05	(a) all t4h	At1g06720													1.2144
265326_at	At2g18220	Noc2p family	Nucleus	unknown.not assigned	1.83503	1.54729e-05	1.03592	0.00271116	1.41302	0.000314993	1.70653	3.16542e-05	(a) all t4h	At2g18220													1.1756
252305_at	At3g49240	Pentatricopeptide repeat (PPR) superfamily protein	Mitochondrion	not assigned.PPR	1.77446	5.42725e-06	1.03904	0.000913981	1.73477	1.21035e-05	1.54092	2.35168e-05	(a) all t4h	At3g49240													1.12244
245352_at	At4g15490	UDP-Glycosyltransferase superfamily protein	Unknown	misc.UDP glucosyl and glucoronyl transferases	3.18285	2.21741e-07	3.49252	6.11903e-08	2.26046	1.27883e-05	2.01729	2.35621e-05	(a) all t4h	At4g15490													1.11436	0.0607386	0.300265	2.025
254080_at	At4g25630	fibrillarin 2	Nucleus	RNA.processing	1.93845	8.8038e-05	1.55053	0.000674544	1.65515	0.00059109	2.01282	5.80845e-05	(a) all t4h	At4g25630													1.08689	-0.129893	-0.292502	-1.18387
251538_at	At3g58660	Ribosomal protein L1p/L10e family	Nucleus	protein.synthesis	1.98059	5.07303e-07	1.09875	0.000187037	1.5227	1.30215e-05	1.5093	8.77689e-06	(a) all t4h	At3g58660													1.03677				-1.01492	0.184406	0.150779
253013_at	At4g37910	mitochondrial heat shock protein 70-1	Mitochondrion	stress.abiotic.heat	1.54436	1.47315e-05	1.50981	1.79202e-05	1.13249	0.00046126	1.42757	3.18436e-05	(a) all t4h	At4g37910													1.01101
251611_at	At3g57940	Domain of unknown function (DUF1726) ;Putative ATPase (DUF699)	Nucleus	unknown.not assigned	2.00879	2.042e-06	1.0192	0.00136101	1.41872	0.000116521	1.74034	9.7019e-06	(a) all t4h	At3g57940													0.907463
250679_at	At5g06550	CONTAINS InterPro DOMAIN/s: Transcription factor jumonji/aspartyl beta-hydroxylase (InterPro:IPR003347), F-box domain, Skp2-like (InterPro:IPR022364), Transcription factor jumonji (InterPro:IPR013129); BEST Arabidopsis thaliana protein match is: transfera	Nucleus	RNA.regulation of transcription.JUMONJI family	1.7383	1.30047e-05	1.32139	0.00019077	1.81326	1.47831e-05	1.73656	1.37433e-05	(a) all t4h	At5g06550													0.859226	-0.21151	-0.243736	-1.36809
255225_at	At4g05410	Transducin/WD40 repeat-like superfamily protein	Nucleus	signalling.G-proteins	1.56104	8.43516e-07	0.827765	0.000441991	1.36675	5.81313e-06	1.42263	2.426e-06	(a) all t4h	At4g05410													0.814402
262766_at	At1g13160	ARM repeat superfamily protein	Nucleus	unknown	1.57403	2.36769e-05	1.0071	0.00142534	0.832988	0.00833794	1.50663	3.5872e-05	(a) all t4h	At1g13160													0.79181
258079_at	At3g25940	TFIIB zinc-binding protein	Nucleus	RNA.regulation of transcription.misc	1.73794	2.47311e-06	0.808445	0.00308367	1.27684	9.69038e-05	1.30823	4.37534e-05	(a) all t4h	At3g25940													0.76423	-0.188254	-0.241155	-1.08032
257487_at	At1g71850	Ubiquitin carboxyl-terminal hydrolase family protein	Unknown	unknown.not assigned	2.14657	5.12633e-07	1.24725	0.000124851	1.68675	1.05393e-05	1.89803	2.00348e-06	(a) all t4h	At1g71850													0.761283
248136_at	At5g54910	DEA(D/H)-box RNA helicase family protein	Nucleus	DNA.synthesis/chromatin structure	2.06033	4.61338e-06	1.12637	0.00140866	1.83419	2.67106e-05	1.53946	8.23504e-05	(a) all t4h	At5g54910													0.755274	-0.154005	-0.228671	-1.20597
252885_at	At4g39260	cold, circadian rhythm, and RNA binding 1	Unknown nucleus	RNA.regulation of transcription.misc	2.36565	1.82536e-07	2.28282	2.06079e-07	2.06189	1.30518e-06	1.76603	3.95303e-06	(a) all t4h	At4g39260													0.751692	-0.0223501	-0.282702	-1.72657
247189_at	At5g65390	arabinogalactan protein 7	Cell membrane	cell wall.cell wall proteins	-1.64665	0.000137893	-2.09985	1.20742e-05	-2.01594	3.29398e-05	-2.22503	7.45034e-06	(a) all t4h	At5g65110													0.689624	0.153103	0.77611	1.81569
251593_at	At3g57660	nuclear RNA polymerase A1	Nucleus	RNA.transcription	1.69658	0.000141963	1.08832	0.00553763	1.24166	0.00307265	1.48756	0.000419455	(a) all t4h	At3g57660													0.689279
262611_at	At1g14060	GCK domain-containing protein	Nucleus	unknown	1.94754	1.96994e-06	1.09943	0.000531362	1.41108	8.99171e-05	1.50665	2.78219e-05	(a) all t4h	At1g14060													0.659067
265964_at	At2g37510	RNA-binding (RRM/RBD/RNP motifs) family protein	Unknown	RNA.RNA binding	1.5901	1.3269e-05	1.60446	1.17158e-05	0.819182	0.00681538	1.4119	4.24831e-05	(a) all t4h	At2g37510													0.652342	0.28242	0.396093	-1.03642
253777_at	At4g28450	nucleotide binding;protein binding	Nucleus	RNA.processing	1.49654	3.11166e-06	0.87168	0.000593586	1.4652	6.75879e-06	1.19133	3.16542e-05	(a) all t4h	At4g28450													0.642097	0.0629621	0.012987	-1.02527
265154_at	At1g30960	GTP-binding family protein	Unknown	signalling.G-proteins	1.65038	7.33351e-06	0.791516	0.00530628	1.7567	6.78948e-06	1.30065	7.64378e-05	(a) all t4h	At1g30960													0.625166	0.00987475	-0.235422	-1.29056
257076_at	At3g19680	Protein of unknown function (DUF1005)	Unknown	unknown.not assigned	-1.90469	3.60943e-06	-0.904593	0.00344829	-1.89691	6.63739e-06	-1.93524	3.44689e-06	(a) all t4h	At3g19680													0.612555
264118_at	At1g79150	binding	Nucleus	unknown.not assigned	1.53691	8.75178e-05	0.892522	0.00774602	1.2485	0.000892966	1.56081	7.05258e-05	(a) all t4h	At1g79150													0.611815				-1.06166	-0.0653166	-0.0374634
259340_at	At3g03870	unknown protein; BEST Arabidopsis thaliana protein match is: unknown protein (TAIR:AT5G18130.1); Has 41 Blast hits to 41 proteins in 11 species: Archae - 0; Bacteria - 0; Metazoa - 2; Fungi - 0; Plants - 39; Viruses - 0; Other Eukaryotes - 0 (source: NCBI	Nucleus	unknown.not assigned	-1.78054	4.91487e-08	-1.58135	1.42676e-07	-1.34612	1.65289e-06	-1.44212	4.89633e-07	(a) all t4h	At3g03870													0.598458	0.411466	0.569173	1.34863
246559_at	At5g15550	Transducin/WD40 repeat-like superfamily protein	Nucleus	unknown	1.54276	2.99068e-06	1.23273	2.92623e-05	1.51725	6.22631e-06	1.34138	1.32704e-05	(a) all t4h	At5g15550													0.591359
250222_at	At5g14050	Transducin/WD40 repeat-like superfamily protein	Nucleus	unknown	1.64288	9.36364e-06	0.88976	0.0026059	1.16867	0.00041514	1.25036	0.000130344	(a) all t4h	At5g14050													0.582185	0.00900808	-0.268562	-1.1371
256230_at	At3g12340	FKBP-like peptidyl-prolyl cis-trans isomerase family protein	Nucleus	protein.folding	1.50654	1.05808e-05	0.938074	0.000933648	1.05155	0.000540511	1.40638	2.1777e-05	(a) all t4h	At3g12340													0.569602
263548_at	At2g21660	cold, circadian rhythm, and rna binding 2	Unknown	RNA.RNA binding	3.83659	3.15076e-08	3.88381	1.95134e-08	3.44232	1.58075e-07	3.86177	3.65186e-08	(a) all t4h	At2g21660													0.561033	-0.143169	0.177293	-1.03698
253949_at	At4g26780	Co-chaperone GrpE family protein	Chloroplast	protein.folding	1.98152	1.46873e-07	1.27912	1.27004e-05	1.61915	2.10437e-06	1.75536	5.62121e-07	(a) all t4h	At4g26780													0.560893
259908_at	At1g60850	DNA-directed RNA polymerase family protein	Nucleus	RNA.transcription	1.65146	2.04115e-06	1.30991	2.17385e-05	1.47931	1.1067e-05	1.28272	2.76968e-05	(a) all t4h	At1g60850													0.543347	0.041984	-0.392051	-1.21779
258687_at	At3g07860	Ubiquitin-like superfamily protein	Nucleus	unknown.not assigned	1.69373	4.23647e-08	1.32069	4.58849e-07	1.09801	6.59633e-06	1.68287	5.82974e-08	(a) all t4h	At3g07860													0.532741	0.21946	0.248531	-1.07499
261972_at	At1g64600	methyltransferases;copper ion binding	Mitochondrion	unknown.not assigned	1.81924	1.52675e-05	1.21542	0.000690498	1.69405	5.36072e-05	1.57962	5.88034e-05	(a) all t4h	At1g64600													0.530777
251432_at	At3g59820	LETM1-like protein	Mitochondrion	signalling.calcium	3.62493	8.29385e-09	3.41421	1.26933e-08	3.33813	5.16771e-08	3.59154	1.15346e-08	(a) all t4h	At3g59820													0.524593
250690_at	At5g06530	ABC-2 type transporter family protein	Unknown	transport.ABC transporters and multidrug resistance systems	-1.92377	7.65483e-06	-1.94201	6.80574e-06	-1.66611	5.78785e-05	-2.02226	5.10235e-06	(a) all t4h	At5g06530													0.518061	0.286538	0.547274	2.19581
254778_at	At4g12750	Homeodomain-like transcriptional regulator	Mitochondrion	RNA.regulation of transcription.misc	2.55558	8.50926e-08	2.21169	3.03926e-07	2.68287	1.16688e-07	2.46234	1.56664e-07	(a) all t4h	At4g12750													0.50474
262505_at	At1g21680	DPP6 N-terminal domain-like protein	Extracellular	unknown	1.80781	5.4481e-06	2.17134	6.91555e-07	2.36845	5.75826e-07	1.50584	3.47779e-05	(a) all t4h	At1g21680													0.503994	0.401932	1.10628	0.0803667
247612_at	At5g60730	Anion-transporting ATPase	Chloroplast	mitochondrial electron transport	1.91034	7.77072e-07	2.12808	2.06079e-07	1.34247	5.01461e-05	1.8972	9.47869e-07	(a) all t4h	At5g60730													-0.502895
255032_at	At4g09500	UDP-Glycosyltransferase superfamily protein	Chloroplast	secondary metabolism.flavonoids	1.69021	6.49725e-05	1.56636	0.000136523	1.24329	0.00154612	1.21058	0.00115511	(a) all t4h	At4g09500													-0.50664	0.656052	1.80104	2.94997													0.954207	1.28127	0.891503
248795_at	At5g47390	myb-like transcription factor family protein	Nucleus	RNA.regulation of transcription.MYB/MYB related	-1.74989	1.07381e-05	-2.08781	1.56608e-06	-0.846626	0.00905408	-1.46963	5.88034e-05	(a) all t4h	At5g47390													-0.513974																-0.729604	-1.06251	-0.504678
248709_at	At5g48470	unknown protein; FUNCTIONS IN: molecular_function unknown; INVOLVED IN: biological_process unknown; LOCATED IN: chloroplast; EXPRESSED IN: 22 plant structures; EXPRESSED DURING: 13 growth stages; Has 30201 Blast hits to 17322 proteins in 780 species: Arch	Chloroplast	unknown.not assigned	1.6175	2.80507e-07	2.44867	3.6146e-09	1.11473	2.25366e-05	2.79425	1.13917e-09	(a) all t4h	At5g48470													-0.537382
259185_at	At3g01550	phosphoenolpyruvate (pep)/phosphate translocator 2	Chloroplast	transport.envelope metabolite transporters	-1.55028	2.40381e-07	-1.44077	3.92322e-07	-1.2783	3.03857e-06	-1.6107	1.77801e-07	(a) all t4h	At3g01550													-0.540456
252412_at	At3g47295	unknown protein; FUNCTIONS IN: molecular_function unknown; INVOLVED IN: biological_process unknown; LOCATED IN: endomembrane system; EXPRESSED IN: 22 plant structures; EXPRESSED DURING: 13 growth stages; Has 13 Blast hits to 13 proteins in 2 species: Arch	Extracellular	unknown.not assigned	-1.52603	0.000728504	-2.42806	8.23339e-06	-1.9171	0.000147145	-1.57223	0.000490476	(a) all t4h	At3g47295													-0.560543	0.104558	1.41324	1.75652
255579_at	At4g01460	basic helix-loop-helix (bHLH) DNA-binding superfamily protein	Nucleus	RNA.regulation of transcription.bHLH	-2.2451	6.91903e-05	-2.921	4.54678e-06	-1.54775	0.00271989	-2.23601	6.70192e-05	(a) all t4h	At4g01460													-0.563569
259431_at	At1g01620	plasma membrane intrinsic protein 1C	Cell membrane	transport.Major Intrinsic Proteins	-1.69332	3.09943e-05	-1.88099	1.02732e-05	-1.44809	0.000223169	-1.51489	8.54258e-05	(a) all t4h	At1g01620													-0.56487
245391_at	At4g16520	Ubiquitin-like superfamily protein	Unknown cytosol/vacuole	protein.degradation.aspartate protease	-1.85784	1.88142e-07	-2.34594	1.3004e-08	-1.32212	1.07881e-05	-1.67988	5.7687e-07	(a) all t4h	At4g16520													-0.572993
264379_at	At2g25200	Plant protein of unknown function (DUF868)	Chloroplast	unknown.not assigned	-2.08592	1.66196e-06	-2.04268	1.9124e-06	-1.57125	5.27472e-05	-1.63097	2.15279e-05	(a) all t4h	At2g25200													-0.585507
252504_at	At3g46590	TRF-like 1	Nucleus	DNA.synthesis/chromatin structure	-1.58814	2.07161e-07	-1.54309	2.21593e-07	-1.21812	5.56518e-06	-1.33874	1.31934e-06	(a) all t4h	At3g46590													-0.622364
261203_at	At1g12845	unknown protein; FUNCTIONS IN: molecular_function unknown; INVOLVED IN: biological_process unknown; LOCATED IN: endomembrane system; EXPRESSED IN: 22 plant structures; EXPRESSED DURING: 13 growth stages; Has 8 Blast hits to 8 proteins in 4 species: Archae	Unknown secretory pathway	unknown.not assigned	1.89764	1.75364e-05	1.78697	3.12574e-05	1.15366	0.00246357	1.36701	0.000361386	(a) all t4h	At1g12845													-0.624967	0.363428	0.634131	1.87662
256914_at	At3g23880	F-box and associated interaction domains-containing protein	Nucleus	protein.degradation.ubiquitin	-2.77507	6.67948e-08	-2.75253	5.15459e-08	-0.99574	0.0022347	-1.87331	4.23785e-06	(a) all t4h	At3g23880													-0.647741	-0.705304	0.11718	-1.36205							0.335381	1.03285	0.993086				-0.556651	-1.19417	-0.62243
253812_at	At4g28240	Wound-responsive family protein	Mitochondrion	stress.abiotic.touch/wounding	-2.60354	1.85121e-07	-2.88855	4.49575e-08	-1.41221	0.00015204	-1.75403	1.13055e-05	(a) all t4h	At4g28240													-0.652032																-1.03875	-1.73998	-0.952381
250478_at	At5g10250	Phototropic-responsive NPH3 family protein	Cell membrane	signalling.light	-2.9604	2.65322e-07	-2.35993	2.52486e-06	-1.74385	9.80371e-05	-2.60802	1.10218e-06	(a) all t4h	At5g10250													-0.673615
259118_at	At3g01310	Phosphoglycerate mutase-like family protein	Cytoplasm	unknown.not assigned	2.60399	1.85121e-07	2.02753	2.19527e-06	2.40762	7.14828e-07	1.74384	1.18389e-05	(a) all t4h	At3g01310													-0.67426
245096_at	At2g40880	cystatin A	Extracellular	protein.degradation.cysteine protease	-1.61991	7.75838e-05	-2.37048	1.44356e-06	-1.54107	0.000201672	-2.03064	8.5749e-06	(a) all t4h	At2g40880													-0.68745
249996_at	At5g18600	Thioredoxin superfamily protein	Cytoplasm	redox.glutaredoxins	-2.383	5.13467e-06	-2.15515	1.4223e-05	-1.47334	0.000834698	1.14538	0.00363848	(a) all t4h	At5g18600													-0.71605
260664_at	At1g19510	RAD-like 5	Unknown	RNA.regulation of transcription.MYB/MYB related	-1.65691	1.90955e-05	-2.08324	1.62102e-06	-1.28392	0.000358396	-1.4928	5.18094e-05	(a) all t4h	At1g19510													-0.761201
245637_at	At1g25230	Calcineurin-like metallo-phosphoesterase superfamily protein	Extracellular	misc.acid and other phosphatases	-3.254	1.22796e-06	-3.30666	8.85926e-07	-2.28888	7.65542e-05	-2.86093	5.07043e-06	(a) all t4h	At1g25230													-0.776877
260855_at	At1g21920	Histone H3 K4-specific methyltransferase SET7/9 family protein	Chloroplast (plasma membrane)	signalling.phosphinositides	-1.58893	4.13986e-06	-1.44379	1.0872e-05	-1.31551	4.97676e-05	-0.853652	0.00131869	(a) all t4h	At1g21920													-0.802672																-1.07925	-1.72092	-0.936043
263412_at	At2g28720	Histone superfamily protein	Nucleus	DNA.synthesis/chromatin structure	1.85642	0.000325549	1.75472	0.000526258	1.8772	0.000456981	2.12689	8.54221e-05	(a) all t4h	At2g28720													-0.836172
261395_at	At1g79700	Integrase-type DNA-binding superfamily protein	Nucleus	RNA.regulation of transcription.AP2/EREBP	-3.01912	9.13524e-07	-1.76861	0.000193996	-2.85377	2.88182e-06	-1.76895	0.000174574	(a) all t4h	At1g79700													-0.837105
251036_at	At5g02160	unknown protein; FUNCTIONS IN: molecular_function unknown; INVOLVED IN: biological_process unknown; LOCATED IN: chloroplast thylakoid membrane; EXPRESSED IN: 23 plant structures; EXPRESSED DURING: 13 growth stages; Has 121 Blast hits to 121 proteins in 17	Chloroplast	unknown.not assigned	-2.60493	3.62209e-09	-3.31839	4.59566e-10	-1.47815	2.11121e-06	-2.38243	1.09433e-08	(a) all t4h	At5g02160													-0.939861
262010_at	At1g35612	transposable element gene		unknown.not assigned	-1.97462	4.61338e-06	-2.25709	1.01723e-06	-1.32041	0.000389091	-1.46686	8.62585e-05	(a) all t4h	At1g35612													-1.06977
256503_at	At1g75250	RAD-like 6	Nucleus	RNA.regulation of transcription.MYB/MYB related	-2.82421	1.9692e-05	-2.34868	0.000122759	-1.71373	0.00275953	-1.41564	0.00669552	(a) all t4h	At1g75250													-1.39149
251725_at	At3g56260	unknown protein; Has 20 Blast hits to 19 proteins in 11 species: Archae - 0; Bacteria - 0; Metazoa - 4; Fungi - 2; Plants - 10; Viruses - 0; Other Eukaryotes - 4 (source: NCBI BLink).	Mitochondrion	unknown.not assigned	1.51685	6.99617e-07	1.90443	4.77857e-08	1.74724	3.00419e-07	1.38227	2.06616e-06	(a) all t4h	At3g56260														1.83484	2.37973	4.12938													3.56626	3.4821	1.48407
259432_at	At1g01520	Homeodomain-like superfamily protein	Nucleus	RNA.regulation of transcription.MYB/MYB related	-1.68953	6.79163e-05	-1.34893	0.000532381	-1.51489	0.000301785	-1.67058	7.03952e-05	(a) all t4h	At1g01520														1.58199	2.84431	2.50938													0.520936	0.17835	-2.07777
247585_at	At5g60680	Protein of unknown function, DUF584	Nucleus	unknown.not assigned	-2.73905	4.88763e-06	-2.01792	0.000107312	-1.23896	0.00857105	-1.70757	0.000436738	(a) all t4h	At5g60680														1.12887	2.16701	2.12547													-1.90428	-2.09924	-1.12187
254667_at	At4g18280	glycine-rich cell wall protein-related	Unknown	unknown.glycine rich proteins	1.75403	1.1198e-05	1.64391	2.13659e-05	1.373	0.000205443	1.05478	0.00115875	(a) all t4h	At4g18280														1.09251	0.143234	1.16839
246490_at	At5g15950;At5g15948	[AT5G15950, Adenosylmethionine decarboxylase family protein];[AT5G15948, conserved peptide upstream open reading frame 10]	.	polyamine metabolism	-1.87446	1.71107e-05	-1.73611	3.60866e-05	-1.88343	2.8198e-05	-2.05006	7.33046e-06	(a) all t4h	At5g15950														1.05843	2.20857	1.3737
245749_at	At1g51090	Heavy metal transport/detoxification superfamily protein	Nucleus	unknown	3.79613	9.37468e-07	4.27345	2.21593e-07	3.69105	2.18398e-06	3.74947	1.17488e-06	(a) all t4h	At1g51090														1.0391	1.08692	4.43894
247903_at	At5g57340	unknown protein; Has 30201 Blast hits to 17322 proteins in 780 species: Archae - 12; Bacteria - 1396; Metazoa - 17338; Fungi - 3422; Plants - 5037; Viruses - 0; Other Eukaryotes - 2996 (source: NCBI BLink).	Mitochondrion	unknown.not assigned	-1.68148	0.000686282	-2.22885	4.97685e-05	-1.24302	0.00963764	-1.32056	0.00399959	(a) all t4h	At5g57340														0.736248	1.20136	1.20091
259822_at	At1g66230	myb domain protein 20	Nucleus	RNA.regulation of transcription.MYB/MYB related	-2.32487	1.49668e-07	-2.91647	1.17619e-08	-1.56693	1.49248e-05	-1.95377	1.00321e-06	(a) all t4h	At1g66230														0.636393	2.29716	0.784753
267550_at	At2g32800	protein kinase family protein	Nucleus	signalling.receptor kinases	-1.73534	1.11022e-05	-1.91528	3.73964e-06	-1.35424	0.000207781	-1.14752	0.000514054	(a) all t4h	At2g32800														0.632123	0.949006	1.76999
260543_at	At2g43330	inositol transporter 1	Cytoplasm tonoplast	transporter.sugars	-1.75489	2.25705e-07	-0.997381	6.98903e-05	-1.23471	1.43327e-05	-1.20704	1.10064e-05	(a) all t4h	At2g43330														0.489014	1.18426	1.41671
262786_at	At1g10740	alpha/beta-Hydrolases superfamily protein	Extracellular (plasma membrane)	unknown.not assigned	-2.4296	4.91487e-08	-2.12726	1.65635e-07	-1.31306	4.92448e-05	-1.7095	2.10919e-06	(a) all t4h	At1g10740														0.418674	0.762207	1.57344
255607_at	At4g01130	GDSL-like Lipase/Acylhydrolase superfamily protein	Extracellular	misc.acyl transferases	1.79715	0.000204393	1.5872	0.00061318	2.22116	4.60009e-05	2.35796	1.4919e-05	(a) all t4h	At4g01130														0.397639	0.315797	1.61325
257650_at	At3g16800	Protein phosphatase 2C family protein	Cytoplasm	protein.postranslational modification	-1.90108	2.09266e-06	-2.42286	1.46942e-07	-2.18691	9.12032e-07	-2.16763	6.03795e-07	(a) all t4h	At3g16800														0.388708	0.920798	2.18285
261026_at	At1g01240	unknown protein; INVOLVED IN: N-terminal protein myristoylation; EXPRESSED IN: 17 plant structures; EXPRESSED DURING: 11 growth stages; BEST Arabidopsis thaliana protein match is: unknown protein (TAIR:AT2G46550.1); Has 95 Blast hits to 78 proteins in 16	Mitochondrion	unknown.not assigned	-1.66103	6.6135e-06	-1.60126	9.71608e-06	-1.50402	3.27231e-05	-1.51483	1.79702e-05	(a) all t4h	At1g01240														0.301569	1.76714	2.12745
264515_at	At1g10090	Early-responsive to dehydration stress protein (ERD4)	Extracellular	unknown.not assigned	1.54773	9.50875e-06	0.931341	0.00115327	1.40565	4.52127e-05	1.15665	0.000155441	(a) all t4h	At1g10090														0.300167	0.725776	1.36089
257131_at	At3g20240	Mitochondrial substrate carrier family protein	(Mitochondrion)	transport.mitochondrial metabolite transporters	1.62052	5.73217e-07	1.76639	1.93792e-07	1.75693	4.36838e-07	1.3901	3.08965e-06	(a) all t4h	At3g20240														0.297963	-0.165193	-1.3775
247597_at	At5g60860	RAB GTPase homolog A1F	Unknown cytosol	signalling.G-proteins	-1.56501	3.67683e-05	-1.16437	0.000575596	-1.41113	0.000161869	-1.99902	3.36945e-06	(a) all t4h	At5g60860														0.278843	0.311226	1.18238
259149_at	At3g10340	phenylalanine ammonia-lyase 4	Cytoplasm	secondary metabolism.phenylpropanoids	-2.06557	3.67572e-05	-2.03306	4.25301e-05	-1.60516	0.000611936	-1.5415	0.000499734	(a) all t4h	At3g10340														0.262452	0.564886	2.22503
267371_at	At2g44510	CDK inhibitor P21 binding protein	Chloroplast	unknown	1.66811	3.3744e-07	0.70066	0.00152121	1.57473	1.08887e-06	1.16571	1.41463e-05	(a) all t4h	At2g44510														0.250989	-0.00634269	-1.23161
247754_at	At5g59080	unknown protein; FUNCTIONS IN: molecular_function unknown; INVOLVED IN: response to oxidative stress; LOCATED IN: chloroplast; EXPRESSED IN: 18 plant structures; EXPRESSED DURING: 9 growth stages; BEST Arabidopsis thaliana protein match is: unknown protei	Nucleus	unknown.not assigned	-1.94159	9.05169e-05	-2.96063	1.11344e-06	-2.42641	1.71497e-05	-1.42044	0.00129647	(a) all t4h	At5g59080														0.233272	0.791292	-1.70256
258701_at	At3g09720	P-loop containing nucleoside triphosphate hydrolases superfamily protein	Nucleus	DNA.synthesis/chromatin structure	1.67642	2.70863e-06	0.866801	0.00146389	1.0024	0.000664531	1.36524	2.30251e-05	(a) all t4h	At3g09720														0.220069	-0.25089	-1.10169
250418_at	At5g11240	transducin family protein / WD-40 repeat family protein	Nucleus	unknown	1.90289	2.05388e-06	1.16813	0.000261476	1.28637	0.000173789	1.93843	1.90563e-06	(a) all t4h	At5g11240														0.197093	-0.0232535	-1.26922
255652_at	At4g00950	Protein of unknown function (DUF688)	Nucleus	RNA.regulation of transcription.zink finger/related	-1.58841	6.80991e-08	-1.60269	4.49575e-08	-1.19471	2.27954e-06	-1.51404	1.37016e-07	(a) all t4h	At4g00950														0.166156	-0.419886	-1.36134
256785_at	At3g13720	PRA1 (Prenylated rab acceptor) family protein	Chloroplast	signalling.G-proteins	-1.77641	9.74095e-07	-1.43631	8.27458e-06	-1.39016	2.06251e-05	-1.76377	1.14559e-06	(a) all t4h	At3g13720														0.156314	0.561438	1.65142
252135_at	At3g50830	cold-regulated 413-plasma membrane 2	Mitochondrion	unknown	-1.56105	0.000109405	-1.46859	0.000193649	-1.00304	0.00646589	-1.67556	5.28512e-05	(a) all t4h	At3g50830														0.141649	0.292587	1.04804
266106_at	At2g45170	AUTOPHAGY 8E	Nucleus	cell.organisation	-3.28155	6.97741e-09	-3.80314	1.49426e-09	-2.40446	3.35898e-07	-2.31642	2.87394e-07	(a) all t4h	At2g45170														0.0968367	0.0908814	1.27981	0.409986	-1.05254	0.221755										-0.109853	-1.10079	-0.494562
262881_at	At1g64890	Major facilitator superfamily protein	Chloroplast Cell membrane	transport.misc	1.83925	9.02995e-06	1.8706	7.45906e-06	1.27677	0.000501447	1.31926	0.000213082	(a) all t4h	At1g64890														0.0861802	0.53874	1.54061
245319_at	At4g16146	cAMP-regulated phosphoprotein 19-related protein	Nucleus	unknown.not assigned	4.4339	0.00120137	4.42976	0.00117811	4.62078	0.00124688	4.03774	0.00218738	(a) all t4h	At4g16146														0.0610659	1.08773	0.284199
256060_at	At1g07050	CCT motif family protein	Nucleus	development.unspecified	2.50969	1.66928e-07	2.73245	4.77857e-08	2.77329	1.16688e-07	2.48901	1.89416e-07	(a) all t4h	At1g07050														0.060182	-0.384421	-3.6186
248623_at	At5g49170	unknown protein; BEST Arabidopsis thaliana protein match is: unknown protein (TAIR:AT3G06840.1); Has 1807 Blast hits to 1807 proteins in 277 species: Archae - 0; Bacteria - 0; Metazoa - 736; Fungi - 347; Plants - 385; Viruses - 0; Other Eukaryotes - 339 (	Unknown	unknown.not assigned	-1.65086	0.000253108	-1.73454	0.000158493	-1.29658	0.00284801	-1.26312	0.00213065	(a) all t4h	At5g49170														0.0221341	-0.109548	-1.1066	-1.14069	0.0284701	-0.718356				1.05813	0.830209	0.414939				0.700564	-0.570657	-1.91586
254251_at	At4g23300	cysteine-rich RLK (RECEPTOR-like protein kinase) 22	Extracellular	signalling.receptor kinases	-1.94047	7.94401e-05	-2.2517	1.77253e-05	-1.3825	0.00234804	-2.4683	7.53705e-06	(a) all t4h	At4g23300														0.0179289	-0.144022	-1.56759
260316_at	At1g63810	CONTAINS InterPro DOMAIN/s: Nrap protein (InterPro:IPR005554); Has 396 Blast hits to 382 proteins in 182 species: Archae - 3; Bacteria - 2; Metazoa - 142; Fungi - 146; Plants - 43; Viruses - 0; Other Eukaryotes - 60 (source: NCBI BLink).	Nucleus	unknown	1.60127	3.60943e-06	1.24948	4.53605e-05	1.4794	1.44128e-05	1.31483	2.77169e-05	(a) all t4h	At1g63810														0.0116154	0.00815804	-1.43297
253981_at	At4g26670	Mitochondrial import inner membrane translocase subunit Tim17/Tim22/Tim23 family protein	Mitochondrion	protein.targeting	3.01264	2.38994e-09	2.65981	6.481e-09	3.44011	5.52168e-10	3.49897	8.36771e-10	(a) all t4h	At4g26670														0.00380574	0.0898821	-1.05449
257628_at	At3g26290	cytochrome P450, family 71, subfamily B, polypeptide 26	Unknown	misc.cytochrome P450	2.08373	1.07258e-05	1.15816	0.00234179	1.84912	6.23784e-05	1.17987	0.00181201	(a) all t4h	At3g26290														-0.000162664	0.322022	1.98906
266604_at	At2g46030	ubiquitin-conjugating enzyme 6	Nucleus	protein.degradation.ubiquitin	-1.86521	8.33215e-06	-1.32119	0.000245984	-0.877908	0.00929237	-1.23788	0.000398744	(a) all t4h	At2g46030														-0.00199477	0.0791994	1.0653
250196_at	At5g14580	polyribonucleotide nucleotidyltransferase, putative	Mitochondrion	RNA.processing	2.46758	3.16138e-08	2.68823	1.08192e-08	1.91283	7.35467e-07	2.47653	3.83988e-08	(a) all t4h	At5g14580														-0.0831151	-0.126757	-1.01965
259103_at	At3g11690	unknown protein; FUNCTIONS IN: molecular_function unknown; INVOLVED IN: biological_process unknown; LOCATED IN: chloroplast; EXPRESSED IN: 24 plant structures; EXPRESSED DURING: 15 growth stages; BEST Arabidopsis thaliana protein match is: unknown protein	Mitochondrion	unknown.not assigned	-1.61368	6.31457e-05	-1.64536	5.14582e-05	-1.4155	0.000344421	-1.6914	3.81266e-05	(a) all t4h	At3g11690														-0.0892741	0.55401	2.11779							0.247257	0.33943	1.07849
258397_at	At3g15357	unknown protein; INVOLVED IN: biological_process unknown; LOCATED IN: chloroplast; EXPRESSED IN: shoot apex, hypocotyl, root, leaf; Has 6931 Blast hits to 2036 proteins in 230 species: Archae - 7; Bacteria - 933; Metazoa - 1824; Fungi - 836; Plants - 482;	Chloroplast	unknown.not assigned	3.16816	3.0625e-09	2.79198	8.99986e-09	1.15078	0.00014542	2.15816	1.73399e-07	(a) all t4h	At3g15357														-0.106386	0.230695	1.00445
247216_at	At5g64860	disproportionating enzyme	Chloroplast	major CHO metabolism.degradation.starch	2.55399	5.11707e-07	2.64507	2.73012e-07	3.26713	1.02611e-07	2.6463	3.67123e-07	(a) all t4h	At5g64410														-0.120532	-0.163401	-1.27516
261301_at	At1g48570	zinc finger (Ran-binding) family protein	Chloroplast	signalling.G-proteins	1.5942	2.17222e-06	1.0542	0.000143809	1.73113	1.71863e-06	1.7215	1.12102e-06	(a) all t4h	At1g48570														-0.15299	-0.226157	-1.41953
266514_at	At2g47890	B-box type zinc finger protein with CCT domain	Nucleus	RNA.regulation of transcription.zink finger/related	2.96451	3.53049e-08	3.35488	8.92632e-09	2.73534	1.40466e-07	2.61035	1.58842e-07	(a) all t4h	At2g47890														-0.168197	0.419411	1.13879
254547_at	At4g19860	alpha/beta-Hydrolases superfamily protein	Unknown	lipid metabolism.exotics	-1.71297	2.06319e-06	-1.61188	3.63382e-06	-0.891039	0.00166626	-1.12142	0.00013352	(a) all t4h	At4g19860														-0.184448	-0.059197	1.04938
265584_at	At2g20180	phytochrome interacting factor 3-like 5	Nucleus	RNA.regulation of transcription.bHLH	-1.63067	6.4577e-05	-2.01793	7.25517e-06	-1.25483	0.00106686	-1.66295	5.07219e-05	(a) all t4h	At2g20180														-0.219544	0.177706	-1.45528
262784_at	At1g10760	alpha-glucan water dikinase (AtSEX1/AtGWD/AtGWD1/AtSOP/AtSOP1)	Chloroplast	major CHO metabolism.degradation.starch	2.68583	4.40265e-07	2.96158	1.31161e-07	2.64264	9.16762e-07	2.5667	7.68359e-07	(a) all t4h	At1g10760														-0.230872	0.232057	1.26915
250000_at	At5g18650	CHY-type/CTCHY-type/RING-type Zinc finger protein	Nucleus	protein.degradation.ubiquitin	-1.7049	1.48084e-05	-1.91383	4.18584e-06	-1.37768	0.000195165	-1.35363	0.00013007	(a) all t4h	At5g18650														-0.302179	-0.564969	-1.36892													-0.598533	-1.07507	-0.361867
248756_at	At5g47560	tonoplast dicarboxylate transporter	Unknown tonoplast	transport.unspecified anions/cations	-2.14683	8.97141e-08	-2.43284	1.84393e-08	-1.65548	2.33086e-06	-1.48151	4.61355e-06	(a) all t4h	At5g47560														-0.310353	-0.186379	1.44402
262412_at	At1g34760	general regulatory factor 11	Cytoplasm	signalling.14-3-3 proteins	-2.94458	1.66928e-07	-2.46451	8.73622e-07	-2.87345	3.79414e-07	-3.18121	9.22764e-08	(a) all t4h	At1g34760														-0.391291	0.0423502	-1.01986
256797_at	At3g18600	P-loop containing nucleoside triphosphate hydrolases superfamily protein	Nucleus	DNA.synthesis/chromatin structure	1.8405	3.70785e-05	1.46407	0.000321764	1.81082	7.53041e-05	1.91302	2.57403e-05	(a) all t4h	At3g18600														-0.438769	-0.105937	-1.21023
260753_at	At1g49230	RING/U-box superfamily protein	Unknown	protein.degradation.ubiquitin	2.86226	4.32046e-09	2.47711	1.34782e-08	2.77046	1.27584e-08	2.63263	1.15346e-08	(a) all t4h	At1g49230														-0.71439	-1.47387	-1.8549													-1.90037	-0.951606	-1.28631
249932_at	At5g22390	Protein of unknown function (DUF3049)	Nucleus	unknown.not assigned	-1.56897	1.19092e-05	-1.63249	7.83537e-06	-1.73701	7.4313e-06	-1.22557	0.000126716	(a) all t4h	At5g22390														-0.854912	0.110522	1.00905
256098_at	At1g13700	6-phosphogluconolactonase 1	Chloroplast	OPP	-2.50751	2.80507e-07	-1.39143	0.000112199	-2.34112	1.01673e-06	-1.84929	6.97727e-06	(a) all t4h	At1g13700																	1.49257	0.0707256	-0.0470979	1.01113	-0.068262	-0.0470979							-0.498473	-1.65802	-2.0532
254235_at	At4g23750	cytokinin response factor 2	Nucleus	RNA.regulation of transcription.AP2/EREBP	1.71421	3.45854e-06	1.56071	8.8609e-06	0.931304	0.0017446	1.49282	1.4919e-05	(a) all t4h	At4g23750																	0.315895	2.00612	-0.00667572
253679_at	At4g29610	Cytidine/deoxycytidylate deaminase family protein	Nucleus	nucleotide metabolism	2.25644	3.25919e-07	1.99697	1.00574e-06	1.35579	9.97836e-05	1.55491	1.57504e-05	(a) all t4h	At4g29610																	-0.260514	1.20573	-0.209556
250753_at	At5g05860	UDP-glucosyl transferase 76C2	Unknown	hormone metabolism.cytokinin	-2.64042	5.73217e-07	-2.5236	7.65174e-07	-2.40829	2.60039e-06	-2.10302	6.53388e-06	(a) all t4h	At5g05860																	-0.306067	1.32694	-0.32559
246282_at	At4g36580	AAA-type ATPase family protein	Cell membrane	protein.degradation	2.07514	2.61295e-07	1.48473	7.87847e-06	1.61511	5.93165e-06	1.545	5.81599e-06	(a) all t4h	At4g36580																	-0.943547	1.07278	-0.00757322
247463_at	At5g62210	Embryo-specific protein 3, (ATS3)	Unknown	development.unspecified	1.64629	0.000453331	3.47656	2.10238e-07	1.23599	0.00635419	2.31281	1.77855e-05	(a) all t4h	At5g62210																	-1.01725	-0.506173	-0.154375							-0.189257	-0.82769	-1.02387	-0.616591	-0.317197	-1.37736
257925_at	At3g23170	unknown protein; BEST Arabidopsis thaliana protein match is: unknown protein (TAIR:AT4G14450.1); Has 74 Blast hits to 74 proteins in 6 species: Archae - 0; Bacteria - 0; Metazoa - 0; Fungi - 0; Plants - 74; Viruses - 0; Other Eukaryotes - 0 (source: NCBI	Chloroplast	unknown.not assigned	2.29716	3.22588e-07	3.22907	8.92632e-09	2.46175	2.93863e-07	2.5952	1.11025e-07	(a) all t4h	At3g23170																	-1.05442	0.0578998	0.15906										-1.09424	-0.22396	-0.256751
250561_at	At5g08030	PLC-like phosphodiesterases superfamily protein	Cell membrane secretory pathway	lipid metabolism.lipid degradation	-2.14018	0.000120492	-1.72097	0.00085015	-2.64427	2.59901e-05	-2.82215	8.18605e-06	(a) all t4h	At5g08030																	-2.44602	0.521668	-2.38978
250379_at	At5g11590	Integrase-type DNA-binding superfamily protein	Nucleus	RNA.regulation of transcription.AP2/EREBP	1.53583	9.02644e-06	1.67093	3.5699e-06	1.1766	0.000207095	0.844548	0.00200392	(a) all t4h	At5g11590																				1.18472	-0.720002	-0.410594
255962_at	At1g22330	RNA-binding (RRM/RBD/RNP motifs) family protein	Nucleus	RNA.RNA binding	-1.89393	6.90189e-05	-1.65132	0.000246429	-1.56023	0.000643592	-1.50943	0.000491176	(a) all t4h	At1g22330																										-0.0697982	1.17965	0.414697
255969_at	At1g22330	RNA-binding (RRM/RBD/RNP motifs) family protein	Nucleus	RNA.RNA binding	-1.97434	4.88763e-06	-0.872749	0.00711734	-1.37707	0.000282884	-1.53599	5.93356e-05	(a) all t4h	At1g22330																										-0.0697982	1.17965	0.414697
260547_at	At2g43550	Scorpion toxin-like knottin superfamily protein	Extracellular	stress.biotic.PR-proteins	2.44527	1.54191e-07	2.17951	3.95133e-07	2.57077	1.58075e-07	2.5844	1.08273e-07	(a) all t4h	At2g43550																													1.16764	2.09531	2.85055
246235_at	At4g36830	GNS1/SUR4 membrane protein family	Mitochondrion	unknown	2.20761	2.43369e-05	2.33286	1.34548e-05	1.43948	0.00186158	1.84468	0.000128946	(a) all t4h	At4g36830																													0.388424	1.35001	0.625814
249425_at	At5g39790	5'-AMP-activated protein kinase-related	Unknown chloroplast	signalling.sugar/nutrient	2.32325	5.03463e-07	1.78303	7.29852e-06	2.61173	2.70729e-07	1.86342	5.19936e-06	(a) all t4h	At5g39790																													0.0917089	0.711804	1.05723
259655_at	At1g55210	Disease resistance-responsive (dirigent-like protein) family protein	Extracellular	stress.biotic.PR-proteins	1.52317	7.07073e-08	1.33435	2.29839e-07	1.10718	3.59673e-06	1.1057	2.20323e-06	(a) all t4h	At1g55210																													0.039201	0.568551	1.03818
255764_at	At1g16720	high chlorophyll fluorescence phenotype 173	Chloroplast	unknown.not assigned	-1.71711	3.53049e-08	-1.29008	5.40601e-07	-0.904215	4.50319e-05	-0.989517	1.09658e-05	(a) all t4h	At1g16720																													-0.140059	-0.406303	-1.29593
256225_at	At1g56220	Dormancy/auxin associated family protein	Nucleus	development.unspecified	-2.84349	4.29712e-05	-2.96323	2.80146e-05	-1.58698	0.00870008	-1.64748	0.00423198	(a) all t4h	At1g56220																													-0.23117	-1.05668	-0.973533
247848_at	At5g58120	Disease resistance protein (TIR-NBS-LRR class) family	Unknown	stress.biotic.PR-proteins	-1.85645	7.51382e-06	-2.07201	2.26449e-06	-1.21369	0.000716043	-1.37867	0.000133076	(a) all t4h	At5g58120																													-0.252981	-0.730922	-1.28738
267505_at	At2g45560	cytochrome P450, family 76, subfamily C, polypeptide 1	Extracellular	misc.cytochrome P450	1.98922	3.40064e-05	2.4836	3.28661e-06	2.73883	2.2616e-06	2.02014	2.91085e-05	(a) all t4h	At2g45560																													-0.501807	-0.585971	-1.00612
250007_at	At5g18670	beta-amylase 3	Extracellular (Chloroplast)	major CHO metabolism.degradation.starch	-4.5723	6.35054e-10	-4.3145	1.02131e-09	-2.81699	1.58075e-07	-3.1916	3.19641e-08	(a) all t4h	At5g18670																													-0.932309	-1.65278	-1.04741
252468_at	At3g46970	alpha-glucan phosphorylase 2	Cytoplasm	major CHO metabolism.degradation.starch	3.9523	3.92184e-08	4.07272	2.0607e-08	3.23925	5.22368e-07	2.61639	3.09006e-06	(a) all t4h	At3g46970
256676_at	At3g52180	Protein/glucane phosphatase (AtSEX4)	Chloroplast	major CHO metabolism.degradation.starch	3.5042	1.31448e-08	3.38861	1.5771e-08	2.29894	2.10437e-06	2.21024	1.9411e-06	(a) all t4h	At3g52180
253581_at	At4g30660	Low temperature and salt responsive protein family	Unknown	stress.abiotic.drought/salt	3.37037	2.1051e-08	2.927	7.25295e-08	3.05904	1.16688e-07	2.5108	5.06928e-07	(a) all t4h	At4g30660
251292_at	At3g61920	unknown protein; FUNCTIONS IN: molecular_function unknown; INVOLVED IN: N-terminal protein myristoylation; LOCATED IN: cellular_component unknown; EXPRESSED IN: shoot, hypocotyl, root, egg cell; BEST Arabidopsis thaliana protein match is: unknown protein	Nucleus	unknown.not assigned	3.36278	1.70258e-08	4.11412	1.92541e-09	2.8412	1.78467e-07	4.07166	3.28848e-09	(a) all t4h	At3g61920
266225_at	At2g28900	outer plastid envelope protein 16-1	Chloroplast	protein.targeting	3.25362	3.5972e-08	3.58061	1.148e-08	2.67399	4.80816e-07	2.5713	4.59569e-07	(a) all t4h	At2g28900
247641_at	At5g60540	pyridoxine biosynthesis 2	Cytoplasm	Co-factor and vitamine metabolism	2.93216	6.76176e-07	3.2839	1.77737e-07	3.6593	1.25084e-07	3.4243	1.65627e-07	(a) all t4h	At5g60540
260412_at	At1g69830	alpha-amylase-like 3	Extracellular	major CHO metabolism.degradation.starch	2.92994	8.41623e-09	2.61879	2.17844e-08	2.42	1.25084e-07	2.42579	8.35609e-08	(a) all t4h	At1g69830
252281_at	At3g49320	Metal-dependent protein hydrolase	Unknown	unknown.not assigned	2.84705	4.91487e-08	2.49699	1.65635e-07	2.2986	8.31994e-07	3.2867	1.36374e-08	(a) all t4h	At3g49320
253879_s_at	At4g27560;At4g27570	[AT4G27560, UDP-Glycosyltransferase superfamily protein];[AT4G27570, UDP-Glycosyltransferase superfamily protein]	.	misc.UDP glucosyl and glucoronyl transferases	2.68566	1.68777e-06	2.56291	2.57802e-06	2.7255	2.59189e-06	2.33849	7.64526e-06	(a) all t4h	At4g27560
255980_at	At1g33970	P-loop containing nucleoside triphosphate hydrolases superfamily protein	Unknown	stress.biotic	2.64712	5.53117e-07	1.80293	2.77049e-05	2.16335	7.59391e-06	1.23189	0.00084836	(a) all t4h	At1g33970
263249_at	At2g31360	16:0delta9 desaturase 2	Unknown	lipid metabolism.FA	2.6207	5.73512e-10	2.49809	5.02414e-10	2.31639	1.71942e-09	2.3228	1.17424e-09	(a) all t4h	At2g31360
246829_at	At5g26570	catalytics;carbohydrate kinases;phosphoglucan, water dikinases	Chloroplast	major CHO metabolism.degradation.starch	2.52772	2.37798e-09	2.19957	6.49801e-09	2.34764	7.8391e-09	2.33866	4.81109e-09	(a) all t4h	At5g26570
245094_at	At2g40840	disproportionating enzyme 2	Cytosol (Chloroplast)	major CHO metabolism.degradation.starch	2.51656	2.3138e-07	2.65544	1.07201e-07	1.90264	6.97611e-06	1.76061	9.61228e-06	(a) all t4h	At2g40840
255331_at	At4g04330	Chaperonin-like RbcX protein	Unknown chloroplast	unknown.not assigned	2.4973	1.70892e-05	2.42527	2.24334e-05	3.80297	3.91198e-07	2.84284	4.93983e-06	(a) all t4h	At4g04330
255070_at	At4g09020	isoamylase 3	Chloroplast	major CHO metabolism.synthesis.starch	2.47006	0.000151652	3.51573	4.18584e-06	2.26854	0.000519411	1.84272	0.00169607	(a) all t4h	At4g09020
264045_at	At2g22450	riboflavin biosynthesis protein, putative	Chloroplast	Co-factor and vitamine metabolism	2.40791	6.7464e-07	2.09166	2.70791e-06	2.8933	1.78467e-07	1.87846	9.51285e-06	(a) all t4h	At2g22450
249456_at	At5g39410	Saccharopine dehydrogenase	Nucleus	unknown.not assigned	2.33977	1.91749e-06	2.26192	2.53598e-06	2.16074	7.60233e-06	2.11584	5.8923e-06	(a) all t4h	At5g39410
256746_at	At3g29320	putative alpha-glucan phosphorylase	Chloroplast	major CHO metabolism.degradation.starch	2.30497	1.19092e-05	2.34509	9.80949e-06	1.65434	0.000471647	1.87925	8.56212e-05	(a) all t4h	At3g29320
258218_at	At3g17998;At3g18000	[AT3G17998, conserved peptide upstream open reading frame 30];[AT3G18000, S-adenosyl-L-methionine-dependent methyltransferases superfamily protein]	(Mitochondrion)	lipid metabolism.phospholipid synthesis	2.28677	2.37586e-06	2.812	2.27889e-07	2.04957	1.30215e-05	2.60326	6.88974e-07	(a) all t4h	At3g17998
267162_s_at	At2g37690;At2g05140	[AT2G37690, phosphoribosylaminoimidazole carboxylase, putative / AIR carboxylase, putative];[AT2G05140, phosphoribosylaminoimidazole carboxylase family protein / AIR carboxylase family protein]	.	nucleotide metabolism.synthesis	2.24643	2.40381e-07	2.1846	2.46506e-07	1.69685	7.4313e-06	2.46744	1.10466e-07	(a) all t4h	At2g37690
259842_at	At1g73602;At1g73600	[AT1G73602, conserved peptide upstream open reading frame 32];[AT1G73600, S-adenosyl-L-methionine-dependent methyltransferases superfamily protein]	(Mitochondrion)	lipid metabolism.phospholipid synthesis	2.2373	5.20742e-07	1.43029	5.03324e-05	1.49418	5.61499e-05	1.46648	3.80918e-05	(a) all t4h	At1g73602
249850_at	At5g23240	DNAJ heat shock N-terminal domain-containing protein	Chloroplast	stress.abiotic.heat	2.23587	3.08586e-05	4.07061	4.54323e-08	3.78702	2.4789e-07	3.03008	1.48227e-06	(a) all t4h	At5g23240
258119_at	At3g14720	MAP kinase 19	Nucleus	signalling.MAP kinases	2.22025	1.06286e-06	2.43923	3.15591e-07	1.09537	0.00148637	1.2547	0.000276569	(a) all t4h	At3g14720
267355_at	At2g39900	GATA type zinc finger transcription factor family protein	Unknown nucleus	development.unspecified	2.14934	5.45707e-07	2.34743	1.78978e-07	2.41773	2.94292e-07	2.29933	2.87394e-07	(a) all t4h	At2g39900
250987_at	At5g02860	Pentatricopeptide repeat (PPR) superfamily protein	Mitochondrion	not assigned.PPR	2.09966	1.4897e-06	2.49519	2.06079e-07	2.79952	1.36908e-07	2.33947	5.49879e-07	(a) all t4h	At5g02860
256595_x_at	At1g36770;At3g28530	[AT1G36770, transposable element gene];[AT3G28530, UDP-glucose 4-epimerases]	.	unknown	2.08395	6.06719e-06	1.45853	0.00020821	1.04055	0.00504359	1.29001	0.000552997	(a) all t4h	At1g36770
261076_at	At1g07420	sterol 4-alpha-methyl-oxidase 2-1	Chloroplast	lipid metabolism.exotics	2.07091	2.09466e-06	2.34001	5.03437e-07	2.19315	2.14823e-06	1.58873	3.19537e-05	(a) all t4h	At1g07420
254835_s_at	At4g12320;At4g12310	[AT4G12320, cytochrome P450, family 706, subfamily A, polypeptide 6];[AT4G12310, cytochrome P450, family 706, subfamily A, polypeptide 5]	.	misc.cytochrome P450	2.05071	3.65664e-06	2.27251	1.12189e-06	1.83207	2.03784e-05	1.88069	9.7019e-06	(a) all t4h	At4g12320
265091_s_at	At1g03940;At1g03495	[AT1G03940, HXXXD-type acyl-transferase family protein];[AT1G03495, HXXXD-type acyl-transferase family protein]	.	secondary metabolism.flavonoids	2.0394	0.000327401	2.33212	9.4327e-05	1.64467	0.00290279	1.76812	0.000986395	(a) all t4h	At1g03940
260773_at	At1g78440	Arabidopsis thaliana gibberellin 2-oxidase 1	Unknown	hormone metabolism.gibberelin	2.03776	4.74688e-05	2.63295	3.25549e-06	2.98962	1.70084e-06	3.18934	5.32703e-07	(a) all t4h	At1g78440
245188_at	At1g67660	Restriction endonuclease, type II-like superfamily protein	Chloroplast	unknown.not assigned	2.03697	5.56361e-07	2.23489	1.77737e-07	2.14649	5.4594e-07	2.27807	1.88741e-07	(a) all t4h	At1g67660
266237_at	At2g29540	RNApolymerase 14 kDa subunit	Nucleus	RNA.transcription	2.02343	3.46389e-08	1.33782	2.19527e-06	1.45062	1.86319e-06	1.37326	2.01984e-06	(a) all t4h	At2g29540
253351_at	At4g33700	CBS domain-containing protein with a domain of unknown function (DUF21)	Cell membrane	unknown	2.01642	1.22352e-06	1.63425	1.03132e-05	1.85795	4.99149e-06	1.43281	3.8706e-05	(a) all t4h	At4g33700
253898_s_at	At5g54810;At4g27070	[AT5G54810, tryptophan synthase beta-subunit 1];[AT4G27070, tryptophan synthase beta-subunit 2]	.	amino acid metabolism.synthesis	2.01201	6.80991e-08	1.38678	2.95229e-06	1.39577	5.2832e-06	1.20098	1.44872e-05	(a) all t4h	At5g54810
247013_at	At5g67480	BTB and TAZ domain protein 4	Extracellular	RNA.regulation of transcription.unclassified	1.98889	0.000683959	2.23886	0.000230839	1.63753	0.00460907	1.41677	0.00777205	(a) all t4h	At5g66960
255953_at	At1g22070	TGA1A-related gene 3	Nucleus	RNA.regulation of transcription.bZIP	1.97686	5.51749e-06	2.5186	3.65168e-07	1.60905	7.79083e-05	0.947785	0.00388684	(a) all t4h	At1g22070
251753_at	At3g55760	unknown protein; LOCATED IN: chloroplast stroma, chloroplast; EXPRESSED IN: 16 plant structures; EXPRESSED DURING: 10 growth stages; BEST Arabidopsis thaliana protein match is: unknown protein (TAIR:AT1G42430.2); Has 176 Blast hits to 125 proteins in 40 s	Unknown	unknown.not assigned	1.95272	1.07673e-06	2.03345	5.71586e-07	1.595	1.49248e-05	1.17361	0.000161377	(a) all t4h	At3g55760
258871_at	At3g03060	P-loop containing nucleoside triphosphate hydrolases superfamily protein	Mitochondrion	protein.degradation.ubiquitin	1.95159	9.34424e-06	1.75826	2.70177e-05	1.63982	9.24719e-05	1.8437	1.75309e-05	(a) all t4h	At3g03060
261664_s_at	At1g18320;At3g10110	[AT1G18320, Mitochondrial import inner membrane translocase subunit Tim17/Tim22/Tim23 family protein];[AT3G10110, Mitochondrial import inner membrane translocase subunit Tim17/Tim22/Tim23 family protein]	.	protein.targeting	1.94492	2.92275e-06	1.29494	0.000172011	1.76116	1.43446e-05	1.81829	6.40688e-06	(a) all t4h	At1g18320
248762_at	At5g47455	unknown protein; FUNCTIONS IN: molecular_function unknown; INVOLVED IN: biological_process unknown; LOCATED IN: chloroplast; EXPRESSED IN: 13 plant structures; EXPRESSED DURING: 8 growth stages; BEST Arabidopsis thaliana protein match is: unknown protein	Mitochondrion	unknown.not assigned	1.94211	3.37649e-06	1.56258	3.06193e-05	1.47108	9.487e-05	1.36518	0.000107359	(a) all t4h	At5g47455
257667_at	At3g20440	putative glycoside hydrolase/branching enzyme (AtBE1)	Chloroplast	major CHO metabolism.synthesis.starch	1.9415	1.02566e-06	2.18502	2.33105e-07	2.03543	1.08887e-06	2.28441	2.02113e-07	(a) all t4h	At3g20440
263016_at	At1g23410	Ribosomal protein S27a / Ubiquitin family protein	Nucleus	protein.synthesis	1.93781	7.35729e-06	0.960071	0.00421909	0.948646	0.00660367	2.06618	4.27644e-06	(a) all t4h	At1g23410
246979_s_at	At5g25020;At5g24990	[AT5G25020, Protein of unknown function (DUF1336)];[AT5G24990, Protein of unknown function (DUF1336)]	.	unknown.not assigned	1.93469	1.03372e-07	1.77632	2.04012e-07	1.84436	3.05047e-07	1.52495	1.33213e-06	(a) all t4h	At5g25020
261086_at	At1g17460	TRF-like 3	Nucleus	RNA.regulation of transcription.misc	1.93458	1.09513e-06	1.80278	2.08793e-06	2.08024	9.1908e-07	1.85894	1.83135e-06	(a) all t4h	At1g17460
253942_at	At4g27010	CONTAINS InterPro DOMAIN/s: Ribosome 60S biogenesis N-terminal (InterPro:IPR021714); BEST Arabidopsis thaliana protein match is: unknown protein (TAIR:AT1G72270.1); Has 30201 Blast hits to 17322 proteins in 780 species: Archae - 12; Bacteria - 1396; Metaz	Nucleus	unknown.not assigned	1.93181	2.22725e-06	1.3841	6.71928e-05	1.29562	0.000204884	1.92724	2.5962e-06	(a) all t4h	At4g27010
251301_at	At3g61880	cytochrome p450 78a9	Unknown	misc.cytochrome P450	1.93177	9.40396e-06	1.86908	1.29759e-05	1.39285	0.000371259	0.886472	0.00753669	(a) all t4h	At3g61880
258449_s_at	At3g22330;At3g22310	[AT3G22330, putative mitochondrial RNA helicase 2];[AT3G22310, putative mitochondrial RNA helicase 1]	.	RNA.processing	1.92973	5.38172e-08	1.08553	2.03339e-05	1.23822	9.37658e-06	1.73965	1.77801e-07	(a) all t4h	At3g22330
260489_at	At1g51610	Cation efflux family protein	Unknown Mitochondrion	transport.metal	1.92193	3.73642e-07	1.80665	5.74528e-07	1.99446	4.36838e-07	1.43327	8.24681e-06	(a) all t4h	At1g51610
245600_at	At4g14230	CBS domain-containing protein with a domain of unknown function (DUF21)	Cell membrane	unknown	1.92113	1.56907e-06	1.964	1.11917e-06	1.49128	3.74943e-05	1.55122	1.50201e-05	(a) all t4h	At4g14230
263034_at	At1g24020	MLP-like protein 423	Chloroplast	stress.abiotic.misc	1.9201	1.07495e-06	1.08456	0.000308995	1.62229	1.05303e-05	1.09742	0.000252371	(a) all t4h	At1g24020
250504_at	At5g09840	Putative endonuclease or glycosyl hydrolase	Chloroplast	unknown.not assigned	1.87797	7.25677e-06	1.37706	0.000160355	1.45668	0.000153121	1.43292	0.000101775	(a) all t4h	At5g09840
251029_at	At5g02050	Mitochondrial glycoprotein family protein	Mitochondrion	unknown	1.86708	4.91487e-08	1.11873	9.90383e-06	1.17761	1.04784e-05	1.40267	1.10591e-06	(a) all t4h	At5g02050
266673_at	At2g29630	thiaminC	Chloroplast	Co-factor and vitamine metabolism	1.85117	5.75617e-07	1.74206	9.48617e-07	1.99396	4.73151e-07	1.18729	5.2401e-05	(a) all t4h	At2g29630
249354_at	At5g40480	embryo defective 3012	Nucleus	protein.targeting	1.84005	2.33082e-06	1.93623	1.24216e-06	1.16311	0.000359198	2.05895	8.46383e-07	(a) all t4h	At5g40480
258202_at	At3g13940	DNA binding;DNA-directed RNA polymerases	Nucleus	RNA.regulation of transcription.misc	1.81117	6.62515e-06	1.21515	0.000334461	1.3616	0.0001916	1.30266	0.000162649	(a) all t4h	At3g13940
267361_at	At2g39920	HAD superfamily, subfamily IIIB acid phosphatase	Unknown	misc.acid and other phosphatases	1.79087	2.99434e-05	0.915763	0.00867304	1.8091	4.67977e-05	1.0885	0.00226157	(a) all t4h	At2g39920
267309_at	At2g19385	zinc ion binding	Nucleus	RNA.regulation of transcription.zink finger/related	1.75383	6.43943e-06	1.11201	0.000530247	1.6135	2.67458e-05	1.66005	1.21445e-05	(a) all t4h	At2g19385
266471_at	At2g31060	elongation factor family protein	Chloroplast	protein.synthesis	1.74803	3.90067e-06	1.22464	0.00014171	1.46747	4.11207e-05	1.47051	2.35168e-05	(a) all t4h	At2g31060
262296_at	At1g27630	cyclin T 1;3	Nucleus	cell.cycle	1.74738	5.05901e-06	1.70571	6.30321e-06	1.68333	1.30508e-05	1.40931	4.35112e-05	(a) all t4h	At1g27630
246461_at	At5g16930	AAA-type ATPase family protein	Mitochondrion	protein.degradation	1.71987	0.000137378	1.10714	0.00527555	1.21821	0.00385629	1.29768	0.00143378	(a) all t4h	At5g16930
248148_at	At5g54930	AT hook motif-containing protein	Nucleus	RNA.regulation of transcription.misc	1.70896	5.89794e-08	2.14867	5.4989e-09	1.93263	4.3455e-08	1.93616	1.96021e-08	(a) all t4h	At5g54930
265200_s_at	At2g36800;At2g36790	[AT2G36800, don-glucosyltransferase 1];[AT2G36790, UDP-glucosyl transferase 73C6]	.	secondary metabolism.flavonoids	1.6989	0.00150869	2.22561	0.000139397	2.33462	0.000142907	1.89301	0.000523359	(a) all t4h	At2g36800
261168_at	At1g04945	HIT-type Zinc finger family protein	Nucleus	unknown	1.69566	1.35831e-06	1.08141	0.000126338	1.25743	4.97676e-05	1.14633	6.69206e-05	(a) all t4h	At1g04945
253566_at	At4g31210	DNA topoisomerase, type IA, core	Chloroplast	DNA.synthesis/chromatin structure	1.69072	3.29881e-06	1.0464	0.000365606	1.22355	0.000142469	1.76432	2.34777e-06	(a) all t4h	At4g31210
246623_at	At1g48920	nucleolin like 1	Unknown	protein.synthesis	1.68948	6.16677e-06	1.21544	0.000165784	1.30352	0.000140314	1.80063	3.6494e-06	(a) all t4h	At1g48920
258696_at	At3g09650	Tetratricopeptide repeat (TPR)-like superfamily protein	Chloroplast	RNA.processing	1.68718	1.67763e-05	1.56598	3.43468e-05	1.75811	1.87579e-05	1.99122	3.37153e-06	(a) all t4h	At3g09650
261767_s_at	At1g15500;At1g80300	[AT1G15500, TLC ATP/ADP transporter];[AT1G80300, nucleotide transporter 1]	Chloroplast/Mitochodrion	transport.mitochondrial metabolite transporters	1.68661	2.21921e-06	1.19568	7.38349e-05	1.27754	6.62631e-05	1.66429	2.8918e-06	(a) all t4h	At1g15500
255686_at	At4g00630	K+ efflux antiporter 2	Cell membrane chloroplast	transport.potassium	1.64799	2.75582e-06	1.08932	0.000176099	0.825532	0.00279109	0.802274	0.00212687	(a) all t4h	At4g00630
263912_at	At2g36390	starch branching enzyme 2.1	Chloroplast	major CHO metabolism.synthesis.starch	1.63728	5.40799e-05	2.11848	3.65433e-06	1.41799	0.000337518	1.30465	0.00040085	(a) all t4h	At2g36390
245879_at	At5g09420	translocon at the outer membrane of chloroplasts 64-V	Unknown	protein.targeting	1.63177	3.59905e-05	1.38364	0.000176202	1.12933	0.00155895	1.31902	0.00024474	(a) all t4h	At5g09420
255685_s_at	At4g00600;At4g00620	[AT4G00600, Amino acid dehydrogenase family protein];[AT4G00620, Amino acid dehydrogenase family protein]	.	C1-metabolism	1.61834	1.51737e-06	1.49873	3.20799e-06	1.6693	2.03966e-06	1.87273	3.63833e-07	(a) all t4h	At4g00600
260157_at	At1g52930	Ribosomal RNA processing Brix domain protein	Nucleus	protein.synthesis	1.61331	3.25552e-06	0.811409	0.00206621	1.21761	9.47963e-05	1.48323	8.28347e-06	(a) all t4h	At1g52930
266500_at	At2g06925	Phospholipase A2 family protein	Extracellular	lipid metabolism.lipid degradation	1.60976	5.65379e-05	1.33182	0.000330474	0.960285	0.00668291	1.18732	0.000800864	(a) all t4h	At2g06925
257719_at	At3g18440	aluminum-activated malate transporter 9	Cell membrane	unknown.not assigned	1.59475	6.5001e-07	1.30205	5.0654e-06	1.48828	2.34369e-06	0.897013	0.000192222	(a) all t4h	At3g18440
246767_at	At5g27395	Mitochondrial inner membrane translocase complex, subunit Tim44-related protein	Mitochondrion	protein.targeting	1.59222	3.6684e-06	0.964363	0.000486782	1.20631	0.000103113	0.979898	0.000383221	(a) all t4h	At5g27395
253331_at	At4g33490	Eukaryotic aspartyl protease family protein	Unknown	protein.degradation	1.591	2.46043e-05	1.7147	1.12237e-05	0.834487	0.0090868	1.05679	0.00096578	(a) all t4h	At4g33490
255501_at	At4g02400	U3 ribonucleoprotein (Utp) family protein	Nucleus	RNA.processing	1.58681	1.01664e-05	0.75341	0.00708832	1.15893	0.000354068	1.39862	3.60406e-05	(a) all t4h	At4g02400
267335_s_at	At2g19440;At1g64760	[AT2G19440, O-Glycosyl hydrolases family 17 protein];[AT1G64760, O-Glycosyl hydrolases family 17 protein]	.	misc.beta 1,3 glucan hydrolases	1.58391	0.000214171	2.45052	2.5533e-06	1.27499	0.00206124	1.44967	0.00042084	(a) all t4h	At2g19440
245502_at	At4g15640	unknown protein; BEST Arabidopsis thaliana protein match is: unknown protein (TAIR:AT3G21465.1); Has 38 Blast hits to 38 proteins in 14 species: Archae - 0; Bacteria - 0; Metazoa - 0; Fungi - 0; Plants - 38; Viruses - 0; Other Eukaryotes - 0 (source: NCBI	Unknown	unknown.not assigned	1.5824	1.04319e-06	1.28103	8.7417e-06	1.25364	1.93036e-05	1.47399	2.33864e-06	(a) all t4h	At4g15640
251915_at	At3g53940	Mitochondrial substrate carrier family protein	(Mitochondrion)	transport.mitochondrial metabolite transporters	1.57557	4.86481e-05	1.18547	0.000671672	1.14275	0.00137322	1.08569	0.00124334	(a) all t4h	At3g53940
254645_at	At4g18520	Pentatricopeptide repeat (PPR) superfamily protein	Mitochondrion	not assigned.PPR	1.57492	0.000106894	1.23461	0.000950307	1.46051	0.000344421	1.53345	0.000126716	(a) all t4h	At4g18520
265340_at	At2g18330	AAA-type ATPase family protein	Cell membrane	protein.degradation	1.56933	5.90368e-06	0.855765	0.00175509	1.06816	0.00041206	0.943534	0.00069324	(a) all t4h	At2g18330
266839_at	At2g25930	hydroxyproline-rich glycoprotein family protein	Nucleus	RNA.regulation of transcription.misc	1.56715	0.000413606	1.67172	0.000225961	1.80206	0.000183093	1.94329	5.22797e-05	(a) all t4h	At2g25930
260283_at	At1g80480	plastid transcriptionally active 17	Unknown	cell.organisation	1.55798	4.45414e-07	1.55136	3.65168e-07	1.56491	7.32551e-07	1.81128	1.11025e-07	(a) all t4h	At1g80480
249426_at	At5g39840	ATP-dependent RNA helicase, mitochondrial, putative	Mitochondrion	RNA.transcription	1.55332	3.62297e-05	0.917806	0.00360099	1.16865	0.000792774	1.09228	0.000819115	(a) all t4h	At5g39840
253695_at	At4g29510	arginine methyltransferase 11	Nucleus	misc.O-methyl transferases	1.55317	2.61295e-07	1.25253	2.17507e-06	1.52327	5.24775e-07	1.53121	3.09507e-07	(a) all t4h	At4g29510
250227_at	At5g13830	FtsJ-like methyltransferase family protein	Cytoplasm	RNA.processing	1.5522	1.08176e-06	1.72956	2.75332e-07	1.4459	4.08051e-06	1.40615	3.34421e-06	(a) all t4h	At5g13830
264471_at	At1g67120	ATPases;nucleotide binding;ATP binding;nucleoside-triphosphatases;transcription factor binding	Nucleus	unknown	1.54813	4.75429e-05	1.74988	1.33007e-05	1.17427	0.000929847	2.12125	2.10919e-06	(a) all t4h	At1g67120
252391_at	At3g47860	chloroplastic lipocalin	Extracellular	stress.abiotic	1.54528	1.4753e-06	1.95594	1.07956e-07	1.38705	7.80396e-06	1.81203	3.01436e-07	(a) all t4h	At3g47860
251025_at	At5g02190	Eukaryotic aspartyl protease family protein	Extracellular	RNA.regulation of transcription.unclassified	1.53432	5.62228e-06	1.88808	5.43344e-07	1.18383	0.000129861	0.859162	0.00121236	(a) all t4h	At5g02190
262440_at	At1g47710	Serine protease inhibitor (SERPIN) family protein	Extracellular	protein.degradation.serine protease	1.53059	1.03874e-07	1.13511	2.10265e-06	1.02494	1.13461e-05	0.927703	1.84455e-05	(a) all t4h	At1g47710
250762_at	At5g05990	Mitochondrial glycoprotein family protein	Mitochondrion	unknown	1.52726	3.30258e-06	0.738094	0.00282009	1.0073	0.000330149	1.26831	2.2652e-05	(a) all t4h	At5g05990
266848_at	At2g25950	Protein of unknown function (DUF1000)	Nucleus	unknown.not assigned	1.5213	1.4897e-06	1.32225	6.15067e-06	1.01128	0.000153144	1.02691	7.63325e-05	(a) all t4h	At2g25950
250529_at	At5g08610	P-loop containing nucleoside triphosphate hydrolases superfamily protein	Unknown chloroplast	RNA.processing	1.5131	0.000302369	1.45264	0.000424955	1.52965	0.00042225	2.25896	6.35477e-06	(a) all t4h	At5g08610
262629_at	At1g06460	alpha-crystallin domain 32.1	Unknown	stress.abiotic.heat	1.51236	1.14274e-05	2.08786	3.29113e-07	1.55574	1.49248e-05	1.08731	0.00025603	(a) all t4h	At1g06460
250045_at	At5g17700	MATE efflux family protein	Cell membrane	transport.misc	1.50306	1.4897e-06	1.76301	2.29939e-07	1.65953	9.70807e-07	1.26314	9.7019e-06	(a) all t4h	At5g17700
260331_at	At1g80270	PENTATRICOPEPTIDE REPEAT 596	Mitochondrion	RNA.regulation of transcription.misc	1.50261	1.33257e-05	0.87608	0.00190967	1.3773	5.56345e-05	1.21802	9.93605e-05	(a) all t4h	At1g80270
267177_at	At2g37580	RING/U-box superfamily protein	Nucleus	protein.degradation.ubiquitin	1.49897	6.62323e-06	2.07227	1.99261e-07	1.17309	0.000133396	1.18375	6.88851e-05	(a) all t4h	At2g37580
245877_at	At1g26220	Acyl-CoA N-acyltransferases (NAT) superfamily protein	Chloroplast	misc.GCN5-related N-acetyltransferase	-1.49675	6.58566e-07	-1.23089	4.71288e-06	-0.886277	0.00021356	-1.46953	9.22254e-07	(a) all t4h	At1g26220
251453_at	At3g60070	Major facilitator superfamily protein	Unknown	transporter.sugars	-1.50326	6.49249e-05	-1.32663	0.00020821	-0.99021	0.00365859	-1.22635	0.00038282	(a) all t4h	At3g60070
266215_at	At2g06850	xyloglucan endotransglucosylase/hydrolase 4	Extracellular	cell wall.modification	-1.50956	1.68896e-06	-1.2012	1.77253e-05	-1.6196	1.52528e-06	-1.27188	1.07358e-05	(a) all t4h	At2g06850
250926_at	At5g03555	permease, cytosine/purines, uracil, thiamine, allantoin family protein	Chloroplast	transport.nucleotides	-1.51826	4.78057e-06	-0.709742	0.00472987	-1.19216	9.39209e-05	-1.18658	5.59198e-05	(a) all t4h	At5g03555
247726_at	At5g59430	telomeric repeat binding protein 1	Nucleus	DNA.synthesis/chromatin structure	-1.52199	9.36364e-06	-1.35072	3.13393e-05	-1.50513	1.84199e-05	-1.4145	2.0713e-05	(a) all t4h	At5g59430
264209_at	At1g22740	RAB GTPase homolog G3B	Unknown	signalling.G-proteins	-1.53171	0.000259896	-1.54929	0.000228863	-1.34359	0.00122052	-1.50398	0.000273627	(a) all t4h	At1g22740
256920_at	At3g18980	EIN2 targeting protein1	Cytoplasm	protein.degradation.ubiquitin	-1.5338	2.08149e-06	-1.96187	1.38733e-07	-1.42217	7.88549e-06	-1.83052	3.63833e-07	(a) all t4h	At3g18980
253886_at	At4g27710	cytochrome P450, family 709, subfamily B, polypeptide 3	Unknown	misc.cytochrome P450	-1.54179	5.11943e-05	-1.87974	6.61516e-06	-0.909519	0.00674605	-1.8914	6.97727e-06	(a) all t4h	At4g27710
267569_at	At2g30790	photosystem II subunit P-2	Chloroplast	PS.lightreaction	-1.56384	0.00176946	-1.70971	0.000819796	-1.72501	0.0011423	-2.23577	6.6711e-05	(a) all t4h	At2g30790
251324_at	At3g61430	plasma membrane intrinsic protein 1A	Cell membrane	transport.Major Intrinsic Proteins	-1.58596	4.82935e-05	-1.77327	1.53696e-05	-1.00105	0.00402107	-1.73736	1.97801e-05	(a) all t4h	At3g61430
258845_at	At3g03150	unknown protein; FUNCTIONS IN: molecular_function unknown; INVOLVED IN: biological_process unknown; LOCATED IN: mitochondrion; EXPRESSED IN: 22 plant structures; EXPRESSED DURING: 13 growth stages; BEST Arabidopsis thaliana protein match is: unknown prote	Unknown	unknown.not assigned	-1.6537	1.4472e-07	-1.46508	3.91772e-07	-1.04422	2.81333e-05	-1.56862	2.59677e-07	(a) all t4h	At3g03150
258882_at	At3g06330	RING/U-box superfamily protein	Cytoplasm	protein.degradation.ubiquitin	-1.66785	6.84831e-07	-1.77274	2.89732e-07	-0.874637	0.00065033	-1.33986	7.18465e-06	(a) all t4h	At3g06330
264376_at	At2g25070	Protein phosphatase 2C family protein	Nucleus	protein.postranslational modification	-1.6681	1.12072e-06	-1.75446	5.40601e-07	-1.39728	1.21578e-05	-1.58342	2.12362e-06	(a) all t4h	At2g25070
247544_at	At5g61670	Encodes a close homolog of the Cauliflower OR (Orange) protein. The function of OR is to induce the differentiation of proplastids or other noncolored plastids into chromoplasts for carotenoid accumulation. Both proteins contain a Cysteine-rich zinc fin	Mitochondrion	unknown.not assigned	-1.68858	1.30397e-06	-1.36446	1.12237e-05	-1.21878	6.24877e-05	-2.00286	2.39406e-07	(a) all t4h	At5g61670
266715_at	At2g46780	RNA-binding (RRM/RBD/RNP motifs) family protein	Nucleus	RNA.RNA binding	-1.69921	4.32525e-06	-0.925237	0.001383	-1.59263	1.48619e-05	-1.08026	0.000331595	(a) all t4h	At2g46780
263593_at	At2g01860	Tetratricopeptide repeat (TPR)-like superfamily protein	Mitochondrion	not assigned.PPR	-1.70078	5.49819e-07	-2.08104	4.77857e-08	-2.10243	1.16688e-07	-1.25859	1.26333e-05	(a) all t4h	At2g01860
254239_at	At4g23400	plasma membrane intrinsic protein 1;5	Cell membrane	transport.Major Intrinsic Proteins	-1.71863	2.00838e-05	-1.12317	0.0010553	-0.981946	0.00442403	-1.19124	0.000566559	(a) all t4h	At4g23400
259955_s_at	At1g75080;At1g19350	[AT1G75080, Brassinosteroid signalling positive regulator (BZR1) family protein];[AT1G19350, Brassinosteroid signalling positive regulator (BZR1) family protein]	.	hormone metabolism.brassinosteroid	-1.73063	0.00121613	-2.06856	0.00024915	-1.55487	0.00401261	-2.10371	0.000194279	(a) all t4h	At1g75080
247921_at	At5g57660	CONSTANS-like 5	Nucleus	RNA.regulation of transcription.zink finger/related	-1.75867	8.99677e-07	-1.57914	2.4979e-06	-1.6013	4.20936e-06	-1.62482	2.20323e-06	(a) all t4h	At5g57660
264521_at	At1g10020	Protein of unknown function (DUF1005)	Nucleus	unknown.not assigned	-1.76953	2.92976e-07	-1.51489	1.28768e-06	-1.91155	2.43301e-07	-1.6389	7.03683e-07	(a) all t4h	At1g10020
265726_at	At2g32010	CVP2 like 1	Cytoplasm	DNA.synthesis/chromatin structure	-1.81195	2.14171e-05	-1.39851	0.000259353	-1.357	0.000537699	-1.1581	0.00118763	(a) all t4h	At2g32010
261492_at	At1g14290	sphingoid base hydroxylase 2	Unknown secretory pathway	lipid metabolism.exotics	-1.82733	1.67904e-06	-1.07806	0.000314754	-1.33178	7.43625e-05	-1.3332	4.11113e-05	(a) all t4h	At1g14290
246376_at	At1g51950	indole-3-acetic acid inducible 18	Nucleus	RNA.regulation of transcription.Aux/IAA family	-1.85605	6.88152e-06	-1.89802	5.3499e-06	-1.38094	0.000214627	-1.75984	1.28362e-05	(a) all t4h	At1g51950
250133_at	At5g16400	thioredoxin F2	Chloroplast	redox.peroxiredoxin/thioredoxin	-1.86723	5.75617e-07	-1.9017	3.87057e-07	-1.13924	0.000146233	-1.76077	1.18985e-06	(a) all t4h	At5g16400
263953_at	At2g36050	ovate family protein 15	Chloroplast	unknown	-1.87947	3.11009e-05	-1.46323	0.000329735	-1.60427	0.00022729	-1.84743	3.57638e-05	(a) all t4h	At2g36050
262166_at	At1g74840	Homeodomain-like superfamily protein	Nucleus	RNA.regulation of transcription.MYB/MYB related	-1.88117	2.12507e-08	-1.5092	1.79239e-07	-1.22663	3.31787e-06	-1.44869	3.5463e-07	(a) all t4h	At1g74840
259803_at	At1g72150	PATELLIN 1	Nucleus plasma membrane	transport.misc	-1.91123	4.70529e-06	-2.40667	3.46697e-07	-1.05918	0.00189964	-1.46445	6.55004e-05	(a) all t4h	At1g72150
247284_at	At5g64410	oligopeptide transporter 4	Unknown	transport.peptides/oligopeptides	-1.92752	3.63658e-05	-1.43925	0.000551263	-1.63434	0.000282884	-1.41802	0.000559546	(a) all t4h	At5g63470
258774_at	At3g10740	alpha-L-arabinofuranosidase 1	Extracellular	cell wall.degradation	-1.93392	1.68731e-06	-1.77009	3.9826e-06	-0.881887	0.00397792	-1.36336	5.67883e-05	(a) all t4h	At3g10740
255411_at	At4g03110	RNA-binding protein-defense related 1	Unknown cytosol	RNA.RNA binding	-1.94547	2.88656e-07	-1.302	1.76496e-05	-1.59361	4.08051e-06	-1.57542	2.82339e-06	(a) all t4h	At4g03110
252917_at	At4g38960	B-box type zinc finger family protein	Nucleus	RNA.regulation of transcription.zink finger/related	-1.95277	1.08396e-07	-2.08658	4.0653e-08	-1.82889	3.85432e-07	-2.15584	5.1784e-08	(a) all t4h	At4g38960
253158_at	At4g35780	ACT-like protein tyrosine kinase family protein	Unknown	protein.postranslational modification	-1.96431	4.91189e-07	-2.18015	1.33671e-07	-1.55303	9.37658e-06	-1.55046	5.8923e-06	(a) all t4h	At4g35780
247176_at	At5g65110	acyl-CoA oxidase 2	Unknown	lipid metabolism.lipid degradation	-1.97391	3.85456e-05	-1.64159	0.00022371	-1.4344	0.00112349	-1.2408	0.00214587	(a) all t4h	At5g64860
267115_s_at	At2g32540;At2g32530	[AT2G32540, cellulose synthase-like B4];[AT2G32530, cellulose synthase-like B3]	.	cell wall.cellulose synthesis	-1.99061	1.4897e-06	-2.02275	1.11767e-06	-1.05159	0.00113388	-1.32224	8.81534e-05	(a) all t4h	At2g32540
263985_at	At2g42750	DNAJ heat shock N-terminal domain-containing protein	Unknown	stress.abiotic.heat	-1.99084	1.54001e-07	-1.56706	1.59819e-06	-1.49867	5.00277e-06	-2.2629	5.1784e-08	(a) all t4h	At2g42750
258736_at	At3g05900	neurofilament protein-related	Nucleus	unknown	-2.03625	3.97372e-06	-2.21293	1.51136e-06	-1.20414	0.000981723	-1.45037	0.000111081	(a) all t4h	At3g05900
257651_at	At3g16850	Pectin lyase-like superfamily protein	Extracellular	cell wall.degradation	-2.05711	7.07073e-08	-1.52426	1.44356e-06	-1.56697	2.15663e-06	-1.5496	1.48881e-06	(a) all t4h	At3g16850
259017_at	At3g07310	Protein of unknown function (DUF760)	Chloroplast	unknown.not assigned	-2.06163	5.00851e-07	-2.39689	8.13117e-08	-1.02403	0.000765348	-1.5345	1.09379e-05	(a) all t4h	At3g07310
264609_at	At1g04530	Tetratricopeptide repeat (TPR)-like superfamily protein	Nucleus	unknown.not assigned	-2.08561	9.41781e-08	-2.55103	1.00752e-08	-1.91994	3.91198e-07	-2.25079	5.56256e-08	(a) all t4h	At1g04530
259476_at	At1g19000	Homeodomain-like superfamily protein	Nucleus	RNA.regulation of transcription.MYB/MYB related	-2.09647	1.96375e-07	-2.56092	1.84393e-08	-1.08111	0.000250136	-1.91855	5.32703e-07	(a) all t4h	At1g19000
255637_at	At4g00750	S-adenosyl-L-methionine-dependent methyltransferases superfamily protein	Nucleus	stress.abiotic.drought/salt	-2.10916	1.79375e-07	-2.34225	4.29271e-08	-1.44399	1.49248e-05	-1.88668	5.98593e-07	(a) all t4h	At4g00750
264463_at	At1g10150	Carbohydrate-binding protein	Mitochondrion	unknown.not assigned	-2.11651	1.37394e-06	-2.33856	3.85844e-07	-1.13597	0.000915504	-1.55502	3.14257e-05	(a) all t4h	At1g10150
245657_at	At1g56720	Protein kinase superfamily protein	Unknown	protein.postranslational modification	-2.12804	1.3616e-07	-2.01278	1.96001e-07	-1.75366	1.79072e-06	-1.32886	1.76713e-05	(a) all t4h	At1g56720
266824_at	At2g22800	Homeobox-leucine zipper protein family	Nucleus	RNA.regulation of transcription.HB	-2.1343	2.06683e-08	-1.64251	2.49904e-07	-1.36578	3.85143e-06	-1.18473	9.87904e-06	(a) all t4h	At2g22800
261118_at	At1g75460	ATP-dependent protease La (LON) domain protein	Chloroplast	protein.degradation	-2.13454	1.15635e-07	-2.32285	3.53699e-08	-0.858832	0.00137694	-1.64306	1.92867e-06	(a) all t4h	At1g75460
262355_at	At1g72820	Mitochondrial substrate carrier family protein	Mitochondrion	transport.mitochondrial metabolite transporters	-2.14118	4.25992e-06	-2.89691	1.58821e-07	-1.44322	0.000339066	-1.91766	1.38177e-05	(a) all t4h	At1g72820
266302_at	At2g27050	ETHYLENE-INSENSITIVE3-like 1	Nucleus	RNA.regulation of transcription.misc	-2.15309	2.47311e-06	-2.76885	1.58821e-07	-1.05434	0.00307463	-1.78174	1.8047e-05	(a) all t4h	At2g27050
249378_at	At5g40450	unknown protein; FUNCTIONS IN: molecular_function unknown; INVOLVED IN: biological_process unknown; LOCATED IN: chloroplast, plasma membrane; EXPRESSED IN: 24 plant structures; EXPRESSED DURING: 13 growth stages; Has 30201 Blast hits to 17322 proteins in	Cytoplasm	unknown.not assigned	-2.20536	7.72162e-06	-3.24642	1.21835e-07	-1.6156	0.000272659	-2.24946	6.96929e-06	(a) all t4h	At5g40450
253099_s_at	At4g37530;At4g37520	[AT4G37530, Peroxidase superfamily protein];[AT4G37520, Peroxidase superfamily protein]	.	misc.oxygenases/peroxidases	-2.2235	1.97315e-05	-1.96329	6.85924e-05	-2.25056	3.02401e-05	-1.8125	0.000133165	(a) all t4h	At4g37530
262049_at	At1g80180	unknown protein; FUNCTIONS IN: molecular_function unknown; INVOLVED IN: biological_process unknown; LOCATED IN: plasma membrane; EXPRESSED IN: 21 plant structures; EXPRESSED DURING: 10 growth stages; BEST Arabidopsis thaliana protein match is: unknown pro	Unknown	unknown.not assigned	-2.23519	6.93745e-08	-2.65595	1.00752e-08	-1.16615	9.33614e-05	-2.04623	1.88856e-07	(a) all t4h	At1g80180
258724_at	At3g09600	Homeodomain-like superfamily protein	Nucleus	RNA.regulation of transcription.MYB/MYB related	-2.25482	2.64945e-07	-2.76512	2.21719e-08	-2.68483	1.02611e-07	-2.48931	1.11025e-07	(a) all t4h	At3g09600
262026_at	At1g35670	calcium-dependent protein kinase 2	Nucleus	signalling.calcium	-2.26667	3.0625e-09	-2.16857	4.16048e-09	-1.84472	5.16771e-08	-1.60572	1.1867e-07	(a) all t4h	At1g35670
246034_at	At5g08350	GRAM domain-containing protein / ABA-responsive protein-related	Unknown	hormone metabolism.abscisic acid	-2.31859	2.08773e-05	-1.35776	0.00258679	-1.38317	0.00328328	-1.35488	0.00234788	(a) all t4h	At5g08350
263598_at	At2g01850	endoxyloglucan transferase A3	Extracellular	cell wall.modification	-2.36575	1.82208e-06	-1.74449	4.09599e-05	-1.72426	7.95978e-05	-1.7514	3.85421e-05	(a) all t4h	At2g01850
266583_at	At2g46220	Uncharacterized conserved protein (DUF2358)	Chloroplast	unknown.not assigned	-2.393	4.23647e-08	-2.4224	2.70349e-08	-1.32332	3.30633e-05	-2.09129	1.88338e-07	(a) all t4h	At2g46220
247694_at	At5g59750	DHBP synthase RibB-like alpha/beta domain;GTP cyclohydrolase II	Chloroplast	Co-factor and vitamine metabolism	-2.44935	1.30428e-09	-2.06519	6.13682e-09	-1.47751	3.62602e-07	-2.33529	2.12029e-09	(a) all t4h	At5g59750
258472_at	At3g06080	Plant protein of unknown function (DUF828)	Nucleus	unknown.not assigned	-2.5039	3.53049e-08	-2.28663	6.61272e-08	-1.90922	1.01501e-06	-1.77972	1.2971e-06	(a) all t4h	At3g06080
266719_at	At2g46830	circadian clock associated 1	Nucleus	RNA.regulation of transcription.MYB/MYB related	-2.515	6.97741e-09	-2.23399	1.84393e-08	-2.38147	3.08453e-08	-2.06188	7.52706e-08	(a) all t4h	At2g46830
255310_at	At4g04955	allantoinase	Unknown	nucleotide metabolism	-2.52411	3.44439e-05	-2.51628	3.46601e-05	-1.89521	0.00077244	-2.46433	4.20684e-05	(a) all t4h	At4g04955
259010_at	At3g07340	basic helix-loop-helix (bHLH) DNA-binding superfamily protein	Nucleus	RNA.regulation of transcription.bHLH	-2.52876	6.22338e-06	-2.59822	4.52877e-06	-1.71709	0.000443368	-2.24432	2.18988e-05	(a) all t4h	At3g07340
246633_at	At1g29720	Leucine-rich repeat transmembrane protein kinase	Cell membrane	signalling.receptor kinases	-2.53671	9.96126e-06	-1.40602	0.00227796	-2.44668	2.57992e-05	-2.01943	9.16971e-05	(a) all t4h	At1g29720
255895_at	At1g18020;At1g17990	[AT1G18020, FMN-linked oxidoreductases superfamily protein];[AT1G17990, FMN-linked oxidoreductases superfamily protein]	.	hormone metabolism.jasmonate	-2.62342	0.000132557	-3.20965	1.78977e-05	-2.46217	0.00037546	-3.33101	1.31301e-05	(a) all t4h	At1g18020
246701_at	At5g28020	cysteine synthase D2	Unknown	amino acid metabolism.synthesis	-2.62929	8.41623e-09	-2.48634	1.30837e-08	-1.72732	1.30518e-06	-2.51239	1.80776e-08	(a) all t4h	At5g28020
259500_at	At1g15740	Leucine-rich repeat family protein	Golgi body	unknown	-2.67242	4.4132e-07	-2.58164	5.07186e-07	-1.49375	0.000246291	-2.08783	5.99832e-06	(a) all t4h	At1g15740
258723_at	At3g09600	Homeodomain-like superfamily protein	Nucleus	RNA.regulation of transcription.MYB/MYB related	-3.03619	1.11768e-08	-1.49497	1.84459e-05	-2.70269	1.02611e-07	-3.05126	1.36374e-08	(a) all t4h	At3g09600
248566_s_at	At5g49740;At5g49730	[AT5G49740, ferric reduction oxidase 7];[AT5G49730, ferric reduction oxidase 6]	.	metal handling	-3.18403	4.91487e-08	-3.03731	5.90423e-08	-1.91564	1.59959e-05	-2.59543	4.43622e-07	(a) all t4h	At5g49740
261569_at	At1g01060	Homeodomain-like superfamily protein	Nucleus	RNA.regulation of transcription.MYB/MYB related	-5.56127	5.93384e-10	-5.08266	1.02131e-09	-6.09595	4.00524e-10	-5.58972	8.36771e-10	(a) all t4h	At1g01060
255259_at	At4g05020	NAD(P)H dehydrogenase B2	Mitochondrion	mitochondrial electron transport	0.183962	0.705904	-0.154658	0.73829	-0.0407951	0.951068	-1.49988	0.000389322	(b) adg1-1/tpt-2 t4h only	At4g05020	1.21337		-0.54	0.9	3.1	-0.2	-0.3	-0.4				0.80287	2.07739	-0.249724	0.489402	1.80699
251438_s_at	At3g59930;At5g33355	[AT3G59930, Encodes a defensin-like (DEFL) family protein.];[AT5G33355, Defensin-like (DEFL) family protein]	.	stress.biotic.PR-proteins	0.246676	0.565371	-0.725068	0.0425225	-0.0785011	0.895917	-1.51057	0.000225355	(b) adg1-1/tpt-2 t4h only	At3g59930	-1.22349
267181_at	At2g37760	NAD(P)-linked oxidoreductase superfamily protein	Cytoplasm	minor CHO metabolism.others	0.778543	0.19341	-0.583769	0.328206	0.527282	0.449297	-1.68192	0.00406347	(b) adg1-1/tpt-2 t4h only	At2g37760									-1.18851	-1.06272	-0.877839		1.2196	0.0865385	-0.0912318	1.41424
267523_at	At2g30600	BTB/POZ domain-containing protein	Cytoplasm	unknown	-0.151468	0.786681	0.815078	0.0491574	-0.140783	0.828644	1.4954	0.000879869	(b) adg1-1/tpt-2 t4h only	At2g30600										-0.567159
267382_at	At2g44300	Bifunctional inhibitor/lipid-transfer protein/seed storage 2S albumin superfamily protein	Cell membrane	lipid metabolism.lipid transfer proteins	-0.501917	0.224926	-0.744592	0.0556328	-0.578219	0.175732	-1.50971	0.000474663	(b) adg1-1/tpt-2 t4h only	At2g44300											-0.866432
252515_at	At3g46230	heat shock protein 17.4	Cytoplasm	stress.abiotic.heat	0.60296	0.655804	0.899775	0.44495	0.57538	0.70938	-4.22886	0.000441779	(b) adg1-1/tpt-2 t4h only	At3g46230													4.86935
257714_at	At3g27360	Histone superfamily protein	Nucleus	DNA.synthesis/chromatin structure	0.0752992	0.849026	0.599591	0.0340867	-0.440231	0.152679	1.58483	1.6496e-05	(b) adg1-1/tpt-2 t4h only	At3g27360													-0.905796
265960_at	At2g37470	Histone superfamily protein	Nucleus	DNA.synthesis/chromatin structure	0.137569	0.711424	0.660271	0.0224305	-0.00919988	0.986445	1.61852	1.57504e-05	(b) adg1-1/tpt-2 t4h only	At2g37470
252562_s_at	At3g46320;At3g45930	[AT3G46320, Histone superfamily protein];[AT3G45930, Histone superfamily protein]	.	cell.organisation	0.337474	0.24892	0.35256	0.208583	-0.0594328	0.896886	1.5836	1.22415e-05	(b) adg1-1/tpt-2 t4h only	At3g46320
249866_at	At5g23010	methylthioalkylmalate synthase 1	Chloroplast	secondary metabolism.sulfur-containing	0.265766	0.658682	1.13155	0.0195636	0.357837	0.567953	1.54073	0.00225027	(b) adg1-1/tpt-2 t4h only	At5g23010
247554_at	At5g61010	exocyst subunit exo70 family protein E2	Nucleus	RNA.regulation of transcription.unclassified	-0.294297	0.527214	-1.00214	0.0127728	-0.66772	0.117458	-1.60654	0.00031997	(b) adg1-1/tpt-2 t4h only	At5g61010																				-1.05351	0.0526841	-0.0900294
267076_at	At2g41090	Calcium-binding EF-hand family protein	Unknown	signalling.calcium	-0.433926	0.627065	-0.688272	0.369507	-1.19961	0.124229	-2.21252	0.0031799	(b) adg1-1/tpt-2 t4h only	At2g41090
250296_at	At5g12020	17.6 kDa class II heat shock protein	Cytoplasm	stress.abiotic.heat	0.532317	0.61546	0.74618	0.424189	0.0839559	0.956623	-3.99406	9.81236e-05	(b) adg1-1/tpt-2 t4h only	At5g12020
260978_at	At1g53540	HSP20-like chaperones superfamily protein	Cytoplasm	stress.abiotic.heat	0.0813095	0.950818	0.287906	0.777393	0.359279	0.76908	-4.73913	1.24044e-05	(b) adg1-1/tpt-2 t4h only	At1g53540
260914_at	At1g02640	beta-xylosidase 2	Extracellular	cell wall.degradation	-1.71738	9.01117e-07	-0.892284	0.000554086	-1.50328	6.1433e-06	-0.0908995	0.729252	(c) adg1-1/tpt-2 t4h none	At1g02640														-0.308586	-0.459554	-1.19041													-0.428622	-0.522596	-1.32006
263019_at	At1g23870	trehalose-phosphatase/synthase 9	Nucleus	minor CHO metabolism.trehalose	-1.70662	1.50269e-06	-0.78403	0.00236224	-1.6583	3.69179e-06	-0.214066	0.387944	(c) adg1-1/tpt-2 t4h none	At1g23870		-1.10297
259705_at	At1g77450	NAC domain containing protein 32	Nucleus	development.unspecified	1.57324	0.000364841	1.2791	0.00203437	1.47375	0.00096362	0.150761	0.732064	(c) adg1-1/tpt-2 t4h none	At1g77450			0.98	2.9	4.6	0	0.3	0.9						2.67529	3.66672	4.54179													0.480407	1.34256	1.07705
251196_at	At3g62950	Thioredoxin superfamily protein	Cytoplasm	redox.glutaredoxins	-3.25379	1.65867e-05	-2.21221	0.000627921	-2.00747	0.00210429	-0.109178	0.879256	(c) adg1-1/tpt-2 t4h none	At3g62950
254683_at	At4g13800	Protein of unknown function (DUF803)	Cell membrane	transport.misc	1.56379	8.72361e-05	2.6978	2.65878e-07	1.28414	0.000809161	0.357787	0.281446	(c) adg1-1/tpt-2 t4h none	At4g13800											-0.579951
246884_at	At5g26220	ChaC-like family protein	Unknown	transport.unspecified anions/cations	1.83164	0.000539144	2.39503	4.30918e-05	2.89598	1.09114e-05	-0.460611	0.335626	(c) adg1-1/tpt-2 t4h none	At5g26220		1.12167							-0.638439				0.759203	-1.01673	0.136733	0.2153	-3.05415	0.0684808	0.302874	-1.0583	-0.0302287	0.302874							-0.658652	0.93525	2.15873
265214_at	At1g05000	Phosphotyrosine protein phosphatases superfamily protein	Cytoplasm	protein.postranslational modification	0.171945	0.694673	1.64415	7.46572e-05	0.0828055	0.883174	0.0609825	0.885709	(d) adg1-1 t4h only	At1g05000
262369_at	At1g73010	phosphate starvation-induced gene 2	Nucleus	misc.acid and other phosphatases	0.115003	0.823111	3.66625	3.53699e-08	0.237512	0.640711	-0.038429	0.93448	(d) adg1-1 t4h only	At1g73010	4.13031																-1.52752	0.0642135	-0.310303										-0.00499238	1.59528	-0.460168
254606_at	At4g19030	NOD26-like major intrinsic protein 1	Unknown	transport.Major Intrinsic Proteins	0.473788	0.262053	1.49712	0.000630685	0.576522	0.183289	1.01814	0.010092	(d) adg1-1 t4h only	At4g19030	1.96499													-0.00166209	-0.303862	-1.71699				2.72539	-0.379827	-0.300442	0.401993	0.30392	-1.11727
258856_at	At3g02040	senescence-related gene 3	Cytoplasm	lipid metabolism.lipid degradation	0.4493	0.679564	3.95646	0.000111179	-0.513846	0.665738	0.31872	0.744755	(d) adg1-1 t4h only	At3g02040	1.30492
266578_at	At2g23910	NAD(P)-binding Rossmann-fold superfamily protein	Unknown	secondary metabolism.phenylpropanoids	0.384752	0.729166	3.82976	0.000144896	0.42833	0.730546	0.236052	0.818183	(d) adg1-1 t4h only	At2g23910		1.2854												0.00299154	0.919437	1.6916
260943_at	At1g45145	thioredoxin H-type 5	Cytoplasm	redox.peroxiredoxin/thioredoxin	-0.334402	0.623009	-1.90414	0.00142231	-0.015192	0.988258	-1.18749	0.0288368	(d) adg1-1 t4h only	At1g45145			-0.04	0.8	1.7	0.1	-0.2	-0.1	-0.859875				1.75512
244974_at	AtCg00700	photosystem II reaction center protein N	Unknown	PS.lightreaction	-1.79626	0.0388411	3.08915	0.000956428	2.11991	0.0198567	0.00359	0.997325	(d) adg1-1 t4h only	AtCg00430										0.860231		0.557054	1.15164
245011_at	AtCg00430	photosystem II reaction center protein G	Chloroplast	PS.lightreaction	-0.799372	0.0900923	1.77368	0.000559972	1.04379	0.0326645	-0.161705	0.760401	(d) adg1-1 t4h only	At5g67480										-1.26877																			0.548137	1.89107	1.84394
253911_at	At4g27300	S-locus lectin protein kinase family protein	Extracellular	signalling.receptor kinases	0.14801	0.87305	-2.03271	0.00295586	-0.55652	0.493812	-0.807153	0.208408	(d) adg1-1 t4h only	At4g27300												0.753648	0.713319	-0.184631	-0.564807	-2.10574
245602_at	At4g14270	Protein containing PAM2 motif which mediates interaction with the PABC domain of polyadenyl binding proteins.	Nucleus	unknown.not assigned	-0.0630595	0.921375	-1.66712	0.000420498	0.85357	0.0551358	0.25974	0.562839	(d) adg1-1 t4h only	At4g14270														0.770938	1.2137	1.41056
263391_at	At2g11810	monogalactosyldiacylglycerol synthase type C	Chloroplast	lipid metabolism.glyceral metabolism	0.220221	0.779236	3.58628	6.15067e-06	0.17487	0.851669	-0.244452	0.710576	(d) adg1-1 t4h only	At2g11810														-0.290052	-1.06264	-0.764831	-1.78965	0.0982222	-0.452984										-0.235826	1.17007	-1.15408
253243_at	At4g34560	unknown protein; BEST Arabidopsis thaliana protein match is: unknown protein (TAIR:AT5G66440.1); Has 67 Blast hits to 66 proteins in 11 species: Archae - 0; Bacteria - 0; Metazoa - 0; Fungi - 0; Plants - 67; Viruses - 0; Other Eukaryotes - 0 (source: NCBI	Chloroplast	unknown.not assigned	-0.259183	0.460387	-1.57645	3.82889e-05	0.30589	0.408586	-0.0264817	0.944985	(d) adg1-1 t4h only	At4g34560																										-0.644571	1.45126	0.496586	-0.570538	-1.26524	-1.03022
264201_at	At1g22630	unknown protein; LOCATED IN: chloroplast; EXPRESSED IN: 21 plant structures; EXPRESSED DURING: 13 growth stages; Has 87 Blast hits to 86 proteins in 34 species: Archae - 0; Bacteria - 13; Metazoa - 27; Fungi - 0; Plants - 40; Viruses - 0; Other Eukaryotes	Unknown	unknown.not assigned	-0.255449	0.543354	-1.53324	0.000200103	-0.11499	0.838397	-0.12168	0.766543	(d) adg1-1 t4h only	At1g22630
262446_at	At1g49310	unknown protein; FUNCTIONS IN: molecular_function unknown; INVOLVED IN: biological_process unknown; LOCATED IN: endomembrane system; EXPRESSED IN: 9 plant structures; EXPRESSED DURING: LP.04 four leaves visible, petal differentiation and expansion stage;	Unknown	unknown.not assigned	-0.329934	0.218295	-1.81666	1.09442e-06	-0.582934	0.0298871	-0.61472	0.0147248	(d) adg1-1 t4h only	At1g49310
265058_s_at	At1g52040;At1g52030	[AT1G52040, myrosinase-binding protein 1];[AT1G52030, myrosinase-binding protein 2]	.	misc.myrosinases-lectin-jacalin	0.0292055	0.978518	-1.86367	0.0040193	0.00807891	0.995158	-0.979879	0.105487	(d) adg1-1 t4h only	At1g52040
250728_at	At5g06440	BEST Arabidopsis thaliana protein match is: Polyketide cyclase/dehydrase and lipid transport superfamily protein (TAIR:AT3G11720.3); Has 155 Blast hits to 153 proteins in 39 species: Archae - 0; Bacteria - 4; Metazoa - 5; Fungi - 6; Plants - 101; Viruses	Nucleus	unknown.not assigned	0.136708	0.681683	-1.68248	3.74524e-06	-0.276111	0.375683	-0.394355	0.125412	(d) adg1-1 t4h only	At5g06440
244962_at	AtCg01050	NADH-Ubiquinone/plastoquinone (complex I) protein	Chloroplast	PS.lightreaction	-0.783475	0.178695	1.61175	0.00525361	0.740707	0.234785	-0.329323	0.58219	(d) adg1-1 t4h only	AtCg01050
262050_at	At1g80130	Tetratricopeptide repeat (TPR)-like superfamily protein	Unknown	unknown.not assigned	-1.92721	0.00166914	-0.477384	0.438649	-2.69281	0.000136921	-3.11949	1.98121e-05	(e) adg1-1 t4h none	At1g80130		1.04652
252009_at	At3g52800	A20/AN1-like zinc finger family protein	Nucleus	RNA.regulation of transcription.zink finger/related	-1.55095	3.61191e-05	-0.360057	0.244457	-1.24479	0.0004567	-1.61676	2.39184e-05	(e) adg1-1 t4h none	At3g52800			1.08	1.5	1.6	0.1	0.1	-0.1			0.699143		0.622432	0.382924	0.912774	1.56227
251919_at	At3g53800	Fes1B	Nucleus	unknown	0.389558	0.375697	0.0898529	0.86064	1.69175	0.000355468	0.717365	0.0634385	(f) tpt-2 t4h only	At3g53800		-1.04512	0.28	0.3	1.6	-0.5	-0.2	0.5
254430_at	At4g20820	FAD-binding Berberine family protein	Chloroplast	misc.nitrilases	0.0911142	0.81324	-0.0446279	0.903371	1.5844	2.58042e-05	0.0406806	0.907747	(f) tpt-2 t4h only	At4g20820																	-1.17264	-0.275634	-0.529529										-0.943055	-0.899867	-1.15082
250669_at	At5g06870	polygalacturonase inhibiting protein 2	Extracellular	cell wall.degradation	-1.78377	0.00085084	-1.67555	0.00139715	-0.452318	0.446091	-1.45295	0.00368525	(g) tpt-2 t4h none	At5g06870			0.23	1.1	2.3	-0.1	0.1	0.9				0.677007								-1.05517	-0.22991	-0.105089							3.02117	3.46427	4.08809
264859_at	At1g24280	glucose-6-phosphate dehydrogenase 3	Chloroplast	OPP	1.62538	1.7821e-05	1.71719	9.95524e-06	0.0514248	0.919831	1.58758	2.30251e-05	(g) tpt-2 t4h none	At1g24280													0.53158	-0.254895	-0.59627	-2.2427													-0.182806	-0.960648	-1.04475
267262_at	At2g22990	sinapoylglucose 1	Extracellular	protein.degradation.serine protease	-1.55682	1.2994e-06	-2.34251	1.43448e-08	-0.379115	0.104257	-1.12922	3.37806e-05	(g) tpt-2 t4h none	At2g22990													-0.587996
267265_at	At2g22980	serine carboxypeptidase-like 13	Extracellular	protein.degradation.serine protease	-2.31888	1.26637e-05	-2.87843	1.21373e-06	-0.246889	0.658043	-1.54569	0.00053786	(g) tpt-2 t4h none	At2g22980													-0.995359	0.401588	-0.0477389	-1.14344
264779_at	At1g08570	atypical CYS HIS rich thioredoxin 4	Chloroplast	redox.peroxiredoxin/thioredoxin	-2.03127	2.09266e-06	-1.69762	1.31163e-05	-0.45575	0.161268	-0.916207	0.00310099	(g) tpt-2 t4h none	At1g08570														0.609911	0.956257	1.62965													-0.198681	-1.21147	-0.704867
266813_at	At2g44920	Tetratricopeptide repeat (TPR)-like superfamily protein	Chloroplast	unknown	-1.59653	1.97367e-07	-1.22855	2.69657e-06	-0.368916	0.0616186	-0.789886	0.000208986	(g) tpt-2 t4h none	At2g44920
255602_at	At4g01026	PYR1-like 7	Nucleus	unknown.not assigned	-1.52823	0.000120498	-2.76047	2.34059e-07	-0.296616	0.47501	-1.54595	0.000100124	(g) tpt-2 t4h none	At4g01026

## Sheet: (B) t48h complete
ATH1 probe set	AGI code	Description	Localisation	Functional Annotation	Col-0 (48) vs Col-0 (0)	Adj. P-value	adg1-1 (48) vs adg1-1 (0)	Adj. P-value	tpt-2 (48) vs tpt-2 (0)	Adj. P-value	adg1-1/tpt-2 (48) vs adg1-1/tpt-2 (0)	Adj. P-value	Querie	AGI code	(a) seedlings + vs - sucrose	(b) pho3 vs wild type	(c) flu vs wild type 0.5 h light	(d) flu vs wild type 1 h light	(e) flu vs wild type 2 h light	(f) flu vs wild type 1 h MV	(g) flu vs wild type 2 h MV	(h) flu vs wild type 4 h MV	(i) wild type + vs - MV 1 h	(j) wild type + vs - MV 3 h	(k) wild type + vs - MV 6 h	(l) wild type + vs - MV 12 h	(m) wild type + vs - MV 24 h	(n) wild type + vs - ABA 0.5 h	(o) wild type + vs - ABA 1 h	(p) wild type + vs - ABA3 h	(q) wild type + vs - zeatin 0.5 h	(r) wild type + vs - zeatin 1 h	(s) wild type + vs - zeatin 3 h	(t) wild type + vs - IAA 0.5 h	(u) wild type + vs - IAA 1 h	(w) wild type + vs - IAA 3 h	(x) wild type + vs - ACC 0.5 h	(y) wild type + vs - ACC 1 h	(z) wild type + vs - ACC 3 h	(aa) wild type + vs - GA3 0.5 h	(ab) wild type + vs - GA3 1 h	(ac) wild type + vs - GA3 3 h	(ad) wild type + vs - MJ 0.5 h	(ae) wild type + vs - MJ 1 h	(af) wild type + vs - MJ 0.5 h
245982_at	At5g13170	senescence-associated gene 29	Unknown	development.unspecified	3.18032	4.56993e-06	3.25462	2.22985e-06	3.41097	1.71098e-06	2.19437	0.000150837	(a) all t48h	At5g13170	4.41891	1.30574							-0.6698				-0.703426	-2.08246	0.505275	7.31804
265511_at	At2g05540	Glycine-rich protein family	Extracellular	unknown.glycine rich proteins	-4.95691	6.08168e-10	-3.67295	1.82026e-08	-4.2353	5.25315e-09	-2.65991	9.54493e-07	(a) all t48h	At2g05540	-1.49348	-2.18883								-1.08963	-1.08963		-0.563849
266464_at	At2g47800	multidrug resistance-associated protein 4	Cell membrane endosome	transport.ABC transporters and multidrug resistance systems	1.97176	2.66419e-06	1.09143	0.000495024	1.77777	5.17932e-06	1.19479	0.00028983	(a) all t48h	At2g47800	1.05238	1.14156											0.735445
250558_at	At5g07990	Cytochrome P450 superfamily protein	Extracellular	secondary metabolism.flavonoids	5.08255	7.67604e-08	4.2556	2.99666e-07	3.72569	1.28612e-06	3.90315	1.09447e-06	(a) all t48h	At5g07990	1.30343	1.0536											0.929925
265722_at	At2g40100	light harvesting complex photosystem II	Chloroplast	PS.lightreaction	5.16138	1.11136e-10	4.95827	2.15203e-10	4.43253	1.47821e-09	4.94538	2.41911e-10	(a) all t48h	At2g40100	2.57505		-0.55	-1.2	-1.6	0.1	0	0.2		0.501407	0.501407
252167_at	At3g50560	NAD(P)-binding Rossmann-fold superfamily protein	Unknown	misc.short chain dehydrogenase/reductase (SDR)	-2.02356	8.99628e-06	-2.59899	4.8542e-07	-2.32843	1.83568e-06	-1.44613	0.000215282	(a) all t48h	At3g50560	-1.6943		-0.19	-0.1	-1.5	0.6	-0.1	0.5				-0.710583	-0.539418	-0.238356	-0.135392	-1.43874													0.0472115	-2.74444	-1.65187
252114_at	At3g51450	Calcium-dependent phosphotriesterase superfamily protein	Chloroplast	secondary metabolism.misc	2.02986	0.00010305	1.90018	0.000148162	2.37329	1.88415e-05	1.15709	0.00932287	(a) all t48h	At3g51450	1.55538		-0.25	2.4	3.5	-0.3	0	-0.2					1.05923																2.12457	2.99268	3.58563
260603_at	At1g55960	Polyketide cyclase/dehydrase and lipid transport superfamily protein	Unknown	signalling.lipids	-1.96723	2.59753e-05	-2.95772	3.2631e-07	-1.75595	5.98856e-05	-1.58725	0.000207808	(a) all t48h	At1g55960	-1.23057		-1.59	-1.3	-1.5	1.1	0.9	0.5					-0.729379																-0.574686	-0.121284	-1.17063
247814_at	At5g58310	methyl esterase 18	Unknown	misc.nitrilases	5.64214	1.9134e-11	4.94062	1.71998e-10	4.00064	1.82308e-09	4.63981	2.41911e-10	(a) all t48h	At5g58310	3.02207		-0.91	-1.5	-1.5	0.1	0	0.4						-0.300274	-0.449673	-1.09486				1.22431	-0.361747	0.500074
258497_at	At3g02380	CONSTANS-like 2	Nucleus	development.unspecified	-1.97	1.34585e-05	-2.40244	1.40173e-06	-2.23435	3.30655e-06	-1.52953	0.00015919	(a) all t48h	At3g02380	-1.22901		-0.61	-1	-1.8	1	1.1	0.6																					-1.03912	-1.76603	-0.797559
245866_s_at	At1g57990;At1g57980	[AT1G57990, purine permease 18];[AT1G57980, Nucleotide-sugar transporter family protein]	plasma membrane	transport.nucleotides	-3.18181	2.24536e-07	-3.04371	2.99666e-07	-2.15723	9.22858e-06	-3.56779	1.16919e-07	(a) all t48h	At1g57990	-1.28732		3.03	3.8	3.4	0.2	0.5	2.3
245264_at	At4g17245	RING/U-box superfamily protein	Unknown	protein.degradation.ubiquitin	-2.47083	6.31482e-05	-3.20296	3.65589e-06	-2.12814	0.000183928	-1.77902	0.00116313	(a) all t48h	At4g17245	-1.2595								-0.676332			0.679564		-0.0664786	-0.206281	1.63006
249415_at	At5g39660	cycling DOF factor 2	Nucleus	RNA.regulation of transcription.zink finger/related	-1.84012	1.51966e-05	-1.80525	1.36987e-05	-1.62098	3.89176e-05	-1.32135	0.000346539	(a) all t48h	At5g39660	-1.1667								-0.678186
252415_at	At3g47340	glutamine-dependent asparagine synthase 1	Cytoplasm	amino acid metabolism.synthesis	-2.28826	9.51138e-05	-2.07148	0.000184504	-2.00352	0.000243465	-2.87878	1.2244e-05	(a) all t48h	At3g47340	-1.37634									-0.598577	-0.598577	2.81295	-1.07575																-0.681632	2.56321	2.62547
260770_at	At1g49200	RING/U-box superfamily protein	Unknown	protein.degradation.ubiquitin	-1.70984	0.000131493	-1.55372	0.000252908	-1.56871	0.000223101	-1.15085	0.0036264	(a) all t48h	At1g49200	-1.4769											0.578036																	-1.26774	-2.88804	-2.04117
255230_at	At4g05390	root FNR 1	Chloroplast	OPP	1.83459	2.15072e-06	1.55	6.73303e-06	2.21178	2.35121e-07	0.953204	0.000832938	(a) all t48h	At4g05390	1.72599											0.512393	1.41924	-0.0746753	-0.455319	-1.09918
260037_at	At1g68840	related to ABI3/VP1 2	Nucleus	RNA.regulation of transcription.AP2/EREBP	-2.70075	6.1233e-05	-3.04468	1.44463e-05	-3.35647	5.82185e-06	-2.77331	4.99775e-05	(a) all t48h	At1g68840	-1.23282												1.64149	-1.05805	-1.31298	-2.44011													-1.20966	-1.48197	-1.28721
261768_at	At1g15550	gibberellin 3-oxidase 1	Cytoplasm	hormone metabolism.gibberelin	1.83156	3.87386e-06	1.28044	7.77233e-05	1.39789	3.55539e-05	1.56436	1.74248e-05	(a) all t48h	At1g15550	1.39805												0.653955							1.38662	0.211811	0.255945				-0.72389	-1.23648	-1.75536	-1.12734	-1.21317	-1.04784
259373_at	At1g69160	unknown protein; BEST Arabidopsis thaliana protein match is: unknown protein (TAIR:AT3G13980.1); Has 173 Blast hits to 172 proteins in 54 species: Archae - 0; Bacteria - 0; Metazoa - 25; Fungi - 33; Plants - 84; Viruses - 2; Other Eukaryotes - 29 (source:	Mitochondrion	unknown.not assigned	-3.56462	2.79003e-06	-3.63338	1.51073e-06	-3.20196	5.5754e-06	-3.03709	1.30847e-05	(a) all t48h	At1g69160	-1.07848												-0.55402
249645_at	At5g36910	thionin 2.2	Extracellular	stress.biotic.receptors	-3.48298	1.60576e-07	-2.14667	1.47329e-05	-3.62174	1.29664e-07	-1.40379	0.000944226	(a) all t48h	At5g36910	-1.97021												-0.714041
250099_at	At5g17300	Homeodomain-like superfamily protein	Nucleus	RNA.regulation of transcription.MYB/MYB related	-3.69747	9.6408e-09	-4.88923	3.10018e-10	-2.67564	3.89011e-07	-3.05052	1.52838e-07	(a) all t48h	At5g17300	-1.1561												-0.945774	0.204296	1.04234	0.796476													-0.754388	-1.02198	-0.0116964
245928_s_at	At5g24770;At5g24780	[AT5G24770, vegetative storage protein 2];[AT5G24780, vegetative storage protein 1]	-	development.storage proteins	4.32758	6.38292e-06	3.55362	2.99351e-05	4.41674	4.1038e-06	2.59401	0.000724582	(a) all t48h	At5g24770	2.40136
262748_at	At1g28610	GDSL-like Lipase/Acylhydrolase superfamily protein	Extracellular	misc.GDSL-motif lipase	2.31001	1.18712e-05	1.66817	0.000195485	1.72063	0.00014418	1.24561	0.00282281	(a) all t48h	At1g28610	1.65408
256244_at	At3g12520	sulfate transporter 4;2	Chloroplast	transport.sulphate	2.16146	6.92264e-06	1.88427	1.87942e-05	1.95989	1.35607e-05	1.20908	0.00135269	(a) all t48h	At3g12520	1.2112
266363_at	At2g41250	Haloacid dehalogenase-like hydrolase (HAD) superfamily protein	Unknown	unknown	-2.18036	9.7404e-05	-4.29146	1.12361e-07	-1.37941	0.0034317	-1.78059	0.000620398	(a) all t48h	At2g41250	-1.03813
251793_at	At3g55580	Regulator of chromosome condensation (RCC1) family protein	Cytoplasm	cell.division	-1.61379	9.89824e-07	-1.52781	1.07684e-06	-1.81615	2.30986e-07	-1.24577	1.24809e-05	(a) all t48h	At3g55580	-2.45627
255056_at	At4g09820	basic helix-loop-helix (bHLH) DNA-binding superfamily protein	Nucleus	RNA.regulation of transcription.bHLH	2.93506	1.35764e-06	2.44248	5.02838e-06	1.64814	0.000218335	1.60764	0.000372508	(a) all t48h	At4g09820		2.15331												3.00856	0.255182	0.677291
248185_at	At5g54060	UDP-glucose:flavonoid 3-o-glucosyltransferase	Chloroplast	secondary metabolism.flavonoids	4.88436	2.10192e-07	3.99272	1.17483e-06	4.83135	2.14566e-07	4.58353	5.00063e-07	(a) all t48h	At5g54060		1.68736																											0.359719	1.03446	2.14718
245624_at	At4g14090	UDP-Glycosyltransferase superfamily protein	Chloroplast	misc.UDP glucosyl and glucoronyl transferases	5.34647	1.21539e-07	4.54517	3.30021e-07	5.12558	1.43887e-07	4.98755	2.7297e-07	(a) all t48h	At4g14090		1.61042																											0.202479	-1.10185	2.22868
250083_at	At5g17220	glutathione S-transferase phi 12	Cytoplasm	misc.glutathione S transferases	4.68273	1.22478e-07	4.08125	3.07532e-07	4.55168	1.43887e-07	5.10532	5.48775e-08	(a) all t48h	At5g17220		1.57068							-0.507402			-0.876337	0.84491																-0.533923	0.266115	1.1359
249215_at	At5g42800	dihydroflavonol 4-reductase	Unknown	secondary metabolism.flavonoids	5.27214	1.12983e-06	4.16912	7.16212e-06	5.05537	1.28612e-06	5.67194	5.69835e-07	(a) all t48h	At5g42800		1.52528							-0.78021			-0.582658	0.885474																-0.247507	0.196159	1.97044
250207_at	At5g13930	Chalcone and stilbene synthase family protein	Cytoplasm	secondary metabolism.flavonoids	3.08289	5.9786e-05	2.92683	6.98615e-05	3.12799	3.8781e-05	3.16248	4.94563e-05	(a) all t48h	At5g13930		1.4726	-1.08	-1.6	-2.2	0.8	0.8	0.1
258321_at	At3g22840	Chlorophyll A-B binding family protein	Chloroplast	signalling.light	4.67191	0.00028716	4.18437	0.000606458	3.94307	0.000917145	4.26869	0.000640242	(a) all t48h	At3g22840		1.40252												-0.383102	0.249827	1.54885													-0.603176	-0.658966	-1.05337
246468_at	At5g17050	UDP-glucosyl transferase 78D2	Unknown	misc.UDP glucosyl and glucoronyl transferases	1.79962	0.000123222	1.72848	0.000140184	1.39235	0.000899857	1.38831	0.00122853	(a) all t48h	At5g17050		1.30409																											-0.290116	-0.2032	1.11023
250794_at	At5g05270	Chalcone-flavanone isomerase family protein	Chloroplast	secondary metabolism.flavonoids	1.714	4.77929e-05	1.39585	0.000243702	1.03545	0.00271291	1.45974	0.000218534	(a) all t48h	At5g05270		1.2654										-0.505286
245628_at	At1g56650	production of anthocyanin pigment 1	Nucleus	secondary metabolism.flavonoids	4.90206	1.24877e-05	3.37934	0.000320642	4.86536	1.0687e-05	3.1892	0.000671274	(a) all t48h	At1g56650		1.22775												-1.7825	0.550961	2.11096													1.24399	1.83587	2.49283
256924_at	At3g29590	HXXXD-type acyl-transferase family protein	Cytoplasm	secondary metabolism.flavonoids	3.81965	5.41785e-07	3.73965	3.86693e-07	3.08644	3.29831e-06	3.40899	1.58719e-06	(a) all t48h	At3g29590		1.11211												0.13934	1.23167	1.41196	0.0518278	1.55428	0.955882	1.68294	1.23888	0.955882	0.344351	1.24266	0.558576				0.346847	1.61121	2.44227
250533_at	At5g08640	flavonol synthase 1	Cytoplasm	secondary metabolism.flavonoids	2.65536	0.000210342	2.83922	8.59832e-05	1.92296	0.00239217	2.74668	0.000169083	(a) all t48h	At5g08640		1.03306
260410_at	At1g69870	nitrate transporter 1.7	Chloroplast unknown	transport.peptides/oligopeptides	2.51316	3.50505e-09	2.51767	3.50322e-09	2.45727	6.35521e-09	1.88545	1.97213e-07	(a) all t48h	At1g69870		1.00444	0.09	0.7	1.5	0	0	0					0.988718
257769_at	At3g23050	indole-3-acetic acid 7	Nucleus	RNA.regulation of transcription.Aux/IAA family	-1.57556	2.57052e-06	-1.19251	2.44552e-05	-1.54499	2.31577e-06	-0.842684	0.00078554	(a) all t48h	At3g23050		-1.00514																		-1.18851	0.12715	0.0569982
254221_at	At4g23820	Pectin lyase-like superfamily protein	Unknown	cell wall.degradation	-1.6591	2.74183e-05	-1.47572	6.28815e-05	-1.55465	3.8956e-05	-2.05253	4.5686e-06	(a) all t48h	At4g23820		-1.02089
259783_at	At1g29510	SAUR-like auxin-responsive protein family	Mitochondrion	hormone metabolism.auxin	-2.3202	3.11635e-06	-3.08973	1.44718e-07	-2.80374	3.9206e-07	-2.04978	1.10595e-05	(a) all t48h	At1g29510		-1.03258	-0.4	-2.1	-2	-0.5	-0.1	0.7									-0.561681	1.18739	0.717452	1.51111	2.34641	0.717452							-1.31472	-0.207308	-0.293366
249073_at	At5g44020	HAD superfamily, subfamily IIIB acid phosphatase	Extracellular	development.storage proteins	-1.66049	0.0003961	-1.79138	0.000155755	-1.50564	0.000686442	-2.34824	1.74248e-05	(a) all t48h	At5g44020		-1.04127	-0.32	-0.4	-1.6	-0.3	-0.2	0.5				0.662667	0.566072
252950_at	At4g38690	PLC-like phosphodiesterases superfamily protein	Extracellular	lipid metabolism.lipid degradation	-2.11595	3.25764e-05	-2.38089	7.47199e-06	-2.2946	1.18359e-05	-1.87329	0.000113456	(a) all t48h	At4g38690		-1.04951											-0.522594							1.05561	-0.108122	-0.240497
255774_at	At1g18620	unknown protein; BEST Arabidopsis thaliana protein match is: unknown protein (TAIR:AT1G74160.1); Has 1987 Blast hits to 1263 proteins in 207 species: Archae - 0; Bacteria - 172; Metazoa - 665; Fungi - 149; Plants - 271; Viruses - 6; Other Eukaryotes - 724	Nucleus (cytosol)	unknown.not assigned	-1.8368	9.94209e-05	-1.938	4.51946e-05	-1.88482	6.10283e-05	-1.50901	0.00060459	(a) all t48h	At1g18620		-1.08325	0.5	-0.2	-1.8	-0.2	0.1	0.3
250327_at	At5g12050	unknown protein; BEST Arabidopsis thaliana protein match is: unknown protein (TAIR:AT3G13980.1); Has 1807 Blast hits to 1807 proteins in 277 species: Archae - 0; Bacteria - 0; Metazoa - 736; Fungi - 347; Plants - 385; Viruses - 0; Other Eukaryotes - 339 (	Nucleus	unknown.not assigned	-2.49605	4.99088e-05	-2.27581	8.59832e-05	-2.88771	9.66488e-06	-1.61094	0.00221308	(a) all t48h	At5g12050		-1.10404											-0.536397	0.111228	-0.0106342	-1.1243				-0.0697845	1.53038	-0.081436							-0.809241	-1.38132	-1.26574
251746_at	At3g56060	Glucose-methanol-choline (GMC) oxidoreductase family protein	Unknown	misc.nitrilases	-2.37647	7.80748e-05	-2.69266	1.80859e-05	-2.45659	4.31497e-05	-1.72465	0.00131799	(a) all t48h	At3g56060		-1.13075																											0.0468054	0.148234	1.49365
253874_at	At4g27450	Aluminium induced protein with YGL and LRDR motifs	Unknown	hormone metabolism.auxin	-3.1907	1.1798e-05	-2.60143	5.94478e-05	-2.91525	2.11458e-05	-2.45919	0.000147349	(a) all t48h	At4g27450		-1.14206											-0.667483				1.26901	-0.0283011	-0.159137
252906_at	At4g39640	gamma-glutamyl transpeptidase 1	Extracellular	stress.abiotic	-2.11573	6.65298e-07	-1.67442	4.53116e-06	-1.78484	2.85949e-06	-1.14459	0.000245779	(a) all t48h	At4g39640		-1.15638	1.49	2.5	2	0.1	-0.1	0.4
261480_at	At1g14280	phytochrome kinase substrate 2	Chloroplast	signalling.light	-1.87255	2.03265e-07	-2.0077	8.22454e-08	-1.86447	2.0064e-07	-1.28902	1.03433e-05	(a) all t48h	At1g14280		-1.17941	-0.8	-1.4	-1.8	0.2	0	0						0.00681673	-0.585723	-1.18429													-0.668983	-1.72866	-0.985796
267517_at	At2g30520	Phototropic-responsive NPH3 family protein	Cell membrane	signalling.light	-1.74791	2.17312e-07	-2.89089	4.53579e-10	-1.33753	2.76586e-06	-2.19609	2.58568e-08	(a) all t48h	At2g30520		-1.1926								-0.512817	-0.512817																		-0.369672	-0.827751	-1.11957
248622_at	At5g49360	beta-xylosidase 1	Extracellular	cell wall.degradation	-3.56149	3.93547e-06	-2.68213	4.0167e-05	-2.89997	2.04371e-05	-2.2108	0.000333391	(a) all t48h	At5g49360		-1.19348								-0.598388	-0.598388	0.505928	-0.806931							1.13571	-0.122073	-0.0764401
265387_at	At2g20670	Protein of unknown function (DUF506)	Nucleus	unknown.not assigned	-2.05143	7.39133e-06	-2.19413	2.5814e-06	-1.73404	2.67744e-05	-2.01877	1.01312e-05	(a) all t48h	At2g20670		-1.195																					-1.19768	-0.118667	-0.293081				-2.10197	-1.49143	-0.551445
264339_at	At1g70290	trehalose-6-phosphatase synthase S8	Nucleus	minor CHO metabolism.trehalose	-2.56355	2.26035e-06	-4.31408	3.86113e-09	-2.22726	5.87605e-06	-2.91658	5.95013e-07	(a) all t48h	At1g70290		-1.22465	1.44	1.2	-0.1	0.8	1.2	0.7	-0.708103				-0.516942				1.38052	-1.74421	0.804986										0.574594	0.708072	1.47629
251017_at	At5g02760	Protein phosphatase 2C family protein	Nucleus	protein.postranslational modification	-2.16395	2.51962e-05	-2.56075	3.51306e-06	-2.33839	9.59222e-06	-1.82129	0.000141239	(a) all t48h	At5g02760		-1.23246	0.3	-0.5	-3	0	-0.2	0.5						-0.0205662	-0.669268	-2.65142				-0.827031	1.77952	-0.171923							-0.716164	-2.77822	-2.35178
262399_at	At1g49500	unknown protein; FUNCTIONS IN: molecular_function unknown; INVOLVED IN: biological_process unknown; LOCATED IN: endomembrane system; EXPRESSED IN: 19 plant structures; EXPRESSED DURING: 10 growth stages; BEST Arabidopsis thaliana protein match is: unknown	Unknown	unknown.not assigned	-1.62859	0.00175785	-2.32034	6.33709e-05	-1.35842	0.0052563	-1.43839	0.00457428	(a) all t48h	At1g49500		-1.23391											-0.746374							-0.107635	-1.03911	-0.107285
265724_at	At2g32100	ovate family protein 16	Unknown	unknown	-2.61712	5.0747e-06	-3.44016	2.56732e-07	-2.56076	4.54982e-06	-1.94677	8.42556e-05	(a) all t48h	At2g32100		-1.2409	-0.02	-0.4	-1.4	0.2	0.2	0.3				0.61421
250012_x_at	At5g18060	SAUR-like auxin-responsive protein family	Mitochondrion	hormone metabolism.auxin	-2.84241	5.33355e-06	-2.99386	2.04333e-06	-2.92091	3.21767e-06	-1.66114	0.000739162	(a) all t48h	At5g18060		-1.26802											-0.936762							0.481911	2.2407	0.265874							-0.746194	-1.30119	-1.46053
257506_at	At1g29440	SAUR-like auxin-responsive protein family	Mitochondrion	hormone metabolism.auxin	-2.21338	7.12548e-05	-2.65593	9.01078e-06	-2.60658	1.17646e-05	-1.74173	0.000626234	(a) all t48h	At1g29440		-1.28335										-0.657581		-0.5715	-0.0745793	-1.73115	-0.469875	1.0032	-0.0989498	1.00514	2.87652	-0.0989498							-0.93358	-1.0172	-1.23867
262986_at	At1g23390	Kelch repeat-containing F-box family protein	Nucleus	protein.degradation.ubiquitin	-3.74803	1.60576e-07	-5.04902	3.50322e-09	-2.90464	1.71098e-06	-2.60464	7.61523e-06	(a) all t48h	At1g23390		-1.30828										0.578518																	-1.06975	-1.12473	-1.403
259784_at	At1g29450	SAUR-like auxin-responsive protein family	Mitochondrion	hormone metabolism.auxin	-2.51192	6.19491e-06	-2.82478	1.29428e-06	-2.65225	2.85949e-06	-1.78277	0.000163333	(a) all t48h	At1g29450		-1.43888											-0.88782				0.208763	1.60534	-0.0177393	0.863794	3.20682	-0.0177393
265342_at	At2g18300	basic helix-loop-helix (bHLH) DNA-binding superfamily protein	Nucleus	RNA.regulation of transcription.bHLH	-2.77958	1.82234e-05	-3.43523	1.61366e-06	-2.37387	6.19451e-05	-2.10418	0.000253369	(a) all t48h	At2g18300		-1.47003	0.56	0	-2.5	0.3	0.4	0.7					-0.862639	-0.199642	-1.05896	-3.06549													-0.886676	-2.77253	-1.36211
258468_at	At3g06070	unknown protein; BEST Arabidopsis thaliana protein match is: unknown protein (TAIR:AT5G19190.1); Has 33 Blast hits to 33 proteins in 12 species: Archae - 0; Bacteria - 0; Metazoa - 1; Fungi - 0; Plants - 32; Viruses - 0; Other Eukaryotes - 0 (source: NCBI	Unknown	unknown.not assigned	-2.82954	3.43956e-05	-3.85102	1.2199e-06	-2.78711	3.08905e-05	-2.70644	5.79432e-05	(a) all t48h	At3g06070		-1.47227	0.67	-0.8	-2.2	0.7	0.6	0.8					-0.887032	-1.06769	-1.11228	-2.3621													-1.06088	-1.54863	-1.89081
245362_at	At4g17460	Homeobox-leucine zipper protein 4 (HB-4) / HD-ZIP protein	Nucleus	RNA.regulation of transcription.HB	-2.77367	6.65298e-07	-2.37573	2.04196e-06	-2.46864	1.71098e-06	-1.37789	0.000507548	(a) all t48h	At4g17460		-1.47919										0.696071		-0.936292	-0.999705	-4.21325				1.51812	1.08583	-0.0758969
266072_at	At2g18700	trehalose phosphatase/synthase 11	Nucleus	minor CHO metabolism.trehalose	-2.22943	0.000210342	-2.34619	9.98754e-05	-1.59551	0.00261842	-1.48949	0.00547298	(a) all t48h	At2g18700		-1.48583	0.73	1.1	1.6	1.1	0.4	0.3	-0.851473			0.997875		0.322119	1.25643	2.05483
261570_at	At1g01120	3-ketoacyl-CoA synthase 1	Unknown	lipid metabolism.FA	-2.13059	5.81681e-05	-2.92515	1.86539e-06	-1.88688	0.000132363	-2.5884	1.03621e-05	(a) all t48h	At1g01120		-1.57165												0.321816	0.75263	1.88294
253161_at	At4g35770	Rhodanese/Cell cycle control phosphatase superfamily protein	Chloroplast	development.unspecified	-1.77317	0.000199215	-2.05991	3.72458e-05	-1.55416	0.000491387	-2.47477	1.03621e-05	(a) all t48h	At4g35770		-1.59362	-0.03	0.6	2.4	0.1	1.1	0.3		-0.843472	-0.843472	2.14243	-1.17134				1.29579	-0.338836	-0.611445	-1.42809	0.0908665	-0.611445
259773_at	At1g29500	SAUR-like auxin-responsive protein family	Mitochondrion	hormone metabolism.auxin	-2.80592	3.17482e-06	-3.2858	3.93912e-07	-3.21287	6.44624e-07	-2.02424	7.47978e-05	(a) all t48h	At1g29500		-1.95923											-0.563876							0.662259	2.70977	-0.680702							-1.28382	-1.50176	-0.933244
259417_at	At1g02340	basic helix-loop-helix (bHLH) DNA-binding superfamily protein	Nucleus	signalling.light	-3.59598	1.23124e-07	-4.29284	1.11961e-08	-3.3677	2.14566e-07	-2.75724	2.00196e-06	(a) all t48h	At1g02340		-2.07539											-1.02266	1.04756	1.77987	1.08621
258764_at	At3g10720	Plant invertase/pectin methylesterase inhibitor superfamily	Extracellular	cell wall.precursor synthesis	-2.7492	1.21539e-07	-1.71075	8.01621e-06	-2.57649	1.81271e-07	-2.21165	1.05007e-06	(a) all t48h	At3g10720			2.02	2.9	2.2	-0.5	-0.3	0.3					-0.599512							-1.34138	0.455988	-0.184477							0.0545834	-0.136505	-1.3134
255549_at	At4g01950	glycerol-3-phosphate acyltransferase 3	Mitochondrion	lipid metabolism.phospholipid synthesis	-1.54367	0.000171719	-1.79834	3.08817e-05	-1.29569	0.000621376	-2.38986	3.39995e-06	(a) all t48h	At4g01950			1.55	0.8	-0.6	0	-0.2	0.2									0.00892208	1.56105	-0.257655	2.74355	1.64603	-0.257655
249862_at	At5g22920	CHY-type/CTCHY-type/RING-type Zinc finger protein	Nucleus	protein.degradation.ubiquitin	-3.01924	1.32386e-06	-2.79457	1.66819e-06	-2.76137	2.31577e-06	-2.41849	1.14339e-05	(a) all t48h	At5g22920			1.44	1.7	-1.2	0.7	0.7	0.8	-0.552186			0.523756																	-0.606503	-1.86765	-0.400869
247540_at	At5g61590	Integrase-type DNA-binding superfamily protein	Nucleus	hormone metabolism.ethylene	-2.94869	2.36217e-05	-2.44338	0.000103028	-3.07321	1.28085e-05	-3.08081	1.7135e-05	(a) all t48h	At5g61590			1.4	-0.1	-1.8	0.3	1.2	1.2	-0.588337			0.820349	0.702641	-2.63368	-2.28545	-2.76504
266447_at	At2g43290	Calcium-binding EF-hand family protein	Extracellular	signalling.calcium	-2.2571	5.33355e-06	-2.65849	6.62325e-07	-1.4936	0.000184543	-2.93794	4.39602e-07	(a) all t48h	At2g43290			1.28	1.7	1.3	-0.4	-0.5	-0.6						0.829391	0.747595	1.28999
258402_at	At3g15450	Aluminium induced protein with YGL and LRDR motifs	Unknown	hormone metabolism.auxin	-3.45102	1.23124e-07	-1.99006	2.0818e-05	-3.46938	1.29664e-07	-1.88891	4.94563e-05	(a) all t48h	At3g15450			1.16	3	0.9	1.2	0.9	0.8				1.23477																	-0.0626229	-0.262613	1.26983
262801_at	At1g21010	unknown protein; FUNCTIONS IN: molecular_function unknown; INVOLVED IN: N-terminal protein myristoylation; LOCATED IN: cellular_component unknown; EXPRESSED IN: 24 plant structures; EXPRESSED DURING: 14 growth stages; BEST Arabidopsis thaliana protein mat	Nucleus	unknown.not assigned	-1.81657	2.16017e-05	-1.56962	6.4257e-05	-1.04529	0.00212978	-1.03413	0.0029872	(a) all t48h	At1g21010			1.04	2.6	2.2	0	0	0.8						-0.253826	-0.0625462	1.07266
261265_at	At1g26800	RING/U-box superfamily protein	Nucleus	protein.degradation.ubiquitin	-2.04863	5.33355e-06	-1.70117	2.15932e-05	-1.23915	0.0004032	-1.36795	0.000233049	(a) all t48h	At1g26800			0.78	1.4	2.2	0.1	0.1	1.3				0.707154	0.781291
253104_at	At4g36010	Pathogenesis-related thaumatin superfamily protein	Extracellular	stress.biotic	1.67042	0.0020302	2.39346	6.98615e-05	1.37131	0.00663191	1.56817	0.00336066	(a) all t48h	At4g36010			0.7	2.4	3.5	-0.7	-0.6	0.2	0.5115																				0.440721	1.70018	0.723076
256300_at	At1g69490	NAC-like, activated by AP3/PI	Nucleus	development.unspecified	-2.76352	2.19251e-05	-2.57561	3.08817e-05	-2.23422	0.000122182	-1.96391	0.000521086	(a) all t48h	At1g69490			0.53	0.1	0.7	2.1	0.6	0						0.797904	0.913849	3.34018	-0.386755	-4.17514	-0.378003	-1.10636	-2.51234	-0.378003				-0.58405	-3.54235	-1.0781	-0.907433	-1.56766	-3.12635
266873_at	At2g44740	cyclin p4;1	Unknown	cell.cycle	-1.57435	9.99737e-05	-1.04057	0.00278735	-1.32441	0.000369527	-1.71946	4.85564e-05	(a) all t48h	At2g44740			0.45	-0.3	-2.2	0	0	0.5				-0.514756		-0.160492	-0.318445	-1.64236
267461_at	At2g33830	Dormancy/auxin associated family protein	Nucleus	hormone metabolism.auxin	-2.18558	0.00180497	-2.18462	0.00151982	-2.22446	0.00123397	-2.13463	0.00223393	(a) all t48h	At2g33830			0.38	0.8	1.6	0.3	0.5	0.7		-0.820197	-0.820197			-0.327575	1.05267	0.461345	2.54477	0.0865393	0.234164
265481_at	At2g15960	unknown protein; Has 14 Blast hits to 14 proteins in 5 species: Archae - 0; Bacteria - 0; Metazoa - 0; Fungi - 0; Plants - 14; Viruses - 0; Other Eukaryotes - 0 (source: NCBI BLink).	Mitochondrion	unknown.not assigned	-2.48017	0.000327114	-3.23133	2.09161e-05	-1.97163	0.00167535	-2.24986	0.00077088	(a) all t48h	At2g15960			0.34	0.7	1.9	0.3	0.3	0.2				0.501452		0.665033	0.999383	1.88763
257964_at	At3g19850	Phototropic-responsive NPH3 family protein	Cell membrane	signalling.light	-1.72728	1.37777e-05	-1.87272	4.53059e-06	-1.94916	3.52927e-06	-1.29319	0.000223054	(a) all t48h	At3g19850			0.34	-0.7	-1.7	0.3	0.3	0.2						-0.324424	-0.811618	-1.16727													-0.252558	-0.918392	-1.20661
267238_at	At2g44130	Galactose oxidase/kelch repeat superfamily protein	Nucleus	protein.degradation.ubiquitin	-2.5383	9.50749e-06	-2.06586	4.77678e-05	-1.84362	0.000140671	-1.85637	0.000184345	(a) all t48h	At2g44130			0.28	0.9	1.4	0.4	-0.1	0.4
266324_at	At2g46710	Rho GTPase activating protein with PAK-box/P21-Rho-binding domain	Cytoplasm	signalling.G-proteins	-1.92534	5.44017e-05	-2.28755	7.22075e-06	-2.04901	2.23013e-05	-1.64025	0.000246027	(a) all t48h	At2g46710			0.2	-0.1	-1.5	-0.4	-0.2	0.1
249008_at	At5g44680	DNA glycosylase superfamily protein	Nucleus	DNA.repair	-1.55643	0.0003961	-1.9241	4.22803e-05	-1.648	0.000179289	-1.36014	0.00125365	(a) all t48h	At5g44680			0.08	-1.2	-2.8	-0.2	0.1	0.5						-0.976073	-1.46359	-1.60774				1.73582	0.255323	0.271428	-0.475938	-1.27978	-1.21366				-1.31131	-2.00812	-1.03479
256516_at	At1g66150	transmembrane kinase 1	Cell membrane	signalling.receptor kinases	-1.58116	1.37777e-05	-1.69992	4.99484e-06	-1.6337	8.08997e-06	-1.33394	7.82024e-05	(a) all t48h	At1g66150			0.07	-0.8	-1.8	0	0.2	0.6
265175_at	At1g23480	cellulose synthase-like A3	Golgi body	cell wall.cellulose synthesis	-1.9125	2.59753e-05	-2.10992	7.22075e-06	-1.64803	7.99313e-05	-2.44573	2.93111e-06	(a) all t48h	At1g23480			0.03	-0.4	-1.6	0.1	0.2	0.3						-0.455966	-0.554949	-1.22214
251090_at	At5g01340	Mitochondrial substrate carrier family protein	Mitochondrion	transport.mitochondrial metabolite transporters	1.99402	1.63839e-07	1.8677	2.83612e-07	2.03888	1.43887e-07	0.748755	0.00172305	(a) all t48h	At5g01340			0.03	0.1	1.4	0.3	0.4	0.1					0.583579	-0.165639	-0.330296	-1.03387
261825_at	At1g11545	xyloglucan endotransglucosylase/hydrolase 8	Extracellular	cell wall.modification	-1.53638	1.18516e-05	-1.5189	9.62651e-06	-2.26516	2.18063e-07	-2.99434	1.60025e-08	(a) all t48h	At1g11545			-0.05	-0.7	-1.6	-0.3	-0.3	0.4
266300_at	At2g01420	Auxin efflux carrier family protein	Unknown	hormone metabolism.auxin	-1.62733	2.57052e-06	-1.8202	4.87391e-07	-1.46931	4.87147e-06	-0.893348	0.000640839	(a) all t48h	At2g01420			-0.08	-0.1	-1.7	0.1	0.1	0.4
254785_at	At4g12730	FASCICLIN-like arabinogalactan 2	Cell membrane	cell wall.cell wall proteins	-1.62975	1.88082e-05	-1.18604	0.00028778	-1.86732	4.1038e-06	-2.23604	9.86467e-07	(a) all t48h	At4g12730			-0.12	-0.8	-1.5	-0.3	0.2	0.2					0.580523
248177_at	At5g54630	zinc finger protein-related	Nucleus	protein.degradation.ubiquitin	-1.56261	2.98708e-05	-2.23198	6.23246e-07	-1.55808	2.33453e-05	-1.18893	0.000391936	(a) all t48h	At5g54630			-0.12	-0.9	-1.7	0.1	-0.1	0.1					-0.548236	0.139624	-0.0398955	-1.33774
259790_s_at	At1g29430;At5g27780	[AT1G29430, SAUR-like auxin-responsive protein family ];[AT5G27780, SAUR-like auxin-responsive protein family ]	-	hormone metabolism.auxin	-2.15554	7.7729e-06	-2.90347	2.99666e-07	-2.71658	6.44624e-07	-1.5644	0.000168878	(a) all t48h	At1g29430			-0.13	-2.2	-2.1	-0.5	-0.2	0.7
250936_at	At5g03120	unknown protein; FUNCTIONS IN: molecular_function unknown; INVOLVED IN: biological_process unknown; LOCATED IN: endomembrane system; EXPRESSED IN: 21 plant structures; EXPRESSED DURING: 13 growth stages; Has 14 Blast hits to 14 proteins in 4 species: Arch	Extracellular	unknown.not assigned	-1.86474	0.00027495	-2.318	2.6649e-05	-1.21788	0.00596328	-3.87395	3.22219e-07	(a) all t48h	At5g03120			-0.2	-0.8	-1.8	-0.1	0.3	0.6		-0.538429	-0.538429
263688_at	At1g26920	unknown protein; BEST Arabidopsis thaliana protein match is: unknown protein (TAIR:AT1G69760.1); Has 47 Blast hits to 47 proteins in 13 species: Archae - 0; Bacteria - 0; Metazoa - 0; Fungi - 7; Plants - 34; Viruses - 0; Other Eukaryotes - 6 (source: NCBI	Nucleus	unknown.not assigned	-1.5508	8.28034e-05	-1.70786	2.44358e-05	-1.5451	6.43381e-05	-1.50396	0.000122057	(a) all t48h	At1g26920			-0.24	-1.4	-1.2	0	0.2	0.2
262119_s_at	At1g02930;At1g02920	[AT1G02930, glutathione S-transferase 6];[AT1G02920, glutathione S-transferase 7]	-	misc.glutathione S transferases	5.53048	9.87534e-05	3.29407	0.00594643	6.13458	2.86817e-05	3.30822	0.00659336	(a) all t48h	At1g02930			-0.26	0.4	1.6	0.2	0	0
252858_at	At4g39770	Haloacid dehalogenase-like hydrolase (HAD) superfamily protein	Cytoplasm	minor CHO metabolism.trehalose	-1.90998	2.57052e-06	-1.23614	0.000110766	-1.72636	4.92278e-06	-1.2281	0.000169083	(a) all t48h	At4g39770			-0.26	0.4	-1.4	0.4	0	0.2					-0.646346				-0.786449	1.26327	-0.404706
248683_at	At5g48490	Bifunctional inhibitor/lipid-transfer protein/seed storage 2S albumin superfamily protein	Extracellular	misc.protease inhibitor/seed storage/lipid transfer protein	-2.98418	4.83348e-05	-4.04695	1.74e-06	-3.13889	2.22457e-05	-3.14692	3.22321e-05	(a) all t48h	At5g48490			-0.28	-0.4	-3	0.1	1	0.4	-0.534834				-0.609198
254609_at	At4g18970	GDSL-like Lipase/Acylhydrolase superfamily protein	Extracellular	misc.GDSL-motif lipase	-1.59936	3.10718e-05	-1.63263	1.9388e-05	-1.82256	6.96065e-06	-1.14475	0.000677057	(a) all t48h	At4g18970			-0.35	-0.6	-1.6	-0.3	0	-0.1					-0.632135
256266_at	At3g12320	unknown protein; BEST Arabidopsis thaliana protein match is: unknown protein (TAIR:AT5G06980.4); Has 102 Blast hits to 102 proteins in 16 species: Archae - 0; Bacteria - 0; Metazoa - 0; Fungi - 0; Plants - 98; Viruses - 0; Other Eukaryotes - 4 (source: NC	Nucleus	unknown.not assigned	-1.59864	1.34503e-05	-2.1658	4.55477e-07	-1.50038	1.94818e-05	-1.4098	4.85564e-05	(a) all t48h	At3g12320			-0.43	-0.1	-0.2	1.5	1	0.2
249059_at	At5g44530	Subtilase family protein	Extracellular	protein.degradation.subtilases	-2.16401	6.96478e-05	-2.55517	1.0362e-05	-2.53738	1.18359e-05	-2.0555	0.000123192	(a) all t48h	At5g44530			-0.53	-0.5	-1.8	0	0.5	0.1
247162_at	At5g65730	xyloglucan endotransglucosylase/hydrolase 6	Extracellular	cell wall.modification	-1.58756	0.0010006	-1.56812	0.000937244	-1.51902	0.00112826	-1.76479	0.000440721	(a) all t48h	At5g65730			-0.62	-1.1	-1.9	0.3	0.7	0.3												1.36078	-0.119577	-0.170555	-0.600816	-0.508414	-1.92773				-0.474794	-0.675959	-1.09763
245176_at	At2g47440	Tetratricopeptide repeat (TPR)-like superfamily protein	Nucleus	stress.abiotic.heat	-1.88293	7.9331e-06	-1.44435	7.02505e-05	-1.64713	2.13117e-05	-2.4623	5.95013e-07	(a) all t48h	At2g47440			-0.71	-1.4	-2.1	0.1	-0.1	0.3
255604_at	At4g01080	TRICHOME BIREFRINGENCE-LIKE 26	Unknown	unknown.not assigned	3.71729	3.63216e-05	4.05561	1.17725e-05	3.41067	6.27922e-05	2.15572	0.00394057	(a) all t48h	At4g01080			-1.08	-1.9	0.8	-0.1	-0.1	-0.4					0.635322							1.50498	-0.289991	0.54623							2.24313	3.58599	4.68785
259331_at	At3g03840	SAUR-like auxin-responsive protein family	Mitochondrion	hormone metabolism.auxin	-3.07038	1.22788e-07	-3.39374	2.47096e-08	-3.10214	1.29664e-07	-2.42427	1.28631e-06	(a) all t48h	At3g03840									0.696056	-0.516435	-0.516435		-1.26872							1.28291	3.2016	0.150025
263656_at	At1g04240	AUX/IAA transcriptional regulator family protein	Nucleus	RNA.regulation of transcription.Aux/IAA family	-1.60708	7.29152e-05	-1.53153	8.40983e-05	-1.82434	1.74536e-05	-1.5738	9.58999e-05	(a) all t48h	At1g04240									0.521555											0.232001	1.49251	-0.302002
257081_at	At3g30460	RING/U-box superfamily protein	Nucleus	protein.degradation.ubiquitin	1.77998	1.24896e-05	1.08735	0.000901213	1.25166	0.000253949	2.22759	1.50901e-06	(a) all t48h	At3g30460									-0.515156				-0.693854
253496_at	At4g31870	glutathione peroxidase 7	Chloroplast	redox.ascorbate/glutathione	2.23899	0.000113413	1.78688	0.000704952	2.50085	3.18841e-05	2.19823	0.000150123	(a) all t48h	At4g31870									-0.522005			-0.597775	-0.571143				-1.06749	0.376398	-0.439873	-1.49445	0.44662	-0.439873							0.767518	0.627785	1.12639
258196_at	At3g13980	unknown protein; BEST Arabidopsis thaliana protein match is: unknown protein (TAIR:AT1G54200.1); Has 1485 Blast hits to 418 proteins in 98 species: Archae - 0; Bacteria - 6; Metazoa - 246; Fungi - 61; Plants - 107; Viruses - 6; Other Eukaryotes - 1059 (so	Nucleus	unknown.not assigned	-1.8159	7.7116e-06	-1.42154	5.72327e-05	-2.13149	1.28612e-06	-1.53637	4.11213e-05	(a) all t48h	At3g13980									-0.571319
255302_at	At4g04830	methionine sulfoxide reductase B5	Chloroplast	RNA.regulation of transcription.misc	1.62834	6.96478e-05	1.79997	1.97744e-05	1.55673	7.85127e-05	0.951852	0.0058647	(a) all t48h	At4g04830									-0.637891	0.593467	0.593467		0.771169	0.0445073	0.0951044	-1.16583
252629_at	At3g44970	Cytochrome P450 superfamily protein	Unknown	misc.cytochrome P450	4.08236	6.65298e-07	2.58483	3.97457e-05	3.66229	1.57589e-06	4.15157	5.95013e-07	(a) all t48h	At3g44970									-1.21693				0.741477							1.897	-0.337266	0.0529203				-0.110886	-0.243335	-1.13417
258751_at	At3g05890	Low temperature and salt responsive protein family	Unknown	stress.abiotic.drought/salt	-1.78358	0.00174214	-1.95714	0.000697499	-2.41705	9.96886e-05	-2.66454	5.81879e-05	(a) all t48h	At3g05890										0.652255	0.652255	-0.673529
263287_at	At2g36145	unknown protein; FUNCTIONS IN: molecular_function unknown; INVOLVED IN: biological_process unknown; LOCATED IN: chloroplast thylakoid membrane, chloroplast stroma, chloroplast; EXPRESSED IN: 19 plant structures; EXPRESSED DURING: 13 growth stages; Has 49	Chloroplast	unknown.not assigned	2.50534	6.08168e-10	1.87017	1.82026e-08	1.30871	1.03237e-06	2.30628	2.34276e-09	(a) all t48h	At2g36145										0.552832	0.552832
259008_at	At3g09390	metallothionein 2A	Unknown	metal handling.binding/chelation/storage	1.77548	5.33355e-06	1.05311	0.000510589	1.99128	1.32672e-06	1.0559	0.000638023	(a) all t48h	At3g09390										-0.517085	-0.517085
257766_at	At3g23030	indole-3-acetic acid inducible 2	Nucleus	RNA.regulation of transcription.Aux/IAA family	-2.08562	1.53665e-06	-1.97206	1.57839e-06	-1.35955	6.14105e-05	-0.958945	0.00169958	(a) all t48h	At3g23030										-0.632363	-0.632363									-0.442919	2.86461	0.202457
263920_at	At2g36410	Family of unknown function (DUF662)	Nucleus	unknown.not assigned	-1.6416	5.33355e-06	-1.65709	3.14732e-06	-1.4532	1.28727e-05	-1.50664	1.25891e-05	(a) all t48h	At2g36410										-0.670129	-0.670129
267209_at	At2g30930	unknown protein; FUNCTIONS IN: molecular_function unknown; INVOLVED IN: biological_process unknown; LOCATED IN: chloroplast, plasma membrane, membrane; EXPRESSED IN: 24 plant structures; EXPRESSED DURING: 14 growth stages; BEST Arabidopsis thaliana protei	Unknown	unknown.not assigned	-3.71328	6.59193e-07	-3.85507	2.99666e-07	-1.77483	0.000490789	-4.92726	4.12438e-08	(a) all t48h	At2g30930										-0.699349	-0.699349
261926_at	At1g22530	PATELLIN 2	Unknown plasma membrane	transport.misc	-2.46656	0.000151075	-1.80374	0.00180776	-1.7472	0.00216506	-3.40684	8.92885e-06	(a) all t48h	At1g22530										-0.756215	-0.756215		0.634136
252997_at	At4g38400	expansin-like A2	Extracellular	cell wall.modification	-1.62189	2.54606e-05	-1.42557	6.43505e-05	-1.33133	0.000122923	-2.05292	3.2277e-06	(a) all t48h	At4g38400										-0.975151	-0.975151			0.483937	1.05129	3.3715				-0.574546	1.62314	0.370924							-0.0740819	-1.34501	-0.552375
253332_at	At4g33420	Peroxidase superfamily protein	Extracellular	misc.oxygenases/peroxidases	-2.57418	2.64704e-05	-2.56145	2.0818e-05	-1.57094	0.00160303	-2.73649	1.65918e-05	(a) all t48h	At4g33420										-1.01995	-1.01995
263799_at	At2g24550	unknown protein; BEST Arabidopsis thaliana protein match is: unknown protein (TAIR:AT4G31510.1); Has 219 Blast hits to 219 proteins in 33 species: Archae - 0; Bacteria - 0; Metazoa - 16; Fungi - 2; Plants - 184; Viruses - 0; Other Eukaryotes - 17 (source:	Nucleus	stress.abiotic	-1.86105	2.04436e-05	-1.93714	1.02659e-05	-1.01202	0.00311189	-1.6157	8.53141e-05	(a) all t48h	At2g24550												0.898015
251575_at	At3g58120	Basic-leucine zipper (bZIP) transcription factor family protein	Nucleus	RNA.regulation of transcription.bZIP	-2.7171	0.00010305	-2.66953	9.1371e-05	-2.60935	0.000115753	-3.66028	7.62781e-06	(a) all t48h	At3g58120												0.850478		-0.602315	-1.12535	-1.92154				0.431149	1.40453	0.0470738
266656_at	At2g25900	Zinc finger C-x8-C-x5-C-x3-H type family protein	Nucleus	RNA.regulation of transcription.zink finger/related	-2.56558	1.89941e-05	-3.18533	1.61861e-06	-2.49379	1.96418e-05	-2.63921	1.60227e-05	(a) all t48h	At2g25900												0.783455		0.363441	1.02908	0.756446													-1.04237	-0.551719	-0.505473
264238_at	At1g54740	Protein of unknown function (DUF3049)	Nucleus	protein.synthesis	-1.87914	5.33355e-06	-2.35156	3.63555e-07	-1.82968	5.15961e-06	-1.50652	4.65519e-05	(a) all t48h	At1g54740												0.562295		0.516792	0.975059	1.53131
259104_at	At3g02170	longifolia2	Nucleus	unknown.not assigned	-1.81814	0.00175157	-2.28044	0.000211786	-1.59953	0.00361274	-1.60103	0.00465844	(a) all t48h	At3g02170												0.533294		-0.101305	-0.395171	-1.33192				0.0876391	1.00512	-0.0151184
264529_at	At1g30820	CTP synthase family protein	Cytoplasm	nucleotide metabolism.synthesis	-2.10634	2.16731e-06	-0.886976	0.00359773	-2.29577	6.48672e-07	-0.924342	0.00314401	(a) all t48h	At1g30820												0.506739																	-0.143117	-0.528674	1.63684
251059_at	At5g01810	CBL-interacting protein kinase 15	Cell membrane	protein.postranslational modification	-1.63129	1.1798e-05	-1.28081	8.4453e-05	-1.63849	8.72941e-06	-2.27105	5.25813e-07	(a) all t48h	At5g01810												0.50306	0.804669
261907_at	At1g65060	4-coumarate:CoA ligase 3	Unknown	secondary metabolism.phenylpropanoids	1.76323	0.000135173	2.03851	2.61682e-05	1.3504	0.00105419	1.20437	0.00333763	(a) all t48h	At1g65060												-0.508175		-0.220064	-0.424927	-1.05281
245671_at	At1g28230	purine permease 1	Chloroplast Secretory pathway	transport.nucleotides	1.71977	1.33666e-06	0.641293	0.0061228	1.10059	6.43089e-05	1.13306	7.15158e-05	(a) all t48h	At1g28230												-0.555554
250408_at	At5g10930	CBL-interacting protein kinase 5	Cell membrane	protein.postranslational modification	-1.93204	3.60981e-05	-2.83136	5.93265e-07	-1.03327	0.00532342	-1.31645	0.00115164	(a) all t48h	At5g10930												-0.617928		0.935268	1.3448	2.30954
247265_at	At5g64550;At5g64552	[AT5G64550, loricrin-related];[AT5G64552, conserved peptide upstream open reading frame 22]	-	unknown	2.04305	0.000233514	1.85552	0.000440843	1.36226	0.00460976	1.42377	0.00438563	(a) all t48h	At5g64550												-0.737256
247001_at	At5g67330	natural resistance associated macrophage protein 4	Cytoplasm tonoplast	transport.metal	1.88867	2.34834e-06	0.978397	0.000746512	1.30794	5.2248e-05	0.8088	0.00398351	(a) all t48h	At5g67330												-0.780115
264091_at	At1g79110	zinc ion binding	Nucleus	protein.degradation.ubiquitin	1.60741	3.49332e-05	1.44146	7.22987e-05	1.93155	4.8192e-06	1.71912	2.00183e-05	(a) all t48h	At1g79110													1.29069
248330_at	At5g52810	NAD(P)-binding Rossmann-fold superfamily protein	Chloroplast	secondary metabolism.misc	3.1677	1.08444e-05	2.80435	2.44552e-05	3.90817	1.16285e-06	1.90764	0.00106941	(a) all t48h	At5g52810													1.22645
245352_at	At4g15490	UDP-Glycosyltransferase superfamily protein	Unknown	misc.UDP glucosyl and glucoronyl transferases	2.77246	2.73646e-06	3.9241	5.62149e-08	2.74721	2.31577e-06	2.33781	1.39878e-05	(a) all t48h	At4g15490													1.11436	0.0607386	0.300265	2.025
262314_at	At1g70810	Calcium-dependent lipid-binding (CaLB domain) family protein	Unknown	RNA.regulation of transcription.unclassified	2.9273	6.92264e-06	2.31762	4.5978e-05	3.15247	2.7427e-06	1.5522	0.00203688	(a) all t48h	At1g70810													0.712718																-0.370129	0.526785	1.47951
251827_at	At3g55120	Chalcone-flavanone isomerase family protein	Chloroplast	secondary metabolism.flavonoids	2.20786	1.88082e-05	2.06808	2.60361e-05	1.50433	0.00048429	1.81396	0.000133437	(a) all t48h	At3g55120													0.692841
251964_at	At3g53370	S1FA-like DNA-binding protein	Nucleus	RNA.regulation of transcription.unclassified	1.9677	2.03265e-07	1.0985	4.52877e-05	1.60871	1.28612e-06	0.820455	0.000847824	(a) all t48h	At3g53370													0.679329																-0.0315164	0.50871	1.13042
248271_at	At5g53420	CCT motif family protein	Nucleus	unknown.not assigned	2.41195	1.94533e-05	2.37049	1.76473e-05	1.70177	0.000373792	1.71096	0.000478098	(a) all t48h	At5g53420													0.602851
259340_at	At3g03870	unknown protein; BEST Arabidopsis thaliana protein match is: unknown protein (TAIR:AT5G18130.1); Has 41 Blast hits to 41 proteins in 11 species: Archae - 0; Bacteria - 0; Metazoa - 2; Fungi - 0; Plants - 39; Viruses - 0; Other Eukaryotes - 0 (source: NCBI	Nucleus	unknown.not assigned	-1.55399	6.59193e-07	-1.70551	2.16908e-07	-1.21656	5.17932e-06	-0.768476	0.000502548	(a) all t48h	At3g03870													0.598458	0.411466	0.569173	1.34863
253841_at	At4g27830	beta glucosidase 10	Unknown	misc.gluco-, galacto- and mannosidases	1.63213	8.10413e-05	1.19384	0.00102633	2.06489	6.61962e-06	1.16859	0.00151377	(a) all t48h	At4g27830													0.544806	0.107125	0.137667	1.175
254492_at	At4g20260	plasma-membrane associated cation-binding protein 1	Unknown	signalling.phosphinositides	-1.62468	7.07954e-05	-1.76745	2.30855e-05	-1.06296	0.00205686	-2.21929	4.55278e-06	(a) all t48h	At4g20260													0.512661
245593_at	At4g14550	indole-3-acetic acid inducible 14	Nucleus	RNA.regulation of transcription.Aux/IAA family	-2.01093	0.000162747	-2.35422	2.84419e-05	-1.84691	0.000275583	-1.44511	0.00269002	(a) all t48h	At4g14550													-0.502128							-1.24693	0.803615	0.516823
252529_at	At3g46490	2-oxoglutarate (2OG) and Fe(II)-dependent oxygenase superfamily protein	Cytoplasm	unknown	-1.91295	9.07795e-05	-1.88806	7.42582e-05	-1.86601	8.38361e-05	-1.79015	0.000177121	(a) all t48h	At3g46490													-0.526741	0.420853	-0.0957526	-1.40211				1.14554	-0.00666071	-0.699348
259001_at	At3g01960	unknown protein; Has 13 Blast hits to 13 proteins in 5 species: Archae - 0; Bacteria - 0; Metazoa - 0; Fungi - 0; Plants - 13; Viruses - 0; Other Eukaryotes - 0 (source: NCBI BLink).	Mitochondrion	unknown.not assigned	-1.78454	0.0001343	-2.21423	1.33202e-05	-1.96107	4.30876e-05	-1.27305	0.00238676	(a) all t48h	At3g01960													-0.563009
259431_at	At1g01620	plasma membrane intrinsic protein 1C	Cell membrane	transport.Major Intrinsic Proteins	-1.63011	9.66888e-05	-1.76416	3.35339e-05	-1.63335	7.2741e-05	-1.36764	0.000486597	(a) all t48h	At1g01620													-0.56487
262456_at	At1g11260	sugar transporter 1	Cytoplasm plasmamembrane	transporter.sugars	-1.94226	2.82197e-05	-2.82032	4.87391e-07	-2.01622	1.59433e-05	-2.07397	1.68214e-05	(a) all t48h	At1g11260													-0.581647
264379_at	At2g25200	Plant protein of unknown function (DUF868)	Chloroplast	unknown.not assigned	-1.77004	2.22515e-05	-1.9519	6.1678e-06	-1.57631	5.0674e-05	-1.82352	1.78085e-05	(a) all t48h	At2g25200													-0.585507
260957_at	At1g06080	delta 9 desaturase 1	Unknown	lipid metabolism.FA	-3.53573	0.00234813	-3.73176	0.00131344	-3.07239	0.00518158	-4.04415	0.000847824	(a) all t48h	At1g06080													-0.602013							-2.17681	-0.0311132	-0.22208	0.561997	0.68722	2.44996				0.251325	-0.390924	-1.54142
253020_at	At4g38020	tRNA/rRNA methyltransferase (SpoU) family protein	Mitochondrion	RNA.processing	1.53334	2.83872e-05	1.52201	2.27449e-05	1.04224	0.000711041	2.43399	3.85915e-07	(a) all t48h	At4g38020													-0.644791
256914_at	At3g23880	F-box and associated interaction domains-containing protein	Nucleus	protein.degradation.ubiquitin	-1.73517	2.04436e-05	-3.06061	5.62149e-08	-2.00158	4.16767e-06	-1.18263	0.000703815	(a) all t48h	At3g23880													-0.647741	-0.705304	0.11718	-1.36205							0.335381	1.03285	0.993086				-0.556651	-1.19417	-0.62243
264909_at	At2g17300	unknown protein; FUNCTIONS IN: molecular_function unknown; INVOLVED IN: biological_process unknown; LOCATED IN: chloroplast; EXPRESSED IN: 20 plant structures; EXPRESSED DURING: 13 growth stages; BEST Arabidopsis thaliana protein match is: unknown protein	Mitochondrion	unknown.not assigned	-1.61622	1.54218e-06	-1.0118	8.77729e-05	-1.41679	3.9118e-06	-1.19082	2.80477e-05	(a) all t48h	At2g17300													-0.666574										0.483067	0.276917	-1.1459
250478_at	At5g10250	Phototropic-responsive NPH3 family protein	Cell membrane	signalling.light	-2.77674	1.73219e-06	-2.18011	1.12183e-05	-2.94158	6.76703e-07	-2.45021	6.28483e-06	(a) all t48h	At5g10250													-0.673615
255298_at	At4g04840	methionine sulfoxide reductase B6	Unknown	RNA.regulation of transcription.misc	-1.60362	0.000136013	-1.2366	0.00108583	-1.20532	0.00123779	-0.96688	0.00796903	(a) all t48h	At4g04840													-0.710095	-0.0530125	0.0100791	-1.34362				1.28333	-0.16079	-0.316673	0.100787	-0.065657	-1.49228				1.0307	1.7929	2.09874
259375_at	At3g16370	GDSL-like Lipase/Acylhydrolase superfamily protein	Extracellular	misc.GDSL-motif lipase	-1.60791	0.000172742	-1.72299	6.98615e-05	-1.59493	0.000145517	-1.31462	0.00104108	(a) all t48h	At3g16370													-0.753057
245637_at	At1g25230	Calcineurin-like metallo-phosphoesterase superfamily protein	Extracellular	misc.acid and other phosphatases	-2.74992	1.72502e-05	-3.17927	2.95067e-06	-2.71926	1.49855e-05	-2.93188	1.0868e-05	(a) all t48h	At1g25230													-0.776877
260152_at	At1g52830	indole-3-acetic acid 6	Nucleus	RNA.regulation of transcription.Aux/IAA family	-1.69126	0.000303914	-2.16092	2.27449e-05	-1.88597	8.3011e-05	-1.8687	0.000134599	(a) all t48h	At1g52830													-0.818657	2.05873	0.635807	0.679298				-0.83018	2.7898	-0.473114
261395_at	At1g79700	Integrase-type DNA-binding superfamily protein	Nucleus	RNA.regulation of transcription.AP2/EREBP	-2.57843	1.1798e-05	-1.55134	0.000968185	-2.43273	1.62576e-05	-1.95748	0.000169083	(a) all t48h	At1g79700													-0.837105
252374_at	At3g48100	response regulator 5	Nucleus	RNA.regulation of transcription.ARR	-2.13612	3.29091e-05	-1.98407	4.89192e-05	-2.18885	2.05428e-05	-2.92398	1.685e-06	(a) all t48h	At3g48100													-0.898627				1.25165	2.39965	-0.0666724
251036_at	At5g02160	unknown protein; FUNCTIONS IN: molecular_function unknown; INVOLVED IN: biological_process unknown; LOCATED IN: chloroplast thylakoid membrane; EXPRESSED IN: 23 plant structures; EXPRESSED DURING: 13 growth stages; Has 121 Blast hits to 121 proteins in 17	Chloroplast	unknown.not assigned	-1.88577	2.58495e-07	-1.05547	6.08533e-05	-1.99791	1.43887e-07	-1.3118	1.17772e-05	(a) all t48h	At5g02160													-0.939861
267265_at	At2g22980	serine carboxypeptidase-like 13	Extracellular	protein.degradation.serine protease	-1.72627	0.000447752	-2.59596	7.22075e-06	-2.03291	7.8441e-05	-1.88834	0.000216202	(a) all t48h	At2g22980													-0.995359	0.401588	-0.0477389	-1.14344
262010_at	At1g35612	transposable element gene	-	unknown.not assigned	-1.59474	9.07795e-05	-2.08031	5.02838e-06	-1.69065	3.93986e-05	-1.26608	0.000723523	(a) all t48h	At1g35612													-1.06977
264210_at	At1g22640	myb domain protein 3	Nucleus	RNA.regulation of transcription.MYB/MYB related	-1.63239	4.02717e-05	-1.92769	5.80864e-06	-1.54033	5.3023e-05	-0.917053	0.00523085	(a) all t48h	At1g22640														1.13218	2.0286	2.70453
247585_at	At5g60680	Protein of unknown function, DUF584	Nucleus	unknown.not assigned	-1.83866	0.000491464	-2.74964	8.72196e-06	-1.52643	0.00175302	-1.27401	0.00812881	(a) all t48h	At5g60680														1.12887	2.16701	2.12547													-1.90428	-2.09924	-1.12187
254924_at	At4g11330	MAP kinase 5	Nucleus	signalling.MAP kinases	-1.55748	1.76136e-05	-2.10715	6.11099e-07	-1.43281	2.96472e-05	-1.20862	0.00020053	(a) all t48h	At4g11330														0.652463	0.908106	1.52714
259822_at	At1g66230	myb domain protein 20	Nucleus	RNA.regulation of transcription.MYB/MYB related	-1.66634	1.1798e-05	-2.51743	1.75415e-07	-1.49839	2.40189e-05	-1.01605	0.00106792	(a) all t48h	At1g66230														0.636393	2.29716	0.784753
267550_at	At2g32800	protein kinase family protein	Nucleus	signalling.receptor kinases	-2.02602	6.25671e-06	-2.00186	4.77252e-06	-1.80887	1.39795e-05	-1.45628	0.000149509	(a) all t48h	At2g32800														0.632123	0.949006	1.76999
248820_at	At5g47060	Protein of unknown function (DUF581)	Nucleus	development.unspecified	1.7025	3.9311e-05	1.16209	0.000972423	1.04992	0.00202728	1.33162	0.000391621	(a) all t48h	At5g47060														0.449246	0.660188	1.1426
257650_at	At3g16800	Protein phosphatase 2C family protein	Cytoplasm	protein.postranslational modification	-1.92889	5.33355e-06	-1.94022	3.239e-06	-1.72411	1.16434e-05	-1.36347	0.000147463	(a) all t48h	At3g16800														0.388708	0.920798	2.18285
259570_at	At1g20440	cold-regulated 47	Nucleus	stress.abiotic.misc	-1.84201	2.771e-05	-2.12676	5.00977e-06	-1.03048	0.00320113	-1.9905	1.43502e-05	(a) all t48h	At1g20440														0.379307	1.34356	1.91616
256021_at	At1g58270	TRAF-like family protein	Unknown	unknown	-2.44895	0.000344574	-2.74384	9.25729e-05	-1.69907	0.00477808	-2.95127	6.97249e-05	(a) all t48h	At1g58270														0.378914	1.03423	2.02998													0.406874	0.691565	1.17354
259149_at	At3g10340	phenylalanine ammonia-lyase 4	Cytoplasm	secondary metabolism.phenylpropanoids	-2.70208	6.38292e-06	-2.46058	1.12184e-05	-2.51059	1.01001e-05	-2.04255	9.75541e-05	(a) all t48h	At3g10340														0.262452	0.564886	2.22503
247754_at	At5g59080	unknown protein; FUNCTIONS IN: molecular_function unknown; INVOLVED IN: response to oxidative stress; LOCATED IN: chloroplast; EXPRESSED IN: 18 plant structures; EXPRESSED DURING: 9 growth stages; BEST Arabidopsis thaliana protein match is: unknown protei	Nucleus	unknown.not assigned	-1.55855	0.00122528	-2.51923	1.22325e-05	-2.21169	4.31497e-05	-1.93399	0.000210107	(a) all t48h	At5g59080														0.233272	0.791292	-1.70256
256785_at	At3g13720	PRA1 (Prenylated rab acceptor) family protein	Chloroplast	signalling.G-proteins	-1.70961	4.2505e-06	-1.68017	3.1747e-06	-1.60239	5.5754e-06	-1.5511	1.14654e-05	(a) all t48h	At3g13720														0.156314	0.561438	1.65142
259839_at	At1g52190	Major facilitator superfamily protein	Cell membrane	transport.peptides/oligopeptides	-2.53628	7.70622e-06	-2.51336	5.70626e-06	-2.54708	5.40131e-06	-2.27309	2.27918e-05	(a) all t48h	At1g52190														0.123894	-0.552523	-2.56928				-1.11801	-0.233568	-0.309927							-0.164083	-1.32829	-3.5416
266106_at	At2g45170	AUTOPHAGY 8E	Nucleus	cell.organisation	-1.68741	1.76136e-05	-3.20092	1.82026e-08	-1.59877	2.22708e-05	-1.44222	8.49159e-05	(a) all t48h	At2g45170														0.0968367	0.0908814	1.27981	0.409986	-1.05254	0.221755										-0.109853	-1.10079	-0.494562
259996_at	At1g67910	unknown protein; FUNCTIONS IN: molecular_function unknown; INVOLVED IN: biological_process unknown; LOCATED IN: chloroplast; EXPRESSED IN: 21 plant structures; EXPRESSED DURING: 12 growth stages; BEST Arabidopsis thaliana protein match is: unknown protein	Mitochondrion	unknown.not assigned	-1.63931	0.000214971	-1.28836	0.00136165	-1.47732	0.000414425	-1.20479	0.00281894	(a) all t48h	At1g67910														-0.133532	-0.0696029	-1.05374													-0.142528	-0.97084	-1.66296
264990_at	At1g27210	ARM repeat superfamily protein	Chloroplast	unknown.not assigned	-1.54805	0.000767179	-1.72341	0.000246161	-1.60222	0.000444647	-1.30777	0.00298592	(a) all t48h	At1g27210														-0.246994	-0.537808	-1.20198
259680_at	At1g77690	like AUX1 3	Cell membrane	hormone metabolism.auxin	-1.95385	0.000305143	-1.81861	0.000457991	-1.80315	0.000462083	-1.7643	0.000748323	(a) all t48h	At1g77690														-0.352236	-0.661291	-1.72177				-1.15401	-0.108657	0.0557288
262412_at	At1g34760	general regulatory factor 11	Cytoplasm	signalling.14-3-3 proteins	-2.32878	5.33355e-06	-2.18695	6.47453e-06	-2.89705	4.61856e-07	-2.69948	1.19553e-06	(a) all t48h	At1g34760														-0.391291	0.0423502	-1.01986
256098_at	At1g13700	6-phosphogluconolactonase 1	Chloroplast	OPP	-2.01117	7.46196e-06	-1.16576	0.000865531	-1.83339	1.37006e-05	-1.59159	7.40013e-05	(a) all t48h	At1g13700																	1.49257	0.0707256	-0.0470979	1.01113	-0.068262	-0.0470979							-0.498473	-1.65802	-2.0532
247463_at	At5g62210	Embryo-specific protein 3, (ATS3)	Unknown	development.unspecified	2.82594	6.19491e-06	2.9483	2.72921e-06	2.44056	1.88415e-05	3.25083	1.58719e-06	(a) all t48h	At5g62210																	-1.01725	-0.506173	-0.154375							-0.189257	-0.82769	-1.02387	-0.616591	-0.317197	-1.37736
250561_at	At5g08030	PLC-like phosphodiesterases superfamily protein	Cell membrane	lipid metabolism.lipid degradation	-2.32307	0.000113595	-1.66085	0.0016954	-2.52923	4.0364e-05	-3.18632	7.61523e-06	(a) all t48h	At5g08030																	-2.44602	0.521668	-2.38978
265877_at	At2g42380	Basic-leucine zipper (bZIP) transcription factor family protein	Nucleus	RNA.regulation of transcription.bZIP	-1.55845	0.000426637	-1.18559	0.00322861	-1.72126	0.00013361	-1.56169	0.000439194	(a) all t48h	At2g42380																				3.17702	0.720466	0.436495
265443_at	At2g20750	expansin B1	Extracellular	cell wall.modification	-2.69407	0.000881978	-2.15516	0.00430182	-2.94296	0.000328686	-2.90042	0.00050127	(a) all t48h	At2g20750																				0.602966	-1.2335	-0.487428	-0.170244	-0.694182	-1.11114
245336_at	At4g16515	Encodes a root meristem growth factor (RGF). Belongs to a family of functionally redundant homologous peptides that are secreted, tyrosine-sulfated, and expressed mainly in the stem cell area and the innermost layer of central columella cells. RGFs are r	Extracellular	unknown.not assigned	-1.69526	9.59407e-06	-1.91508	1.90427e-06	-1.94936	1.98226e-06	-1.37415	7.56094e-05	(a) all t48h	At4g16515																				-0.805264	1.09402	-0.358055
259596_at	At1g28130	Auxin-responsive GH3 family protein	Nucleus	hormone metabolism.auxin	-1.90674	6.44213e-06	-1.56792	3.00824e-05	-1.62821	2.19049e-05	-1.21045	0.000456321	(a) all t48h	At1g28130																							0.0681939	-0.252623	-1.03744				-0.57114	-1.12123	-0.265697
255962_at	At1g22330	RNA-binding (RRM/RBD/RNP motifs) family protein	Nucleus	RNA.RNA binding	-2.05627	6.96478e-05	-1.8862	0.000113561	-2.53739	7.12013e-06	-2.21309	3.82703e-05	(a) all t48h	At1g22330																										-0.0697982	1.17965	0.414697
254024_at	At4g25780	CAP (Cysteine-rich secretory proteins, Antigen 5, and Pathogenesis-related 1 protein) superfamily protein	Extracellular	stress.biotic	-1.81646	2.83015e-05	-1.77681	2.61682e-05	-1.97521	1.02806e-05	-1.31287	0.000576369	(a) all t48h	At4g25780																													0.912678	1.40696	-0.170424
249425_at	At5g39790	5'-AMP-activated protein kinase-related	Unknown chloroplast	signalling.sugar/nutrient	2.04782	5.33355e-06	1.66479	2.62211e-05	2.01394	4.60769e-06	1.44427	0.000147521	(a) all t48h	At5g39790																													0.0917089	0.711804	1.05723
248625_at	At5g48880	peroxisomal 3-keto-acyl-CoA thiolase 2	Unknown	amino acid metabolism.degradation	3.11411	9.32256e-07	2.41198	7.22075e-06	2.48	6.11378e-06	1.84644	0.000142576	(a) all t48h	At5g48880																													0.0788597	0.643656	1.48192
250007_at	At5g18670	beta-amylase 3	Extracellular (chloroplast)	major CHO metabolism.degradation.starch	-1.97476	9.50749e-06	-3.9435	3.50322e-09	-1.76178	2.11496e-05	-1.01209	0.00333763	(a) all t48h	At5g18670																													-0.932309	-1.65278	-1.04741
245465_at	At4g16590	cellulose synthase-like A01	Golgi body	cell wall.cellulose synthesis	5.3537	1.77953e-09	5.31137	1.68699e-09	3.09285	8.6843e-07	1.11176	0.00799379	(a) all t48h	At4g16590
265091_s_at	At1g03940;At1g03495	[AT1G03940, HXXXD-type acyl-transferase family protein];[AT1G03495, HXXXD-type acyl-transferase family protein]	-	secondary metabolism.flavonoids	5.3271	7.3928e-08	3.64551	1.90427e-06	4.99036	1.29664e-07	4.79299	2.7297e-07	(a) all t48h	At1g03940
254283_s_at	At4g22870;At4g22880	[AT4G22870, 2-oxoglutarate (2OG) and Fe(II)-dependent oxygenase superfamily protein];[AT4G22880, leucoanthocyanidin dioxygenase]	-	secondary metabolism.flavonoids	4.33135	1.94564e-06	3.09846	3.0513e-05	4.26304	1.59964e-06	4.52549	1.13162e-06	(a) all t48h	At4g22870
263840_at	At2g36885	unknown protein; FUNCTIONS IN: molecular_function unknown; LOCATED IN: chloroplast; EXPRESSED IN: 22 plant structures; EXPRESSED DURING: 13 growth stages; Has 172 Blast hits to 172 proteins in 58 species: Archae - 0; Bacteria - 116; Metazoa - 0; Fungi - 0	Chloroplast	unknown.not assigned	2.95202	3.50505e-09	2.92943	3.50322e-09	2.34217	1.12539e-07	3.65138	2.93145e-10	(a) all t48h	At2g36885
256676_at	At3g52180	dual specificity protein phosphatase (DsPTP1) family protein	Cytoplasm	major CHO metabolism.degradation.starch	2.77196	5.70456e-07	2.78936	3.2631e-07	1.9959	1.00803e-05	2.08521	1.01312e-05	(a) all t48h	At3g52180
261084_at	At1g07440	NAD(P)-binding Rossmann-fold superfamily protein	Unknown	misc.nitrilases	2.06136	5.7752e-07	1.74071	1.90427e-06	1.55576	6.40916e-06	1.97497	9.13622e-07	(a) all t48h	At1g07440
259842_at	At1g73602;At1g73600	[AT1G73602, conserved peptide upstream open reading frame 32];[AT1G73600, S-adenosyl-L-methionine-dependent methyltransferases superfamily protein]	-	lipid metabolism.phospholipid synthesis	1.81718	1.1798e-05	1.46223	6.56545e-05	0.820906	0.00724089	1.26884	0.000333391	(a) all t48h	At1g73602
251292_at	At3g61920	unknown protein; FUNCTIONS IN: molecular_function unknown; INVOLVED IN: N-terminal protein myristoylation; LOCATED IN: cellular_component unknown; EXPRESSED IN: shoot, hypocotyl, root, egg cell; BEST Arabidopsis thaliana protein match is: unknown protein	Nucleus	unknown.not assigned	1.77381	3.10458e-05	2.13365	3.74322e-06	0.874898	0.00825664	2.54208	1.08728e-06	(a) all t48h	At3g61920
247216_at	At5g64860	disproportionating enzyme	Chloroplast	major CHO metabolism.degradation.starch	1.73436	6.13549e-05	1.86486	2.24636e-05	1.49128	0.000180842	1.86824	3.38127e-05	(a) all t48h	At5g64860
256927_at	At3g22550	Protein of unknown function (DUF581)	Nucleus	development.unspecified	1.6991	2.03985e-06	1.78924	6.88036e-07	1.70549	1.38796e-06	1.36942	1.553e-05	(a) all t48h	At3g22550
267319_at	At2g34660	multidrug resistance-associated protein 2	Unknown tonoplast	transport.ABC transporters and multidrug resistance systems	1.642	3.49156e-05	0.90103	0.00482778	0.925846	0.00358814	1.03281	0.00207382	(a) all t48h	At2g34660
257730_at	At3g18420	Protein prenylyltransferase superfamily protein	Unknown	not assigned.PPR	1.59918	2.57052e-06	1.20239	2.6536e-05	1.02138	0.000126056	1.299	1.86165e-05	(a) all t48h	At3g18420
255980_at	At1g33970	P-loop containing nucleoside triphosphate hydrolases superfamily protein	Unknown	stress.biotic	1.57482	0.000217966	1.0571	0.00466376	1.46756	0.00031641	1.01424	0.0071896	(a) all t48h	At1g33970
264360_at	At1g03310	debranching enzyme 1	Chloroplast	major CHO metabolism.synthesis.starch	1.56605	0.000135516	1.71773	4.32001e-05	0.882141	0.00980599	1.09181	0.00287901	(a) all t48h	At1g03310
246411_at	At1g57770	FAD/NAD(P)-binding oxidoreductase family protein	Mitochondrion	secondary metabolism.isoprenoids	1.53789	3.64728e-05	1.48862	3.70887e-05	1.20518	0.000266543	1.8171	9.14936e-06	(a) all t48h	At1g57770
256512_at	At1g33265	Transmembrane proteins 14C	Chloroplast	unknown.not assigned	1.51508	5.0747e-06	1.30208	1.48112e-05	1.24562	2.2572e-05	0.769994	0.002082	(a) all t48h	At1g33265
252971_at	At4g38770	proline-rich protein 4	Unknown	cell wall.cell wall proteins	-1.51434	3.86466e-06	-0.604495	0.00809414	-1.68576	1.01561e-06	-1.24113	2.51521e-05	(a) all t48h	At4g38770
246028_at	At5g21170	5'-AMP-activated protein kinase beta-2 subunit protein	Cytoplasm	protein.postranslational modification	-1.51615	0.00223622	-1.36498	0.00428653	-1.55065	0.00148361	-1.30753	0.00665947	(a) all t48h	At5g21170
262166_at	At1g74840	Homeodomain-like superfamily protein	Nucleus	RNA.regulation of transcription.MYB/MYB related	-1.5202	6.59193e-07	-1.55723	3.2631e-07	-1.54393	4.13389e-07	-1.2243	6.37719e-06	(a) all t48h	At1g74840
251133_at	At5g01240	like AUXIN RESISTANT 1	Cell membrane	transport.amino acids	-1.52619	1.85272e-05	-0.959561	0.000987536	-1.54576	1.29159e-05	-1.38579	4.94563e-05	(a) all t48h	At5g01240
249818_at	At5g23860	tubulin beta 8	Cytoplasm	cell.organisation	-1.53677	7.7116e-06	-1.6702	2.24254e-06	-1.14934	8.69366e-05	-1.39369	2.03906e-05	(a) all t48h	At5g23860
264521_at	At1g10020	Protein of unknown function (DUF1005)	Nucleus	unknown.not assigned	-1.54957	3.52455e-06	-1.0813	7.24586e-05	-1.67058	1.28612e-06	-1.90309	5.00063e-07	(a) all t48h	At1g10020
250657_at	At5g07000	sulfotransferase 2B	Unknown	lipid metabolism.exotics	-1.55483	1.07212e-05	-1.56877	6.69937e-06	-1.35131	2.96493e-05	-2.03833	8.46452e-07	(a) all t48h	At5g07000
264040_at	At2g03730	ACT domain repeat 5	Chloroplast	amino acid metabolism.degradation	-1.55833	9.44548e-06	-1.55117	6.70702e-06	-1.56799	6.58876e-06	-1.36185	3.70932e-05	(a) all t48h	At2g03730
266715_at	At2g46780	RNA-binding (RRM/RBD/RNP motifs) family protein	Nucleus	RNA.RNA binding	-1.60617	1.89941e-05	-1.10726	0.000469687	-1.57385	1.81269e-05	-1.73111	1.09172e-05	(a) all t48h	At2g46780
258054_at	At3g16240	delta tonoplast integral protein	Cytoplasm tonoplast	transport.Major Intrinsic Proteins	-1.61779	9.36781e-05	-1.34393	0.000395133	-1.38125	0.000298972	-1.52691	0.000169186	(a) all t48h	At3g16240
266123_at	At2g45180	Bifunctional inhibitor/lipid-transfer protein/seed storage 2S albumin superfamily protein	Extracellular	misc.protease inhibitor/seed storage/lipid transfer protein	-1.63945	5.33355e-06	-1.89722	8.02251e-07	-1.12855	0.000131986	-1.40147	2.48977e-05	(a) all t48h	At2g45180
261492_at	At1g14290	sphingoid base hydroxylase 2	Secretory pathway	lipid metabolism.exotics	-1.65925	1.1798e-05	-1.08727	0.00046793	-1.64738	1.00188e-05	-1.45229	4.61383e-05	(a) all t48h	At1g14290
245574_at	At4g14750	IQ-domain 19	Nucleus	signalling.calcium	-1.66675	2.55627e-07	-1.19003	5.53674e-06	-1.32413	2.31577e-06	-1.86351	1.18503e-07	(a) all t48h	At4g14750
251882_at	At3g54140	peptide transporter 1	Cell membrane	transport.peptides/oligopeptides	-1.67368	6.85954e-07	-1.17988	1.54277e-05	-1.45176	2.31577e-06	-1.10245	4.41317e-05	(a) all t48h	At3g54140
266824_at	At2g22800	Homeobox-leucine zipper protein family	Nucleus	RNA.regulation of transcription.HB	-1.69882	6.76773e-07	-1.8053	2.9764e-07	-1.45721	2.52013e-06	-0.870413	0.000399484	(a) all t48h	At2g22800
266719_at	At2g46830	circadian clock associated 1	Nucleus	RNA.regulation of transcription.MYB/MYB related	-1.7321	1.11365e-06	-1.94266	2.56732e-07	-1.85415	4.13389e-07	-1.00019	0.000200118	(a) all t48h	At2g46830
267344_at	At2g44230	Plant protein of unknown function (DUF946)	Chloroplast	unknown.not assigned	-1.75292	1.34503e-05	-1.33014	0.000138956	-1.66747	1.74536e-05	-1.29532	0.000243785	(a) all t48h	At2g44230
247726_at	At5g59430	telomeric repeat binding protein 1	Nucleus	DNA.synthesis/chromatin structure	-1.77978	5.34384e-06	-1.87707	2.06083e-06	-1.87875	2.52013e-06	-1.66415	1.14339e-05	(a) all t48h	At5g59430
245657_at	At1g56720	Protein kinase superfamily protein	Unknown	protein.postranslational modification	-1.8001	2.54368e-06	-2.1252	2.99666e-07	-2.47476	1.13841e-07	-1.86039	1.63952e-06	(a) all t48h	At1g56720
245668_at	At1g28330	dormancy-associated protein-like 1	Nucleus	development.unspecified	-1.82866	5.52806e-06	-2.0903	9.89171e-07	-1.8756	3.4135e-06	-1.68601	1.27095e-05	(a) all t48h	At1g28330
255255_at	At4g05070	Wound-responsive family protein	Nucleus	unknown.not assigned	-1.84195	1.22788e-07	-2.72682	7.32492e-10	-2.10974	2.87552e-08	-0.593812	0.00401703	(a) all t48h	At4g05070
258736_at	At3g05900	neurofilament protein-related	Nucleus	unknown	-1.84586	2.59753e-05	-1.95468	1.11993e-05	-2.0928	6.11715e-06	-1.61473	0.000101596	(a) all t48h	At3g05900
266215_at	At2g06850	xyloglucan endotransglucosylase/hydrolase 4	Extracellular	cell wall.modification	-1.87655	6.0411e-07	-1.29882	1.48752e-05	-1.76157	8.92842e-07	-1.89517	5.69835e-07	(a) all t48h	At2g06850
255812_at	At4g10310	high-affinity K+ transporter 1	Mitochondrion	transport.unspecified anions/cations	-1.92624	1.1798e-05	-1.71651	2.55421e-05	-1.6322	4.23651e-05	-1.09526	0.00183285	(a) all t48h	At4g10310
261569_at	At1g01060	Homeodomain-like superfamily protein	Nucleus	RNA.regulation of transcription.MYB/MYB related	-1.9421	5.0577e-05	-2.41821	4.3345e-06	-2.34241	6.44467e-06	-2.25222	1.30847e-05	(a) all t48h	At1g01060
254239_at	At4g23400	plasma membrane intrinsic protein 1;5	Cell membrane	transport.Major Intrinsic Proteins	-1.98201	1.18712e-05	-2.06607	5.68179e-06	-2.02817	7.42866e-06	-1.64503	7.77338e-05	(a) all t48h	At4g23400
249378_at	At5g40450	unknown protein; FUNCTIONS IN: molecular_function unknown; INVOLVED IN: biological_process unknown; LOCATED IN: chloroplast, plasma membrane; EXPRESSED IN: 24 plant structures; EXPRESSED DURING: 13 growth stages; Has 30201 Blast hits to 17322 proteins in	Cytoplasm	unknown.not assigned	-2.31176	1.22756e-05	-2.63152	2.41441e-06	-2.1291	2.10788e-05	-2.38987	1.0409e-05	(a) all t48h	At5g40450
259803_at	At1g72150	PATELLIN 1	Nucleus plasma membrane	transport.misc	-2.8401	2.21046e-07	-2.94893	1.44718e-07	-2.39626	1.16285e-06	-2.75292	3.99792e-07	(a) all t48h	At1g72150
265058_s_at	At1g52040;At1g52030	[AT1G52040, myrosinase-binding protein 1];[AT1G52030, myrosinase-binding protein 2]	.	misc.myrosinases-lectin-jacalin	-0.484875	0.560215	-1.18672	0.0717476	-0.266937	0.756133	-2.67839	0.000416021	(b) adg1-1/tpt-2 t48h only	At1g52040
259609_at	At1g52410	TSK-associating protein 1	Unknown	signalling.calcium	-0.123837	0.847774	-0.997919	0.0138459	-0.143286	0.788771	-1.65237	0.000383099	(b) adg1-1/tpt-2 t48h only	At1g52410																													0.076962	1.76782	5.11065
264704_at	At1g70090	glucosyl transferase family 8	Golgi body	misc.UDP glucosyl and glucoronyl transferases	-0.29518	0.453574	-0.196732	0.644275	-0.459887	0.164762	-1.54567	0.000125581	(b) adg1-1/tpt-2 t48h only	At1g70090													0.649934
266841_at	At2g26150	heat shock transcription factor A2	Nucleus	RNA.regulation of transcription.HSF	0.284421	0.387498	-0.12387	0.756404	0.589469	0.0346724	1.52817	3.57952e-05	(b) adg1-1/tpt-2 t48h only	At2g26150
257216_at	At3g14990	Class I glutamine amidotransferase-like superfamily protein	Chloroplast	Co-factor and vitamine metabolism	-0.31509	0.66259	-0.85892	0.110346	0.225961	0.743907	-1.63182	0.00389015	(b) adg1-1/tpt-2 t48h only	At3g14990			0.59	1.5	2.7	0.5	0.2	0.3		-0.606676	-0.606676	0.960224	2.29595
258338_at	At3g16150	N-terminal nucleophile aminohydrolases (Ntn hydrolases) superfamily protein	Cytoplasm	amino acid metabolism.degradation	-0.13078	0.873376	0.399839	0.490552	-0.740463	0.129863	1.54628	0.00325916	(b) adg1-1/tpt-2 t48h only	At3g16150													-0.732644
246550_at	At5g14920	Gibberellin-regulated family protein	Unknown	hormone metabolism.gibberelin	-0.321221	0.608524	-0.107728	0.889368	-0.481018	0.350972	-1.81503	0.000761852	(b) adg1-1/tpt-2 t48h only	At5g14920		-1.10806								-0.623636	-0.623636		0.504267	0.0452266	0.000970458	-1.03205
247924_at	At5g57655	xylose isomerase family protein	Cytoplasm	minor CHO metabolism.others	-0.426029	0.203187	0.255293	0.487785	-0.0994939	0.813134	-1.49822	9.79685e-05	(b) adg1-1/tpt-2 t48h only	At5g57655										-1.13939	-1.13939		-0.749971
244939_at	AtCg00065	ribosomal protein S12A	Chloroplast	protein.synthesis	-1.32569	0.0224068	0.677282	0.26642	-0.588049	0.332238	1.62682	0.00625922	(b) adg1-1/tpt-2 t48h only	AtCg00065			-0.32	0	0.1	-2	0	-0.3		1.03981	1.03981	0.636598	0.960756
244997_at	AtCg00170	DNA-directed RNA polymerase family protein	Chloroplast	RNA.transcription	0.376401	0.438044	0.43962	0.328872	-0.122435	0.826059	1.8136	0.000200907	(b) adg1-1/tpt-2 t48h only	AtCg00170										1.0946	1.0946	0.677433	1.02839
244970_at	AtCg00660	ribosomal protein L20	Chloroplast	protein.synthesis	-0.273795	0.71032	1.08088	0.0385764	0.731951	0.163275	1.91449	0.001007	(b) adg1-1/tpt-2 t48h only	AtCg00660																				0.269463	-1.12433	0.510947
256299_at	At1g69530	expansin A1	Extracellular	cell wall.modification	-1.93748	0.00107261	-2.14369	0.000382844	-1.62784	0.0032586	0.204535	0.772519	(c) adg1-1/tpt-2 t48h none	At1g69530													-1.11438	-0.236789	-1.50993	-3.676													-0.187719	-1.1348	-1.20573
260077_at	At1g73620	Pathogenesis-related thaumatin superfamily protein	Extracellular	stress.biotic	1.51643	5.92868e-05	0.964682	0.00233901	1.05199	0.0011021	0.367335	0.245591	(c) adg1-1/tpt-2 t48h none	At1g73620	1.00823											-0.624037	-0.693719
256503_at	At1g75250	RAD-like 6	Nucleus	RNA.regulation of transcription.MYB/MYB related	-3.81457	2.73646e-06	-2.4074	0.00015447	-3.8066	2.16645e-06	-0.552487	0.350396	(c) adg1-1/tpt-2 t48h none	At1g75250													-1.39149
266989_at	At2g39330	jacalin-related lectin 23	Cytoplasm	misc.myrosinases-lectin-jacalin	3.75042	2.00049e-05	1.86685	0.00632738	3.90317	1.08086e-05	0.444197	0.571271	(c) adg1-1/tpt-2 t48h none	At2g39330			0.3	0.9	1.7	-0.1	-0.6	1.1		-0.555066	-0.555066		0.533412	-0.262743	-0.480495	1.23921	1.11299	0.4579	1.41552	-0.758992	-0.8971	1.41552	-1.16158	-0.343134	0.0664079	-0.995639	-0.0607661	1.49827	0.355029	2.05858	6.86136
252677_at	At3g44320	nitrilase 3	Cell membrane	misc.nitrilases	1.61798	3.3969e-05	1.00899	0.00176406	1.65391	2.13123e-05	0.167701	0.651822	(c) adg1-1/tpt-2 t48h none	At3g44320													0.638608				-1.12411	0.544898	-0.477496										0.43319	0.909512	1.84623
252618_at	At3g45140	lipoxygenase 2	Chloroplast	hormone metabolism.jasmonate	1.91885	4.88173e-05	1.23553	0.00180946	2.07735	1.7562e-05	-0.26034	0.550898	(c) adg1-1/tpt-2 t48h none	At3g45140													0.842764
251196_at	At3g62950	Thioredoxin superfamily protein	Cytoplasm	redox.glutaredoxins	-3.12263	5.77567e-05	-2.23939	0.000880252	-3.11846	4.30876e-05	0.303029	0.693229	(c) adg1-1/tpt-2 t48h none	At3g62950
255587_at	At4g01480	pyrophosphorylase 5	Cytoplasm	nucleotide metabolism	1.66061	9.58471e-05	1.31859	0.000618896	1.58911	0.000110622	0.236568	0.562925	(c) adg1-1/tpt-2 t48h none	At4g01480	1.81926
254389_s_at	At4g21903;At4g21910	[AT4G21903, MATE efflux family protein];[AT4G21910, MATE efflux family protein]	.	transport.misc	1.85515	4.88058e-06	1.48112	2.81651e-05	1.57017	1.74702e-05	0.261751	0.397799	(c) adg1-1/tpt-2 t48h none	At4g21903
254234_at	At4g23680	Polyketide cyclase/dehydrase and lipid transport superfamily protein	Unknown	stress.abiotic.misc	1.6335	0.00468729	1.62356	0.00431099	1.83706	0.00154036	0.117234	0.881331	(c) adg1-1/tpt-2 t48h none	At4g23680	1.64442									-0.553064	-0.553064		-0.51372
253812_at	At4g28240	Wound-responsive family protein	Mitochondrion	stress.abiotic.touch/wounding	-1.70233	3.38915e-05	-2.40945	7.77606e-07	-1.73584	2.15453e-05	-0.538807	0.0973395	(c) adg1-1/tpt-2 t48h none	At4g28240													-0.652032																-1.03875	-1.73998	-0.952381
245854_at	At5g13490	ADP/ATP carrier 2	Mitochondrion	transport.unspecified anions/cations	1.60044	4.81839e-05	1.15445	0.000726978	2.5844	3.94842e-07	0.0941568	0.824377	(c) adg1-1/tpt-2 t48h none	At5g13490		1.20975	-0.04	0.1	1.9	-0.1	-0.2	0				1.28716	1.49796
247013_at	At5g67480	BTB and TAZ domain protein 4	Extracellular	RNA.regulation of transcription.unclassified	2.30519	0.000359299	2.23783	0.000378386	2.90883	3.25232e-05	0.255368	0.718763	(c) adg1-1/tpt-2 t48h none	At5g67480										-1.26877	-1.26877																		0.548137	1.89107	1.84394
261785_at	At1g08230	Transmembrane amino acid transporter family protein	Cell membrane	transport.amino acids	-0.219227	0.636589	-1.70901	5.4312e-05	-0.415962	0.246854	-0.768782	0.0296471	(d) adg1-1 t48h only	At1g08230														0.245033	0.337035	2.48401
261144_s_at	At1g19660;At1g75380	[AT1G19660, Wound-responsive family protein];[AT1G75380, bifunctional nuclease in basal defense response 1]	.	stress.abiotic.touch/wounding	-0.145745	0.858662	-2.07734	0.000281646	-0.0292194	0.969802	-0.317911	0.593639	(d) adg1-1 t48h only	At1g19660
245799_at	At1g45616	receptor like protein 6	Unknown	stress.biotic	0.345239	0.0935846	1.50257	7.7253e-07	0.351673	0.0717545	0.251611	0.225546	(d) adg1-1 t48h only	At1g45616
263544_at	At2g21590	Glucose-1-phosphate adenylyltransferase family protein	Chloroplast	major CHO metabolism.synthesis.starch	0.487372	0.0631214	2.22815	2.45196e-07	0.288112	0.28078	0.221682	0.437956	(d) adg1-1 t48h only	At2g21590	1.57321	1.52156												0.143277	-0.0251231	2.25978
265999_at	At2g24100	unknown protein; BEST Arabidopsis thaliana protein match is: unknown protein (TAIR:AT4G30780.1); Has 101 Blast hits to 101 proteins in 16 species: Archae - 0; Bacteria - 0; Metazoa - 0; Fungi - 0; Plants - 95; Viruses - 0; Other Eukaryotes - 6 (source: NC	Nucleus	unknown.not assigned	-0.145467	0.782376	-1.72717	5.51275e-05	0.0768	0.878522	-0.657835	0.0650992	(d) adg1-1 t48h only	At2g24100	-1.08584		-0.4	0.3	1.6	0.8	0.2	0.4					0.577697																0.153552	0.530488	1.15994
257365_x_at	At2g26020	plant defensin 1.2b	Extracellular	stress.biotic.PR-proteins	0.353413	0.773743	2.63546	0.00250891	0.984319	0.250728	0.664122	0.481308	(d) adg1-1 t48h only	At2g26020										-0.540091	-0.540091	1.87082								-1.00298	-0.344211	-0.220539
266617_at	At2g29670	Tetratricopeptide repeat (TPR)-like superfamily protein	Chloroplast	unknown.not assigned	0.156848	0.765269	2.12143	8.61989e-06	-0.354647	0.357004	0.399564	0.294635	(d) adg1-1 t48h only	At2g29670
267237_s_at	At2g44040;At3g59890	[AT2G44040, Dihydrodipicolinate reductase, bacterial/plant];[AT3G59890, Dihydrodipicolinate reductase, bacterial/plant]	.	amino acid metabolism.synthesis	0.492754	0.130711	1.51639	6.10126e-05	0.143551	0.721126	0.60036	0.0577004	(d) adg1-1 t48h only	At2g44040
257615_at	At3g26510	Octicosapeptide/Phox/Bem1p family protein	Nucleus	unknown	-0.377377	0.35292	-2.54422	1.42023e-06	-0.11104	0.817603	-0.338092	0.386976	(d) adg1-1 t48h only	At3g26510										0.505646	0.505646	0.53164		-0.0669553	0.171077	1.10406													-1.03983	-0.885392	-0.209481
252199_at	At3g50270	HXXXD-type acyl-transferase family protein	Chloroplast	secondary metabolism.phenylpropanoids	-0.416154	0.508276	-1.57995	0.00307799	-0.465129	0.408891	-0.599099	0.266939	(d) adg1-1 t48h only	At3g50270														-0.202862	-0.263243	-1.61598													0.629483	0.872887	1.16528
255365_at	At4g04040	Phosphofructokinase family protein	Cytoplasm	glycolysis	-0.351982	0.220871	-1.50589	1.43241e-05	-0.520399	0.0460287	-0.344147	0.213718	(d) adg1-1 t48h only	At4g04040													-0.515658
245385_at	At4g14020	Rapid alkalinization factor (RALF) family protein	Nucleus	unknown	0.47452	0.243711	-1.75022	8.28565e-05	0.338947	0.410223	-0.836807	0.0271871	(d) adg1-1 t48h only	At4g14020	1.07615											-0.587723
245592_at	At4g14540	nuclear factor Y, subunit B3	Nucleus	RNA.regulation of transcription.CCAAT box	0.147225	0.712514	-1.50216	2.62582e-05	-0.466126	0.0953984	-0.199563	0.546398	(d) adg1-1 t48h only	At4g14540			-0.52	-0.8	-1.7	0.2	0.4	0.3
253243_at	At4g34560	unknown protein; BEST Arabidopsis thaliana protein match is: unknown protein (TAIR:AT5G66440.1); Has 67 Blast hits to 66 proteins in 11 species: Archae - 0; Bacteria - 0; Metazoa - 0; Fungi - 0; Plants - 67; Viruses - 0; Other Eukaryotes - 0 (source: NCBI	Chloroplast	unknown.not assigned	-0.208806	0.629852	-1.67741	3.48188e-05	-0.285601	0.430257	-0.425643	0.209749	(d) adg1-1 t48h only	At4g34560																										-0.644571	1.45126	0.496586	-0.570538	-1.26524	-1.03022
246195_at	At4g36410	ubiquitin-conjugating enzyme 17	Nucleus	protein.degradation.ubiquitin	0.584991	0.423389	-1.95723	0.0026213	-0.37666	0.616587	-0.788936	0.222104	(d) adg1-1 t48h only	At4g36410													-1.11199
250937_at	At5g03230	Protein of unknown function, DUF584	Nucleus	unknown.not assigned	-0.27935	0.38455	-1.5517	1.66415e-05	-0.0461258	0.909201	-0.59809	0.0339714	(d) adg1-1 t48h only	At5g03230												0.648348		0.955347	1.27809	0.438884													-0.673184	-1.00724	-0.371513
250828_at	At5g05250	unknown protein; BEST Arabidopsis thaliana protein match is: unknown protein (TAIR:AT3G56360.1); Has 30201 Blast hits to 17322 proteins in 780 species: Archae - 12; Bacteria - 1396; Metazoa - 17338; Fungi - 3422; Plants - 5037; Viruses - 0; Other Eukaryot	Unknown	unknown.not assigned	0.454677	0.445297	1.89301	0.000626219	-0.352686	0.549096	0.545782	0.308663	(d) adg1-1 t48h only	At5g05250			-0.34	-0.6	-0.3	-2	-2.4	-1.5				-1.28267		0.48685	-0.373144	-1.27543
245047_at	AtCg00020	photosystem II reaction center protein A	Unknown	PS.lightreaction	-0.200471	0.837444	2.13566	0.00129792	1.22078	0.0442017	1.01252	0.107942	(d) adg1-1 t48h only	AtCg00020			-2.53	-0.1	0.6	-0.3	0	-0.1
245002_at	AtCg00270	photosystem II reaction center protein D	Cytoplasm	PS.lightreaction	-0.602669	0.515022	2.73923	0.000819701	1.89961	0.0108807	0.247272	0.806496	(d) adg1-1 t48h only	AtCg00270
244972_at	AtCg00680	photosystem II reaction center protein B	Chloroplast	PS.lightreaction	-1.70723	0.0442501	2.22834	0.00859935	0.682809	0.46845	0.870793	0.330727	(d) adg1-1 t48h only	AtCg00680
244977_at	AtCg00730	photosynthetic electron transfer D	Chloroplast	PS.lightreaction	-1.46579	0.115356	2.44061	0.00757164	1.15782	0.201925	1.14387	0.219974	(d) adg1-1 t48h only	AtCg00730									-0.833615
244991_s_at	AtCg01250;AtCg00890	[ATCG01250, NADH-Ubiquinone/plastoquinone (complex I) protein];[ATCG00890, NADH-Ubiquinone/plastoquinone (complex I) protein]	.	PS.lightreaction	-0.827647	0.305113	2.88922	0.000379502	1.19378	0.0936887	1.77145	0.0166158	(d) adg1-1 t48h only	AtCg01250	1.38433
259428_at	At1g01560	MAP kinase 11	Nucleus	signalling.MAP kinases	0.126641	0.916789	0.355689	0.702536	2.74356	0.000400191	0.233788	0.802558	(f) tpt-2 t48h only	At1g01560			1.47	3.1	3.7	0.1	-0.1	0.2	-0.527832			0.591755	2.32872
260904_at	At1g02450	NIM1-interacting 1	Nucleus	RNA.regulation of transcription.unclassified	0.434095	0.597892	0.724103	0.292221	1.71043	0.00733845	0.291717	0.716839	(f) tpt-2 t48h only	At1g02450		1.41733																		-0.257596	-1.16975	0.0972734
264832_at	At1g03660	Ankyrin-repeat containing protein	Unknown	unknown.not assigned	0.306611	0.724175	-0.208706	0.817304	2.14491	0.00107292	-0.180006	0.829993	(f) tpt-2 t48h only	At1g03660
264580_at	At1g05340	unknown protein; FUNCTIONS IN: molecular_function unknown; INVOLVED IN: biological_process unknown; LOCATED IN: chloroplast; EXPRESSED IN: 14 plant structures; EXPRESSED DURING: 7 growth stages; BEST Arabidopsis thaliana protein match is: unknown protein	Nucleus	unknown.not assigned	-0.612543	0.316893	-0.749824	0.18534	3.93743	1.47964e-06	-0.776029	0.1665	(f) tpt-2 t48h only	At1g05340	-1.42114	1.5122	0	-0.1	2.8	0.7	0.1	-1.3						-0.562035	2.76892	4.30705	-0.0353619	1.63565	-0.134104	-0.208176	1.74077	-0.134104				-1.14476	1.69982	-0.910112
263231_at	At1g05680	Uridine diphosphate glycosyltransferase 74E2	Unknown	hormone metabolism.salicylic acid	-0.300423	0.819208	-0.0594137	0.968587	3.78487	0.000138337	0.101031	0.935762	(f) tpt-2 t48h only	At1g05680														3.06792	-0.19069	2.32212
256050_at	At1g07000	exocyst subunit exo70 family protein B2	Nucleus	RNA.regulation of transcription.unclassified	0.285633	0.57191	-0.119808	0.840433	1.56127	0.00040685	-0.0882651	0.876356	(f) tpt-2 t48h only	At1g07000		1.08188	1.32	2	2.1	-0.2	-0.1	0.1				0.759412
263210_at	At1g10585	basic helix-loop-helix (bHLH) DNA-binding superfamily protein	Nucleus	RNA.regulation of transcription.bHLH	0.0602213	0.929448	0.0230527	0.97281	3.17636	4.13389e-07	-0.146923	0.773798	(f) tpt-2 t48h only	At1g10585			-0.16	-0.9	4.3	-0.2	0.5	0	-1.11009			0.72689	3.7116	0.406224	0.660775	4.49076							0.678511	0.506071	1.93386	0.150069	0.712447	1.20872	0.198345	1.13065	2.93848
259410_at	At1g13340	Regulator of Vps4 activity in the MVB pathway protein	Unknown	unknown.not assigned	-0.144884	0.793275	-0.0201527	0.9752	1.95557	2.51833e-05	0.321326	0.431989	(f) tpt-2 t48h only	At1g13340			-0.48	-0.3	2.9	0.1	-0.6	-0.5
260744_at	At1g15010	unknown protein; BEST Arabidopsis thaliana protein match is: unknown protein (TAIR:AT2G01300.1); Has 71 Blast hits to 71 proteins in 13 species: Archae - 0; Bacteria - 2; Metazoa - 0; Fungi - 0; Plants - 69; Viruses - 0; Other Eukaryotes - 0 (source: NCBI	Mitochondrion	unknown.not assigned	-0.380124	0.326208	-0.196082	0.663386	2.29559	3.21767e-06	-0.201279	0.626151	(f) tpt-2 t48h only	At1g15010			0.64	0.6	1.9	0.4	0.6	-0.7
262518_at	At1g17170	glutathione S-transferase TAU 24	Cytoplasm	misc.glutathione S transferases	0.41973	0.601529	0.0867365	0.934627	3.73022	8.08997e-06	-0.0636798	0.944104	(f) tpt-2 t48h only	At1g17170																				-1.15574	0.111639	-0.327628
259479_at	At1g19020	unknown protein; BEST Arabidopsis thaliana protein match is: unknown protein (TAIR:AT3G48180.1); Has 88 Blast hits to 88 proteins in 15 species: Archae - 0; Bacteria - 0; Metazoa - 0; Fungi - 0; Plants - 88; Viruses - 0; Other Eukaryotes - 0 (source: NCBI	Unknown	unknown.not assigned	-0.0209848	0.983328	0.12204	0.893283	4.60836	4.13389e-07	-0.422712	0.512112	(f) tpt-2 t48h only	At1g19020	-1.41306	1.36399	1.8	3.3	5	0.1	-0.1	0.7	-1.27857					1.12323	0.51632	-0.127629				-0.0625387	1.11232	-0.713811
261021_at	At1g26380	FAD-binding Berberine family protein	Cytoplasm	misc.nitrilases	-0.0592706	0.951909	0.0308616	0.974836	1.59563	0.00460579	-0.488334	0.427253	(f) tpt-2 t48h only	At1g26380	-2.35408	1.01397	-0.97	0.4	2	1.4	0.3	2.2																		-1.02216	0.230834	0.501854
260116_at	At1g33960	P-loop containing nucleoside triphosphate hydrolases superfamily protein	Chloroplast	stress.biotic.signalling	0.11134	0.895295	0.169408	0.815104	3.05186	6.18643e-06	0.219262	0.72682	(f) tpt-2 t48h only	At1g33960														-0.247419	0.367787	-1.26688
260203_at	At1g52890	NAC domain containing protein 19	Nucleus	development.unspecified	0.092818	0.877783	0.0787258	0.893283	2.35129	4.1038e-06	0.671288	0.0669796	(f) tpt-2 t48h only	At1g52890		1.08343	0.2	1.6	5.4	0.3	0.5	-0.8						4.02598	5.85908	7.71899													4.18675	4.8808	4.00022
262085_at	At1g56060	unknown protein; BEST Arabidopsis thaliana protein match is: unknown protein (TAIR:AT2G32210.1); Has 180 Blast hits to 180 proteins in 22 species: Archae - 0; Bacteria - 0; Metazoa - 0; Fungi - 10; Plants - 170; Viruses - 0; Other Eukaryotes - 0 (source:	Unknown	unknown.not assigned	-0.171298	0.806456	0.148391	0.827649	4.23564	1.43887e-07	0.0316052	0.962545	(f) tpt-2 t48h only	At1g56060			0.21	1.6	4.5	0.7	-0.1	0.6				1.31282	2.88564
246405_at	At1g57630	Toll-Interleukin-Resistance (TIR) domain family protein	Chloroplast	stress.biotic.PR-proteins	0.214943	0.808248	0.193341	0.822567	3.17111	2.11508e-05	-0.269019	0.715295	(f) tpt-2 t48h only	At1g57630		2.18727																		-1.43893	1.33514	1.15214				-0.417044	0.113287	1.47863
256526_at	At1g66090	Disease resistance protein (TIR-NBS class)	Chloroplast	stress.biotic.PR-proteins	-0.296046	0.671467	0.0253461	0.977634	2.45586	6.75693e-05	-0.135514	0.848115	(f) tpt-2 t48h only	At1g66090			0.43	1.9	0.8	-0.1	0.3	0.1	-0.770476			2.04546	2.69336
259743_at	At1g71140	MATE efflux family protein	Cell membrane	transport.misc	-0.190751	0.776076	0.734886	0.108008	1.74815	0.000478917	0.575782	0.222079	(f) tpt-2 t48h only	At1g71140
260211_at	At1g74440	Protein of unknown function (DUF962)	Chloroplast	unknown	0.49316	0.557284	0.630106	0.403489	1.87077	0.005494	0.0340832	0.97265	(f) tpt-2 t48h only	At1g74440			1.39	1.7	0.7	-0.2	0	-0.4
261892_at	At1g80840	WRKY DNA-binding protein 40	Nucleus	RNA.regulation of transcription.WRKY	0.16514	0.861494	-0.0360025	0.971913	1.65799	0.00481032	-0.371239	0.587291	(f) tpt-2 t48h only	At1g80840			3.99	4.2	5.5	0.3	0.3	0.8						1.05935	0.58375	0.449458				0.0103257	1.10968	-0.0438162	0.594955	1.07147	0.429454				2.34175	3.10029	2.06686
265221_s_at	At2g02000;At2g02010	[AT2G02000, glutamate decarboxylase 3];[AT2G02010, glutamate decarboxylase 4]	.	amino acid metabolism.synthesis	0.459509	0.447824	0.71989	0.170655	2.39808	7.98913e-05	-0.48338	0.38528	(f) tpt-2 t48h only	At2g02000
266743_at	At2g02990	ribonuclease 1	Extracellular	RNA.processing	0.17499	0.757457	0.852031	0.0279696	1.93222	4.80712e-05	0.0797409	0.88543	(f) tpt-2 t48h only	At2g02990		1.30149												-0.457679	0.288912	3.43516
264042_at	At2g03760	sulphotransferase 12	Cytoplasm	hormone metabolism.brassinosteroid	0.249545	0.694197	0.183734	0.778173	2.3997	2.93941e-05	-0.329694	0.534126	(f) tpt-2 t48h only	At2g03760			-0.32	0.6	3.6	0.4	0.2	0.9				0.505654	3.47818	0.512562	0.601441	2.03777
263403_at	At2g04040	MATE efflux family protein	Cell membrane	transport.misc	-0.038311	0.92346	0.317946	0.17525	1.72111	9.57526e-07	0.257431	0.286059	(f) tpt-2 t48h only	At2g04040
266071_at	At2g18680;At2g18670	[AT2G18680, unknown protein; FUNCTIONS IN: molecular_function unknown; INVOLVED IN: biological_process unknown; LOCATED IN: endomembrane system; EXPRESSED IN: male gametophyte, pollen tube; EXPRESSED DURING: L mature pollen stage, M germinated pollen stag	.	protein.degradation.ubiquitin	0.0116727	0.991443	-0.154895	0.874923	1.66525	0.00810078	-0.103493	0.907912	(f) tpt-2 t48h only	At2g18680		1.06522	-0.02	0	2.3	0	-0.2	0	-0.838645	-0.508556	-0.508556	0.941475
264005_at	At2g22470	arabinogalactan protein 2	Cell membrane	cell wall.cell wall proteins	-0.0923323	0.884539	0.0200727	0.976146	2.86873	9.9738e-07	0.299093	0.489668	(f) tpt-2 t48h only	At2g22470	1.16272	1.61076												-0.255901	0.34899	1.91094
245038_at	At2g26560	phospholipase A 2A	Chloroplast	development.storage proteins	0.0391485	0.968178	0.306299	0.679536	2.11116	0.000584668	-0.411081	0.524797	(f) tpt-2 t48h only	At2g26560	-1.62149	1.30825								-1.13311	-1.13311	1.85674								-1.78471	0.365936	0.868644	-1.17249	1.07507	1.35085				-1.52474	1.92048	0.543652
266292_at	At2g29350	senescence-associated gene 13	Unknown	misc.nitrilases	0.239929	0.681203	0.0507975	0.944767	3.25382	8.71132e-07	-0.0445311	0.942797	(f) tpt-2 t48h only	At2g29350		1.44633												0.230006	1.18919	4.0957
266267_at	At2g29460	glutathione S-transferase tau 4	Cytoplasm	misc.glutathione S transferases	0.398496	0.662723	0.221898	0.82384	3.23013	6.90121e-05	-0.346327	0.676429	(f) tpt-2 t48h only	At2g29460		1.80237												0.345354	-0.880372	3.6933	-1.21203	-2.23949	0.661939	-2.03391	-0.80786	0.661939	0.393832	-1.52609	2.05421	-0.250561	0.502352	1.59897	1.34333	0.980171	3.2077
266290_at	At2g29490	glutathione S-transferase TAU 1	Cytoplasm	misc.glutathione S transferases	0.115368	0.905684	0.164889	0.844973	1.63454	0.00413312	-0.256061	0.717324	(f) tpt-2 t48h only	At2g29490																	-0.154736	1.30738	-0.536451										0.950457	1.24848	0.938625
267246_at	At2g30250	WRKY DNA-binding protein 25	Nucleus	RNA.regulation of transcription.WRKY	0.0807619	0.934279	-0.0913801	0.923672	1.57521	0.00533219	-0.132513	0.866091	(f) tpt-2 t48h only	At2g30250			0.7	1.9	3	0	0.1	0.2					2.0327
265670_s_at	At2g32190;At2g32210	[AT2G32190, unknown protein; BEST Arabidopsis thaliana protein match is: unknown protein (TAIR:AT2G32210.1); Has 218 Blast hits to 218 proteins in 24 species: Archae - 0; Bacteria - 0; Metazoa - 0; Fungi - 16; Plants - 202; Viruses - 0; Other Eukaryotes -	.	unknown.not assigned	0.365545	0.425344	0.81269	0.0365174	4.93998	4.65781e-09	-0.0959274	0.86036	(f) tpt-2 t48h only	At2g32190		1.08991	1.39	1.9	3.4	0.7	-0.5	-0.5						0.546451	2.19917	0.362204	0.963889	2.4985	-1.16417	0.525371	4.53459	-1.16417	0.727255	2.47732	-1.38629	-0.538557	3.04662	-1.5675	0.614459	2.31853	-1.87728
266995_at	At2g34500	cytochrome P450, family 710, subfamily A, polypeptide 1	Extracellular	misc.cytochrome P450	-0.216674	0.721783	0.0256118	0.972792	1.79172	0.000244159	-0.231518	0.660071	(f) tpt-2 t48h only	At2g34500														-0.258258	0.615598	1.47729
263948_at	At2g35980	Late embryogenesis abundant (LEA) hydroxyproline-rich glycoprotein family	Mitochondrion	development.unspecified	0.0526768	0.966971	0.171013	0.882255	1.90661	0.00866143	-0.0825063	0.937959	(f) tpt-2 t48h only	At2g35980																	-1.26145	1.07587	-0.504337
267028_at	At2g38470	WRKY DNA-binding protein 33	Nucleus	RNA.regulation of transcription.WRKY	-0.0198367	0.98578	0.228734	0.796863	1.86519	0.00324895	-0.578485	0.390922	(f) tpt-2 t48h only	At2g38470			3.57	3.7	4.1	0.5	0.1	0.9	-0.897202			1.85071	2.80902																0.396179	1.01071	-0.101209
260522_x_at	At2g41730	unknown protein; BEST Arabidopsis thaliana protein match is: unknown protein (TAIR:AT5G24640.1); Has 25 Blast hits to 25 proteins in 5 species: Archae - 0; Bacteria - 0; Metazoa - 0; Fungi - 0; Plants - 25; Viruses - 0; Other Eukaryotes - 0 (source: NCBI	Nucleus	unknown.not assigned	-0.0937138	0.910843	0.344328	0.553986	4.69791	1.12539e-07	-0.436151	0.408051	(f) tpt-2 t48h only	At2g41730
267559_at	At2g45570	cytochrome P450, family 76, subfamily C, polypeptide 2	Extracellular	misc.cytochrome P450	0.0930932	0.874262	0.220648	0.624944	1.73679	5.83642e-05	0.206561	0.628814	(f) tpt-2 t48h only	At2g45570		1.3722												1.84551	-0.0734035	2.95844
266752_at	At2g47000	ATP binding cassette subfamily B4	Nucleus	transport.ABC transporters and multidrug resistance systems	-0.0891096	0.935943	-0.522971	0.484039	1.74663	0.006406	-0.494298	0.495948	(f) tpt-2 t48h only	At2g47000		1.39502	-0.59	-0.1	4.4	0.2	-0.2	0.2
258947_at	At3g01830	Calcium-binding EF-hand family protein	Nucleus	signalling.calcium	0.0735325	0.942996	0.0273329	0.978299	2.31985	0.000364089	-0.100632	0.903613	(f) tpt-2 t48h only	At3g01830		1.35253	4.12	4.6	5.3	-0.2	-0.3	-0.1
259105_at	At3g05500	Rubber elongation factor protein (REF)	Cytoplasm	unknown	-0.267852	0.49909	0.0193498	0.972785	1.67394	3.35894e-05	-0.557898	0.0887568	(f) tpt-2 t48h only	At3g05500			-0.01	0.5	2.1	0	-0.4	-0.1					1.44796
259040_at	At3g09270	glutathione S-transferase TAU 8	Cytoplasm	misc.glutathione S transferases	-0.0885092	0.909021	-0.126304	0.851467	1.8009	0.000313062	-0.134256	0.82426	(f) tpt-2 t48h only	At3g09270														0.00238411	-0.277476	-1.24486
258252_at	At3g15720	Pectin lyase-like superfamily protein	Unknown	cell wall.degradation	-0.0616055	0.935821	-0.455169	0.349117	1.61033	0.000715819	0.122786	0.838649	(f) tpt-2 t48h only	At3g15720														-0.732212	0.107609	-1.69287	-0.282563	2.30812	0.824197	1.29977	0.840188	0.824197	-1.83718	1.35364	-0.444754				0.0760465	2.08145	1.26822
256933_at	At3g22600	Bifunctional inhibitor/lipid-transfer protein/seed storage 2S albumin superfamily protein	Cell membrane	misc.protease inhibitor/seed storage/lipid transfer protein	0.0693657	0.953813	-0.0721966	0.951883	2.77104	0.000347063	-0.558666	0.474728	(f) tpt-2 t48h only	At3g22600		1.20236												0.0638081	0.678742	1.58244
256833_at	At3g22910	ATPase E1-E2 type family protein / haloacid dehalogenase-like hydrolase family protein	Unknown	signalling.calcium	-0.217766	0.602801	0.126367	0.783232	2.10162	3.90166e-06	0.331619	0.33849	(f) tpt-2 t48h only	At3g22910			0.61	0.8	2.2	0.1	-0.5	-1.4						-0.971939	0.620405	-1.49403	-0.555588	0.209788	-1.06628	2.39017	-0.56073	-1.06628							0.789765	-2.05036	-1.61493
258277_at	At3g26830	Cytochrome P450 superfamily protein	Unknown	misc.cytochrome P450	0.175064	0.9075	-0.0470879	0.975323	2.60503	0.00335224	-0.936182	0.310793	(f) tpt-2 t48h only	At3g26830		1.61582	-0.54	0.1	3.8	0.7	-0.1	-0.2																					0.0323609	1.16054	0.90414
256576_at	At3g28210	zinc finger (AN1-like) family protein	Nucleus	RNA.regulation of transcription.zink finger/related	-0.107496	0.874697	0.327397	0.501146	3.25346	6.07966e-07	0.379794	0.400689	(f) tpt-2 t48h only	At3g28210		1.39678	1.26	1.9	5.2	0.1	-0.1	1.1						0.112146	0.305059	1.08387				-0.384075	1.15383	0.0182981
252417_at	At3g47480	Calcium-binding EF-hand family protein	Cell membrane	signalling.calcium	0.452226	0.330754	0.184166	0.747925	2.698	3.83195e-06	0.141403	0.798162	(f) tpt-2 t48h only	At3g47480		1.33184
252345_at	At3g48640	unknown protein; FUNCTIONS IN: molecular_function unknown; INVOLVED IN: biological_process unknown; LOCATED IN: endomembrane system; EXPRESSED IN: 10 plant structures; EXPRESSED DURING: 10 growth stages; CONTAINS InterPro DOMAIN/s: Protein of unknown func	Unknown	unknown.not assigned	0.394306	0.47375	0.434206	0.399132	1.76203	0.000471588	0.291613	0.588138	(f) tpt-2 t48h only	At3g48640		1.45289	1.65	2.4	2.4	0	-0.2	-0.1
252346_at	At3g48650	pseudogene, At14a-related protein, similar to At14a (GI:11994571 and GI:11994573) (Arabidopsis thaliana)	.	unknown	0.131538	0.906491	-0.0639185	0.954443	1.69485	0.00822141	-0.0305145	0.974442	(f) tpt-2 t48h only	At3g48650			3.55	3.7	4.4	-0.2	-0.3	0.4												0.0568245	0.258679	1.71049
252334_at	At3g48850	phosphate transporter 3;2	Mitochondrion	transport.mitochondrial metabolite transporters	0.226764	0.679034	0.0511352	0.94054	2.13573	2.40272e-05	-0.0768918	0.892173	(f) tpt-2 t48h only	At3g48850		1.05382
252131_at	At3g50930	cytochrome BC1 synthesis	Cell membrane	protein.degradation	0.451177	0.470198	0.613072	0.270342	1.55445	0.00350724	-0.127987	0.859999	(f) tpt-2 t48h only	At3g50930		1.29234	2.54	3.6	4.2	0	-0.3	0.4												1.11021	1.19698	0.494401
252076_at	At3g51660	Tautomerase/MIF superfamily protein	Unknown	unknown	0.33949	0.447406	-0.00410058	0.994719	2.78565	1.18624e-06	-0.222466	0.621151	(f) tpt-2 t48h only	At3g51660			0.35	0.6	3	0.2	-0.1	0.4					2.51168	-0.114939	-0.163513	1.15708													0.563158	1.31184	1.33007
246305_at	At3g51890	Clathrin light chain protein	Nucleus	unknown.not assigned	0.387759	0.478462	0.457042	0.363954	1.55936	0.00120045	0.394001	0.433708	(f) tpt-2 t48h only	At3g51890			0.22	1	1.6	0.1	-0.1	-0.1		-0.626726	-0.626726		0.795507																0.357582	-1.17876	0.100448
252060_at	At3g52430	alpha/beta-Hydrolases superfamily protein	Nucleus	stress.biotic	0.309066	0.532033	0.382703	0.392823	1.92568	6.23122e-05	0.206459	0.672965	(f) tpt-2 t48h only	At3g52430		1.02078	1.49	1.9	1.9	0.2	-0.3	-0.3						0.198563	-0.731072	-1.27943
251895_at	At3g54420	homolog of carrot EP3-3 chitinase	Extracellular	stress.biotic	0.315991	0.589852	0.252288	0.674383	1.62189	0.000921152	0.0573918	0.931253	(f) tpt-2 t48h only	At3g54420		1.3504	0.87	1.3	1.4	0.4	0.3	0.5						-0.458381	-0.306807	-1.31998							-1.07752	-0.437444	-0.0189058
255543_at	At4g01870	tolB protein-related	Nucleus	unknown	0.345968	0.66259	0.181099	0.835763	2.83409	6.23122e-05	-0.205174	0.792777	(f) tpt-2 t48h only	At4g01870			1.22	2.3	4.1	1.1	1.4	1.9	-2.37061	-1.19516	-1.19516	4.45686	5.41669	-0.299799	0.649734	1.53613				-2.20049	0.340979	0.572957	-0.35656	0.777516	1.13994
255430_at	At4g03320	translocon at the inner envelope membrane of chloroplasts 20-IV	Mitochondrion	protein.targeting	0.360765	0.401932	0.814823	0.0276322	1.61527	0.000162211	0.167788	0.72047	(f) tpt-2 t48h only	At4g03320														-1.34472	0.142691	1.56066							-1.27411	-0.300049	0.168973				-1.47657	-1.05325	-0.176713
254869_at	At4g11890	Protein kinase superfamily protein	Unknown	protein.postranslational modification	0.465775	0.561758	0.456005	0.55511	3.02094	7.33637e-05	0.174277	0.842691	(f) tpt-2 t48h only	At4g11890		1.17339							-1.34187			0.680849	2.32175																-0.262882	0.830807	-1.12469
254741_s_at	At4g13900;At4g13920	[AT4G13900, pseudogene, similar to NL0D, contains leucine rich-repeat domains Pfam:PF00560, INTERPRO:IPR001611; similar to Cf-4A protein (Lycopersicon esculentum) gi|3097197|emb|CAA73187; blastp match of 33% identity and 2.9e-93 P-value to GP|4235641|gb|A	.	stress.biotic.PR-proteins	0.319671	0.575096	0.522956	0.27607	1.66676	0.00063148	0.399479	0.419348	(f) tpt-2 t48h only	At4g13900
254262_at	At4g23470	PLAC8 family protein	Nucleus	unknown.hydroxyproline rich proteins	0.467565	0.306053	0.516343	0.232263	1.57558	0.000490789	0.285051	0.550898	(f) tpt-2 t48h only	At4g23470												0.509347	1.33467
253628_at	At4g30280	xyloglucan endotransglucosylase/hydrolase 18	Extracellular	cell wall.modification	-0.189188	0.755254	-0.347509	0.474968	1.75174	0.000223101	-0.179381	0.734939	(f) tpt-2 t48h only	At4g30280			3.92	4.6	5.7	-0.5	-0.1	1.9												-0.280582	1.42051	0.0525072
253485_at	At4g31800	WRKY DNA-binding protein 18	Nucleus	RNA.regulation of transcription.WRKY	0.177356	0.832236	0.6036	0.297504	2.29986	0.000183624	0.0144837	0.986392	(f) tpt-2 t48h only	At4g31800		1.50336	1.94	3.5	3	0.1	-0.6	-0.3				0.853321	1.18656	-1.25148	-0.929785	-0.744076				1.26328	0.431609	0.454072							2.33531	2.77502	1.49742
253046_at	At4g37370	cytochrome P450, family 81, subfamily D, polypeptide 8	Extracellular	misc.cytochrome P450	-0.029549	0.974341	0.143714	0.857425	3.38461	4.00786e-06	-0.21165	0.752731	(f) tpt-2 t48h only	At4g37370			-0.56	1.1	4.4	0.2	0.3	1.2
252984_at	At4g37990	elicitor-activated gene 3-2	Cytoplasm	secondary metabolism.phenylpropanoids	-0.421478	0.325292	-0.164874	0.757463	2.8194	1.19966e-06	0.0111238	0.984998	(f) tpt-2 t48h only	At4g37990		1.09115	0.4	0	3.4	0.5	0.7	0.4
252993_at	At4g38540	FAD/NAD(P)-binding oxidoreductase family protein	Mitochondrion	misc.oxidases	-0.245258	0.771152	-0.165875	0.84781	1.57645	0.00605991	-0.468697	0.464856	(f) tpt-2 t48h only	At4g38540			0.21	0.7	1.4	0.3	0.1	0.3		-0.819408	-0.819408	1.00829	2.4903	-0.210928	-0.021157	-1.03008
252908_at	At4g39670	Glycolipid transfer protein (GLTP) family protein	Cytoplasm	unknown.not assigned	-0.112253	0.895428	0.0606514	0.943683	3.29766	3.41385e-06	-0.0277438	0.970371	(f) tpt-2 t48h only	At4g39670		1.37282	2.75	3.5	6.4	0.2	-0.2	0.8						1.42364	4.13289	4.07846
250670_at	At5g06860	polygalacturonase inhibiting protein 1	Extracellular	cell wall.degradation	0.027784	0.971519	-0.510292	0.277799	1.71386	0.000418242	-0.587037	0.194042	(f) tpt-2 t48h only	At5g06860			0.11	1.2	2.2	0.2	0.7	0.9				2.29149	2.33663							-2.20677	0.861675	-0.0150894	0.262871	0.147982	1.0493
246018_at	At5g10695	unknown protein; BEST Arabidopsis thaliana protein match is: unknown protein (TAIR:AT5G57123.1); Has 30201 Blast hits to 17322 proteins in 780 species: Archae - 12; Bacteria - 1396; Metazoa - 17338; Fungi - 3422; Plants - 5037; Viruses - 0; Other Eukaryot	Extracellular	unknown.not assigned	0.00890023	0.989312	0.128761	0.820118	2.44198	4.80785e-06	-0.244575	0.589079	(f) tpt-2 t48h only	At5g10695		1.44321	1.22	3.3	4.7	0.1	0	0.9				2.05426	3.47025
250351_at	At5g12030	heat shock protein 17.6A	Cytoplasm	stress.abiotic.heat	0.259242	0.86082	0.880178	0.386957	2.48841	0.00639303	-0.266001	0.829993	(f) tpt-2 t48h only	At5g12030		1.09282												1.34789	1.02609	0.855258	-0.707856	0.982341	-1.25847	-1.02619	1.05453	-1.25847	1.28622	1.14302	0.159398	0.362799	1.3518	-0.208807	1.38192	0.783932	-0.691148
250279_at	At5g13200	GRAM domain family protein	Cytoplasm	hormone metabolism.abscisic acid	0.193743	0.779975	-0.25379	0.681795	1.79641	0.000491387	-0.249083	0.663624	(f) tpt-2 t48h only	At5g13200	1.07304		0.36	0.4	2.8	-0.2	-0.3	-0.4						0.572098	2.08091	3.08292										-0.497436	1.0322	-0.180443	0.226175	1.61969	0.308578
250286_at	At5g13320	Auxin-responsive GH3 family protein	Nucleus	hormone metabolism.auxin	0.134581	0.855862	0.547378	0.261698	2.43566	2.45109e-05	-0.149429	0.808201	(f) tpt-2 t48h only	At5g13320		1.59038
250054_at	At5g17860	calcium exchanger 7	Unknown	transport.calcium	0.220565	0.589092	0.297342	0.408008	1.53567	6.23122e-05	0.32962	0.332941	(f) tpt-2 t48h only	At5g17860			-0.38	1	2.4	-0.1	0.4	-0.1	-0.50967				0.836572	0.276757	0.730598	1.69654													1.32334	1.56248	1.2942
246099_at	At5g20230	blue-copper-binding protein	Cell membrane	misc.plastocyanin-like	-0.331972	0.84829	1.33341	0.245595	5.90811	2.06759e-05	0.809068	0.514709	(f) tpt-2 t48h only	At5g20230	-2.00916	1.32829	0.57	1.7	3.5	0	-0.1	0.4	-1.40927	-2.03813	-2.03813		3.20409	-0.0739124	-1.20843	1.24108
246133_at	At5g20960	aldehyde oxidase 1	Unknown	misc	-0.228121	0.643812	-0.55896	0.136782	1.73692	7.94351e-05	-0.46637	0.224378	(f) tpt-2 t48h only	At5g20960									-0.679719	-0.808066	-0.808066		1.59731
249777_at	At5g24210	alpha/beta-Hydrolases superfamily protein	Nucleus	lipid metabolism.lipid degradation	0.29638	0.721299	0.309766	0.690815	1.57986	0.00726393	0.869066	0.14757	(f) tpt-2 t48h only	At5g24210		1.13878												-0.604707	-1.02874	-0.88035	-0.41601	-1.24425	0.904796				-1.09647	-0.354346	0.705952	-0.131974	-0.126649	1.0497	-1.08823	-1.40997	-0.0387324
246927_s_at	At5g25260;At5g25250	[AT5G25260, SPFH/Band 7/PHB domain-containing membrane-associated protein family];[AT5G25250, SPFH/Band 7/PHB domain-containing membrane-associated protein family]	.	unknown.not assigned	0.135939	0.906863	0.411682	0.627484	2.62597	0.000398651	-0.0295707	0.976655	(f) tpt-2 t48h only	At5g25260
246831_at	At5g26340	Major facilitator superfamily protein	Cell membrane	transporter.sugars	0.0287741	0.971903	-0.262014	0.662253	2.66704	1.14271e-05	-0.21632	0.70627	(f) tpt-2 t48h only	At5g26340			-0.43	0.5	3.2	0	-0.1	-0.1	-1.26715			1.76405		0.585659	1.2951	3.22545													-0.150317	0.980492	1.96023
249481_at	At5g38900	Thioredoxin superfamily protein	Unknown	unknown	0.166194	0.8368	0.0503026	0.955135	1.84823	0.000818803	-0.0478525	0.950387	(f) tpt-2 t48h only	At5g38900									-1.09326				2.19909										1.24898	1.11395	0.0309529
249417_at	At5g39670	Calcium-binding EF-hand family protein	Cell membrane	signalling.calcium	0.141875	0.847902	0.524313	0.293664	1.56259	0.00138534	-0.264509	0.635312	(f) tpt-2 t48h only	At5g39670		1.40908	1.97	2.5	1.4	0.3	-0.4	-0.5	-1.03427			1.50654	1.52455	0.765295	0.478176	-1.16318				1.44347	1.00638	-0.409108
249346_at	At5g40780	lysine histidine transporter 1	Cell membrane	transport.amino acids	0.027533	0.979448	0.602901	0.382313	1.75339	0.00500558	-0.303358	0.691229	(f) tpt-2 t48h only	At5g40780									-0.68161				1.25563							-1.31803	0.230137	-0.398586							-0.205987	-0.339954	-1.27838
249197_at	At5g42380	calmodulin like 37	Unknown	signalling.calcium	0.11441	0.895919	0.273133	0.686205	2.58157	4.11482e-05	-0.0187842	0.980454	(f) tpt-2 t48h only	At5g42380			3.57	3.7	6.2	0.4	-0.1	0.9
249021_at	At5g44820	Nucleotide-diphospho-sugar transferase family protein	Chloroplast	unknown.not assigned	0.383925	0.453991	0.151735	0.80878	1.54634	0.000853306	-0.22053	0.676735	(f) tpt-2 t48h only	At5g44820												-0.5975
248821_at	At5g47070	Protein kinase superfamily protein	Nucleus	protein.postranslational modification	-0.0675607	0.933596	-0.108048	0.882895	1.78553	0.000456758	-0.332932	0.532403	(f) tpt-2 t48h only	At5g47070			1.92	2.8	2.6	0.3	0	0.1				0.661347	1.21572
248698_at	At5g48380	BAK1-interacting receptor-like kinase 1	Cell membrane	signalling.receptor kinases	0.44075	0.447507	0.29054	0.644841	1.69031	0.0011679	-0.339655	0.551115	(f) tpt-2 t48h only	At5g48380			0.72	1.5	1.9	0.1	0	-0.1					1.37866
247723_at	At5g59220	highly ABA-induced PP2C gene 1	Cell membrane	hormone metabolism.abscisic acid	0.0813192	0.867763	0.0524336	0.915482	1.49586	3.95757e-05	0.199841	0.562317	(f) tpt-2 t48h only	At5g59220	3.00292		-0.18	0.7	3.4	0	0.3	-1.1		-0.840752	-0.840752		0.587995	2.00342	3.59396	5.70563
247655_at	At5g59820	C2H2-type zinc finger family protein	Nucleus	RNA.regulation of transcription.zink finger/related	0.307798	0.729685	0.358732	0.662246	3.04245	6.20012e-05	0.348819	0.648031	(f) tpt-2 t48h only	At5g59820			3.56	4	5.4	0.8	0.4	1.4						0.686115	1.30838	0.977036													0.475966	1.51668	0.172698
247327_at	At5g64120	Peroxidase superfamily protein	Extracellular	misc.oxygenases/peroxidases	0.375586	0.736778	0.0240199	0.985282	2.92766	0.000596983	-0.448535	0.633443	(f) tpt-2 t48h only	At5g64120			1.23	3.2	3	0.6	0.2	0.7				1.23468	3.0068							-1.12014	-0.0697298	0.0798491
267357_at	At2g40000	ortholog of sugar beet HS1 PRO-1 2	Mitochondrion	unknown.not assigned	-1.93288	6.25308e-05	-1.78088	9.83165e-05	0.226152	0.633081	-1.28842	0.00208533	(g) tpt-2 t48h none	At2g40000			3	3.2	3.1	0.9	0.6	0.9	-0.646237			1.53725	0.603691	0.286292	1.23153	0.940296				-0.533862	1.13042	-0.13954	0.361016	1.06958	0.361966
247925_at	At5g57560	Xyloglucan endotransglucosylase/hydrolase family protein	Chloroplast	cell wall.modification	-2.04494	0.00130093	-3.68184	4.49606e-06	-0.444862	0.503639	-4.43627	1.09447e-06	(g) tpt-2 t48h none	At5g57560			3.67	3.6	3.8	0.1	0.2	0.2	-0.520739	-1.71477	-1.71477	1.24118	1.49	0.772199	-0.230311	1.71357				1.2191	2.33328	0.305797	-0.889908	-0.948277	-1.3122

## Sheet: (C) t4h sugars
ATH1 probe set	AGI code	Description	Localisation	Functional Annotation	Col-0 (4) vs Col-0 (0)	Adj. P-value	adg1-1 (4) vs adg1-1 (0)	Adj. P-value	tpt-2 (4) vs tpt-2 (0)	Adj. P-value	adg1-1/tpt-2 (4) vs adg1-1/tpt-2 (0)	Adj. P-value	Querie	AGI code	(a) seedlings + vs - sucrose	(b) pho3 vs wild type
254833_s_at	At4g12280;At4g12290	[AT4G12280, copper amine oxidase family protein];[AT4G12290, Copper amine oxidase family protein]	.	misc.oxidases	2.29767	8.66463e-06	2.29124	8.80385e-06	2.30776	1.47295e-05	1.35925	0.00108749	(a) all t4h	At4g12280	2.99129
245928_s_at	At5g24770;At5g24780	[AT5G24770, vegetative storage protein 2];[AT5G24780, vegetative storage protein 1]	.	development.storage proteins	3.07329	7.51917e-05	2.92071	0.0001236	3.29817	6.39621e-05	1.9197	0.00369436	(a) all t4h	At5g24770	2.40136
264400_at	At1g61800	glucose-6-phosphate/phosphate translocator 2	Chloroplast	transport.envelope metabolite transporters	5.5359	1.80007e-05	6.72656	2.26097e-06	3.6983	0.00120512	3.8744	0.000477351	(a) all t4h	At1g61800	2.26497	1.39596
264987_at	At1g27030	unknown protein; BEST Arabidopsis thaliana protein match is: unknown protein (TAIR:AT1G27020.1); Has 504 Blast hits to 502 proteins in 169 species: Archae - 0; Bacteria - 299; Metazoa - 0; Fungi - 0; Plants - 67; Viruses - 0; Other Eukaryotes - 138 (sourc	Unknown	unknown.not assigned	1.91192	1.76906e-05	1.99297	1.12237e-05	1.10154	0.00378555	1.38726	0.000342999	(a) all t4h	At1g27030	1.69286
262748_at	At1g28610	GDSL-like Lipase/Acylhydrolase superfamily protein	Extracellular	misc.GDSL-motif lipase	2.58099	1.4897e-06	2.50666	1.84226e-06	2.50346	3.6909e-06	1.86409	4.03e-05	(a) all t4h	At1g28610	1.65408
260549_at	At2g43535	Scorpion toxin-like knottin superfamily protein	Extracellular	stress.biotic.PR-proteins	1.52377	0.000190625	2.0492	1.00355e-05	1.76297	8.00236e-05	1.60496	0.000107359	(a) all t4h	At2g43535	1.58764
265768_at	At2g48020	Major facilitator superfamily protein	Unknown	transporter.sugars	-2.7824	2.25179e-08	-2.17426	2.35022e-07	-2.51315	1.25084e-07	-2.3068	1.78714e-07	(a) all t4h	At2g48020	-1.03504
266363_at	At2g41250	Haloacid dehalogenase-like hydrolase (HAD) superfamily protein	Unknown	unknown	-5.09184	6.97741e-09	-5.56971	2.67383e-09	-3.27623	1.25048e-06	-3.9596	1.17635e-07	(a) all t4h	At2g41250	-1.03813
248564_at	At5g49700	Predicted AT-hook DNA-binding family protein	Nucleus	RNA.regulation of transcription.misc	-1.82916	0.00139055	-1.72552	0.00213994	-2.08922	0.000675772	-1.64411	0.00276452	(a) all t4h	At5g49700	-1.04772
249128_at	At5g43440	2-oxoglutarate (2OG) and Fe(II)-dependent oxygenase superfamily protein	Cytoplasm	hormone metabolism.ethylene	1.90635	3.82243e-06	1.24147	0.00026499	1.7589	1.54265e-05	1.18273	0.0003716	(a) all t4h	At5g43440	-1.06914
245925_at	At5g28770	bZIP transcription factor family protein	Nucleus	RNA.regulation of transcription.bZIP	-3.98695	8.41623e-09	-3.71125	1.5771e-08	-2.40668	3.22499e-06	-2.02898	1.10064e-05	(a) all t4h	At5g28770	-1.06995
259373_at	At1g69160	unknown protein; BEST Arabidopsis thaliana protein match is: unknown protein (TAIR:AT3G13980.1); Has 173 Blast hits to 172 proteins in 54 species: Archae - 0; Bacteria - 0; Metazoa - 25; Fungi - 33; Plants - 84; Viruses - 2; Other Eukaryotes - 29 (source:	Mitochondrion	unknown.not assigned	-3.41946	1.42354e-06	-3.39688	1.33872e-06	-1.80228	0.00109895	-2.76101	1.33416e-05	(a) all t4h	At1g69160	-1.07848
265999_at	At2g24100	unknown protein; BEST Arabidopsis thaliana protein match is: unknown protein (TAIR:AT4G30780.1); Has 101 Blast hits to 101 proteins in 16 species: Archae - 0; Bacteria - 0; Metazoa - 0; Fungi - 0; Plants - 95; Viruses - 0; Other Eukaryotes - 6 (source: NC	Nucleus	unknown.not assigned	-2.08627	4.83154e-06	-2.02329	6.44794e-06	-1.35631	0.000524747	-1.35438	0.000303567	(a) all t4h	At2g24100	-1.08584
250217_at	At5g14120	Major facilitator superfamily protein	Unknown	development.unspecified	-1.75559	2.50786e-06	-1.02132	0.000505466	-1.25457	0.000128077	-1.43243	2.11869e-05	(a) all t4h	At5g14120	-1.0937
264843_at	At1g03400	2-oxoglutarate (2OG) and Fe(II)-dependent oxygenase superfamily protein	Cytoplasm	hormone metabolism.ethylene	-2.00293	3.29026e-05	-1.50997	0.000459482	-1.22282	0.00385341	-1.77585	9.78147e-05	(a) all t4h	At1g03400	-1.1075
250099_at	At5g17300	Homeodomain-like superfamily protein	Nucleus	RNA.regulation of transcription.MYB/MYB related	-5.42306	1.69183e-10	-5.08108	4.59566e-10	-4.74526	5.059e-10	-4.55841	9.75586e-10	(a) all t4h	At5g17300	-1.1561
249415_at	At5g39660	cycling DOF factor 2	Nucleus	RNA.regulation of transcription.zink finger/related	-2.5891	1.85121e-07	-1.83626	6.07024e-06	-2.54988	3.79414e-07	-1.84036	6.61322e-06	(a) all t4h	At5g39660	-1.1667
249741_at	At5g24470	pseudo-response regulator 5	Nucleus	RNA.regulation of transcription.Polycomb Group	3.09909	3.0625e-09	3.00925	3.27456e-09	3.27624	2.07291e-09	3.45002	1.13316e-09	(a) all t4h	At5g24470	-1.20283
263252_at	At2g31380	salt tolerance homologue	Nucleus	RNA.regulation of transcription.zink finger/related	-1.58627	7.07073e-08	-1.11036	2.72962e-06	-1.34226	7.31636e-07	-1.55199	1.11025e-07	(a) all t4h	At2g31380	-1.21576
258497_at	At3g02380	CONSTANS-like 2	Nucleus	development.unspecified	-3.50516	1.24088e-08	-3.27383	2.05876e-08	-3.36109	5.16771e-08	-3.35669	2.88181e-08	(a) all t4h	At3g02380	-1.22901
260603_at	At1g55960	Polyketide cyclase/dehydrase and lipid transport superfamily protein	Unknown	signalling.lipids	-3.43469	3.53049e-08	-3.07309	8.98784e-08	-2.14575	7.80396e-06	-2.96456	1.77801e-07	(a) all t4h	At1g55960	-1.23057
260037_at	At1g68840	related to ABI3/VP1 2	Nucleus	RNA.regulation of transcription.AP2/EREBP	-3.84075	7.06668e-07	-3.67672	9.74227e-07	-4.21495	4.73151e-07	-3.75255	1.02504e-06	(a) all t4h	At1g68840	-1.23282
245264_at	At4g17245	RING/U-box superfamily protein	Unknown	protein.degradation.ubiquitin	-3.76262	3.67814e-07	-3.46642	7.11413e-07	-1.9805	0.000366155	-2.39891	3.63295e-05	(a) all t4h	At4g17245	-1.2595
245866_s_at	At1g57990;At1g57980	[AT1G57990, purine permease 18];[AT1G57980, Nucleotide-sugar transporter family protein]	plasma membrane	transport.nucleotides	-2.51857	9.29753e-07	-2.55835	6.43415e-07	-2.28543	4.47299e-06	-2.64181	6.10694e-07	(a) all t4h	At1g57990	-1.28732
252415_at	At3g47340	glutamine-dependent asparagine synthase 1	Cytoplasm	amino acid metabolism.synthesis	-2.59222	1.24069e-05	-2.43097	2.37177e-05	-1.92102	0.000366155	-3.18649	1.63473e-06	(a) all t4h	At3g47340	-1.37634
260770_at	At1g49200	RING/U-box superfamily protein	Unknown	protein.degradation.ubiquitin	-2.62716	7.89676e-07	-1.8319	3.10645e-05	-2.07419	1.5557e-05	-1.76805	4.34396e-05	(a) all t4h	At1g49200	-1.4769
265511_at	At2g05540	Glycine-rich protein family	Extracellular	unknown.glycine rich proteins	-2.63281	3.17246e-07	-3.12281	3.91573e-08	-2.00268	9.25697e-06	-2.53169	5.24216e-07	(a) all t4h	At2g05540	-1.49348	-2.18883
259834_at	At1g69570	Dof-type zinc finger DNA-binding family protein	Nucleus	RNA.regulation of transcription.zink finger/related	-2.11737	4.25527e-07	-1.74191	2.92659e-06	-2.58658	1.16688e-07	-1.41223	2.72479e-05	(a) all t4h	At1g69570	-1.53974
245558_at	At4g15430	ERD (early-responsive to dehydration stress) family protein	Chloroplast plasma membrane	stress.abiotic.drought/salt	-2.35596	1.27228e-06	-1.44295	0.000172841	-2.34157	2.33086e-06	-1.45218	0.000147308	(a) all t4h	At4g15430	-1.66922
252167_at	At3g50560	NAD(P)-binding Rossmann-fold superfamily protein	Unknown	misc.short chain dehydrogenase/reductase (SDR)	-2.20304	1.38485e-06	-2.14094	1.64826e-06	-1.60013	6.24877e-05	-1.71934	1.80066e-05	(a) all t4h	At3g50560	-1.6943
246854_at	At5g26200	Mitochondrial substrate carrier family protein	Mitochondrion	transport.mitochondrial metabolite transporters	-1.76274	6.41424e-06	-0.794649	0.00744333	-1.14748	0.000655026	-1.0624	0.00072502	(a) all t4h	At5g26200	-2.12274
254185_at	At4g23990	cellulose synthase like G3	Cell membrane	cell wall.cellulose synthesis	1.70032	1.81746e-06	1.73686	1.30999e-06	2.05849	4.36838e-07	1.30141	2.85575e-05	(a) all t4h	At4g23990		1.11626
265530_at	At2g06050	oxophytodienoate-reductase 3	Unknown	hormone metabolism.jasmonate	1.84839	2.14619e-05	1.23649	0.000918969	1.75859	6.16721e-05	0.992004	0.00447746	(a) all t4h	At2g06050		1.06743
264186_at	At1g54570	Esterase/lipase/thioesterase family protein	Chloroplast	lipid metabolism.TAG synthesis	2.34508	5.54294e-06	2.79748	7.65174e-07	2.63588	3.02649e-06	2.18983	1.20455e-05	(a) all t4h	At1g54570		1.06624
250083_at	At5g17220	glutathione S-transferase phi 12	Cytoplasm	misc.glutathione S transferases	1.55363	0.0017888	2.67598	1.0872e-05	1.48425	0.00358956	2.3714	3.69394e-05	(a) all t4h	At5g17220		1.57068
266532_at	At2g16890	UDP-Glycosyltransferase superfamily protein	Chloroplast	misc.UDP glucosyl and glucoronyl transferases	1.85039	1.04319e-06	2.55997	2.51971e-08	1.41231	2.84477e-05	1.90907	8.44752e-07	(a) all t4h	At2g16890		1.33617
245624_at	At4g14090	UDP-Glycosyltransferase superfamily protein	Chloroplast	misc.UDP glucosyl and glucoronyl transferases	1.82433	0.00130518	2.52081	6.98604e-05	1.45799	0.00952612	1.62991	0.00272911	(a) all t4h	At4g14090		1.61042
260955_at	At1g06000	UDP-Glycosyltransferase superfamily protein	Chloroplast	misc.UDP glucosyl and glucoronyl transferases	1.80337	0.000145414	2.58839	3.63382e-06	1.57651	0.0007531	1.55258	0.000498064	(a) all t4h	At1g06000		1.34655
265475_at	At2g15620	nitrite reductase 1	Chloroplast	N-metabolism	1.69505	5.0631e-06	1.75415	3.35173e-06	0.997524	0.00124349	1.9134	1.61426e-06	(a) all t4h	At2g15620		-1.00405
265147_at	At1g51380	DEA(D/H)-box RNA helicase family protein	Nucleus	protein.synthesis	2.98878	9.16774e-09	2.5278	4.31746e-08	2.19632	4.36838e-07	3.2797	4.81109e-09	(a) all t4h	At1g51380		1.97234
253245_at	At4g34590;At4g34588	[AT4G34590, G-box binding factor 6];[AT4G34588, conserved peptide upstream open reading frame 2]	.	RNA.regulation of transcription.bZIP	1.97679	1.49644e-06	2.33158	2.23017e-07	0.835232	0.00628719	2.00881	1.40927e-06	(a) all t4h	At4g34590		1.12485
247575_at	At5g61030	glycine-rich RNA-binding protein 3	Unknown	RNA.RNA binding	1.86349	3.3092e-06	2.1905	5.09107e-07	1.27977	0.000227091	2.43411	2.26927e-07	(a) all t4h	At5g61030		1.21364
245628_at	At1g56650	production of anthocyanin pigment 1	Nucleus	secondary metabolism.flavonoids	3.9276	4.73943e-05	3.73111	7.7654e-05	3.30542	0.000380497	2.4849	0.00237385	(a) all t4h	At1g56650		1.22775
250533_at	At5g08640	flavonol synthase 1	Cytoplasm	secondary metabolism.flavonoids	1.8231	0.00277719	3.78473	2.68891e-06	2.03843	0.00161832	2.89612	4.25863e-05	(a) all t4h	At5g08640		1.03306
259925_at	At1g75040	pathogenesis-related gene 5	Extracellular	stress.biotic	2.41918	0.00316419	2.87164	0.000763242	2.71893	0.00178355	2.27576	0.0041734	(a) all t4h	At1g75040		1.80594
260410_at	At1g69870	nitrate transporter 1.7	Chloroplast unknown	transport.peptides/oligopeptides	2.35655	4.67299e-09	2.62534	1.45376e-09	1.84084	1.16688e-07	2.25129	1.03631e-08	(a) all t4h	At1g69870		1.00444
245854_at	At5g13490	ADP/ATP carrier 2	Mitochondrion	transport.unspecified anions/cations	1.67441	1.29325e-05	1.83925	4.68128e-06	1.18638	0.000562726	1.38002	8.34133e-05	(a) all t4h	At5g13490		1.20975
254580_at	At4g19390	Uncharacterised protein family (UPF0114)	Cell membrane	unknown.not assigned	1.62925	2.44851e-05	1.91184	4.51132e-06	1.35322	0.000237992	1.25163	0.0002765	(a) all t4h	At4g19390		1.03878
250194_at	At5g14550	Core-2/I-branching beta-1,6-N-acetylglucosaminyltransferase family protein	Mitochondrion	unknown.not assigned	1.50488	3.14923e-05	1.73996	6.83814e-06	1.02851	0.00153908	1.09509	0.000538791	(a) all t4h	At5g14550		1.07515
248622_at	At5g49360	beta-xylosidase 1	Extracellular	cell wall.degradation	-4.60875	9.02547e-08	-3.1308	4.70241e-06	-2.96235	1.51677e-05	-2.62728	2.96376e-05	(a) all t4h	At5g49360		-1.19348
253161_at	At4g35770	Rhodanese/Cell cycle control phosphatase superfamily protein	Chloroplast	development.unspecified	-1.50492	0.00044712	-3.70162	3.86712e-08	-1.54517	0.00054215	-3.87054	4.3704e-08	(a) all t4h	At4g35770		-1.59362
247374_at	At5g63190	MA3 domain-containing protein	Nucleus	DNA.unspecified	-2.17871	3.50136e-05	-2.36756	1.47384e-05	-1.50882	0.00152145	-1.59589	0.0005618	(a) all t4h	At5g62720		-1.00863
259784_at	At1g29450	SAUR-like auxin-responsive protein family	Mitochondrion	hormone metabolism.auxin	-1.87189	4.46389e-05	-2.19416	8.66347e-06	-1.36336	0.00123637	-1.8085	5.88034e-05	(a) all t4h	At1g29450		-1.43888
253874_at	At4g27450	Aluminium induced protein with YGL and LRDR motifs	Unknown	hormone metabolism.auxin	-3.72974	9.08138e-07	-2.70183	2.41608e-05	-3.09447	1.06917e-05	-2.5604	4.07862e-05	(a) all t4h	At4g27450		-1.14206
246932_at	At5g25190	Integrase-type DNA-binding superfamily protein	Nucleus	hormone metabolism.ethylene	-1.9995	1.93738e-06	-1.5457	2.69454e-05	-1.63604	2.67458e-05	-1.73315	9.21481e-06	(a) all t4h	At5g25190		-1.18373
261570_at	At1g01120	3-ketoacyl-CoA synthase 1	Unknown	lipid metabolism.FA	-1.73592	0.000184132	-2.81647	1.26222e-06	-1.33083	0.00264194	-2.15239	2.29985e-05	(a) all t4h	At1g01120		-1.57165
252950_at	At4g38690	PLC-like phosphodiesterases superfamily protein	Extracellular cell membrane	lipid metabolism.lipid degradation	-2.29716	5.88914e-06	-2.18889	9.55587e-06	-1.35802	0.00135713	-2.25514	7.69114e-06	(a) all t4h	At4g38690		-1.04951
266072_at	At2g18700	trehalose phosphatase/synthase 11	Nucleus	minor CHO metabolism.trehalose	-3.52515	1.01592e-06	-2.57144	2.49172e-05	-2.45	7.08012e-05	-2.00319	0.000250326	(a) all t4h	At2g18700		-1.48583
264339_at	At1g70290	trehalose-6-phosphatase synthase S8	Nucleus	minor CHO metabolism.trehalose	-3.87523	8.41623e-09	-4.48456	1.92541e-09	-2.48646	1.70084e-06	-3.01031	1.56664e-07	(a) all t4h	At1g70290		-1.22465
250110_at	At5g15350	early nodulin-like protein 17	Unknown	misc.plastocyanin-like	-2.19984	1.23081e-07	-1.85713	5.80504e-07	-1.55957	7.59285e-06	-1.82015	1.00103e-06	(a) all t4h	At5g15350		-1.16987
262986_at	At1g23390	Kelch repeat-containing F-box family protein	Nucleus	protein.degradation.ubiquitin	-4.76899	4.67299e-09	-5.48638	1.02131e-09	-2.13007	3.08076e-05	-2.56505	2.94205e-06	(a) all t4h	At1g23390		-1.30828
251017_at	At5g02760	Protein phosphatase 2C family protein	Nucleus	protein.postranslational modification	-2.41334	3.41105e-06	-2.36385	3.96705e-06	-2.14454	2.00184e-05	-1.45884	0.00041795	(a) all t4h	At5g02760		-1.23246
265342_at	At2g18300	basic helix-loop-helix (bHLH) DNA-binding superfamily protein	Nucleus	RNA.regulation of transcription.bHLH	-2.37896	3.59905e-05	-2.64856	1.1662e-05	-1.30671	0.00855418	-1.4632	0.00238129	(a) all t4h	At2g18300		-1.47003
245362_at	At4g17460	Homeobox-leucine zipper protein 4 (HB-4) / HD-ZIP protein	Nucleus	RNA.regulation of transcription.HB	-2.02707	5.44982e-06	-2.26667	1.56388e-06	-1.95769	1.38433e-05	-2.12062	3.84682e-06	(a) all t4h	At4g17460		-1.47919
251272_at	At3g61890	homeobox 12	Nucleus	RNA.regulation of transcription.HB	-2.07846	5.72859e-05	-2.40385	1.27822e-05	-1.18067	0.00936557	-1.94574	9.99043e-05	(a) all t4h	At3g61890		1.33967
260431_at	At1g68190	B-box zinc finger family protein	Nucleus	RNA.regulation of transcription.zink finger/related	-3.72139	6.85994e-09	-3.33385	1.5771e-08	-2.6618	3.79414e-07	-2.93851	9.70342e-08	(a) all t4h	At1g68190		-1.19379
261480_at	At1g14280	phytochrome kinase substrate 2	Chloroplast	signalling.light	-1.66279	2.43766e-07	-1.87509	4.82484e-08	-1.58331	6.96001e-07	-1.89556	7.96323e-08	(a) all t4h	At1g14280		-1.17941
267517_at	At2g30520	Phototropic-responsive NPH3 family protein	Cell membrane	signalling.light	-2.21695	6.85994e-09	-2.85624	5.02414e-10	-1.57254	3.96334e-07	-1.77998	7.96323e-08	(a) all t4h	At2g30520		-1.1926
259417_at	At1g02340	basic helix-loop-helix (bHLH) DNA-binding superfamily protein	Nucleus	signalling.light	-2.73707	6.80425e-07	-3.19755	1.15811e-07	-1.6341	0.000205443	-2.27335	5.11337e-06	(a) all t4h	At1g02340		-2.07539
267516_at	At2g30520	Phototropic-responsive NPH3 family protein	Cell membrane	signalling.light	-3.41952	5.13467e-06	-2.96254	2.2257e-05	-2.06093	0.00103318	-2.49175	0.000113581	(a) all t4h	At2g30520		-1.1926
252906_at	At4g39640	gamma-glutamyl transpeptidase 1	Extracellular	stress.abiotic	-1.81147	1.08176e-06	-1.25455	4.5837e-05	-0.844159	0.00238308	-0.920039	0.000705854	(a) all t4h	At4g39640		-1.15638
252317_at	At3g48720	HXXXD-type acyl-transferase family protein	Cytoplasm	stress.biotic	-1.72436	0.0001566	-2.46188	4.1863e-06	-1.44446	0.00114294	-1.42782	0.000738594	(a) all t4h	At3g48720		-1.19331
249327_at	At5g40890	chloride channel A	Nucleus (tonoplast)	transport.unspecified anions/cations	-1.6948	3.5493e-06	-2.12497	2.71572e-07	-1.12431	0.000335495	-1.09061	0.000250368	(a) all t4h	At5g40890		-1.21397
265724_at	At2g32100	ovate family protein 16	Unknown	unknown	-2.51861	2.45465e-06	-3.22216	1.65635e-07	-1.56088	0.000447973	-2.32088	6.31917e-06	(a) all t4h	At2g32100		-1.2409
256096_at	At1g13650	BEST Arabidopsis thaliana protein match is: 18S pre-ribosomal assembly protein gar2-related (TAIR:AT2G03810.4); Has 3688 Blast hits to 1629 proteins in 255 species: Archae - 22; Bacteria - 222; Metazoa - 684; Fungi - 292; Plants - 62; Viruses - 14; Other	Nucleus	unknown.not assigned	-2.05713	0.000406613	-2.12965	0.000290036	-2.06497	0.00059896	-2.26841	0.000149427	(a) all t4h	At1g13650		-1.23346
265387_at	At2g20670	Protein of unknown function (DUF506)	Nucleus	unknown.not assigned	-2.66211	1.85121e-07	-1.96312	3.96421e-06	-2.15362	2.88182e-06	-2.09104	2.43916e-06	(a) all t4h	At2g20670		-1.195
250665_at	At5g06980	unknown protein; BEST Arabidopsis thaliana protein match is: unknown protein (TAIR:AT3G12320.1); Has 30201 Blast hits to 17322 proteins in 780 species: Archae - 12; Bacteria - 1396; Metazoa - 17338; Fungi - 3422; Plants - 5037; Viruses - 0; Other Eukaryot	Nucleus	unknown.not assigned	-2.84905	4.91487e-08	-2.86293	3.49793e-08	-2.4554	3.96334e-07	-2.53762	1.78714e-07	(a) all t4h	At5g06980		-1.05254
255774_at	At1g18620	unknown protein; BEST Arabidopsis thaliana protein match is: unknown protein (TAIR:AT1G74160.1); Has 1987 Blast hits to 1263 proteins in 207 species: Archae - 0; Bacteria - 172; Metazoa - 665; Fungi - 149; Plants - 271; Viruses - 6; Other Eukaryotes - 724	Nucleus (cytosol)	unknown.not assigned	-2.95649	3.51649e-07	-2.69791	7.63088e-07	-2.2655	9.54213e-06	-2.43886	2.88614e-06	(a) all t4h	At1g18620		-1.08325
258468_at	At3g06070	unknown protein; BEST Arabidopsis thaliana protein match is: unknown protein (TAIR:AT5G19190.1); Has 33 Blast hits to 33 proteins in 12 species: Archae - 0; Bacteria - 0; Metazoa - 1; Fungi - 0; Plants - 32; Viruses - 0; Other Eukaryotes - 0 (source: NCBI	Unknown	unknown.not assigned	-3.23593	3.69699e-06	-4.16717	2.23017e-07	-2.53164	7.84159e-05	-2.71664	2.29066e-05	(a) all t4h	At3g06070		-1.47227
253305_at	At4g33666	unknown protein; FUNCTIONS IN: molecular_function unknown; INVOLVED IN: biological_process unknown; LOCATED IN: chloroplast; EXPRESSED IN: 19 plant structures; EXPRESSED DURING: 11 growth stages; Has 30201 Blast hits to 17322 proteins in 780 species: Arch	Unknown	unknown.not assigned	-3.27906	6.04784e-06	-4.74424	1.13048e-07	-1.81843	0.0022882	-2.78787	3.16017e-05	(a) all t4h	At4g33666		-1.17641
255259_at	At4g05020	NAD(P)H dehydrogenase B2	Mitochondrion	mitochondrial electron transport	0.183962	0.705904	-0.154658	0.73829	-0.0407951	0.951068	-1.49988	0.000389322	(b) adg1-1/tpt-2 t4h only	At4g05020	1.21337
251438_s_at	At3g59930;At5g33355	[AT3G59930, Encodes a defensin-like (DEFL) family protein.];[AT5G33355, Defensin-like (DEFL) family protein]	.	stress.biotic.PR-proteins	0.246676	0.565371	-0.725068	0.0425225	-0.0785011	0.895917	-1.51057	0.000225355	(b) adg1-1/tpt-2 t4h only	At3g59930	-1.22349
259705_at	At1g77450	NAC domain containing protein 32	Nucleus	development.unspecified	1.57324	0.000364841	1.2791	0.00203437	1.47375	0.00096362	0.150761	0.732064	(c) adg1-1/tpt-2 t4h none	At1g77450	0.955513	0.839402
246884_at	At5g26220	ChaC-like family protein	Unknown	transport.unspecified anions/cations	1.83164	0.000539144	2.39503	4.30918e-05	2.89598	1.09114e-05	-0.460611	0.335626	(c) adg1-1/tpt-2 t4h none	At5g26220		1.12167
260914_at	At1g02640	beta-xylosidase 2	Extracellular	cell wall.degradation	-1.71738	9.01117e-07	-0.892284	0.000554086	-1.50328	6.1433e-06	-0.0908995	0.729252	(c) adg1-1/tpt-2 t4h none	At1g02640		-0.64008
263019_at	At1g23870	trehalose-phosphatase/synthase 9	Nucleus	minor CHO metabolism.trehalose	-1.70662	1.50269e-06	-0.78403	0.00236224	-1.6583	3.69179e-06	-0.214066	0.387944	(c) adg1-1/tpt-2 t4h none	At1g23870		-1.10297
262369_at	At1g73010	phosphate starvation-induced gene 2	Nucleus	misc.acid and other phosphatases	0.115003	0.823111	3.66625	3.53699e-08	0.237512	0.640711	-0.038429	0.93448	(d) adg1-1 t4h only	At1g73010	4.13031
254606_at	At4g19030	NOD26-like major intrinsic protein 1	Unknown	transport.Major Intrinsic Proteins	0.473788	0.262053	1.49712	0.000630685	0.576522	0.183289	1.01814	0.010092	(d) adg1-1 t4h only	At4g19030	1.96499
258856_at	At3g02040	senescence-related gene 3	Cytoplasm	lipid metabolism.lipid degradation	0.4493	0.679564	3.95646	0.000111179	-0.513846	0.665738	0.31872	0.744755	(d) adg1-1 t4h only	At3g02040	1.30492
266578_at	At2g23910	NAD(P)-binding Rossmann-fold superfamily protein	Unknown	secondary metabolism.phenylpropanoids	0.384752	0.729166	3.82976	0.000144896	0.42833	0.730546	0.236052	0.818183	(d) adg1-1 t4h only	At2g23910		1.2854
262050_at	At1g80130	Tetratricopeptide repeat (TPR)-like superfamily protein	Unknown	unknown.not assigned	-1.92721	0.00166914	-0.477384	0.438649	-2.69281	0.000136921	-3.11949	1.98121e-05	(e) adg1-1 t4h none	At1g80130		1.04652
251919_at	At3g53800	Fes1B	Nucleus	unknown	0.389558	0.375697	0.0898529	0.86064	1.69175	0.000355468	0.717365	0.0634385	(f) tpt-2 t4h only	At3g53800		-1.04512

## Sheet: (D) t48h sugars
ATH1 probe set	AGI code	Description	Localisation	Functional Annotation	Col-0 (48) vs Col-0 (0)	Adj. P-value	adg1-1 (48) vs adg1-1 (0)	Adj. P-value	tpt-2 (48) vs tpt-2 (0)	Adj. P-value	adg1-1/tpt-2 (48) vs adg1-1/tpt-2 (0)	Adj. P-value	Querie	AGI code	(a) seedlings + vs - sucrose	(b) pho3 vs wild type
245982_at	At5g13170	senescence-associated gene 29	Unknown	development.unspecified	3.18032	4.56993e-06	3.25462	2.22985e-06	3.41097	1.71098e-06	2.19437	0.000150837	(a) all t48h	At5g13170	4.41891	1.30574
247814_at	At5g58310	methyl esterase 18	Unknown	misc.nitrilases	5.64214	1.9134e-11	4.94062	1.71998e-10	4.00064	1.82308e-09	4.63981	2.41911e-10	(a) all t48h	At5g58310	3.02207
265722_at	At2g40100	light harvesting complex photosystem II	Chloroplast	PS.lightreaction	5.16138	1.11136e-10	4.95827	2.15203e-10	4.43253	1.47821e-09	4.94538	2.41911e-10	(a) all t48h	At2g40100	2.57505
245928_s_at	At5g24770;At5g24780	[AT5G24770, vegetative storage protein 2];[AT5G24780, vegetative storage protein 1]	-	development.storage proteins	4.32758	6.38292e-06	3.55362	2.99351e-05	4.41674	4.1038e-06	2.59401	0.000724582	(a) all t48h	At5g24770	2.40136
255230_at	At4g05390	root FNR 1	Chloroplast	OPP	1.83459	2.15072e-06	1.55	6.73303e-06	2.21178	2.35121e-07	0.953204	0.000832938	(a) all t48h	At4g05390	1.72599
262748_at	At1g28610	GDSL-like Lipase/Acylhydrolase superfamily protein	Extracellular	misc.GDSL-motif lipase	2.31001	1.18712e-05	1.66817	0.000195485	1.72063	0.00014418	1.24561	0.00282281	(a) all t48h	At1g28610	1.65408
252114_at	At3g51450	Calcium-dependent phosphotriesterase superfamily protein	Chloroplast	secondary metabolism.misc	2.02986	0.00010305	1.90018	0.000148162	2.37329	1.88415e-05	1.15709	0.00932287	(a) all t48h	At3g51450	1.55538
261768_at	At1g15550	gibberellin 3-oxidase 1	Cytoplasm	hormone metabolism.gibberelin	1.83156	3.87386e-06	1.28044	7.77233e-05	1.39789	3.55539e-05	1.56436	1.74248e-05	(a) all t48h	At1g15550	1.39805
250558_at	At5g07990	Cytochrome P450 superfamily protein	Extracellular	secondary metabolism.flavonoids	5.08255	7.67604e-08	4.2556	2.99666e-07	3.72569	1.28612e-06	3.90315	1.09447e-06	(a) all t48h	At5g07990	1.30343	1.0536
256244_at	At3g12520	sulfate transporter 4;2	Chloroplast	transport.sulphate	2.16146	6.92264e-06	1.88427	1.87942e-05	1.95989	1.35607e-05	1.20908	0.00135269	(a) all t48h	At3g12520	1.2112
266464_at	At2g47800	multidrug resistance-associated protein 4	Cell membrane endosome	transport.ABC transporters and multidrug resistance systems	1.97176	2.66419e-06	1.09143	0.000495024	1.77777	5.17932e-06	1.19479	0.00028983	(a) all t48h	At2g47800	1.05238	1.14156
266363_at	At2g41250	Haloacid dehalogenase-like hydrolase (HAD) superfamily protein	Unknown	unknown	-2.18036	9.7404e-05	-4.29146	1.12361e-07	-1.37941	0.0034317	-1.78059	0.000620398	(a) all t48h	At2g41250	-1.03813
259373_at	At1g69160	unknown protein; BEST Arabidopsis thaliana protein match is: unknown protein (TAIR:AT3G13980.1); Has 173 Blast hits to 172 proteins in 54 species: Archae - 0; Bacteria - 0; Metazoa - 25; Fungi - 33; Plants - 84; Viruses - 2; Other Eukaryotes - 29 (source:	Mitochondrion	unknown.not assigned	-3.56462	2.79003e-06	-3.63338	1.51073e-06	-3.20196	5.5754e-06	-3.03709	1.30847e-05	(a) all t48h	At1g69160	-1.07848
250099_at	At5g17300	Homeodomain-like superfamily protein	Nucleus	RNA.regulation of transcription.MYB/MYB related	-3.69747	9.6408e-09	-4.88923	3.10018e-10	-2.67564	3.89011e-07	-3.05052	1.52838e-07	(a) all t48h	At5g17300	-1.1561
249415_at	At5g39660	cycling DOF factor 2	Nucleus	RNA.regulation of transcription.zink finger/related	-1.84012	1.51966e-05	-1.80525	1.36987e-05	-1.62098	3.89176e-05	-1.32135	0.000346539	(a) all t48h	At5g39660	-1.1667
258497_at	At3g02380	CONSTANS-like 2	Nucleus	development.unspecified	-1.97	1.34585e-05	-2.40244	1.40173e-06	-2.23435	3.30655e-06	-1.52953	0.00015919	(a) all t48h	At3g02380	-1.22901
260603_at	At1g55960	Polyketide cyclase/dehydrase and lipid transport superfamily protein	Unknown	signalling.lipids	-1.96723	2.59753e-05	-2.95772	3.2631e-07	-1.75595	5.98856e-05	-1.58725	0.000207808	(a) all t48h	At1g55960	-1.23057
260037_at	At1g68840	related to ABI3/VP1 2	Nucleus	RNA.regulation of transcription.AP2/EREBP	-2.70075	6.1233e-05	-3.04468	1.44463e-05	-3.35647	5.82185e-06	-2.77331	4.99775e-05	(a) all t48h	At1g68840	-1.23282
245264_at	At4g17245	RING/U-box superfamily protein	Unknown	protein.degradation.ubiquitin	-2.47083	6.31482e-05	-3.20296	3.65589e-06	-2.12814	0.000183928	-1.77902	0.00116313	(a) all t48h	At4g17245	-1.2595
245866_s_at	At1g57990;At1g57980	[AT1G57990, purine permease 18];[AT1G57980, Nucleotide-sugar transporter family protein]	plasma membrane	transport.nucleotides	-3.18181	2.24536e-07	-3.04371	2.99666e-07	-2.15723	9.22858e-06	-3.56779	1.16919e-07	(a) all t48h	At1g57990	-1.28732
252415_at	At3g47340	glutamine-dependent asparagine synthase 1	Cytoplasm	amino acid metabolism.synthesis	-2.28826	9.51138e-05	-2.07148	0.000184504	-2.00352	0.000243465	-2.87878	1.2244e-05	(a) all t48h	At3g47340	-1.37634
260770_at	At1g49200	RING/U-box superfamily protein	Unknown	protein.degradation.ubiquitin	-1.70984	0.000131493	-1.55372	0.000252908	-1.56871	0.000223101	-1.15085	0.0036264	(a) all t48h	At1g49200	-1.4769
265511_at	At2g05540	Glycine-rich protein family	Extracellular	unknown.glycine rich proteins	-4.95691	6.08168e-10	-3.67295	1.82026e-08	-4.2353	5.25315e-09	-2.65991	9.54493e-07	(a) all t48h	At2g05540	-1.49348	-2.18883
252167_at	At3g50560	NAD(P)-binding Rossmann-fold superfamily protein	Unknown	misc.short chain dehydrogenase/reductase (SDR)	-2.02356	8.99628e-06	-2.59899	4.8542e-07	-2.32843	1.83568e-06	-1.44613	0.000215282	(a) all t48h	At3g50560	-1.6943
249645_at	At5g36910	thionin 2.2	Extracellular	stress.biotic.receptors	-3.48298	1.60576e-07	-2.14667	1.47329e-05	-3.62174	1.29664e-07	-1.40379	0.000944226	(a) all t48h	At5g36910	-1.97021
251793_at	At3g55580	Regulator of chromosome condensation (RCC1) family protein	Cytoplasm	cell.division	-1.61379	9.89824e-07	-1.52781	1.07684e-06	-1.81615	2.30986e-07	-1.24577	1.24809e-05	(a) all t48h	At3g55580	-2.45627
250083_at	At5g17220	glutathione S-transferase phi 12	Cytoplasm	misc.glutathione S transferases	4.68273	1.22478e-07	4.08125	3.07532e-07	4.55168	1.43887e-07	5.10532	5.48775e-08	(a) all t48h	At5g17220		1.57068
245624_at	At4g14090	UDP-Glycosyltransferase superfamily protein	Chloroplast	misc.UDP glucosyl and glucoronyl transferases	5.34647	1.21539e-07	4.54517	3.30021e-07	5.12558	1.43887e-07	4.98755	2.7297e-07	(a) all t48h	At4g14090		1.61042
246468_at	At5g17050	UDP-glucosyl transferase 78D2	Unknown	misc.UDP glucosyl and glucoronyl transferases	1.79962	0.000123222	1.72848	0.000140184	1.39235	0.000899857	1.38831	0.00122853	(a) all t48h	At5g17050		1.30409
255056_at	At4g09820	basic helix-loop-helix (bHLH) DNA-binding superfamily protein	Nucleus	RNA.regulation of transcription.bHLH	2.93506	1.35764e-06	2.44248	5.02838e-06	1.64814	0.000218335	1.60764	0.000372508	(a) all t48h	At4g09820		2.15331
249215_at	At5g42800	dihydroflavonol 4-reductase	Unknown	secondary metabolism.flavonoids	5.27214	1.12983e-06	4.16912	7.16212e-06	5.05537	1.28612e-06	5.67194	5.69835e-07	(a) all t48h	At5g42800		1.52528
245628_at	At1g56650	production of anthocyanin pigment 1	Nucleus	secondary metabolism.flavonoids	4.90206	1.24877e-05	3.37934	0.000320642	4.86536	1.0687e-05	3.1892	0.000671274	(a) all t48h	At1g56650		1.22775
248185_at	At5g54060	UDP-glucose:flavonoid 3-o-glucosyltransferase	Chloroplast	secondary metabolism.flavonoids	4.88436	2.10192e-07	3.99272	1.17483e-06	4.83135	2.14566e-07	4.58353	5.00063e-07	(a) all t48h	At5g54060		1.68736
256924_at	At3g29590	HXXXD-type acyl-transferase family protein	Cytoplasm	secondary metabolism.flavonoids	3.81965	5.41785e-07	3.73965	3.86693e-07	3.08644	3.29831e-06	3.40899	1.58719e-06	(a) all t48h	At3g29590		1.11211
250207_at	At5g13930	Chalcone and stilbene synthase family protein	Cytoplasm	secondary metabolism.flavonoids	3.08289	5.9786e-05	2.92683	6.98615e-05	3.12799	3.8781e-05	3.16248	4.94563e-05	(a) all t48h	At5g13930		1.4726
250533_at	At5g08640	flavonol synthase 1	Cytoplasm	secondary metabolism.flavonoids	2.65536	0.000210342	2.83922	8.59832e-05	1.92296	0.00239217	2.74668	0.000169083	(a) all t48h	At5g08640		1.03306
250794_at	At5g05270	Chalcone-flavanone isomerase family protein	Chloroplast	secondary metabolism.flavonoids	1.714	4.77929e-05	1.39585	0.000243702	1.03545	0.00271291	1.45974	0.000218534	(a) all t48h	At5g05270		1.2654
258321_at	At3g22840	Chlorophyll A-B binding family protein	Chloroplast	signalling.light	4.67191	0.00028716	4.18437	0.000606458	3.94307	0.000917145	4.26869	0.000640242	(a) all t48h	At3g22840		1.40252
260410_at	At1g69870	nitrate transporter 1.7	Chloroplast unknown	transport.peptides/oligopeptides	2.51316	3.50505e-09	2.51767	3.50322e-09	2.45727	6.35521e-09	1.88545	1.97213e-07	(a) all t48h	At1g69870		1.00444
254221_at	At4g23820	Pectin lyase-like superfamily protein	Unknown	cell wall.degradation	-1.6591	2.74183e-05	-1.47572	6.28815e-05	-1.55465	3.8956e-05	-2.05253	4.5686e-06	(a) all t48h	At4g23820		-1.02089
248622_at	At5g49360	beta-xylosidase 1	Extracellular	cell wall.degradation	-3.56149	3.93547e-06	-2.68213	4.0167e-05	-2.89997	2.04371e-05	-2.2108	0.000333391	(a) all t48h	At5g49360		-1.19348
249073_at	At5g44020	HAD superfamily, subfamily IIIB acid phosphatase	Extracellular	development.storage proteins	-1.66049	0.0003961	-1.79138	0.000155755	-1.50564	0.000686442	-2.34824	1.74248e-05	(a) all t48h	At5g44020		-1.04127
253161_at	At4g35770	Rhodanese/Cell cycle control phosphatase superfamily protein	Chloroplast	development.unspecified	-1.77317	0.000199215	-2.05991	3.72458e-05	-1.55416	0.000491387	-2.47477	1.03621e-05	(a) all t48h	At4g35770		-1.59362
257506_at	At1g29440	SAUR-like auxin-responsive protein family	Mitochondrion	hormone metabolism.auxin	-2.21338	7.12548e-05	-2.65593	9.01078e-06	-2.60658	1.17646e-05	-1.74173	0.000626234	(a) all t48h	At1g29440		-1.28335
259783_at	At1g29510	SAUR-like auxin-responsive protein family	Mitochondrion	hormone metabolism.auxin	-2.3202	3.11635e-06	-3.08973	1.44718e-07	-2.80374	3.9206e-07	-2.04978	1.10595e-05	(a) all t48h	At1g29510		-1.03258
259784_at	At1g29450	SAUR-like auxin-responsive protein family	Mitochondrion	hormone metabolism.auxin	-2.51192	6.19491e-06	-2.82478	1.29428e-06	-2.65225	2.85949e-06	-1.78277	0.000163333	(a) all t48h	At1g29450		-1.43888
259773_at	At1g29500	SAUR-like auxin-responsive protein family	Mitochondrion	hormone metabolism.auxin	-2.80592	3.17482e-06	-3.2858	3.93912e-07	-3.21287	6.44624e-07	-2.02424	7.47978e-05	(a) all t48h	At1g29500		-1.95923
250012_x_at	At5g18060	SAUR-like auxin-responsive protein family	Mitochondrion	hormone metabolism.auxin	-2.84241	5.33355e-06	-2.99386	2.04333e-06	-2.92091	3.21767e-06	-1.66114	0.000739162	(a) all t48h	At5g18060		-1.26802
253874_at	At4g27450	Aluminium induced protein with YGL and LRDR motifs	Unknown	hormone metabolism.auxin	-3.1907	1.1798e-05	-2.60143	5.94478e-05	-2.91525	2.11458e-05	-2.45919	0.000147349	(a) all t48h	At4g27450		-1.14206
261570_at	At1g01120	3-ketoacyl-CoA synthase 1	Unknown	lipid metabolism.FA	-2.13059	5.81681e-05	-2.92515	1.86539e-06	-1.88688	0.000132363	-2.5884	1.03621e-05	(a) all t48h	At1g01120		-1.57165
252950_at	At4g38690	PLC-like phosphodiesterases superfamily protein	Extracellular	lipid metabolism.lipid degradation	-2.11595	3.25764e-05	-2.38089	7.47199e-06	-2.2946	1.18359e-05	-1.87329	0.000113456	(a) all t48h	At4g38690		-1.04951
266072_at	At2g18700	trehalose phosphatase/synthase 11	Nucleus	minor CHO metabolism.trehalose	-2.22943	0.000210342	-2.34619	9.98754e-05	-1.59551	0.00261842	-1.48949	0.00547298	(a) all t48h	At2g18700		-1.48583
264339_at	At1g70290	trehalose-6-phosphatase synthase S8	Nucleus	minor CHO metabolism.trehalose	-2.56355	2.26035e-06	-4.31408	3.86113e-09	-2.22726	5.87605e-06	-2.91658	5.95013e-07	(a) all t48h	At1g70290		-1.22465
251746_at	At3g56060	Glucose-methanol-choline (GMC) oxidoreductase family protein	Unknown	misc.nitrilases	-2.37647	7.80748e-05	-2.69266	1.80859e-05	-2.45659	4.31497e-05	-1.72465	0.00131799	(a) all t48h	At3g56060		-1.13075
262986_at	At1g23390	Kelch repeat-containing F-box family protein	Nucleus	protein.degradation.ubiquitin	-3.74803	1.60576e-07	-5.04902	3.50322e-09	-2.90464	1.71098e-06	-2.60464	7.61523e-06	(a) all t48h	At1g23390		-1.30828
251017_at	At5g02760	Protein phosphatase 2C family protein	Nucleus	protein.postranslational modification	-2.16395	2.51962e-05	-2.56075	3.51306e-06	-2.33839	9.59222e-06	-1.82129	0.000141239	(a) all t48h	At5g02760		-1.23246
257769_at	At3g23050	indole-3-acetic acid 7	Nucleus	RNA.regulation of transcription.Aux/IAA family	-1.57556	2.57052e-06	-1.19251	2.44552e-05	-1.54499	2.31577e-06	-0.842684	0.00078554	(a) all t48h	At3g23050		-1.00514
265342_at	At2g18300	basic helix-loop-helix (bHLH) DNA-binding superfamily protein	Nucleus	RNA.regulation of transcription.bHLH	-2.77958	1.82234e-05	-3.43523	1.61366e-06	-2.37387	6.19451e-05	-2.10418	0.000253369	(a) all t48h	At2g18300		-1.47003
245362_at	At4g17460	Homeobox-leucine zipper protein 4 (HB-4) / HD-ZIP protein	Nucleus	RNA.regulation of transcription.HB	-2.77367	6.65298e-07	-2.37573	2.04196e-06	-2.46864	1.71098e-06	-1.37789	0.000507548	(a) all t48h	At4g17460		-1.47919
267517_at	At2g30520	Phototropic-responsive NPH3 family protein	Cell membrane	signalling.light	-1.74791	2.17312e-07	-2.89089	4.53579e-10	-1.33753	2.76586e-06	-2.19609	2.58568e-08	(a) all t48h	At2g30520		-1.1926
261480_at	At1g14280	phytochrome kinase substrate 2	Chloroplast	signalling.light	-1.87255	2.03265e-07	-2.0077	8.22454e-08	-1.86447	2.0064e-07	-1.28902	1.03433e-05	(a) all t48h	At1g14280		-1.17941
259417_at	At1g02340	basic helix-loop-helix (bHLH) DNA-binding superfamily protein	Nucleus	signalling.light	-3.59598	1.23124e-07	-4.29284	1.11961e-08	-3.3677	2.14566e-07	-2.75724	2.00196e-06	(a) all t48h	At1g02340		-2.07539
252906_at	At4g39640	gamma-glutamyl transpeptidase 1	Extracellular	stress.abiotic	-2.11573	6.65298e-07	-1.67442	4.53116e-06	-1.78484	2.85949e-06	-1.14459	0.000245779	(a) all t48h	At4g39640		-1.15638
265724_at	At2g32100	ovate family protein 16	Unknown	unknown	-2.61712	5.0747e-06	-3.44016	2.56732e-07	-2.56076	4.54982e-06	-1.94677	8.42556e-05	(a) all t48h	At2g32100		-1.2409
262399_at	At1g49500	unknown protein; FUNCTIONS IN: molecular_function unknown; INVOLVED IN: biological_process unknown; LOCATED IN: endomembrane system; EXPRESSED IN: 19 plant structures; EXPRESSED DURING: 10 growth stages; BEST Arabidopsis thaliana protein match is: unknown	Unknown	unknown.not assigned	-1.62859	0.00175785	-2.32034	6.33709e-05	-1.35842	0.0052563	-1.43839	0.00457428	(a) all t48h	At1g49500		-1.23391
255774_at	At1g18620	unknown protein; BEST Arabidopsis thaliana protein match is: unknown protein (TAIR:AT1G74160.1); Has 1987 Blast hits to 1263 proteins in 207 species: Archae - 0; Bacteria - 172; Metazoa - 665; Fungi - 149; Plants - 271; Viruses - 6; Other Eukaryotes - 724	Nucleus (cytosol)	unknown.not assigned	-1.8368	9.94209e-05	-1.938	4.51946e-05	-1.88482	6.10283e-05	-1.50901	0.00060459	(a) all t48h	At1g18620		-1.08325
265387_at	At2g20670	Protein of unknown function (DUF506)	Nucleus	unknown.not assigned	-2.05143	7.39133e-06	-2.19413	2.5814e-06	-1.73404	2.67744e-05	-2.01877	1.01312e-05	(a) all t48h	At2g20670		-1.195
250327_at	At5g12050	unknown protein; BEST Arabidopsis thaliana protein match is: unknown protein (TAIR:AT3G13980.1); Has 1807 Blast hits to 1807 proteins in 277 species: Archae - 0; Bacteria - 0; Metazoa - 736; Fungi - 347; Plants - 385; Viruses - 0; Other Eukaryotes - 339 (	Nucleus	unknown.not assigned	-2.49605	4.99088e-05	-2.27581	8.59832e-05	-2.88771	9.66488e-06	-1.61094	0.00221308	(a) all t48h	At5g12050		-1.10404
258468_at	At3g06070	unknown protein; BEST Arabidopsis thaliana protein match is: unknown protein (TAIR:AT5G19190.1); Has 33 Blast hits to 33 proteins in 12 species: Archae - 0; Bacteria - 0; Metazoa - 1; Fungi - 0; Plants - 32; Viruses - 0; Other Eukaryotes - 0 (source: NCBI	Unknown	unknown.not assigned	-2.82954	3.43956e-05	-3.85102	1.2199e-06	-2.78711	3.08905e-05	-2.70644	5.79432e-05	(a) all t48h	At3g06070		-1.47227
246550_at	At5g14920	Gibberellin-regulated family protein	Unknown	hormone metabolism.gibberelin	-0.321221	0.608524	-0.107728	0.889368	-0.481018	0.350972	-1.81503	0.000761852	(b) adg1-1/tpt-2 t48h only	At5g14920		-1.10806
252618_at	At3g45140	lipoxygenase 2	Chloroplast	hormone metabolism.jasmonate	1.91885	4.88173e-05	1.23553	0.00180946	2.07735	1.7562e-05	-0.26034	0.550898	(c) adg1-1/tpt-2 t48h none	At3g45140		-0.0294718
266989_at	At2g39330	jacalin-related lectin 23	Cytoplasm	misc.myrosinases-lectin-jacalin	3.75042	2.00049e-05	1.86685	0.00632738	3.90317	1.08086e-05	0.444197	0.571271	(c) adg1-1/tpt-2 t48h none	At2g39330		0.452006
252677_at	At3g44320	nitrilase 3	Cell membrane	misc.nitrilases	1.61798	3.3969e-05	1.00899	0.00176406	1.65391	2.13123e-05	0.167701	0.651822	(c) adg1-1/tpt-2 t48h none	At3g44320		0.220349
255587_at	At4g01480	pyrophosphorylase 5	Cytoplasm	nucleotide metabolism	1.66061	9.58471e-05	1.31859	0.000618896	1.58911	0.000110622	0.236568	0.562925	(c) adg1-1/tpt-2 t48h none	At4g01480	1.81926	0.765428
247013_at	At5g67480	BTB and TAZ domain protein 4	Extracellular	RNA.regulation of transcription.unclassified	2.30519	0.000359299	2.23783	0.000378386	2.90883	3.25232e-05	0.255368	0.718763	(c) adg1-1/tpt-2 t48h none	At5g67480		0.652805
254234_at	At4g23680	Polyketide cyclase/dehydrase and lipid transport superfamily protein	Unknown	stress.abiotic.misc	1.6335	0.00468729	1.62356	0.00431099	1.83706	0.00154036	0.117234	0.881331	(c) adg1-1/tpt-2 t48h none	At4g23680	1.64442	0.0944555
260077_at	At1g73620	Pathogenesis-related thaumatin superfamily protein	Extracellular	stress.biotic	1.51643	5.92868e-05	0.964682	0.00233901	1.05199	0.0011021	0.367335	0.245591	(c) adg1-1/tpt-2 t48h none	At1g73620	1.00823	-0.103093
245854_at	At5g13490	ADP/ATP carrier 2	Mitochondrion	transport.unspecified anions/cations	1.60044	4.81839e-05	1.15445	0.000726978	2.5844	3.94842e-07	0.0941568	0.824377	(c) adg1-1/tpt-2 t48h none	At5g13490		1.20975
256299_at	At1g69530	expansin A1	Extracellular	cell wall.modification	-1.93748	0.00107261	-2.14369	0.000382844	-1.62784	0.0032586	0.204535	0.772519	(c) adg1-1/tpt-2 t48h none	At1g69530		-0.814808
256503_at	At1g75250	RAD-like 6	Nucleus	RNA.regulation of transcription.MYB/MYB related	-3.81457	2.73646e-06	-2.4074	0.00015447	-3.8066	2.16645e-06	-0.552487	0.350396	(c) adg1-1/tpt-2 t48h none	At1g75250		-0.964512
253812_at	At4g28240	Wound-responsive family protein	Mitochondrion	stress.abiotic.touch/wounding	-1.70233	3.38915e-05	-2.40945	7.77606e-07	-1.73584	2.15453e-05	-0.538807	0.0973395	(c) adg1-1/tpt-2 t48h none	At4g28240		-0.670917
263544_at	At2g21590	Glucose-1-phosphate adenylyltransferase family protein	Chloroplast	major CHO metabolism.synthesis.starch	0.487372	0.0631214	2.22815	2.45196e-07	0.288112	0.28078	0.221682	0.437956	(d) adg1-1 t48h only	At2g21590	1.57321	1.52156
244991_s_at	AtCg01250;AtCg00890	[ATCG01250, NADH-Ubiquinone/plastoquinone (complex I) protein];[ATCG00890, NADH-Ubiquinone/plastoquinone (complex I) protein]	.	PS.lightreaction	-0.827647	0.305113	2.88922	0.000379502	1.19378	0.0936887	1.77145	0.0166158	(d) adg1-1 t48h only	AtCg01250	1.38433
245385_at	At4g14020	Rapid alkalinization factor (RALF) family protein	Nucleus	unknown	0.47452	0.243711	-1.75022	8.28565e-05	0.338947	0.410223	-0.836807	0.0271871	(d) adg1-1 t48h only	At4g14020	1.07615
265999_at	At2g24100	unknown protein; BEST Arabidopsis thaliana protein match is: unknown protein (TAIR:AT4G30780.1); Has 101 Blast hits to 101 proteins in 16 species: Archae - 0; Bacteria - 0; Metazoa - 0; Fungi - 0; Plants - 95; Viruses - 0; Other Eukaryotes - 6 (source: NC	Nucleus	unknown.not assigned	-0.145467	0.782376	-1.72717	5.51275e-05	0.0768	0.878522	-0.657835	0.0650992	(d) adg1-1 t48h only	At2g24100	-1.08584
264005_at	At2g22470	arabinogalactan protein 2	Cell membrane	cell wall.cell wall proteins	-0.0923323	0.884539	0.0200727	0.976146	2.86873	9.9738e-07	0.299093	0.489668	(f) tpt-2 t48h only	At2g22470	1.16272	1.61076
245038_at	At2g26560	phospholipase A 2A	Chloroplast	development.storage proteins	0.0391485	0.968178	0.306299	0.679536	2.11116	0.000584668	-0.411081	0.524797	(f) tpt-2 t48h only	At2g26560	-1.62149	1.30825
260203_at	At1g52890	NAC domain containing protein 19	Nucleus	development.unspecified	0.092818	0.877783	0.0787258	0.893283	2.35129	4.1038e-06	0.671288	0.0669796	(f) tpt-2 t48h only	At1g52890		1.08343
247723_at	At5g59220	highly ABA-induced PP2C gene 1	Cell membrane	hormone metabolism.abscisic acid	0.0813192	0.867763	0.0524336	0.915482	1.49586	3.95757e-05	0.199841	0.562317	(f) tpt-2 t48h only	At5g59220	3.00292
250279_at	At5g13200	GRAM domain family protein	Cytoplasm	hormone metabolism.abscisic acid	0.193743	0.779975	-0.25379	0.681795	1.79641	0.000491387	-0.249083	0.663624	(f) tpt-2 t48h only	At5g13200	1.07304
250286_at	At5g13320	Auxin-responsive GH3 family protein	Nucleus	hormone metabolism.auxin	0.134581	0.855862	0.547378	0.261698	2.43566	2.45109e-05	-0.149429	0.808201	(f) tpt-2 t48h only	At5g13320		1.59038
249777_at	At5g24210	alpha/beta-Hydrolases superfamily protein	Nucleus	lipid metabolism.lipid degradation	0.29638	0.721299	0.309766	0.690815	1.57986	0.00726393	0.869066	0.14757	(f) tpt-2 t48h only	At5g24210		1.13878
258277_at	At3g26830	Cytochrome P450 superfamily protein	Unknown	misc.cytochrome P450	0.175064	0.9075	-0.0470879	0.975323	2.60503	0.00335224	-0.936182	0.310793	(f) tpt-2 t48h only	At3g26830		1.61582
267559_at	At2g45570	cytochrome P450, family 76, subfamily C, polypeptide 2	Extracellular	misc.cytochrome P450	0.0930932	0.874262	0.220648	0.624944	1.73679	5.83642e-05	0.206561	0.628814	(f) tpt-2 t48h only	At2g45570		1.3722
266267_at	At2g29460	glutathione S-transferase tau 4	Cytoplasm	misc.glutathione S transferases	0.398496	0.662723	0.221898	0.82384	3.23013	6.90121e-05	-0.346327	0.676429	(f) tpt-2 t48h only	At2g29460		1.80237
261021_at	At1g26380	FAD-binding Berberine family protein	Cytoplasm	misc.nitrilases	-0.0592706	0.951909	0.0308616	0.974836	1.59563	0.00460579	-0.488334	0.427253	(f) tpt-2 t48h only	At1g26380	-2.35408	1.01397
266292_at	At2g29350	senescence-associated gene 13	Unknown	misc.nitrilases	0.239929	0.681203	0.0507975	0.944767	3.25382	8.71132e-07	-0.0445311	0.942797	(f) tpt-2 t48h only	At2g29350		1.44633
246099_at	At5g20230	blue-copper-binding protein	Cell membrane	misc.plastocyanin-like	-0.331972	0.84829	1.33341	0.245595	5.90811	2.06759e-05	0.809068	0.514709	(f) tpt-2 t48h only	At5g20230	-2.00916	1.32829
256933_at	At3g22600	Bifunctional inhibitor/lipid-transfer protein/seed storage 2S albumin superfamily protein	Cell membrane	misc.protease inhibitor/seed storage/lipid transfer protein	0.0693657	0.953813	-0.0721966	0.951883	2.77104	0.000347063	-0.558666	0.474728	(f) tpt-2 t48h only	At3g22600		1.20236
252131_at	At3g50930	cytochrome BC1 synthesis	Cell membrane	protein.degradation	0.451177	0.470198	0.613072	0.270342	1.55445	0.00350724	-0.127987	0.859999	(f) tpt-2 t48h only	At3g50930		1.29234
266071_at	At2g18680;At2g18670	[AT2G18680, unknown protein; FUNCTIONS IN: molecular_function unknown; INVOLVED IN: biological_process unknown; LOCATED IN: endomembrane system; EXPRESSED IN: male gametophyte, pollen tube; EXPRESSED DURING: L mature pollen stage, M germinated pollen stag	.	protein.degradation.ubiquitin	0.0116727	0.991443	-0.154895	0.874923	1.66525	0.00810078	-0.103493	0.907912	(f) tpt-2 t48h only	At2g18680		1.06522
254869_at	At4g11890	Protein kinase superfamily protein	Unknown	protein.postranslational modification	0.465775	0.561758	0.456005	0.55511	3.02094	7.33637e-05	0.174277	0.842691	(f) tpt-2 t48h only	At4g11890		1.17339
266743_at	At2g02990	ribonuclease 1	Extracellular	RNA.processing	0.17499	0.757457	0.852031	0.0279696	1.93222	4.80712e-05	0.0797409	0.88543	(f) tpt-2 t48h only	At2g02990		1.30149
260904_at	At1g02450	NIM1-interacting 1	Nucleus	RNA.regulation of transcription.unclassified	0.434095	0.597892	0.724103	0.292221	1.71043	0.00733845	0.291717	0.716839	(f) tpt-2 t48h only	At1g02450		1.41733
256050_at	At1g07000	exocyst subunit exo70 family protein B2	Nucleus	RNA.regulation of transcription.unclassified	0.285633	0.57191	-0.119808	0.840433	1.56127	0.00040685	-0.0882651	0.876356	(f) tpt-2 t48h only	At1g07000		1.08188
253485_at	At4g31800	WRKY DNA-binding protein 18	Nucleus	RNA.regulation of transcription.WRKY	0.177356	0.832236	0.6036	0.297504	2.29986	0.000183624	0.0144837	0.986392	(f) tpt-2 t48h only	At4g31800		1.50336
256576_at	At3g28210	zinc finger (AN1-like) family protein	Nucleus	RNA.regulation of transcription.zink finger/related	-0.107496	0.874697	0.327397	0.501146	3.25346	6.07966e-07	0.379794	0.400689	(f) tpt-2 t48h only	At3g28210		1.39678
252984_at	At4g37990	elicitor-activated gene 3-2	Cytoplasm	secondary metabolism.phenylpropanoids	-0.421478	0.325292	-0.164874	0.757463	2.8194	1.19966e-06	0.0111238	0.984998	(f) tpt-2 t48h only	At4g37990		1.09115
249417_at	At5g39670	Calcium-binding EF-hand family protein	Cell membrane	signalling.calcium	0.141875	0.847902	0.524313	0.293664	1.56259	0.00138534	-0.264509	0.635312	(f) tpt-2 t48h only	At5g39670		1.40908
258947_at	At3g01830	Calcium-binding EF-hand family protein	Nucleus	signalling.calcium	0.0735325	0.942996	0.0273329	0.978299	2.31985	0.000364089	-0.100632	0.903613	(f) tpt-2 t48h only	At3g01830		1.35253
252417_at	At3g47480	Calcium-binding EF-hand family protein	Cell membrane	signalling.calcium	0.452226	0.330754	0.184166	0.747925	2.698	3.83195e-06	0.141403	0.798162	(f) tpt-2 t48h only	At3g47480		1.33184
250351_at	At5g12030	heat shock protein 17.6A	Cytoplasm	stress.abiotic.heat	0.259242	0.86082	0.880178	0.386957	2.48841	0.00639303	-0.266001	0.829993	(f) tpt-2 t48h only	At5g12030		1.09282
251895_at	At3g54420	homolog of carrot EP3-3 chitinase	Extracellular	stress.biotic	0.315991	0.589852	0.252288	0.674383	1.62189	0.000921152	0.0573918	0.931253	(f) tpt-2 t48h only	At3g54420		1.3504
252060_at	At3g52430	alpha/beta-Hydrolases superfamily protein	Nucleus	stress.biotic	0.309066	0.532033	0.382703	0.392823	1.92568	6.23122e-05	0.206459	0.672965	(f) tpt-2 t48h only	At3g52430		1.02078
246405_at	At1g57630	Toll-Interleukin-Resistance (TIR) domain family protein	Chloroplast	stress.biotic.PR-proteins	0.214943	0.808248	0.193341	0.822567	3.17111	2.11508e-05	-0.269019	0.715295	(f) tpt-2 t48h only	At1g57630		2.18727
266752_at	At2g47000	ATP binding cassette subfamily B4	Nucleus	transport.ABC transporters and multidrug resistance systems	-0.0891096	0.935943	-0.522971	0.484039	1.74663	0.006406	-0.494298	0.495948	(f) tpt-2 t48h only	At2g47000		1.39502
252334_at	At3g48850	phosphate transporter 3;2	Mitochondrion	transport.mitochondrial metabolite transporters	0.226764	0.679034	0.0511352	0.94054	2.13573	2.40272e-05	-0.0768918	0.892173	(f) tpt-2 t48h only	At3g48850		1.05382
259479_at	At1g19020	unknown protein; BEST Arabidopsis thaliana protein match is: unknown protein (TAIR:AT3G48180.1); Has 88 Blast hits to 88 proteins in 15 species: Archae - 0; Bacteria - 0; Metazoa - 0; Fungi - 0; Plants - 88; Viruses - 0; Other Eukaryotes - 0 (source: NCBI	Unknown	unknown.not assigned	-0.0209848	0.983328	0.12204	0.893283	4.60836	4.13389e-07	-0.422712	0.512112	(f) tpt-2 t48h only	At1g19020	-1.41306	1.36399
264580_at	At1g05340	unknown protein; FUNCTIONS IN: molecular_function unknown; INVOLVED IN: biological_process unknown; LOCATED IN: chloroplast; EXPRESSED IN: 14 plant structures; EXPRESSED DURING: 7 growth stages; BEST Arabidopsis thaliana protein match is: unknown protein	Nucleus	unknown.not assigned	-0.612543	0.316893	-0.749824	0.18534	3.93743	1.47964e-06	-0.776029	0.1665	(f) tpt-2 t48h only	At1g05340	-1.42114	1.5122
252345_at	At3g48640	unknown protein; FUNCTIONS IN: molecular_function unknown; INVOLVED IN: biological_process unknown; LOCATED IN: endomembrane system; EXPRESSED IN: 10 plant structures; EXPRESSED DURING: 10 growth stages; CONTAINS InterPro DOMAIN/s: Protein of unknown func	Unknown	unknown.not assigned	0.394306	0.47375	0.434206	0.399132	1.76203	0.000471588	0.291613	0.588138	(f) tpt-2 t48h only	At3g48640		1.45289
246018_at	At5g10695	unknown protein; BEST Arabidopsis thaliana protein match is: unknown protein (TAIR:AT5G57123.1); Has 30201 Blast hits to 17322 proteins in 780 species: Archae - 12; Bacteria - 1396; Metazoa - 17338; Fungi - 3422; Plants - 5037; Viruses - 0; Other Eukaryot	Extracellular	unknown.not assigned	0.00890023	0.989312	0.128761	0.820118	2.44198	4.80785e-06	-0.244575	0.589079	(f) tpt-2 t48h only	At5g10695		1.44321
252908_at	At4g39670	Glycolipid transfer protein (GLTP) family protein	Cytoplasm	unknown.not assigned	-0.112253	0.895428	0.0606514	0.943683	3.29766	3.41385e-06	-0.0277438	0.970371	(f) tpt-2 t48h only	At4g39670		1.37282
265670_s_at	At2g32190;At2g32210	[AT2G32190, unknown protein; BEST Arabidopsis thaliana protein match is: unknown protein (TAIR:AT2G32210.1); Has 218 Blast hits to 218 proteins in 24 species: Archae - 0; Bacteria - 0; Metazoa - 0; Fungi - 16; Plants - 202; Viruses - 0; Other Eukaryotes -	.	unknown.not assigned	0.365545	0.425344	0.81269	0.0365174	4.93998	4.65781e-09	-0.0959274	0.86036	(f) tpt-2 t48h only	At2g32190		1.08991

## Sheet: (E) t4h oxidative stress
ATH1 probe set	AGI code	Description	Localisation	Functional Annotation	Col-0 (4) vs Col-0 (0)	Adj. P-value	adg1-1 (4) vs adg1-1 (0)	Adj. P-value	tpt-2 (4) vs tpt-2 (0)	Adj. P-value	adg1-1/tpt-2 (4) vs adg1-1/tpt-2 (0)	Adj. P-value	Querie	AGI code	(c) flu vs wild type 0.5 h light	(d) flu vs wild type 1 h light	(e) flu vs wild type 2 h light	(f) flu vs wild type 1 h MV	(g) flu vs wild type 2 h MV	(h) flu vs wild type 4 h MV	(i) wild type + vs - MV 1 h	(j) wild type + vs - MV 3 h	(k) wild type + vs - MV 6 h	(l) wild type + vs - MV 12 h	(m) wild type + vs - MV 24 h
252831_at	At4g39980	3-deoxy-D-arabino-heptulosonate 7-phosphate synthase 1	Chloroplast	amino acid metabolism.synthesis	2.07769	3.25919e-07	1.73282	1.95383e-06	1.94044	1.19971e-06	1.51945	8.85284e-06	(a) all t4h	At4g39980	0.08	0.2	2.2	-0.3	-0.2	0.3
253162_at	At4g35630	phosphoserine aminotransferase	Chloroplast	amino acid metabolism.synthesis	2.04251	3.93141e-07	1.10781	0.000185511	1.04823	0.000483856	1.14517	0.000125509	(a) all t4h	At4g35630	0.02	0.3	2.1	-0.3	-0.2	-0.3
253215_at	At4g34950	Major facilitator superfamily protein	Chloroplast	development.unspecified	5.19059	1.55662e-06	4.30383	1.06443e-05	3.66731	9.19092e-05	3.85129	3.31428e-05	(a) all t4h	At4g34950								-1.32746
264787_at	At2g17840	Senescence/dehydration-associated protein-related	Nucleus	development.unspecified	2.088	8.24714e-05	1.3701	0.00309426	1.7755	0.000580401	1.16268	0.00868774	(a) all t4h	At2g17840	0.33	0.4	1.7	-0.5	0.1	-0.8					1.83556
266510_at	At2g47990	transducin family protein / WD-40 repeat family protein	Nucleus	development.unspecified	1.78619	1.42354e-06	1.21756	6.98604e-05	1.46967	1.82925e-05	1.50888	8.67653e-06	(a) all t4h	At2g47990											1.4048
253975_at	At4g26600	S-adenosyl-L-methionine-dependent methyltransferases superfamily protein	Nucleus	DNA.synthesis/chromatin structure	2.13896	1.47445e-06	1.2895	0.000227686	2.01688	4.79375e-06	2.03006	2.82339e-06	(a) all t4h	At4g26600											1.12835
248036_at	At5g55920	S-adenosyl-L-methionine-dependent methyltransferases superfamily protein	Nucleus	DNA.synthesis/chromatin structure	1.68908	1.96831e-05	0.96994	0.0028529	1.22289	0.000665965	1.83854	8.89631e-06	(a) all t4h	At5g55920											1.22032
248138_at	At5g54960	pyruvate decarboxylase-2	Unknown	fermentation	3.34371	6.23614e-07	2.23607	3.87643e-05	2.70009	1.0119e-05	1.93732	0.000142477	(a) all t4h	At5g54960	-0.47	0.1	1.9	-0.2	-0.1	-0.2
249719_at	At5g35735	Auxin-responsive family protein	Unknown	hormone metabolism.auxin	3.54486	0.00011409	4.07072	2.90282e-05	3.87435	8.1555e-05	2.79816	0.000838888	(a) all t4h	At5g35735	2.37	2.9	3.9	-0.2	-0.5	0.7
265530_at	At2g06050	oxophytodienoate-reductase 3	Unknown	hormone metabolism.jasmonate	1.84839	2.14619e-05	1.23649	0.000918969	1.75859	6.16721e-05	0.992004	0.00447746	(a) all t4h	At2g06050	0.92	2.5	3.6	-0.7	0	0.2
261037_at	At1g17420	lipoxygenase 3	Chloroplast	hormone metabolism.jasmonate	1.54791	5.00291e-05	1.31328	0.000234213	1.04549	0.00244974	1.04958	0.00144416	(a) all t4h	At1g17420	3.52	4.1	4.7	-0.6	0.1	0
267280_at	At2g19450	membrane bound O-acyl transferase (MBOAT) family protein	Nucleus	lipid metabolism.TAG synthesis	2.07651	5.42725e-06	2.24328	2.27586e-06	1.84922	3.1116e-05	1.7438	3.21117e-05	(a) all t4h	At2g19450	0.19	0.3	1.9	-0.4	-0.1	0.1					1.20588
254707_at	At4g18010	myo-inositol polyphosphate 5-phosphatase 2	Cytoplasm	minor CHO metabolism.myo-inositol	1.86699	7.4465e-05	1.4594	0.000705438	1.30172	0.00263771	1.1988	0.00302023	(a) all t4h	At4g18010	1.04	2.3	2.3	-0.1	0.1	0.1					1.89392
246603_at	At1g31690	Copper amine oxidase family protein	Chloroplast	misc.oxidases	2.41354	1.04904e-06	2.98338	9.47575e-08	2.05565	9.37658e-06	2.54462	6.51419e-07	(a) all t4h	At1g31690	-0.52	-0.8	-1.7	-0.3	-0.4	-0.1					-1.08441
246573_at	At1g31690	Copper amine oxidase family protein	Chloroplast	misc.oxidases	1.95115	3.15076e-08	1.66067	1.31949e-07	1.00694	4.77203e-05	1.20713	4.71908e-06	(a) all t4h	At1g31690	-0.52	-0.8	-1.7	-0.3	-0.4	-0.1					-1.08441
246463_at	At5g16970	alkenal reductase	Cytoplasm	misc.oxidases	1.53742	0.000302703	1.25765	0.00165793	1.34545	0.00142367	1.29365	0.0011726	(a) all t4h	At5g16970	0.63	1.6	2.6	-0.1	0.6	1.2					1.05709
245352_at	At4g15490	UDP-Glycosyltransferase superfamily protein	Unknown	misc.UDP glucosyl and glucoronyl transferases	3.18285	2.21741e-07	3.49252	6.11903e-08	2.26046	1.27883e-05	2.01729	2.35621e-05	(a) all t4h	At4g15490											1.11436
252305_at	At3g49240	Pentatricopeptide repeat (PPR) superfamily protein	Mitochondrion	not assigned.PPR	1.77446	5.42725e-06	1.03904	0.000913981	1.73477	1.21035e-05	1.54092	2.35168e-05	(a) all t4h	At3g49240											1.12244
248793_at	At5g47240	nudix hydrolase homolog 8	Unknown	nucleotide metabolism	2.85499	1.12072e-06	2.03044	3.61569e-05	3.13758	7.35467e-07	2.12924	2.3309e-05	(a) all t4h	At5g47240	0.77	1.7	3.9	-0.3	0.3	1.1
247015_at	At5g66960	Prolyl oligopeptidase family protein	Nucleus	protein.degradation	1.89656	7.61827e-08	1.78025	1.27999e-07	1.50299	1.59462e-06	1.77944	1.77801e-07	(a) all t4h	At5g65730	-0.62	-1.1	-1.9	0.3	0.7	0.3
250935_at	At5g03240	polyubiquitin 3	Unknown	protein.degradation.ubiquitin	2.13127	1.73928e-07	2.3436	4.49575e-08	2.59378	5.16771e-08	2.69335	1.80776e-08	(a) all t4h	At5g03240	0.44	0.8	1.9	0.1	0.2	0.5					1.22669
265147_at	At1g51380	DEA(D/H)-box RNA helicase family protein	Nucleus	protein.synthesis	2.98878	9.16774e-09	2.5278	4.31746e-08	2.19632	4.36838e-07	3.2797	4.81109e-09	(a) all t4h	At1g51380											1.11736
251538_at	At3g58660	Ribosomal protein L1p/L10e family	Nucleus	protein.synthesis	1.98059	5.07303e-07	1.09875	0.000187037	1.5227	1.30215e-05	1.5093	8.77689e-06	(a) all t4h	At3g58660											1.03677
254890_at	At4g11600	glutathione peroxidase 6	Mitochondrion	redox.ascorbate/glutathione	2.81935	4.16538e-08	2.50026	1.20388e-07	2.98081	5.16771e-08	1.80624	4.58559e-06	(a) all t4h	At4g11600											1.53976
254080_at	At4g25630	fibrillarin 2	Nucleus	RNA.processing	1.93845	8.8038e-05	1.55053	0.000674544	1.65515	0.00059109	2.01282	5.80845e-05	(a) all t4h	At4g25630											1.08689
245078_at	At2g23340	DREB and EAR motif protein 3	Nucleus	RNA.regulation of transcription.AP2/EREBP	1.90421	2.40151e-06	1.97961	1.44883e-06	1.28822	0.000201652	1.29982	0.000105378	(a) all t4h	At2g23340	-0.75	-1.4	0.4	-0.4	-0.1	0
259992_at	At1g67970	heat shock transcription factor A8	Nucleus	RNA.regulation of transcription.HSF	2.03456	1.19987e-06	1.81778	3.56024e-06	1.60043	2.48544e-05	1.3221	8.78247e-05	(a) all t4h	At1g67970	1.1	1.4	1.5	0	-0.1	-0.2					1.25933
254079_at	At4g25730	FtsJ-like methyltransferase family protein	Nucleus	RNA.regulation of transcription.misc	1.68715	1.50859e-05	1.11815	0.000732429	1.3465	0.000219335	1.59947	2.60585e-05	(a) all t4h	At4g25730											1.32571
247946_at	At5g57180	chloroplast import apparatus 2	Nucleus	RNA.regulation of transcription.Orphan family	1.52361	4.03083e-05	0.903626	0.00381705	1.38711	0.000161869	2.09013	1.76846e-06	(a) all t4h	At5g57180	-0.24	-1.3	-1.7	0.3	0.6	-0.1
259977_at	At1g76590	PLATZ transcription factor family protein	Mitochondrion	RNA.regulation of transcription.unclassified	2.41688	7.07073e-08	2.89544	9.88085e-09	2.51974	1.14061e-07	2.46472	7.89394e-08	(a) all t4h	At1g76590	0.14	0.7	3.5	0.3	0	-0.5					1.44457
248870_at	At5g46710	PLATZ transcription factor family protein	Nucleus	RNA.regulation of transcription.unclassified	1.98904	4.73866e-06	2.25975	1.12189e-06	1.48077	0.000152253	2.31806	1.10591e-06	(a) all t4h	At5g46710	2.53	3.6	2.1	0.3	0.2	0.4					2.76831
263039_at	At1g23280	MAK16 protein-related	Nucleus	RNA.regulation of transcription.unclassified	1.66075	5.33877e-06	0.870812	0.00218287	1.05747	0.000675413	1.31383	5.52423e-05	(a) all t4h	At1g23280											1.29681
248607_at	At5g49480	Ca2+-binding protein 1	Unknown	signalling.calcium	2.27884	6.06719e-06	1.93315	3.22267e-05	1.62272	0.000283688	1.57836	0.000207585	(a) all t4h	At5g49480	0.6	1.2	2.2	0.1	0.5	0.8		-1.22027	-1.46369	1.06587	1.17712
250326_at	At5g12080	mechanosensitive channel of small conductance-like 10	Nucleus	signalling.unspecified	1.76766	4.56169e-06	1.10374	0.000443956	1.02497	0.00128396	1.10204	0.000407322	(a) all t4h	At5g12080	-0.27	-0.4	-1.4	0	0	-0.2
263497_at	At2g42540	cold-regulated 15a	Chloroplast	stress.abiotic.cold	2.79705	6.15488e-06	2.24771	5.75204e-05	2.4101	4.97676e-05	1.98232	0.000171436	(a) all t4h	At2g42540										-1.51768
256221_at	At1g56300	Chaperone DnaJ-domain superfamily protein	Cytoplasm	stress.abiotic.heat	5.52683	5.93384e-10	5.62502	5.02414e-10	5.87219	4.39954e-10	5.23971	1.13316e-09	(a) all t4h	At1g56300	0.74	1.2	2.3	-0.6	-0.4	0.7
253013_at	At4g37910	mitochondrial heat shock protein 70-1	Mitochondrion	stress.abiotic.heat	1.54436	1.47315e-05	1.50981	1.79202e-05	1.13249	0.00046126	1.42757	3.18436e-05	(a) all t4h	At4g37910											1.01101
253104_at	At4g36010	Pathogenesis-related thaumatin superfamily protein	Extracellular	stress.biotic	4.32542	9.98504e-08	4.74694	2.70813e-08	3.06107	6.18435e-06	3.84618	3.59263e-07	(a) all t4h	At4g36010	0.7	2.4	3.5	-0.7	-0.6	0.2
264400_at	At1g61800	glucose-6-phosphate/phosphate translocator 2	Chloroplast	transport.envelope metabolite transporters	5.5359	1.80007e-05	6.72656	2.26097e-06	3.6983	0.00120512	3.8744	0.000477351	(a) all t4h	At1g61800	-0.84	0.5	2.7	-0.2	-0.6	-1.1
260410_at	At1g69870	nitrate transporter 1.7	Chloroplast unknown	transport.peptides/oligopeptides	2.35655	4.67299e-09	2.62534	1.45376e-09	1.84084	1.16688e-07	2.25129	1.03631e-08	(a) all t4h	At1g69870	0.09	0.7	1.5	0	0	0
245854_at	At5g13490	ADP/ATP carrier 2	Mitochondrion	transport.unspecified anions/cations	1.67441	1.29325e-05	1.83925	4.68128e-06	1.18638	0.000562726	1.38002	8.34133e-05	(a) all t4h	At5g13490	-0.04	0.1	1.9	-0.1	-0.2	0				1.28716	1.49796
246831_at	At5g26340	Major facilitator superfamily protein	Cell membrane	transporter.sugars	2.52717	9.84641e-06	1.71402	0.000420072	2.97751	3.31787e-06	1.83686	0.000204863	(a) all t4h	At5g26340	-0.43	0.5	3.2	0	-0.1	-0.1	-1.26715			1.76405
252076_at	At3g51660	Tautomerase/MIF superfamily protein	Unknown	unknown	2.00524	1.40392e-05	1.2115	0.00149414	2.19876	9.41371e-06	1.85848	3.00277e-05	(a) all t4h	At3g51660	0.35	0.6	3	0.2	-0.1	0.4					2.51168
266934_at	At2g18900	Transducin/WD40 repeat-like superfamily protein	Nucleus	unknown	1.73824	4.9012e-05	1.27917	0.00081868	1.34321	0.000817655	1.47769	0.00020602	(a) all t4h	At2g18900											1.09394
265061_at	At1g61640	Protein kinase superfamily protein	Cell membrane	unknown	1.59495	2.30978e-05	0.784343	0.00948531	0.875387	0.00644027	1.01467	0.00129959	(a) all t4h	At1g61640	-0.73	0.4	1.4	0.1	-0.1	-0.3
260824_at	At1g06720	P-loop containing nucleoside triphosphate hydrolases superfamily protein	Nucleus	unknown.not assigned	1.91372	1.48513e-05	0.892899	0.00999016	1.42635	0.000401431	1.64748	6.19874e-05	(a) all t4h	At1g06720											1.2144
265326_at	At2g18220	Noc2p family	Nucleus	unknown.not assigned	1.83503	1.54729e-05	1.03592	0.00271116	1.41302	0.000314993	1.70653	3.16542e-05	(a) all t4h	At2g18220											1.1756
251058_at	At5g01790	unknown protein; FUNCTIONS IN: molecular_function unknown; INVOLVED IN: biological_process unknown; LOCATED IN: chloroplast; EXPRESSED IN: 19 plant structures; EXPRESSED DURING: 13 growth stages; Has 121 Blast hits to 121 proteins in 12 species: Archae -	Chloroplast	unknown.not assigned	1.73974	2.08082e-06	1.67477	2.92659e-06	1.61355	7.88549e-06	0.924924	0.00083577	(a) all t4h	At5g01790	-0.73	-1.7	-1.1	-0.7	-0.4	0.1
252415_at	At3g47340	glutamine-dependent asparagine synthase 1	Cytoplasm	amino acid metabolism.synthesis	-2.59222	1.24069e-05	-2.43097	2.37177e-05	-1.92102	0.000366155	-3.18649	1.63473e-06	(a) all t4h	At3g47340									2.10569	2.81295	-1.07575
267260_at	At2g23130	arabinogalactan protein 17	Cell membrane	cell wall.cell wall proteins	-1.85238	7.55722e-05	-1.17351	0.00374771	-1.87595	0.000111117	-1.72056	0.000137899	(a) all t4h	At2g23130											1.08832
265066_at	At1g03870	FASCICLIN-like arabinoogalactan 9	Cell membrane	cell wall.cell wall proteins	-2.87124	5.75617e-07	-1.48786	0.000399842	-2.06128	3.07166e-05	-1.69146	0.000114531	(a) all t4h	At1g03870	-0.19	-0.8	-2	0	0.3	0.3
265175_at	At1g23480	cellulose synthase-like A3	Golgi body	cell wall.cellulose synthesis	-1.64481	5.02432e-05	-1.77019	2.37724e-05	-1.36034	0.000472676	-1.50159	0.000111353	(a) all t4h	At1g23480	0.03	-0.4	-1.6	0.1	0.2	0.3
247925_at	At5g57560	Xyloglucan endotransglucosylase/hydrolase family protein	Chloroplast Secretory pathway	cell wall.modification	-2.58658	8.44082e-05	-3.18749	1.02151e-05	-2.38791	0.000284215	-3.90737	1.40608e-06	(a) all t4h	At5g57560	3.67	3.6	3.8	0.1	0.2	0.2		-1.71477	1.17844	1.24118	1.49
247162_at	At5g65730	xyloglucan endotransglucosylase/hydrolase 6	Extracellular	cell wall.modification	-2.83731	1.82668e-06	-2.44758	8.23339e-06	-1.99866	0.000108748	-2.1337	3.36146e-05	(a) all t4h	At5g65390								-1.01493			1.40183
252563_at	At3g45970	expansin-like A1	Extracellular	cell wall.modification	-3.50398	4.61338e-06	-4.7428	1.71215e-07	-2.3146	0.00043255	-4.60523	2.90126e-07	(a) all t4h	At3g45970								-1.69576
258764_at	At3g10720	Plant invertase/pectin methylesterase inhibitor superfamily	Extracellular	cell wall.precursor synthesis	-2.25858	2.60817e-07	-1.44038	2.52462e-05	-1.68528	9.03599e-06	-1.5906	1.00197e-05	(a) all t4h	At3g10720	2.02	2.9	2.2	-0.5	-0.3	0.3
266873_at	At2g44740	cyclin p4;1	Unknown	cell.cycle	-1.7687	1.47206e-05	-1.13816	0.000918969	-0.891636	0.00838447	-1.40918	0.000125588	(a) all t4h	At2g44740	0.45	-0.3	-2.2	0	0	0.5
253161_at	At4g35770	Rhodanese/Cell cycle control phosphatase superfamily protein	Chloroplast	development.unspecified	-1.50492	0.00044712	-3.70162	3.86712e-08	-1.54517	0.00054215	-3.87054	4.3704e-08	(a) all t4h	At4g35770	-0.03	0.6	2.4	0.1	1.1	0.3			2.05871	2.14243	-1.17134
252483_at	At3g46600	GRAS family transcription factor	Nucleus	development.unspecified	-1.80321	3.22106e-05	-1.50944	0.00017774	-1.36689	0.000675	-1.44987	0.000231135	(a) all t4h	At3g46600	0.95	2.1	1.6	0.7	0.2	0.3
256300_at	At1g69490	NAC-like, activated by AP3/PI	Nucleus	development.unspecified	-2.93738	4.76406e-06	-2.32622	5.12982e-05	-2.90325	9.41371e-06	-2.38197	3.92956e-05	(a) all t4h	At1g69490	0.53	0.1	0.7	2.1	0.6	0
258497_at	At3g02380	CONSTANS-like 2	Nucleus	development.unspecified	-3.50516	1.24088e-08	-3.27383	2.05876e-08	-3.36109	5.16771e-08	-3.35669	2.88181e-08	(a) all t4h	At3g02380	-0.61	-1	-1.8	1	1.1	0.6
249008_at	At5g44680	DNA glycosylase superfamily protein	Nucleus	DNA.repair	-1.66739	0.000102791	-1.9992	1.70643e-05	-1.09728	0.00524898	-1.35441	0.000602354	(a) all t4h	At5g44680	0.08	-1.2	-2.8	-0.2	0.1	0.5
266300_at	At2g01420	Auxin efflux carrier family protein	Unknown	hormone metabolism.auxin	-1.54056	1.42781e-06	-1.72942	3.43554e-07	-1.15475	4.77203e-05	-1.07112	5.52904e-05	(a) all t4h	At2g01420	-0.08	-0.1	-1.7	0.1	0.1	0.4
259331_at	At3g03840	SAUR-like auxin-responsive protein family	Mitochondrion	hormone metabolism.auxin	-1.8846	5.66975e-06	-2.30591	5.81756e-07	-1.70861	2.7456e-05	-1.67459	1.98121e-05	(a) all t4h	At3g03840											-1.26872
253874_at	At4g27450	Aluminium induced protein with YGL and LRDR motifs	Unknown	hormone metabolism.auxin	-3.72974	9.08138e-07	-2.70183	2.41608e-05	-3.09447	1.06917e-05	-2.5604	4.07862e-05	(a) all t4h	At4g27450									1.17529
258402_at	At3g15450	Aluminium induced protein with YGL and LRDR motifs	Unknown	hormone metabolism.auxin	-4.1657	6.36138e-09	-2.16001	4.74435e-06	-2.83617	5.22368e-07	-1.60743	9.18575e-05	(a) all t4h	At3g15450	1.16	3	0.9	1.2	0.9	0.8				1.23477
247540_at	At5g61590	Integrase-type DNA-binding superfamily protein	Nucleus	hormone metabolism.ethylene	-2.50852	5.03723e-05	-1.74002	0.00136921	-1.46762	0.00706629	-1.32206	0.00891586	(a) all t4h	At5g61590	1.4	-0.1	-1.8	0.3	1.2	1.2
255549_at	At4g01950	glycerol-3-phosphate acyltransferase 3	Mitochondrion secretory pathway	lipid metabolism.phospholipid synthesis	-1.5195	9.73769e-05	-1.89033	1.0868e-05	-1.27596	0.000745717	-2.12088	3.80217e-06	(a) all t4h	At4g01950	1.55	0.8	-0.6	0	-0.2	0.2
252858_at	At4g39770	Haloacid dehalogenase-like hydrolase (HAD) superfamily protein	Cytoplasm	minor CHO metabolism.trehalose	-2.03595	4.38847e-07	-0.827069	0.00236224	-1.26269	9.47963e-05	-0.78126	0.00323513	(a) all t4h	At4g39770	-0.26	0.4	-1.4	0.4	0	0.2
266072_at	At2g18700	trehalose phosphatase/synthase 11	Nucleus	minor CHO metabolism.trehalose	-3.52515	1.01592e-06	-2.57144	2.49172e-05	-2.45	7.08012e-05	-2.00319	0.000250326	(a) all t4h	At2g18700	0.73	1.1	1.6	1.1	0.4	0.3				0.997875
264339_at	At1g70290	trehalose-6-phosphatase synthase S8	Nucleus	minor CHO metabolism.trehalose	-3.87523	8.41623e-09	-4.48456	1.92541e-09	-2.48646	1.70084e-06	-3.01031	1.56664e-07	(a) all t4h	At1g70290	1.44	1.2	-0.1	0.8	1.2	0.7
262826_at	At1g13080	cytochrome P450, family 71, subfamily B, polypeptide 2	Extracellular	misc.cytochrome P450	-2.39325	0.000120498	-2.67896	3.98951e-05	-1.87975	0.00153908	-3.20177	7.1269e-06	(a) all t4h	At1g13080	-0.54	-1	-1.6	0.5	0.1	0
266461_at	At2g47730	glutathione S-transferase phi 8	Unknown	misc.glutathione S transferases	-1.63792	2.64165e-05	-1.40439	0.000120674	-1.05624	0.00216071	-1.64234	2.60585e-05	(a) all t4h	At2g47730	0.69	1.5	1.5	0.1	-0.2	0.2
266279_at	At2g29290	NAD(P)-binding Rossmann-fold superfamily protein	Unknown	misc.nitrilases	-2.21884	2.80604e-06	-2.53224	5.87625e-07	-1.31321	0.000738998	-1.40731	0.000233451	(a) all t4h	At2g29290	-0.04	-0.7	-1.7	0.1	0.3	0.6
253332_at	At4g33420	Peroxidase superfamily protein	Extracellular	misc.oxygenases/peroxidases	-2.7275	6.07662e-06	-2.86923	3.42356e-06	-2.72579	1.08451e-05	-2.62957	9.7019e-06	(a) all t4h	At4g33420								-1.01995
250110_at	At5g15350	early nodulin-like protein 17	Unknown	misc.plastocyanin-like	-2.19984	1.23081e-07	-1.85713	5.80504e-07	-1.55957	7.59285e-06	-1.82015	1.00103e-06	(a) all t4h	At5g15350	-0.27	-0.5	-1.6	-0.2	0.2	0.3
248683_at	At5g48490	Bifunctional inhibitor/lipid-transfer protein/seed storage 2S albumin superfamily protein	Extracellular	misc.protease inhibitor/seed storage/lipid transfer protein	-3.86553	1.44479e-06	-4.29302	3.88013e-07	-3.19719	1.77069e-05	-3.64066	2.97403e-06	(a) all t4h	At5g48490	-0.28	-0.4	-3	0.1	1	0.4
252167_at	At3g50560	NAD(P)-binding Rossmann-fold superfamily protein	Unknown	misc.short chain dehydrogenase/reductase (SDR)	-2.20304	1.38485e-06	-2.14094	1.64826e-06	-1.60013	6.24877e-05	-1.71934	1.80066e-05	(a) all t4h	At3g50560	-0.19	-0.1	-1.5	0.6	-0.1	0.5
249694_at	At5g35790	glucose-6-phosphate dehydrogenase 1	Chloroplast	OPP	-2.35489	1.47272e-06	-2.62968	3.72587e-07	-1.13921	0.002248	-1.52633	0.000107359	(a) all t4h	At5g35790	0.05	-0.1	-1.5	0.3	0.6	0.5
249059_at	At5g44530	Subtilase family protein	Extracellular	protein.degradation.subtilases	-1.88494	0.000118008	-2.45427	8.25498e-06	-1.73817	0.00039382	-2.00887	6.02986e-05	(a) all t4h	At5g44530	-0.53	-0.5	-1.8	0	0.5	0.1
248759_at	At5g47610	RING/U-box superfamily protein	Nucleus	protein.degradation.ubiquitin	-1.66247	4.27657e-06	-1.23646	8.53644e-05	-0.790324	0.00557231	-0.868158	0.00169532	(a) all t4h	At5g47610	-0.88	-1.2	-1.7	0.3	0.2	-0.1
261265_at	At1g26800	RING/U-box superfamily protein	Nucleus	protein.degradation.ubiquitin	-1.87473	4.51702e-06	-1.55815	2.92679e-05	-1.38714	0.000152718	-1.13524	0.000516999	(a) all t4h	At1g26800	0.78	1.4	2.2	0.1	0.1	1.3
262656_at	At1g14200	RING/U-box superfamily protein	Nucleus	protein.degradation.ubiquitin	-1.93777	1.2994e-06	-2.06272	5.41344e-07	-1.52619	2.59901e-05	-1.43659	2.77319e-05	(a) all t4h	At1g14200	1.12	2.1	2.1	0.1	0	1					1.09849
249862_at	At5g22920	CHY-type/CTCHY-type/RING-type Zinc finger protein	Nucleus	protein.degradation.ubiquitin	-4.01701	1.99462e-08	-3.31507	1.23461e-07	-2.15834	2.14853e-05	-1.48823	0.000393902	(a) all t4h	At5g22920	1.44	1.7	-1.2	0.7	0.7	0.8
253061_at	At4g37610	BTB and TAZ domain protein 5	Nucleus	protein.degradation.ubiquitin	-4.06016	9.32004e-09	-1.58308	0.000159767	-3.34665	1.39799e-07	-1.13182	0.00245522	(a) all t4h	At4g37610	1.69	1.5	-0.8	1.1	0.7	1.3
253780_at	At4g28400	Protein phosphatase 2C family protein	Unknown	protein.postranslational modification	-1.66589	9.68833e-06	-1.76202	5.24526e-06	-0.80296	0.00875977	-1.4293	4.42232e-05	(a) all t4h	At4g28400	0.79	1.4	1.4	0	-0.1	-0.2
251017_at	At5g02760	Protein phosphatase 2C family protein	Nucleus	protein.postranslational modification	-2.41334	3.41105e-06	-2.36385	3.96705e-06	-2.14454	2.00184e-05	-1.45884	0.00041795	(a) all t4h	At5g02760	0.3	-0.5	-3	0	-0.2	0.5
258239_at	At3g27690	photosystem II light harvesting complex gene 2.3	Chloroplast	PS.lightreaction	-1.83797	0.000122489	-3.09066	5.1759e-07	-1.70007	0.000399134	-2.48216	6.61322e-06	(a) all t4h	At3g27690	-0.29	-1.2	-2	1	1.2	0.7
255617_at	At4g01330	Protein kinase superfamily protein	Nucleus	PS.lightreaction	-2.55752	3.65664e-06	-3.04546	5.03437e-07	-1.95477	9.47963e-05	-2.32841	1.0353e-05	(a) all t4h	At4g01330	0.59	0.3	-1.5	0.5	0.3	0.6
260037_at	At1g68840	related to ABI3/VP1 2	Nucleus	RNA.regulation of transcription.AP2/EREBP	-3.84075	7.06668e-07	-3.67672	9.74227e-07	-4.21495	4.73151e-07	-3.75255	1.02504e-06	(a) all t4h	At1g68840									1.08714		1.64149
262212_at	At1g74890	response regulator 15	Unknown	RNA.regulation of transcription.ARR	-1.53138	0.00041269	-1.41542	0.000809396	-2.2425	1.77069e-05	-1.75583	0.000107031	(a) all t4h	At1g74890											-1.00717
251665_at	At3g57040	response regulator 9	Nucleus	RNA.regulation of transcription.ARR	-2.13881	8.3731e-07	-3.09332	1.41343e-08	-1.54264	4.14134e-05	-1.83326	4.54194e-06	(a) all t4h	At3g57040	-0.23	-0.3	-1.4	0.3	0.3	0.2
265342_at	At2g18300	basic helix-loop-helix (bHLH) DNA-binding superfamily protein	Nucleus	RNA.regulation of transcription.bHLH	-2.37896	3.59905e-05	-2.64856	1.1662e-05	-1.30671	0.00855418	-1.4632	0.00238129	(a) all t4h	At2g18300	0.56	0	-2.5	0.3	0.4	0.7
245925_at	At5g28770	bZIP transcription factor family protein	Nucleus	RNA.regulation of transcription.bZIP	-3.98695	8.41623e-09	-3.71125	1.5771e-08	-2.40668	3.22499e-06	-2.02898	1.10064e-05	(a) all t4h	At5g28770	0.17	0.2	-1.6	0.9	1.2	0.7
251272_at	At3g61890	homeobox 12	Nucleus	RNA.regulation of transcription.HB	-2.07846	5.72859e-05	-2.40385	1.27822e-05	-1.18067	0.00936557	-1.94574	9.99043e-05	(a) all t4h	At3g61890	-0.71	0.4	2.1	0.4	0.4	-1.2
247509_at	At5g62020	heat shock transcription factor B2A	Nucleus	RNA.regulation of transcription.HSF	-1.55597	2.59939e-06	-1.17737	4.52909e-05	-0.68859	0.00660807	-1.20331	3.5872e-05	(a) all t4h	At5g62020	1.19	1.9	2.6	0.3	0.1	0.3
256503_at	At1g75250	RAD-like 6	Nucleus	RNA.regulation of transcription.MYB/MYB related	-2.82421	1.9692e-05	-2.34868	0.000122759	-1.71373	0.00275953	-1.41564	0.00669552	(a) all t4h	At1g75250											-1.39149
259129_at	At3g02150	plastid transcription factor 1	Nucleus	RNA.regulation of transcription.TCP	-1.62749	1.01592e-06	-0.989415	0.000150188	-0.994516	0.000225641	-1.18896	2.52857e-05	(a) all t4h	At3g02150	-0.39	0.5	1.7	0	0.3	-0.4
261594_at	At1g33240	GT-2-like 1	Nucleus	RNA.regulation of transcription.Trihelix	-2.14408	3.32231e-07	-2.68007	2.32529e-08	-1.31161	8.62102e-05	-2.03673	6.15031e-07	(a) all t4h	At1g33240	0.37	-0.8	-2.1	0.2	0.3	0.4
266899_at	At2g34620	Mitochondrial transcription termination factor family protein	Chloroplast	RNA.regulation of transcription.unclassified	-2.46708	1.53836e-05	-2.88226	2.89764e-06	-2.08749	0.000133399	-2.75971	5.2691e-06	(a) all t4h	At2g34620	-0.24	-0.8	-2.2	0.4	0.4	0.3
260266_at	At1g68520	B-box type zinc finger protein with CCT domain	Nucleus	RNA.regulation of transcription.zink finger/related	-2.7336	2.47203e-07	-3.5727	1.26933e-08	-2.36407	1.94498e-06	-2.82212	1.88338e-07	(a) all t4h	At1g68520	0.9	-0.3	-2.1	0.2	0.4	0.1
258708_at	At3g09580	FAD/NAD(P)-binding oxidoreductase family protein	Unknown	secondary metabolism.isoprenoids	-2.06657	3.08142e-06	-2.0676	2.87061e-06	-0.950647	0.00559494	-0.879896	0.00597217	(a) all t4h	At3g09580	-0.4	-1	-1.6	0.2	0.3	0.6
265116_at	At1g62480	Vacuolar calcium-binding protein-related	Nucleus	signalling.calcium	-1.89688	3.15987e-06	-3.16694	1.26933e-08	-1.93662	4.54681e-06	-2.57034	1.65627e-07	(a) all t4h	At1g62480								-1.06682
266447_at	At2g43290	Calcium-binding EF-hand family protein	Extracellular	signalling.calcium	-2.1815	2.59939e-06	-2.22288	2.01195e-06	-1.98579	1.21578e-05	-2.72124	2.87394e-07	(a) all t4h	At2g43290	1.28	1.7	1.3	-0.4	-0.5	-0.6
266324_at	At2g46710	Rho GTPase activating protein with PAK-box/P21-Rho-binding domain	Cytoplasm	signalling.G-proteins	-1.62397	0.000123379	-1.85429	3.3359e-05	-1.42221	0.000648251	-1.42544	0.000367019	(a) all t4h	At2g46710	0.2	-0.1	-1.5	-0.4	-0.2	0.1
261480_at	At1g14280	phytochrome kinase substrate 2	Chloroplast	signalling.light	-1.66279	2.43766e-07	-1.87509	4.82484e-08	-1.58331	6.96001e-07	-1.89556	7.96323e-08	(a) all t4h	At1g14280	-0.8	-1.4	-1.8	0.2	0	0
257964_at	At3g19850	Phototropic-responsive NPH3 family protein	Cell membrane	signalling.light	-2.68607	5.77356e-08	-2.50202	1.00432e-07	-2.52236	1.94724e-07	-1.80026	3.9873e-06	(a) all t4h	At3g19850	0.34	-0.7	-1.7	0.3	0.3	0.2
259417_at	At1g02340	basic helix-loop-helix (bHLH) DNA-binding superfamily protein	Nucleus	signalling.light	-2.73707	6.80425e-07	-3.19755	1.15811e-07	-1.6341	0.000205443	-2.27335	5.11337e-06	(a) all t4h	At1g02340											-1.02266
260603_at	At1g55960	Polyketide cyclase/dehydrase and lipid transport superfamily protein	Unknown	signalling.lipids	-3.43469	3.53049e-08	-3.07309	8.98784e-08	-2.14575	7.80396e-06	-2.96456	1.77801e-07	(a) all t4h	At1g55960	-1.59	-1.3	-1.5	1.1	0.9	0.5
248179_at	At5g54380	protein kinase family protein	Extracellular	signalling.receptor kinases	-1.61875	1.13368e-05	-1.96382	1.37918e-06	-1.53617	3.32938e-05	-1.73182	6.15467e-06	(a) all t4h	At5g54380	0.1	0	-1.4	-0.3	-0.1	0.4
260303_at	At1g70520	cysteine-rich RLK (RECEPTOR-like protein kinase) 2	Extracellular	signalling.receptor kinases	-1.78467	6.57695e-06	-2.13449	9.24016e-07	-1.47475	8.00236e-05	-1.51076	3.60286e-05	(a) all t4h	At1g70520	0.74	2.4	1.2	0.3	0.3	0.7
255064_at	At4g08950	Phosphate-responsive 1 family protein	Extracellular	signalling.sugar/nutrient	-1.95611	0.00115723	-1.58645	0.00552002	-1.58173	0.00802052	-2.26924	0.000281213	(a) all t4h	At4g08950	1.29	1.6	-1	0	0.2	0.1
252906_at	At4g39640	gamma-glutamyl transpeptidase 1	Extracellular	stress.abiotic	-1.81147	1.08176e-06	-1.25455	4.5837e-05	-0.844159	0.00238308	-0.920039	0.000705854	(a) all t4h	At4g39640	1.49	2.5	2	0.1	-0.1	0.4
245176_at	At2g47440	Tetratricopeptide repeat (TPR)-like superfamily protein	Nucleus	stress.abiotic.heat	-2.28166	4.12454e-07	-1.7391	6.41159e-06	-2.20325	1.04045e-06	-2.4961	1.77801e-07	(a) all t4h	At2g47440	-0.71	-1.4	-2.1	0.1	-0.1	0.3
245242_at	At1g44446	Pheophorbide a oxygenase family protein with Rieske [2Fe-2S] domain	Chloroplast	tetrapyrrole synthesis	-1.6818	6.01319e-07	-1.92369	1.28822e-07	-1.63417	1.52421e-06	-1.62001	1.02504e-06	(a) all t4h	At1g44446	-0.23	-1	-1.4	0.7	0.3	0.4
245866_s_at	At1g57990;At1g57980	[AT1G57990, purine permease 18];[AT1G57980, Nucleotide-sugar transporter family protein]	plasma membrane	transport.nucleotides	-2.51857	9.29753e-07	-2.55835	6.43415e-07	-2.28543	4.47299e-06	-2.64181	6.10694e-07	(a) all t4h	At1g57990	3.03	3.8	3.4	0.2	0.5	2.3
253630_at	At4g30490	AFG1-like ATPase family protein	Mitochondrion	unknown	-1.95622	1.4897e-06	-1.9852	1.13318e-06	-1.01603	0.00131365	-1.42108	3.8401e-05	(a) all t4h	At4g30490	0.06	1	1.8	0.1	0	0
265724_at	At2g32100	ovate family protein 16	Unknown	unknown	-2.51861	2.45465e-06	-3.22216	1.65635e-07	-1.56088	0.000447973	-2.32088	6.31917e-06	(a) all t4h	At2g32100	-0.02	-0.4	-1.4	0.2	0.2	0.3
257772_at	At3g23080	Polyketide cyclase/dehydrase and lipid transport superfamily protein	Nucleus	unknown	-2.56241	1.30445e-05	-2.95123	2.85761e-06	-2.00751	0.000230773	-3.02781	2.59818e-06	(a) all t4h	At3g23080	-0.21	0	-1.4	-0.1	0.4	0.6
258501_at	At3g06780	glycine-rich protein	Unknown	unknown.glycine rich proteins	-1.54917	2.40582e-05	-1.40031	6.5698e-05	-1.29642	0.000218498	-1.48469	3.59753e-05	(a) all t4h	At3g06780	0.97	0.9	1.5	-0.2	0.3	0
265511_at	At2g05540	Glycine-rich protein family	Extracellular	unknown.glycine rich proteins	-2.63281	3.17246e-07	-3.12281	3.91573e-08	-2.00268	9.25697e-06	-2.53169	5.24216e-07	(a) all t4h	At2g05540								-1.08963
262010_at	At1g35612	transposable element gene		unknown.not assigned	-1.97462	4.61338e-06	-2.25709	1.01723e-06	-1.32041	0.000389091	-1.46686	8.62585e-05	(a) all t4h	At1g35612											-1.06977
265999_at	At2g24100	unknown protein; BEST Arabidopsis thaliana protein match is: unknown protein (TAIR:AT4G30780.1); Has 101 Blast hits to 101 proteins in 16 species: Archae - 0; Bacteria - 0; Metazoa - 0; Fungi - 0; Plants - 95; Viruses - 0; Other Eukaryotes - 6 (source: NC	Nucleus	unknown.not assigned	-2.08627	4.83154e-06	-2.02329	6.44794e-06	-1.35631	0.000524747	-1.35438	0.000303567	(a) all t4h	At2g24100	-0.4	0.3	1.6	0.8	0.2	0.4
246487_at	At5g16030	unknown protein; BEST Arabidopsis thaliana protein match is: unknown protein (TAIR:AT3G02500.1); Has 30201 Blast hits to 17322 proteins in 780 species: Archae - 12; Bacteria - 1396; Metazoa - 17338; Fungi - 3422; Plants - 5037; Viruses - 0; Other Eukaryot	Nucleus	unknown.not assigned	-2.20169	8.93729e-05	-2.40448	3.72174e-05	-1.38268	0.00655409	-1.79334	0.000519271	(a) all t4h	At5g16030	0.51	-0.5	-1.7	-0.1	0.3	0.5
267357_at	At2g40000	ortholog of sugar beet HS1 PRO-1 2	Mitochondrion	unknown.not assigned	-2.34478	3.73066e-06	-1.76209	6.87698e-05	-1.22991	0.00244566	-1.91731	2.96376e-05	(a) all t4h	At2g40000	3	3.2	3.1	0.9	0.6	0.9			1.67222	1.53725
258262_at	At3g15770	unknown protein; BEST Arabidopsis thaliana protein match is: unknown protein (TAIR:AT5G25360.2); Has 143 Blast hits to 143 proteins in 25 species: Archae - 0; Bacteria - 0; Metazoa - 0; Fungi - 0; Plants - 136; Viruses - 0; Other Eukaryotes - 7 (source: N	Nucleus	unknown.not assigned	-2.61502	5.62228e-06	-2.19152	3.37208e-05	-1.94871	0.000174926	-1.42663	0.00148894	(a) all t4h	At3g15770	0.99	1.5	1.7	0.4	0.2	0.3
265387_at	At2g20670	Protein of unknown function (DUF506)	Nucleus	unknown.not assigned	-2.66211	1.85121e-07	-1.96312	3.96421e-06	-2.15362	2.88182e-06	-2.09104	2.43916e-06	(a) all t4h	At2g20670									1.53311
264774_at	At1g22890	unknown protein; FUNCTIONS IN: molecular_function unknown; INVOLVED IN: biological_process unknown; LOCATED IN: endomembrane system; EXPRESSED IN: 19 plant structures; EXPRESSED DURING: 11 growth stages; Has 17 Blast hits to 17 proteins in 2 species: Arch	Unknown	unknown.not assigned	-2.7814	2.06319e-06	-4.27504	1.84393e-08	-1.16323	0.00827854	-3.49791	2.12044e-07	(a) all t4h	At1g22890	0.27	0.7	1.5	0.4	0.3	0.5
250936_at	At5g03120	unknown protein; FUNCTIONS IN: molecular_function unknown; INVOLVED IN: biological_process unknown; LOCATED IN: endomembrane system; EXPRESSED IN: 21 plant structures; EXPRESSED DURING: 13 growth stages; Has 14 Blast hits to 14 proteins in 4 species: Arch	Extracellular	unknown.not assigned	-2.81668	2.06765e-06	-2.88416	1.45593e-06	-1.86226	0.000214627	-2.60505	5.11337e-06	(a) all t4h	At5g03120	-0.2	-0.8	-1.8	-0.1	0.3	0.6
250665_at	At5g06980	unknown protein; BEST Arabidopsis thaliana protein match is: unknown protein (TAIR:AT3G12320.1); Has 30201 Blast hits to 17322 proteins in 780 species: Archae - 12; Bacteria - 1396; Metazoa - 17338; Fungi - 3422; Plants - 5037; Viruses - 0; Other Eukaryot	Nucleus	unknown.not assigned	-2.84905	4.91487e-08	-2.86293	3.49793e-08	-2.4554	3.96334e-07	-2.53762	1.78714e-07	(a) all t4h	At5g06980	-0.37	-0.4	-0.5	1.4	0.9	0.3
255774_at	At1g18620	unknown protein; BEST Arabidopsis thaliana protein match is: unknown protein (TAIR:AT1G74160.1); Has 1987 Blast hits to 1263 proteins in 207 species: Archae - 0; Bacteria - 172; Metazoa - 665; Fungi - 149; Plants - 271; Viruses - 6; Other Eukaryotes - 724	Nucleus (cytosol)	unknown.not assigned	-2.95649	3.51649e-07	-2.69791	7.63088e-07	-2.2655	9.54213e-06	-2.43886	2.88614e-06	(a) all t4h	At1g18620	0.5	-0.2	-1.8	-0.2	0.1	0.3
258468_at	At3g06070	unknown protein; BEST Arabidopsis thaliana protein match is: unknown protein (TAIR:AT5G19190.1); Has 33 Blast hits to 33 proteins in 12 species: Archae - 0; Bacteria - 0; Metazoa - 1; Fungi - 0; Plants - 32; Viruses - 0; Other Eukaryotes - 0 (source: NCBI	Unknown	unknown.not assigned	-3.23593	3.69699e-06	-4.16717	2.23017e-07	-2.53164	7.84159e-05	-2.71664	2.29066e-05	(a) all t4h	At3g06070	0.67	-0.8	-2.2	0.7	0.6	0.8
253305_at	At4g33666	unknown protein; FUNCTIONS IN: molecular_function unknown; INVOLVED IN: biological_process unknown; LOCATED IN: chloroplast; EXPRESSED IN: 19 plant structures; EXPRESSED DURING: 11 growth stages; Has 30201 Blast hits to 17322 proteins in 780 species: Arch	Unknown	unknown.not assigned	-3.27906	6.04784e-06	-4.74424	1.13048e-07	-1.81843	0.0022882	-2.78787	3.16017e-05	(a) all t4h	At4g33666	0.12	-0.2	-0.4	1	0.8	1.4
256266_at	At3g12320	unknown protein; BEST Arabidopsis thaliana protein match is: unknown protein (TAIR:AT5G06980.4); Has 102 Blast hits to 102 proteins in 16 species: Archae - 0; Bacteria - 0; Metazoa - 0; Fungi - 0; Plants - 98; Viruses - 0; Other Eukaryotes - 4 (source: NC	Nucleus	unknown.not assigned	-3.34518	3.0625e-09	-3.18081	4.16048e-09	-3.01593	1.87041e-08	-3.20818	4.81109e-09	(a) all t4h	At3g12320	-0.43	-0.1	-0.2	1.5	1	0.2
255259_at	At4g05020	NAD(P)H dehydrogenase B2	Mitochondrion	mitochondrial electron transport	0.183962	0.705904	-0.154658	0.73829	-0.0407951	0.951068	-1.49988	0.000389322	(b) adg1-1/tpt-2 t4h only	At4g05020	-0.54	0.9	3.1	-0.2	-0.3	-0.4					2.07739
267181_at	At2g37760	NAD(P)-linked oxidoreductase superfamily protein	Cytoplasm	minor CHO metabolism.others	0.778543	0.19341	-0.583769	0.328206	0.527282	0.449297	-1.68192	0.00406347	(b) adg1-1/tpt-2 t4h only	At2g37760							-1.18851	-1.06272			1.2196
252515_at	At3g46230	heat shock protein 17.4	Cytoplasm	stress.abiotic.heat	0.60296	0.655804	0.899775	0.44495	0.57538	0.70938	-4.22886	0.000441779	(b) adg1-1/tpt-2 t4h only	At3g46230											4.86935
259705_at	At1g77450	NAC domain containing protein 32	Nucleus	development.unspecified	1.57324	0.000364841	1.2791	0.00203437	1.47375	0.00096362	0.150761	0.732064	(c) adg1-1/tpt-2 t4h none	At1g77450	0.98	2.9	4.6	0	0.3	0.9
244974_at	AtCg00700	photosystem II reaction center protein N	Unknown	PS.lightreaction	-1.79626	0.0388411	3.08915	0.000956428	2.11991	0.0198567	0.00359	0.997325	(d) adg1-1 t4h only	AtCg00430											1.15164
245011_at	AtCg00430	photosystem II reaction center protein G	Chloroplast	PS.lightreaction	-0.799372	0.0900923	1.77368	0.000559972	1.04379	0.0326645	-0.161705	0.760401	(d) adg1-1 t4h only	At5g67480								-1.26877
260943_at	At1g45145	thioredoxin H-type 5	Cytoplasm	redox.peroxiredoxin/thioredoxin	-0.334402	0.623009	-1.90414	0.00142231	-0.015192	0.988258	-1.18749	0.0288368	(d) adg1-1 t4h only	At1g45145	-0.04	0.8	1.7	0.1	-0.2	-0.1					1.75512
252009_at	At3g52800	A20/AN1-like zinc finger family protein	Nucleus	RNA.regulation of transcription.zink finger/related	-1.55095	3.61191e-05	-0.360057	0.244457	-1.24479	0.0004567	-1.61676	2.39184e-05	(e) adg1-1 t4h none	At3g52800	1.08	1.5	1.6	0.1	0.1	-0.1
251919_at	At3g53800	Fes1B	Nucleus	unknown	0.389558	0.375697	0.0898529	0.86064	1.69175	0.000355468	0.717365	0.0634385	(f) tpt-2 t4h only	At3g53800	0.28	0.3	1.6	-0.5	-0.2	0.5
250669_at	At5g06870	polygalacturonase inhibiting protein 2	Extracellular	cell wall.degradation	-1.78377	0.00085084	-1.67555	0.00139715	-0.452318	0.446091	-1.45295	0.00368525	(g) tpt-2 t4h none	At5g06870	0.23	1.1	2.3	-0.1	0.1	0.9
267265_at	At2g22980	serine carboxypeptidase-like 13	Extracellular	protein.degradation.serine protease	-2.31888	1.26637e-05	-2.87843	1.21373e-06	-0.246889	0.658043	-1.54569	0.00053786	(g) tpt-2 t4h none	At2g22980											-0.995359

## Sheet: (F) t48h oxidative stress
ATH1 probe set	AGI code	Description	Localisation	Functional Annotation	Col-0 (48) vs Col-0 (0)	Adj. P-value	adg1-1 (48) vs adg1-1 (0)	Adj. P-value	tpt-2 (48) vs tpt-2 (0)	Adj. P-value	adg1-1/tpt-2 (48) vs adg1-1/tpt-2 (0)	Adj. P-value	Querie	AGI code	(c) flu vs wild type 0.5 h light	(d) flu vs wild type 1 h light	(e) flu vs wild type 2 h light	(f) flu vs wild type 1 h MV	(g) flu vs wild type 2 h MV	(h) flu vs wild type 4 h MV	(i) wild type + vs - MV 1 h	(j) wild type + vs - MV 3 h	(k) wild type + vs - MV 6 h	(l) wild type + vs - MV 12 h	(m) wild type + vs - MV 24 h
252629_at	At3g44970	Cytochrome P450 superfamily protein	Unknown	misc.cytochrome P450	4.08236	6.65298e-07	2.58483	3.97457e-05	3.66229	1.57589e-06	4.15157	5.95013e-07	(a) all t48h	At3g44970							-1.21693
262119_s_at	At1g02930;At1g02920	[AT1G02930, glutathione S-transferase 6];[AT1G02920, glutathione S-transferase 7]	-	misc.glutathione S transferases	5.53048	9.87534e-05	3.29407	0.00594643	6.13458	2.86817e-05	3.30822	0.00659336	(a) all t48h	At1g02930	-0.26	0.4	1.6	0.2	0	0
247814_at	At5g58310	methyl esterase 18	Unknown	misc.nitrilases	5.64214	1.9134e-11	4.94062	1.71998e-10	4.00064	1.82308e-09	4.63981	2.41911e-10	(a) all t48h	At5g58310	-0.91	-1.5	-1.5	0.1	0	0.4
245352_at	At4g15490	UDP-Glycosyltransferase superfamily protein	Unknown	misc.UDP glucosyl and glucoronyl transferases	2.77246	2.73646e-06	3.9241	5.62149e-08	2.74721	2.31577e-06	2.33781	1.39878e-05	(a) all t48h	At4g15490											1.11436
255230_at	At4g05390	root FNR 1	Chloroplast	OPP	1.83459	2.15072e-06	1.55	6.73303e-06	2.21178	2.35121e-07	0.953204	0.000832938	(a) all t48h	At4g05390											1.41924
264091_at	At1g79110	zinc ion binding	Nucleus	protein.degradation.ubiquitin	1.60741	3.49332e-05	1.44146	7.22987e-05	1.93155	4.8192e-06	1.71912	2.00183e-05	(a) all t48h	At1g79110											1.29069
265722_at	At2g40100	light harvesting complex photosystem II	Chloroplast	PS.lightreaction	5.16138	1.11136e-10	4.95827	2.15203e-10	4.43253	1.47821e-09	4.94538	2.41911e-10	(a) all t48h	At2g40100	-0.55	-1.2	-1.6	0.1	0	0.2
250207_at	At5g13930	Chalcone and stilbene synthase family protein	Cytoplasm	secondary metabolism.flavonoids	3.08289	5.9786e-05	2.92683	6.98615e-05	3.12799	3.8781e-05	3.16248	4.94563e-05	(a) all t48h	At5g13930	-1.08	-1.6	-2.2	0.8	0.8	0.1
248330_at	At5g52810	NAD(P)-binding Rossmann-fold superfamily protein	Chloroplast	secondary metabolism.misc	3.1677	1.08444e-05	2.80435	2.44552e-05	3.90817	1.16285e-06	1.90764	0.00106941	(a) all t48h	At5g52810											1.22645
252114_at	At3g51450	Calcium-dependent phosphotriesterase superfamily protein	Chloroplast	secondary metabolism.misc	2.02986	0.00010305	1.90018	0.000148162	2.37329	1.88415e-05	1.15709	0.00932287	(a) all t48h	At3g51450	-0.25	2.4	3.5	-0.3	0	-0.2					1.05923
253104_at	At4g36010	Pathogenesis-related thaumatin superfamily protein	Extracellular	stress.biotic	1.67042	0.0020302	2.39346	6.98615e-05	1.37131	0.00663191	1.56817	0.00336066	(a) all t48h	At4g36010	0.7	2.4	3.5	-0.7	-0.6	0.2
251090_at	At5g01340	Mitochondrial substrate carrier family protein	Mitochondrion	transport.mitochondrial metabolite transporters	1.99402	1.63839e-07	1.8677	2.83612e-07	2.03888	1.43887e-07	0.748755	0.00172305	(a) all t48h	At5g01340	0.03	0.1	1.4	0.3	0.4	0.1
260410_at	At1g69870	nitrate transporter 1.7	Chloroplast unknown	transport.peptides/oligopeptides	2.51316	3.50505e-09	2.51767	3.50322e-09	2.45727	6.35521e-09	1.88545	1.97213e-07	(a) all t48h	At1g69870	0.09	0.7	1.5	0	0	0
255604_at	At4g01080	TRICHOME BIREFRINGENCE-LIKE 26	Unknown	unknown.not assigned	3.71729	3.63216e-05	4.05561	1.17725e-05	3.41067	6.27922e-05	2.15572	0.00394057	(a) all t48h	At4g01080	-1.08	-1.9	0.8	-0.1	-0.1	-0.4
252415_at	At3g47340	glutamine-dependent asparagine synthase 1	Cytoplasm	amino acid metabolism.synthesis	-2.28826	9.51138e-05	-2.07148	0.000184504	-2.00352	0.000243465	-2.87878	1.2244e-05	(a) all t48h	At3g47340										2.81295	-1.07575
254785_at	At4g12730	FASCICLIN-like arabinogalactan 2	Cell membrane	cell wall.cell wall proteins	-1.62975	1.88082e-05	-1.18604	0.00028778	-1.86732	4.1038e-06	-2.23604	9.86467e-07	(a) all t48h	At4g12730	-0.12	-0.8	-1.5	-0.3	0.2	0.2
265175_at	At1g23480	cellulose synthase-like A3	Golgi body	cell wall.cellulose synthesis	-1.9125	2.59753e-05	-2.10992	7.22075e-06	-1.64803	7.99313e-05	-2.44573	2.93111e-06	(a) all t48h	At1g23480	0.03	-0.4	-1.6	0.1	0.2	0.3
261825_at	At1g11545	xyloglucan endotransglucosylase/hydrolase 8	Extracellular	cell wall.modification	-1.53638	1.18516e-05	-1.5189	9.62651e-06	-2.26516	2.18063e-07	-2.99434	1.60025e-08	(a) all t48h	At1g11545	-0.05	-0.7	-1.6	-0.3	-0.3	0.4
247162_at	At5g65730	xyloglucan endotransglucosylase/hydrolase 6	Extracellular	cell wall.modification	-1.58756	0.0010006	-1.56812	0.000937244	-1.51902	0.00112826	-1.76479	0.000440721	(a) all t48h	At5g65730	-0.62	-1.1	-1.9	0.3	0.7	0.3
258764_at	At3g10720	Plant invertase/pectin methylesterase inhibitor superfamily	Extracellular	cell wall.precursor synthesis	-2.7492	1.21539e-07	-1.71075	8.01621e-06	-2.57649	1.81271e-07	-2.21165	1.05007e-06	(a) all t48h	At3g10720	2.02	2.9	2.2	-0.5	-0.3	0.3
266873_at	At2g44740	cyclin p4;1	Unknown	cell.cycle	-1.57435	9.99737e-05	-1.04057	0.00278735	-1.32441	0.000369527	-1.71946	4.85564e-05	(a) all t48h	At2g44740	0.45	-0.3	-2.2	0	0	0.5
249073_at	At5g44020	HAD superfamily, subfamily IIIB acid phosphatase	Extracellular	development.storage proteins	-1.66049	0.0003961	-1.79138	0.000155755	-1.50564	0.000686442	-2.34824	1.74248e-05	(a) all t48h	At5g44020	-0.32	-0.4	-1.6	-0.3	-0.2	0.5
253161_at	At4g35770	Rhodanese/Cell cycle control phosphatase superfamily protein	Chloroplast	development.unspecified	-1.77317	0.000199215	-2.05991	3.72458e-05	-1.55416	0.000491387	-2.47477	1.03621e-05	(a) all t48h	At4g35770	-0.03	0.6	2.4	0.1	1.1	0.3				2.14243	-1.17134
258497_at	At3g02380	CONSTANS-like 2	Nucleus	development.unspecified	-1.97	1.34585e-05	-2.40244	1.40173e-06	-2.23435	3.30655e-06	-1.52953	0.00015919	(a) all t48h	At3g02380	-0.61	-1	-1.8	1	1.1	0.6
256300_at	At1g69490	NAC-like, activated by AP3/PI	Nucleus	development.unspecified	-2.76352	2.19251e-05	-2.57561	3.08817e-05	-2.23422	0.000122182	-1.96391	0.000521086	(a) all t48h	At1g69490	0.53	0.1	0.7	2.1	0.6	0
249008_at	At5g44680	DNA glycosylase superfamily protein	Nucleus	DNA.repair	-1.55643	0.0003961	-1.9241	4.22803e-05	-1.648	0.000179289	-1.36014	0.00125365	(a) all t48h	At5g44680	0.08	-1.2	-2.8	-0.2	0.1	0.5
266300_at	At2g01420	Auxin efflux carrier family protein	Unknown	hormone metabolism.auxin	-1.62733	2.57052e-06	-1.8202	4.87391e-07	-1.46931	4.87147e-06	-0.893348	0.000640839	(a) all t48h	At2g01420	-0.08	-0.1	-1.7	0.1	0.1	0.4
259790_s_at	At1g29430;At5g27780	[AT1G29430, SAUR-like auxin-responsive protein family ];[AT5G27780, SAUR-like auxin-responsive protein family ]	-	hormone metabolism.auxin	-2.15554	7.7729e-06	-2.90347	2.99666e-07	-2.71658	6.44624e-07	-1.5644	0.000168878	(a) all t48h	At1g29430	-0.13	-2.2	-2.1	-0.5	-0.2	0.7
267461_at	At2g33830	Dormancy/auxin associated family protein	Nucleus	hormone metabolism.auxin	-2.18558	0.00180497	-2.18462	0.00151982	-2.22446	0.00123397	-2.13463	0.00223393	(a) all t48h	At2g33830	0.38	0.8	1.6	0.3	0.5	0.7
259783_at	At1g29510	SAUR-like auxin-responsive protein family	Mitochondrion	hormone metabolism.auxin	-2.3202	3.11635e-06	-3.08973	1.44718e-07	-2.80374	3.9206e-07	-2.04978	1.10595e-05	(a) all t48h	At1g29510	-0.4	-2.1	-2	-0.5	-0.1	0.7
259331_at	At3g03840	SAUR-like auxin-responsive protein family	Mitochondrion	hormone metabolism.auxin	-3.07038	1.22788e-07	-3.39374	2.47096e-08	-3.10214	1.29664e-07	-2.42427	1.28631e-06	(a) all t48h	At3g03840											-1.26872
258402_at	At3g15450	Aluminium induced protein with YGL and LRDR motifs	Unknown	hormone metabolism.auxin	-3.45102	1.23124e-07	-1.99006	2.0818e-05	-3.46938	1.29664e-07	-1.88891	4.94563e-05	(a) all t48h	At3g15450	1.16	3	0.9	1.2	0.9	0.8				1.23477
247540_at	At5g61590	Integrase-type DNA-binding superfamily protein	Nucleus	hormone metabolism.ethylene	-2.94869	2.36217e-05	-2.44338	0.000103028	-3.07321	1.28085e-05	-3.08081	1.7135e-05	(a) all t48h	At5g61590	1.4	-0.1	-1.8	0.3	1.2	1.2
255549_at	At4g01950	glycerol-3-phosphate acyltransferase 3	Mitochondrion	lipid metabolism.phospholipid synthesis	-1.54367	0.000171719	-1.79834	3.08817e-05	-1.29569	0.000621376	-2.38986	3.39995e-06	(a) all t48h	At4g01950	1.55	0.8	-0.6	0	-0.2	0.2
252858_at	At4g39770	Haloacid dehalogenase-like hydrolase (HAD) superfamily protein	Cytoplasm	minor CHO metabolism.trehalose	-1.90998	2.57052e-06	-1.23614	0.000110766	-1.72636	4.92278e-06	-1.2281	0.000169083	(a) all t48h	At4g39770	-0.26	0.4	-1.4	0.4	0	0.2
266072_at	At2g18700	trehalose phosphatase/synthase 11	Nucleus	minor CHO metabolism.trehalose	-2.22943	0.000210342	-2.34619	9.98754e-05	-1.59551	0.00261842	-1.48949	0.00547298	(a) all t48h	At2g18700	0.73	1.1	1.6	1.1	0.4	0.3
264339_at	At1g70290	trehalose-6-phosphatase synthase S8	Nucleus	minor CHO metabolism.trehalose	-2.56355	2.26035e-06	-4.31408	3.86113e-09	-2.22726	5.87605e-06	-2.91658	5.95013e-07	(a) all t48h	At1g70290	1.44	1.2	-0.1	0.8	1.2	0.7
254609_at	At4g18970	GDSL-like Lipase/Acylhydrolase superfamily protein	Extracellular	misc.GDSL-motif lipase	-1.59936	3.10718e-05	-1.63263	1.9388e-05	-1.82256	6.96065e-06	-1.14475	0.000677057	(a) all t48h	At4g18970	-0.35	-0.6	-1.6	-0.3	0	-0.1
253332_at	At4g33420	Peroxidase superfamily protein	Extracellular	misc.oxygenases/peroxidases	-2.57418	2.64704e-05	-2.56145	2.0818e-05	-1.57094	0.00160303	-2.73649	1.65918e-05	(a) all t48h	At4g33420								-1.01995	-1.01995
248683_at	At5g48490	Bifunctional inhibitor/lipid-transfer protein/seed storage 2S albumin superfamily protein	Extracellular	misc.protease inhibitor/seed storage/lipid transfer protein	-2.98418	4.83348e-05	-4.04695	1.74e-06	-3.13889	2.22457e-05	-3.14692	3.22321e-05	(a) all t48h	At5g48490	-0.28	-0.4	-3	0.1	1	0.4
252167_at	At3g50560	NAD(P)-binding Rossmann-fold superfamily protein	Unknown	misc.short chain dehydrogenase/reductase (SDR)	-2.02356	8.99628e-06	-2.59899	4.8542e-07	-2.32843	1.83568e-06	-1.44613	0.000215282	(a) all t48h	At3g50560	-0.19	-0.1	-1.5	0.6	-0.1	0.5
249059_at	At5g44530	Subtilase family protein	Extracellular	protein.degradation.subtilases	-2.16401	6.96478e-05	-2.55517	1.0362e-05	-2.53738	1.18359e-05	-2.0555	0.000123192	(a) all t48h	At5g44530	-0.53	-0.5	-1.8	0	0.5	0.1
248177_at	At5g54630	zinc finger protein-related	Nucleus	protein.degradation.ubiquitin	-1.56261	2.98708e-05	-2.23198	6.23246e-07	-1.55808	2.33453e-05	-1.18893	0.000391936	(a) all t48h	At5g54630	-0.12	-0.9	-1.7	0.1	-0.1	0.1
261265_at	At1g26800	RING/U-box superfamily protein	Nucleus	protein.degradation.ubiquitin	-2.04863	5.33355e-06	-1.70117	2.15932e-05	-1.23915	0.0004032	-1.36795	0.000233049	(a) all t48h	At1g26800	0.78	1.4	2.2	0.1	0.1	1.3
267238_at	At2g44130	Galactose oxidase/kelch repeat superfamily protein	Nucleus	protein.degradation.ubiquitin	-2.5383	9.50749e-06	-2.06586	4.77678e-05	-1.84362	0.000140671	-1.85637	0.000184345	(a) all t48h	At2g44130	0.28	0.9	1.4	0.4	-0.1	0.4
249862_at	At5g22920	CHY-type/CTCHY-type/RING-type Zinc finger protein	Nucleus	protein.degradation.ubiquitin	-3.01924	1.32386e-06	-2.79457	1.66819e-06	-2.76137	2.31577e-06	-2.41849	1.14339e-05	(a) all t48h	At5g22920	1.44	1.7	-1.2	0.7	0.7	0.8
251017_at	At5g02760	Protein phosphatase 2C family protein	Nucleus	protein.postranslational modification	-2.16395	2.51962e-05	-2.56075	3.51306e-06	-2.33839	9.59222e-06	-1.82129	0.000141239	(a) all t48h	At5g02760	0.3	-0.5	-3	0	-0.2	0.5
260037_at	At1g68840	related to ABI3/VP1 2	Nucleus	RNA.regulation of transcription.AP2/EREBP	-2.70075	6.1233e-05	-3.04468	1.44463e-05	-3.35647	5.82185e-06	-2.77331	4.99775e-05	(a) all t48h	At1g68840											1.64149
265342_at	At2g18300	basic helix-loop-helix (bHLH) DNA-binding superfamily protein	Nucleus	RNA.regulation of transcription.bHLH	-2.77958	1.82234e-05	-3.43523	1.61366e-06	-2.37387	6.19451e-05	-2.10418	0.000253369	(a) all t48h	At2g18300	0.56	0	-2.5	0.3	0.4	0.7
266447_at	At2g43290	Calcium-binding EF-hand family protein	Extracellular	signalling.calcium	-2.2571	5.33355e-06	-2.65849	6.62325e-07	-1.4936	0.000184543	-2.93794	4.39602e-07	(a) all t48h	At2g43290	1.28	1.7	1.3	-0.4	-0.5	-0.6
266324_at	At2g46710	Rho GTPase activating protein with PAK-box/P21-Rho-binding domain	Cytoplasm	signalling.G-proteins	-1.92534	5.44017e-05	-2.28755	7.22075e-06	-2.04901	2.23013e-05	-1.64025	0.000246027	(a) all t48h	At2g46710	0.2	-0.1	-1.5	-0.4	-0.2	0.1
257964_at	At3g19850	Phototropic-responsive NPH3 family protein	Cell membrane	signalling.light	-1.72728	1.37777e-05	-1.87272	4.53059e-06	-1.94916	3.52927e-06	-1.29319	0.000223054	(a) all t48h	At3g19850	0.34	-0.7	-1.7	0.3	0.3	0.2
261480_at	At1g14280	phytochrome kinase substrate 2	Chloroplast	signalling.light	-1.87255	2.03265e-07	-2.0077	8.22454e-08	-1.86447	2.0064e-07	-1.28902	1.03433e-05	(a) all t48h	At1g14280	-0.8	-1.4	-1.8	0.2	0	0
259417_at	At1g02340	basic helix-loop-helix (bHLH) DNA-binding superfamily protein	Nucleus	signalling.light	-3.59598	1.23124e-07	-4.29284	1.11961e-08	-3.3677	2.14566e-07	-2.75724	2.00196e-06	(a) all t48h	At1g02340											-1.02266
260603_at	At1g55960	Polyketide cyclase/dehydrase and lipid transport superfamily protein	Unknown	signalling.lipids	-1.96723	2.59753e-05	-2.95772	3.2631e-07	-1.75595	5.98856e-05	-1.58725	0.000207808	(a) all t48h	At1g55960	-1.59	-1.3	-1.5	1.1	0.9	0.5
256516_at	At1g66150	transmembrane kinase 1	Cell membrane	signalling.receptor kinases	-1.58116	1.37777e-05	-1.69992	4.99484e-06	-1.6337	8.08997e-06	-1.33394	7.82024e-05	(a) all t48h	At1g66150	0.07	-0.8	-1.8	0	0.2	0.6
252906_at	At4g39640	gamma-glutamyl transpeptidase 1	Extracellular	stress.abiotic	-2.11573	6.65298e-07	-1.67442	4.53116e-06	-1.78484	2.85949e-06	-1.14459	0.000245779	(a) all t48h	At4g39640	1.49	2.5	2	0.1	-0.1	0.4
245176_at	At2g47440	Tetratricopeptide repeat (TPR)-like superfamily protein	Nucleus	stress.abiotic.heat	-1.88293	7.9331e-06	-1.44435	7.02505e-05	-1.64713	2.13117e-05	-2.4623	5.95013e-07	(a) all t48h	At2g47440	-0.71	-1.4	-2.1	0.1	-0.1	0.3
245866_s_at	At1g57990;At1g57980	[AT1G57990, purine permease 18];[AT1G57980, Nucleotide-sugar transporter family protein]	plasma membrane	transport.nucleotides	-3.18181	2.24536e-07	-3.04371	2.99666e-07	-2.15723	9.22858e-06	-3.56779	1.16919e-07	(a) all t48h	At1g57990	3.03	3.8	3.4	0.2	0.5	2.3
265724_at	At2g32100	ovate family protein 16	Unknown	unknown	-2.61712	5.0747e-06	-3.44016	2.56732e-07	-2.56076	4.54982e-06	-1.94677	8.42556e-05	(a) all t48h	At2g32100	-0.02	-0.4	-1.4	0.2	0.2	0.3
265511_at	At2g05540	Glycine-rich protein family	Extracellular	unknown.glycine rich proteins	-4.95691	6.08168e-10	-3.67295	1.82026e-08	-4.2353	5.25315e-09	-2.65991	9.54493e-07	(a) all t48h	At2g05540								-1.08963	-1.08963
263688_at	At1g26920	unknown protein; BEST Arabidopsis thaliana protein match is: unknown protein (TAIR:AT1G69760.1); Has 47 Blast hits to 47 proteins in 13 species: Archae - 0; Bacteria - 0; Metazoa - 0; Fungi - 7; Plants - 34; Viruses - 0; Other Eukaryotes - 6 (source: NCBI	Nucleus	unknown.not assigned	-1.5508	8.28034e-05	-1.70786	2.44358e-05	-1.5451	6.43381e-05	-1.50396	0.000122057	(a) all t48h	At1g26920	-0.24	-1.4	-1.2	0	0.2	0.2
262010_at	At1g35612	transposable element gene	-	unknown.not assigned	-1.59474	9.07795e-05	-2.08031	5.02838e-06	-1.69065	3.93986e-05	-1.26608	0.000723523	(a) all t48h	At1g35612											-1.06977
256266_at	At3g12320	unknown protein; BEST Arabidopsis thaliana protein match is: unknown protein (TAIR:AT5G06980.4); Has 102 Blast hits to 102 proteins in 16 species: Archae - 0; Bacteria - 0; Metazoa - 0; Fungi - 0; Plants - 98; Viruses - 0; Other Eukaryotes - 4 (source: NC	Nucleus	unknown.not assigned	-1.59864	1.34503e-05	-2.1658	4.55477e-07	-1.50038	1.94818e-05	-1.4098	4.85564e-05	(a) all t48h	At3g12320	-0.43	-0.1	-0.2	1.5	1	0.2
262801_at	At1g21010	unknown protein; FUNCTIONS IN: molecular_function unknown; INVOLVED IN: N-terminal protein myristoylation; LOCATED IN: cellular_component unknown; EXPRESSED IN: 24 plant structures; EXPRESSED DURING: 14 growth stages; BEST Arabidopsis thaliana protein mat	Nucleus	unknown.not assigned	-1.81657	2.16017e-05	-1.56962	6.4257e-05	-1.04529	0.00212978	-1.03413	0.0029872	(a) all t48h	At1g21010	1.04	2.6	2.2	0	0	0.8
255774_at	At1g18620	unknown protein; BEST Arabidopsis thaliana protein match is: unknown protein (TAIR:AT1G74160.1); Has 1987 Blast hits to 1263 proteins in 207 species: Archae - 0; Bacteria - 172; Metazoa - 665; Fungi - 149; Plants - 271; Viruses - 6; Other Eukaryotes - 724	Nucleus (cytosol)	unknown.not assigned	-1.8368	9.94209e-05	-1.938	4.51946e-05	-1.88482	6.10283e-05	-1.50901	0.00060459	(a) all t48h	At1g18620	0.5	-0.2	-1.8	-0.2	0.1	0.3
250936_at	At5g03120	unknown protein; FUNCTIONS IN: molecular_function unknown; INVOLVED IN: biological_process unknown; LOCATED IN: endomembrane system; EXPRESSED IN: 21 plant structures; EXPRESSED DURING: 13 growth stages; Has 14 Blast hits to 14 proteins in 4 species: Arch	Extracellular	unknown.not assigned	-1.86474	0.00027495	-2.318	2.6649e-05	-1.21788	0.00596328	-3.87395	3.22219e-07	(a) all t48h	At5g03120	-0.2	-0.8	-1.8	-0.1	0.3	0.6
265481_at	At2g15960	unknown protein; Has 14 Blast hits to 14 proteins in 5 species: Archae - 0; Bacteria - 0; Metazoa - 0; Fungi - 0; Plants - 14; Viruses - 0; Other Eukaryotes - 0 (source: NCBI BLink).	Mitochondrion	unknown.not assigned	-2.48017	0.000327114	-3.23133	2.09161e-05	-1.97163	0.00167535	-2.24986	0.00077088	(a) all t48h	At2g15960	0.34	0.7	1.9	0.3	0.3	0.2
258468_at	At3g06070	unknown protein; BEST Arabidopsis thaliana protein match is: unknown protein (TAIR:AT5G19190.1); Has 33 Blast hits to 33 proteins in 12 species: Archae - 0; Bacteria - 0; Metazoa - 1; Fungi - 0; Plants - 32; Viruses - 0; Other Eukaryotes - 0 (source: NCBI	Unknown	unknown.not assigned	-2.82954	3.43956e-05	-3.85102	1.2199e-06	-2.78711	3.08905e-05	-2.70644	5.79432e-05	(a) all t48h	At3g06070	0.67	-0.8	-2.2	0.7	0.6	0.8
244997_at	AtCg00170	DNA-directed RNA polymerase family protein	Chloroplast	RNA.transcription	0.376401	0.438044	0.43962	0.328872	-0.122435	0.826059	1.8136	0.000200907	(b) adg1-1/tpt-2 t48h only	AtCg00170								1.0946	1.0946		1.02839
244939_at	AtCg00065	ribosomal protein S12A	Chloroplast	protein.synthesis	-1.32569	0.0224068	0.677282	0.26642	-0.588049	0.332238	1.62682	0.00625922	(b) adg1-1/tpt-2 t48h only	AtCg00065	-0.32	0	0.1	-2	0	-0.3		1.03981	1.03981
247924_at	At5g57655	xylose isomerase family protein	Cytoplasm	minor CHO metabolism.others	-0.426029	0.203187	0.255293	0.487785	-0.0994939	0.813134	-1.49822	9.79685e-05	(b) adg1-1/tpt-2 t48h only	At5g57655								-1.13939	-1.13939
257216_at	At3g14990	Class I glutamine amidotransferase-like superfamily protein	Chloroplast	Co-factor and vitamine metabolism	-0.31509	0.66259	-0.85892	0.110346	0.225961	0.743907	-1.63182	0.00389015	(b) adg1-1/tpt-2 t48h only	At3g14990	0.59	1.5	2.7	0.5	0.2	0.3					2.29595
266989_at	At2g39330	jacalin-related lectin 23	Cytoplasm	misc.myrosinases-lectin-jacalin	3.75042	2.00049e-05	1.86685	0.00632738	3.90317	1.08086e-05	0.444197	0.571271	(c) adg1-1/tpt-2 t48h none	At2g39330	0.3	0.9	1.7	-0.1	-0.6	1.1
247013_at	At5g67480	BTB and TAZ domain protein 4	Extracellular	RNA.regulation of transcription.unclassified	2.30519	0.000359299	2.23783	0.000378386	2.90883	3.25232e-05	0.255368	0.718763	(c) adg1-1/tpt-2 t48h none	At5g67480								-1.26877	-1.26877
245854_at	At5g13490	ADP/ATP carrier 2	Mitochondrion	transport.unspecified anions/cations	1.60044	4.81839e-05	1.15445	0.000726978	2.5844	3.94842e-07	0.0941568	0.824377	(c) adg1-1/tpt-2 t48h none	At5g13490	-0.04	0.1	1.9	-0.1	-0.2	0				1.28716	1.49796
256299_at	At1g69530	expansin A1	Extracellular	cell wall.modification	-1.93748	0.00107261	-2.14369	0.000382844	-1.62784	0.0032586	0.204535	0.772519	(c) adg1-1/tpt-2 t48h none	At1g69530											-1.11438
256503_at	At1g75250	RAD-like 6	Nucleus	RNA.regulation of transcription.MYB/MYB related	-3.81457	2.73646e-06	-2.4074	0.00015447	-3.8066	2.16645e-06	-0.552487	0.350396	(c) adg1-1/tpt-2 t48h none	At1g75250											-1.39149
245047_at	AtCg00020	photosystem II reaction center protein A	Unknown	PS.lightreaction	-0.200471	0.837444	2.13566	0.00129792	1.22078	0.0442017	1.01252	0.107942	(d) adg1-1 t48h only	AtCg00020	-2.53	-0.1	0.6	-0.3	0	-0.1
257365_x_at	At2g26020	plant defensin 1.2b	Extracellular	stress.biotic.PR-proteins	0.353413	0.773743	2.63546	0.00250891	0.984319	0.250728	0.664122	0.481308	(d) adg1-1 t48h only	At2g26020										1.87082
250828_at	At5g05250	unknown protein; BEST Arabidopsis thaliana protein match is: unknown protein (TAIR:AT3G56360.1); Has 30201 Blast hits to 17322 proteins in 780 species: Archae - 12; Bacteria - 1396; Metazoa - 17338; Fungi - 3422; Plants - 5037; Viruses - 0; Other Eukaryot	Unknown	unknown.not assigned	0.454677	0.445297	1.89301	0.000626219	-0.352686	0.549096	0.545782	0.308663	(d) adg1-1 t48h only	At5g05250	-0.34	-0.6	-0.3	-2	-2.4	-1.5				-1.28267
246195_at	At4g36410	ubiquitin-conjugating enzyme 17	Nucleus	protein.degradation.ubiquitin	0.584991	0.423389	-1.95723	0.0026213	-0.37666	0.616587	-0.788936	0.222104	(d) adg1-1 t48h only	At4g36410											-1.11199
245592_at	At4g14540	nuclear factor Y, subunit B3	Nucleus	RNA.regulation of transcription.CCAAT box	0.147225	0.712514	-1.50216	2.62582e-05	-0.466126	0.0953984	-0.199563	0.546398	(d) adg1-1 t48h only	At4g14540	-0.52	-0.8	-1.7	0.2	0.4	0.3
265999_at	At2g24100	unknown protein; BEST Arabidopsis thaliana protein match is: unknown protein (TAIR:AT4G30780.1); Has 101 Blast hits to 101 proteins in 16 species: Archae - 0; Bacteria - 0; Metazoa - 0; Fungi - 0; Plants - 95; Viruses - 0; Other Eukaryotes - 6 (source: NC	Nucleus	unknown.not assigned	-0.145467	0.782376	-1.72717	5.51275e-05	0.0768	0.878522	-0.657835	0.0650992	(d) adg1-1 t48h only	At2g24100	-0.4	0.3	1.6	0.8	0.2	0.4
250670_at	At5g06860	polygalacturonase inhibiting protein 1	Extracellular	cell wall.degradation	0.027784	0.971519	-0.510292	0.277799	1.71386	0.000418242	-0.587037	0.194042	(f) tpt-2 t48h only	At5g06860	0.11	1.2	2.2	0.2	0.7	0.9				2.29149	2.33663
253628_at	At4g30280	xyloglucan endotransglucosylase/hydrolase 18	Extracellular	cell wall.modification	-0.189188	0.755254	-0.347509	0.474968	1.75174	0.000223101	-0.179381	0.734939	(f) tpt-2 t48h only	At4g30280	3.92	4.6	5.7	-0.5	-0.1	1.9
245038_at	At2g26560	phospholipase A 2A	Chloroplast	development.storage proteins	0.0391485	0.968178	0.306299	0.679536	2.11116	0.000584668	-0.411081	0.524797	(f) tpt-2 t48h only	At2g26560								-1.13311	-1.13311	1.85674
260203_at	At1g52890	NAC domain containing protein 19	Nucleus	development.unspecified	0.092818	0.877783	0.0787258	0.893283	2.35129	4.1038e-06	0.671288	0.0669796	(f) tpt-2 t48h only	At1g52890	0.2	1.6	5.4	0.3	0.5	-0.8
250279_at	At5g13200	GRAM domain family protein	Cytoplasm	hormone metabolism.abscisic acid	0.193743	0.779975	-0.25379	0.681795	1.79641	0.000491387	-0.249083	0.663624	(f) tpt-2 t48h only	At5g13200	0.36	0.4	2.8	-0.2	-0.3	-0.4
247723_at	At5g59220	highly ABA-induced PP2C gene 1	Cell membrane	hormone metabolism.abscisic acid	0.0813192	0.867763	0.0524336	0.915482	1.49586	3.95757e-05	0.199841	0.562317	(f) tpt-2 t48h only	At5g59220	-0.18	0.7	3.4	0	0.3	-1.1
264042_at	At2g03760	sulphotransferase 12	Cytoplasm	hormone metabolism.brassinosteroid	0.249545	0.694197	0.183734	0.778173	2.3997	2.93941e-05	-0.329694	0.534126	(f) tpt-2 t48h only	At2g03760	-0.32	0.6	3.6	0.4	0.2	0.9					3.47818
246133_at	At5g20960	aldehyde oxidase 1	Unknown	misc	-0.228121	0.643812	-0.55896	0.136782	1.73692	7.94351e-05	-0.46637	0.224378	(f) tpt-2 t48h only	At5g20960											1.59731
253046_at	At4g37370	cytochrome P450, family 81, subfamily D, polypeptide 8	Extracellular	misc.cytochrome P450	-0.029549	0.974341	0.143714	0.857425	3.38461	4.00786e-06	-0.21165	0.752731	(f) tpt-2 t48h only	At4g37370	-0.56	1.1	4.4	0.2	0.3	1.2
258277_at	At3g26830	Cytochrome P450 superfamily protein	Unknown	misc.cytochrome P450	0.175064	0.9075	-0.0470879	0.975323	2.60503	0.00335224	-0.936182	0.310793	(f) tpt-2 t48h only	At3g26830	-0.54	0.1	3.8	0.7	-0.1	-0.2
261021_at	At1g26380	FAD-binding Berberine family protein	Cytoplasm	misc.nitrilases	-0.0592706	0.951909	0.0308616	0.974836	1.59563	0.00460579	-0.488334	0.427253	(f) tpt-2 t48h only	At1g26380	-0.97	0.4	2	1.4	0.3	2.2
252993_at	At4g38540	FAD/NAD(P)-binding oxidoreductase family protein	Mitochondrion	misc.oxidases	-0.245258	0.771152	-0.165875	0.84781	1.57645	0.00605991	-0.468697	0.464856	(f) tpt-2 t48h only	At4g38540	0.21	0.7	1.4	0.3	0.1	0.3				1.00829	2.4903
247327_at	At5g64120	Peroxidase superfamily protein	Extracellular	misc.oxygenases/peroxidases	0.375586	0.736778	0.0240199	0.985282	2.92766	0.000596983	-0.448535	0.633443	(f) tpt-2 t48h only	At5g64120	1.23	3.2	3	0.6	0.2	0.7				1.23468	3.0068
246099_at	At5g20230	blue-copper-binding protein	Cell membrane	misc.plastocyanin-like	-0.331972	0.84829	1.33341	0.245595	5.90811	2.06759e-05	0.809068	0.514709	(f) tpt-2 t48h only	At5g20230	0.57	1.7	3.5	0	-0.1	0.4	-1.40927	-2.03813	-2.03813		3.20409
252131_at	At3g50930	cytochrome BC1 synthesis	Cell membrane	protein.degradation	0.451177	0.470198	0.613072	0.270342	1.55445	0.00350724	-0.127987	0.859999	(f) tpt-2 t48h only	At3g50930	2.54	3.6	4.2	0	-0.3	0.4
266071_at	At2g18680;At2g18670	[AT2G18680, unknown protein; FUNCTIONS IN: molecular_function unknown; INVOLVED IN: biological_process unknown; LOCATED IN: endomembrane system; EXPRESSED IN: male gametophyte, pollen tube; EXPRESSED DURING: L mature pollen stage, M germinated pollen stag	.	protein.degradation.ubiquitin	0.0116727	0.991443	-0.154895	0.874923	1.66525	0.00810078	-0.103493	0.907912	(f) tpt-2 t48h only	At2g18680	-0.02	0	2.3	0	-0.2	0
254869_at	At4g11890	Protein kinase superfamily protein	Unknown	protein.postranslational modification	0.465775	0.561758	0.456005	0.55511	3.02094	7.33637e-05	0.174277	0.842691	(f) tpt-2 t48h only	At4g11890							-1.34187				2.32175
248821_at	At5g47070	Protein kinase superfamily protein	Nucleus	protein.postranslational modification	-0.0675607	0.933596	-0.108048	0.882895	1.78553	0.000456758	-0.332932	0.532403	(f) tpt-2 t48h only	At5g47070	1.92	2.8	2.6	0.3	0	0.1					1.21572
263210_at	At1g10585	basic helix-loop-helix (bHLH) DNA-binding superfamily protein	Nucleus	RNA.regulation of transcription.bHLH	0.0602213	0.929448	0.0230527	0.97281	3.17636	4.13389e-07	-0.146923	0.773798	(f) tpt-2 t48h only	At1g10585	-0.16	-0.9	4.3	-0.2	0.5	0	-1.11009				3.7116
256050_at	At1g07000	exocyst subunit exo70 family protein B2	Nucleus	RNA.regulation of transcription.unclassified	0.285633	0.57191	-0.119808	0.840433	1.56127	0.00040685	-0.0882651	0.876356	(f) tpt-2 t48h only	At1g07000	1.32	2	2.1	-0.2	-0.1	0.1
253485_at	At4g31800	WRKY DNA-binding protein 18	Nucleus	RNA.regulation of transcription.WRKY	0.177356	0.832236	0.6036	0.297504	2.29986	0.000183624	0.0144837	0.986392	(f) tpt-2 t48h only	At4g31800	1.94	3.5	3	0.1	-0.6	-0.3					1.18656
267028_at	At2g38470	WRKY DNA-binding protein 33	Nucleus	RNA.regulation of transcription.WRKY	-0.0198367	0.98578	0.228734	0.796863	1.86519	0.00324895	-0.578485	0.390922	(f) tpt-2 t48h only	At2g38470	3.57	3.7	4.1	0.5	0.1	0.9				1.85071	2.80902
261892_at	At1g80840	WRKY DNA-binding protein 40	Nucleus	RNA.regulation of transcription.WRKY	0.16514	0.861494	-0.0360025	0.971913	1.65799	0.00481032	-0.371239	0.587291	(f) tpt-2 t48h only	At1g80840	3.99	4.2	5.5	0.3	0.3	0.8
267246_at	At2g30250	WRKY DNA-binding protein 25	Nucleus	RNA.regulation of transcription.WRKY	0.0807619	0.934279	-0.0913801	0.923672	1.57521	0.00533219	-0.132513	0.866091	(f) tpt-2 t48h only	At2g30250	0.7	1.9	3	0	0.1	0.2					2.0327
256576_at	At3g28210	zinc finger (AN1-like) family protein	Nucleus	RNA.regulation of transcription.zink finger/related	-0.107496	0.874697	0.327397	0.501146	3.25346	6.07966e-07	0.379794	0.400689	(f) tpt-2 t48h only	At3g28210	1.26	1.9	5.2	0.1	-0.1	1.1
247655_at	At5g59820	C2H2-type zinc finger family protein	Nucleus	RNA.regulation of transcription.zink finger/related	0.307798	0.729685	0.358732	0.662246	3.04245	6.20012e-05	0.348819	0.648031	(f) tpt-2 t48h only	At5g59820	3.56	4	5.4	0.8	0.4	1.4
252984_at	At4g37990	elicitor-activated gene 3-2	Cytoplasm	secondary metabolism.phenylpropanoids	-0.421478	0.325292	-0.164874	0.757463	2.8194	1.19966e-06	0.0111238	0.984998	(f) tpt-2 t48h only	At4g37990	0.4	0	3.4	0.5	0.7	0.4
249197_at	At5g42380	calmodulin like 37	Unknown	signalling.calcium	0.11441	0.895919	0.273133	0.686205	2.58157	4.11482e-05	-0.0187842	0.980454	(f) tpt-2 t48h only	At5g42380	3.57	3.7	6.2	0.4	-0.1	0.9
258947_at	At3g01830	Calcium-binding EF-hand family protein	Nucleus	signalling.calcium	0.0735325	0.942996	0.0273329	0.978299	2.31985	0.000364089	-0.100632	0.903613	(f) tpt-2 t48h only	At3g01830	4.12	4.6	5.3	-0.2	-0.3	-0.1
256833_at	At3g22910	ATPase E1-E2 type family protein / haloacid dehalogenase-like hydrolase family protein	Unknown	signalling.calcium	-0.217766	0.602801	0.126367	0.783232	2.10162	3.90166e-06	0.331619	0.33849	(f) tpt-2 t48h only	At3g22910	0.61	0.8	2.2	0.1	-0.5	-1.4
249417_at	At5g39670	Calcium-binding EF-hand family protein	Cell membrane	signalling.calcium	0.141875	0.847902	0.524313	0.293664	1.56259	0.00138534	-0.264509	0.635312	(f) tpt-2 t48h only	At5g39670	1.97	2.5	1.4	0.3	-0.4	-0.5	-1.03427			1.50654	1.52455
259428_at	At1g01560	MAP kinase 11	Nucleus	signalling.MAP kinases	0.126641	0.916789	0.355689	0.702536	2.74356	0.000400191	0.233788	0.802558	(f) tpt-2 t48h only	At1g01560	1.47	3.1	3.7	0.1	-0.1	0.2					2.32872
248698_at	At5g48380	BAK1-interacting receptor-like kinase 1	Cell membrane	signalling.receptor kinases	0.44075	0.447507	0.29054	0.644841	1.69031	0.0011679	-0.339655	0.551115	(f) tpt-2 t48h only	At5g48380	0.72	1.5	1.9	0.1	0	-0.1					1.37866
252060_at	At3g52430	alpha/beta-Hydrolases superfamily protein	Nucleus	stress.biotic	0.309066	0.532033	0.382703	0.392823	1.92568	6.23122e-05	0.206459	0.672965	(f) tpt-2 t48h only	At3g52430	1.49	1.9	1.9	0.2	-0.3	-0.3
251895_at	At3g54420	homolog of carrot EP3-3 chitinase	Extracellular	stress.biotic	0.315991	0.589852	0.252288	0.674383	1.62189	0.000921152	0.0573918	0.931253	(f) tpt-2 t48h only	At3g54420	0.87	1.3	1.4	0.4	0.3	0.5
256526_at	At1g66090	Disease resistance protein (TIR-NBS class)	Chloroplast	stress.biotic.PR-proteins	-0.296046	0.671467	0.0253461	0.977634	2.45586	6.75693e-05	-0.135514	0.848115	(f) tpt-2 t48h only	At1g66090	0.43	1.9	0.8	-0.1	0.3	0.1				2.04546	2.69336
266752_at	At2g47000	ATP binding cassette subfamily B4	Nucleus	transport.ABC transporters and multidrug resistance systems	-0.0891096	0.935943	-0.522971	0.484039	1.74663	0.006406	-0.494298	0.495948	(f) tpt-2 t48h only	At2g47000	-0.59	-0.1	4.4	0.2	-0.2	0.2
249346_at	At5g40780	lysine histidine transporter 1	Cell membrane	transport.amino acids	0.027533	0.979448	0.602901	0.382313	1.75339	0.00500558	-0.303358	0.691229	(f) tpt-2 t48h only	At5g40780											1.25563
250054_at	At5g17860	calcium exchanger 7	Unknown	transport.calcium	0.220565	0.589092	0.297342	0.408008	1.53567	6.23122e-05	0.32962	0.332941	(f) tpt-2 t48h only	At5g17860	-0.38	1	2.4	-0.1	0.4	-0.1
246831_at	At5g26340	Major facilitator superfamily protein	Cell membrane	transporter.sugars	0.0287741	0.971903	-0.262014	0.662253	2.66704	1.14271e-05	-0.21632	0.70627	(f) tpt-2 t48h only	At5g26340	-0.43	0.5	3.2	0	-0.1	-0.1	-1.26715			1.76405
255543_at	At4g01870	tolB protein-related	Nucleus	unknown	0.345968	0.66259	0.181099	0.835763	2.83409	6.23122e-05	-0.205174	0.792777	(f) tpt-2 t48h only	At4g01870	1.22	2.3	4.1	1.1	1.4	1.9	-2.37061	-1.19516	-1.19516	4.45686	5.41669
252076_at	At3g51660	Tautomerase/MIF superfamily protein	Unknown	unknown	0.33949	0.447406	-0.00410058	0.994719	2.78565	1.18624e-06	-0.222466	0.621151	(f) tpt-2 t48h only	At3g51660	0.35	0.6	3	0.2	-0.1	0.4					2.51168
260211_at	At1g74440	Protein of unknown function (DUF962)	Chloroplast	unknown	0.49316	0.557284	0.630106	0.403489	1.87077	0.005494	0.0340832	0.97265	(f) tpt-2 t48h only	At1g74440	1.39	1.7	0.7	-0.2	0	-0.4
249481_at	At5g38900	Thioredoxin superfamily protein	Unknown	unknown	0.166194	0.8368	0.0503026	0.955135	1.84823	0.000818803	-0.0478525	0.950387	(f) tpt-2 t48h only	At5g38900							-1.09326				2.19909
252346_at	At3g48650	pseudogene, At14a-related protein, similar to At14a (GI:11994571 and GI:11994573) (Arabidopsis thaliana)	.	unknown	0.131538	0.906491	-0.0639185	0.954443	1.69485	0.00822141	-0.0305145	0.974442	(f) tpt-2 t48h only	At3g48650	3.55	3.7	4.4	-0.2	-0.3	0.4
259105_at	At3g05500	Rubber elongation factor protein (REF)	Cytoplasm	unknown	-0.267852	0.49909	0.0193498	0.972785	1.67394	3.35894e-05	-0.557898	0.0887568	(f) tpt-2 t48h only	At3g05500	-0.01	0.5	2.1	0	-0.4	-0.1					1.44796
254262_at	At4g23470	PLAC8 family protein	Nucleus	unknown.hydroxyproline rich proteins	0.467565	0.306053	0.516343	0.232263	1.57558	0.000490789	0.285051	0.550898	(f) tpt-2 t48h only	At4g23470											1.33467
265670_s_at	At2g32190;At2g32210	[AT2G32190, unknown protein; BEST Arabidopsis thaliana protein match is: unknown protein (TAIR:AT2G32210.1); Has 218 Blast hits to 218 proteins in 24 species: Archae - 0; Bacteria - 0; Metazoa - 0; Fungi - 16; Plants - 202; Viruses - 0; Other Eukaryotes -	.	unknown.not assigned	0.365545	0.425344	0.81269	0.0365174	4.93998	4.65781e-09	-0.0959274	0.86036	(f) tpt-2 t48h only	At2g32190	1.39	1.9	3.4	0.7	-0.5	-0.5
259479_at	At1g19020	unknown protein; BEST Arabidopsis thaliana protein match is: unknown protein (TAIR:AT3G48180.1); Has 88 Blast hits to 88 proteins in 15 species: Archae - 0; Bacteria - 0; Metazoa - 0; Fungi - 0; Plants - 88; Viruses - 0; Other Eukaryotes - 0 (source: NCBI	Unknown	unknown.not assigned	-0.0209848	0.983328	0.12204	0.893283	4.60836	4.13389e-07	-0.422712	0.512112	(f) tpt-2 t48h only	At1g19020	1.8	3.3	5	0.1	-0.1	0.7	-1.27857
262085_at	At1g56060	unknown protein; BEST Arabidopsis thaliana protein match is: unknown protein (TAIR:AT2G32210.1); Has 180 Blast hits to 180 proteins in 22 species: Archae - 0; Bacteria - 0; Metazoa - 0; Fungi - 10; Plants - 170; Viruses - 0; Other Eukaryotes - 0 (source:	Unknown	unknown.not assigned	-0.171298	0.806456	0.148391	0.827649	4.23564	1.43887e-07	0.0316052	0.962545	(f) tpt-2 t48h only	At1g56060	0.21	1.6	4.5	0.7	-0.1	0.6				1.31282	2.88564
264580_at	At1g05340	unknown protein; FUNCTIONS IN: molecular_function unknown; INVOLVED IN: biological_process unknown; LOCATED IN: chloroplast; EXPRESSED IN: 14 plant structures; EXPRESSED DURING: 7 growth stages; BEST Arabidopsis thaliana protein match is: unknown protein	Nucleus	unknown.not assigned	-0.612543	0.316893	-0.749824	0.18534	3.93743	1.47964e-06	-0.776029	0.1665	(f) tpt-2 t48h only	At1g05340	0	-0.1	2.8	0.7	0.1	-1.3
252908_at	At4g39670	Glycolipid transfer protein (GLTP) family protein	Cytoplasm	unknown.not assigned	-0.112253	0.895428	0.0606514	0.943683	3.29766	3.41385e-06	-0.0277438	0.970371	(f) tpt-2 t48h only	At4g39670	2.75	3.5	6.4	0.2	-0.2	0.8
246018_at	At5g10695	unknown protein; BEST Arabidopsis thaliana protein match is: unknown protein (TAIR:AT5G57123.1); Has 30201 Blast hits to 17322 proteins in 780 species: Archae - 12; Bacteria - 1396; Metazoa - 17338; Fungi - 3422; Plants - 5037; Viruses - 0; Other Eukaryot	Extracellular	unknown.not assigned	0.00890023	0.989312	0.128761	0.820118	2.44198	4.80785e-06	-0.244575	0.589079	(f) tpt-2 t48h only	At5g10695	1.22	3.3	4.7	0.1	0	0.9				2.05426	3.47025
260744_at	At1g15010	unknown protein; BEST Arabidopsis thaliana protein match is: unknown protein (TAIR:AT2G01300.1); Has 71 Blast hits to 71 proteins in 13 species: Archae - 0; Bacteria - 2; Metazoa - 0; Fungi - 0; Plants - 69; Viruses - 0; Other Eukaryotes - 0 (source: NCBI	Mitochondrion	unknown.not assigned	-0.380124	0.326208	-0.196082	0.663386	2.29559	3.21767e-06	-0.201279	0.626151	(f) tpt-2 t48h only	At1g15010	0.64	0.6	1.9	0.4	0.6	-0.7
259410_at	At1g13340	Regulator of Vps4 activity in the MVB pathway protein	Unknown	unknown.not assigned	-0.144884	0.793275	-0.0201527	0.9752	1.95557	2.51833e-05	0.321326	0.431989	(f) tpt-2 t48h only	At1g13340	-0.48	-0.3	2.9	0.1	-0.6	-0.5
252345_at	At3g48640	unknown protein; FUNCTIONS IN: molecular_function unknown; INVOLVED IN: biological_process unknown; LOCATED IN: endomembrane system; EXPRESSED IN: 10 plant structures; EXPRESSED DURING: 10 growth stages; CONTAINS InterPro DOMAIN/s: Protein of unknown func	Unknown	unknown.not assigned	0.394306	0.47375	0.434206	0.399132	1.76203	0.000471588	0.291613	0.588138	(f) tpt-2 t48h only	At3g48640	1.65	2.4	2.4	0	-0.2	-0.1
246305_at	At3g51890	Clathrin light chain protein	Nucleus	unknown.not assigned	0.387759	0.478462	0.457042	0.363954	1.55936	0.00120045	0.394001	0.433708	(f) tpt-2 t48h only	At3g51890	0.22	1	1.6	0.1	-0.1	-0.1
247925_at	At5g57560	Xyloglucan endotransglucosylase/hydrolase family protein	Chloroplast	cell wall.modification	-2.04494	0.00130093	-3.68184	4.49606e-06	-0.444862	0.503639	-4.43627	1.09447e-06	(g) tpt-2 t48h none	At5g57560	3.67	3.6	3.8	0.1	0.2	0.2		-1.71477	-1.71477	1.24118	1.49
267357_at	At2g40000	ortholog of sugar beet HS1 PRO-1 2	Mitochondrion	unknown.not assigned	-1.93288	6.25308e-05	-1.78088	9.83165e-05	0.226152	0.633081	-1.28842	0.00208533	(g) tpt-2 t48h none	At2g40000	3	3.2	3.1	0.9	0.6	0.9				1.53725

## Sheet: (G) t4h ABA
ATH1 probe set	AGI code	Description	Localisation	Functional Annotation	Col-0 (4) vs Col-0 (0)	Adj. P-value	adg1-1 (4) vs adg1-1 (0)	Adj. P-value	tpt-2 (4) vs tpt-2 (0)	Adj. P-value	adg1-1/tpt-2 (4) vs adg1-1/tpt-2 (0)	Adj. P-value	Querie	AGI code	(n) wild type + vs - ABA 0.5 h	(o) wild type + vs - ABA 1 h	(p) wild type + vs - ABA3 h
252831_at	At4g39980	3-deoxy-D-arabino-heptulosonate 7-phosphate synthase 1	Chloroplast	amino acid metabolism.synthesis	2.07769	3.25919e-07	1.73282	1.95383e-06	1.94044	1.19971e-06	1.51945	8.85284e-06	(a) all t4h	At4g39980	-0.367724	-0.507171	-1.01994
252607_at	At3g44990	xyloglucan endo-transglycosylase-related 8	Extracellular	cell wall.modification	1.65069	0.000311887	1.79054	0.000148259	1.51265	0.00100747	1.74097	0.000171679	(a) all t4h	At3g44990	-0.315313	-0.52239	-2.35323
264019_at	At2g21130	Cyclophilin-like peptidyl-prolyl cis-trans isomerase family protein	Cytoplasm	cell.cycle	2.33806	2.89161e-07	1.48352	3.02269e-05	2.66221	1.34923e-07	2.08526	1.05637e-06	(a) all t4h	At2g21130	0.166286	1.10303	1.14153
253215_at	At4g34950	Major facilitator superfamily protein	Chloroplast	development.unspecified	5.19059	1.55662e-06	4.30383	1.06443e-05	3.66731	9.19092e-05	3.85129	3.31428e-05	(a) all t4h	At4g34950	-0.602747	-0.781371	-2.45611
256060_at	At1g07050	CCT motif family protein	Nucleus	development.unspecified	2.50969	1.66928e-07	2.73245	4.77857e-08	2.77329	1.16688e-07	2.48901	1.89416e-07	(a) all t4h	At1g07050	0.060182	-0.384421	-3.6186
258965_at	At3g10530	Transducin/WD40 repeat-like superfamily protein	Nucleus	development.unspecified	2.39287	1.89816e-06	1.58475	0.000122946	1.91552	3.26802e-05	1.92894	1.79539e-05	(a) all t4h	At3g10530	0.111094	-0.084541	-1.04716
264787_at	At2g17840	Senescence/dehydration-associated protein-related	Nucleus	development.unspecified	2.088	8.24714e-05	1.3701	0.00309426	1.7755	0.000580401	1.16268	0.00868774	(a) all t4h	At2g17840	0.375204	0.93124	2.71466
266510_at	At2g47990	transducin family protein / WD-40 repeat family protein	Nucleus	development.unspecified	1.78619	1.42354e-06	1.21756	6.98604e-05	1.46967	1.82925e-05	1.50888	8.67653e-06	(a) all t4h	At2g47990	0.217418	-0.178194	-1.2468
253975_at	At4g26600	S-adenosyl-L-methionine-dependent methyltransferases superfamily protein	Nucleus	DNA.synthesis/chromatin structure	2.13896	1.47445e-06	1.2895	0.000227686	2.01688	4.79375e-06	2.03006	2.82339e-06	(a) all t4h	At4g26600	0.162122	-0.228544	-2.1111
248136_at	At5g54910	DEA(D/H)-box RNA helicase family protein	Nucleus	DNA.synthesis/chromatin structure	2.06033	4.61338e-06	1.12637	0.00140866	1.83419	2.67106e-05	1.53946	8.23504e-05	(a) all t4h	At5g54910	-0.154005	-0.228671	-1.20597
245449_at	At4g16870	transposable element gene		DNA.synthesis/chromatin structure	1.98913	4.9465e-07	2.61551	2.05876e-08	2.15436	3.79414e-07	2.0334	4.17216e-07	(a) all t4h	At4g16870	0.189491	-0.263321	-1.05827
256797_at	At3g18600	P-loop containing nucleoside triphosphate hydrolases superfamily protein	Nucleus	DNA.synthesis/chromatin structure	1.8405	3.70785e-05	1.46407	0.000321764	1.81082	7.53041e-05	1.91302	2.57403e-05	(a) all t4h	At3g18600	-0.438769	-0.105937	-1.21023
248036_at	At5g55920	S-adenosyl-L-methionine-dependent methyltransferases superfamily protein	Nucleus	DNA.synthesis/chromatin structure	1.68908	1.96831e-05	0.96994	0.0028529	1.22289	0.000665965	1.83854	8.89631e-06	(a) all t4h	At5g55920	-0.392858	-0.0396965	-1.12072
258701_at	At3g09720	P-loop containing nucleoside triphosphate hydrolases superfamily protein	Nucleus	DNA.synthesis/chromatin structure	1.67642	2.70863e-06	0.866801	0.00146389	1.0024	0.000664531	1.36524	2.30251e-05	(a) all t4h	At3g09720	0.220069	-0.25089	-1.10169
248138_at	At5g54960	pyruvate decarboxylase-2	Unknown	fermentation	3.34371	6.23614e-07	2.23607	3.87643e-05	2.70009	1.0119e-05	1.93732	0.000142477	(a) all t4h	At5g54960	-0.287972	-0.00430537	-1.17133
249719_at	At5g35735	Auxin-responsive family protein	Unknown	hormone metabolism.auxin	3.54486	0.00011409	4.07072	2.90282e-05	3.87435	8.1555e-05	2.79816	0.000838888	(a) all t4h	At5g35735	-0.022504	-0.521862	-1.60031
262784_at	At1g10760	alpha-glucan water dikinase (AtSEX1/AtGWD/AtGWD1/AtSOP/AtSOP1)	Chloroplast	major CHO metabolism.degradation.starch	2.68583	4.40265e-07	2.96158	1.31161e-07	2.64264	9.16762e-07	2.5667	7.68359e-07	(a) all t4h	At1g10760	-0.230872	0.232057	1.26915
247216_at	At5g64860	disproportionating enzyme	Chloroplast	major CHO metabolism.degradation.starch	2.55399	5.11707e-07	2.64507	2.73012e-07	3.26713	1.02611e-07	2.6463	3.67123e-07	(a) all t4h	At5g64410	-0.120532	-0.163401	-1.27516
255607_at	At4g01130	GDSL-like Lipase/Acylhydrolase superfamily protein	Extracellular	misc.acyl transferases	1.79715	0.000204393	1.5872	0.00061318	2.22116	4.60009e-05	2.35796	1.4919e-05	(a) all t4h	At4g01130	0.397639	0.315797	1.61325
257628_at	At3g26290	cytochrome P450, family 71, subfamily B, polypeptide 26	Unknown	misc.cytochrome P450	2.08373	1.07258e-05	1.15816	0.00234179	1.84912	6.23784e-05	1.17987	0.00181201	(a) all t4h	At3g26290	-0.000162664	0.322022	1.98906
266778_at	At2g29090	cytochrome P450, family 707, subfamily A, polypeptide 2	Chloroplast	misc.cytochrome P450	1.75162	0.00393582	2.30913	0.000391419	1.68024	0.00713824	2.35828	0.000293856	(a) all t4h	At2g29090	0.195246	1.97493	3.28046
259736_at	At1g64390	glycosyl hydrolase 9C2	Extracellular	misc.gluco-, galacto- and mannosidases	1.60115	7.52073e-06	1.24277	9.75185e-05	1.23633	0.00016246	1.20773	0.000116385	(a) all t4h	At1g64390	0.0629495	-0.251762	-1.48091
245352_at	At4g15490	UDP-Glycosyltransferase superfamily protein	Unknown	misc.UDP glucosyl and glucoronyl transferases	3.18285	2.21741e-07	3.49252	6.11903e-08	2.26046	1.27883e-05	2.01729	2.35621e-05	(a) all t4h	At4g15490	0.0607386	0.300265	2.025
266532_at	At2g16890	UDP-Glycosyltransferase superfamily protein	Chloroplast	misc.UDP glucosyl and glucoronyl transferases	1.85039	1.04319e-06	2.55997	2.51971e-08	1.41231	2.84477e-05	1.90907	8.44752e-07	(a) all t4h	At2g16890	0.925908	-3.02094	2.17935
249266_at	At5g41670	6-phosphogluconate dehydrogenase family protein	Cytoplasm	OPP	2.1308	1.19017e-07	1.53393	3.35173e-06	1.24516	5.22362e-05	1.23466	3.25475e-05	(a) all t4h	At5g41670	-0.0525527	-0.267371	-1.30054
260753_at	At1g49230	RING/U-box superfamily protein	Unknown	protein.degradation.ubiquitin	2.86226	4.32046e-09	2.47711	1.34782e-08	2.77046	1.27584e-08	2.63263	1.15346e-08	(a) all t4h	At1g49230	-0.71439	-1.47387	-1.8549
265730_at	At2g32220	Ribosomal L27e protein family	Cytoplasm	protein.synthesis	1.61631	8.99677e-07	0.803682	0.000815787	1.21789	2.82534e-05	1.23918	1.41463e-05	(a) all t4h	At2g32220	-0.204812	-0.147194	-1.14218
[truncated: 151 more rows]

## Sheet: (H) t48h ABA
ATH1 probe set	AGI code	Description	Localisation	Functional Annotation	Col-0 (48) vs Col-0 (0)	Adj. P-value	adg1-1 (48) vs adg1-1 (0)	Adj. P-value	tpt-2 (48) vs tpt-2 (0)	Adj. P-value	adg1-1/tpt-2 (48) vs adg1-1/tpt-2 (0)	Adj. P-value	Querie	AGI code	(n) wild type + vs - ABA 0.5 h	(o) wild type + vs - ABA 1 h	(p) wild type + vs - ABA3 h
[truncated: 115 more rows]

[truncated: 10 more sheets: (I) t4h zeatin, (J) t48h zeatin, (K) t4h IAA, (L) t48h IAA, (M) t4h ACC, (N) t48h ACC, (O) t4h GA3, (P) t48h GA3, (Q) t4h MJ, (R) t48h MJ]
