# Supplementary material for: The essential role of sugar metabolism in the acclimation response of Arabidopsis thaliana to high light intensities
Source: J Exp Bot. 2014 Feb 12;65(6):1619–36. doi: 10.1093/jxb/eru027 (PMC3967092; doi:10.1093/jxb/eru027)
Supplement: Supplementary Data [file supp_eru027_jexbot114363_file008.xlsx]

## Sheet: Table S7 Legend
		Table S7. Filtered list of significantly (adjusted P<0.01) altered genes in the central overlapping regions of the Venn-diagrams shown in Fig. 7, A and B (region `o´). The threshold of log2-fold changes was set to ± 1.5. The AGI codes in coloured letters represent query genes used for ATTEDII co-expression analyses (light blue: major CHO-metabolism, red: lipid-metabolism). AGI codes with a colour…

## Sheet: (A) t4h vs t0 all o
ATH1 probe set	AGI code	Description	Localisation	Functional Annotation	Col-0 (4) vs Col-0 (0)	Adj. P-value	adg1-1 (4) vs adg1-1 (0)	Adj. P-value	tpt-2 (4) vs tpt-2 (0)	Adj. P-value	adg1-1/tpt-2 (4) vs adg1-1/tpt-2 (0)	Adj. P-value	Col-0 (48) vs Col-0 (0)	Adj. P-value	adg1-1 (48) vs adg1-1 (0)	Adj. P-value	tpt-2 (48) vs tpt-2 (0)	Adj. P-value	adg1-1/tpt-2 (48) vs adg1-1/tpt-2 (0)	Adj. P-value
252831_at	At4g39980	3-deoxy-D-arabino-heptulosonate 7-phosphate synthase 1	Chloroplast	amino acid metabolism.synthesis	2.07769	3.25919e-07	1.73282	1.95383e-06	1.94044	1.19971e-06	1.51945	8.85284e-06	0.605689	0.0277161	0.984857	0.000837071	0.693377	0.0101611	0.503956	0.065123
253162_at	At4g35630	phosphoserine aminotransferase	Chloroplast	amino acid metabolism.synthesis	2.04251	3.93141e-07	1.10781	0.000185511	1.04823	0.000483856	1.14517	0.000125509	1.22736	0.000145256	0.770667	0.00557541	1.47054	2.12007e-05	0.247244	0.406516
253898_s_at	At5g54810;At4g27070	[AT5G54810, tryptophan synthase beta-subunit 1];[AT4G27070, tryptophan synthase beta-subunit 2]	.	amino acid metabolism.synthesis	2.01201	6.80991e-08	1.38678	2.95229e-06	1.39577	5.2832e-06	1.20098	1.44872e-05	1.15758	4.77929e-05	0.902723	0.00036493	1.02685	0.000108168	0.376563	0.099193
255685_s_at	At4g00600;At4g00620	[AT4G00600, Amino acid dehydrogenase family protein];[AT4G00620, Amino acid dehydrogenase family protein]	.	C1-metabolism	1.61834	1.51737e-06	1.49873	3.20799e-06	1.6693	2.03966e-06	1.87273	3.63833e-07	0.305712	0.253683	0.550044	0.0246204	0.682668	0.00578138	0.263265	0.315186
254185_at	At4g23990	cellulose synthase like G3	Cell membrane	cell wall.cellulose synthesis	1.70032	1.81746e-06	1.73686	1.30999e-06	2.05849	4.36838e-07	1.30141	2.85575e-05	1.36082	4.24581e-05	1.02733	0.00043777	1.15161	0.00014954	0.561684	0.0338496
252607_at	At3g44990	xyloglucan endo-transglycosylase-related 8	Extracellular	cell wall.modification	1.65069	0.000311887	1.79054	0.000148259	1.51265	0.00100747	1.74097	0.000171679	1.31232	0.00357683	1.17323	0.00701591	0.248249	0.633843	1.34263	0.00314401
264019_at	At2g21130	Cyclophilin-like peptidyl-prolyl cis-trans isomerase family protein	Cytoplasm	cell.cycle	2.33806	2.89161e-07	1.48352	3.02269e-05	2.66221	1.34923e-07	2.08526	1.05637e-06	0.168908	0.68276	-0.182285	0.636331	0.888296	0.00386185	0.294655	0.367664
262296_at	At1g27630	cyclin T 1;3	Nucleus	cell.cycle	1.74738	5.05901e-06	1.70571	6.30321e-06	1.68333	1.30508e-05	1.40931	4.35112e-05	0.374427	0.247427	0.328137	0.310473	0.4391	0.13694	0.18011	0.611228
266229_at	At2g28840	XB3 ortholog 1 in Arabidopsis thaliana	Cytoplasm	cell.organisation	2.48878	1.04904e-06	2.39203	1.37918e-06	2.10528	1.0119e-05	2.21717	3.80217e-06	0.903736	0.0149663	1.31117	0.000875422	0.867058	0.0155138	0.60051	0.102675
260283_at	At1g80480	plastid transcriptionally active 17	Unknown	cell.organisation	1.55798	4.45414e-07	1.55136	3.65168e-07	1.56491	7.32551e-07	1.81128	1.11025e-07	0.599971	0.00590225	0.865191	0.00026863	0.284244	0.175534	0.574855	0.00798963
247641_at	At5g60540	pyridoxine biosynthesis 2	Cytoplasm	Co-factor and vitamine metabolism	2.93216	6.76176e-07	3.2839	1.77737e-07	3.6593	1.25084e-07	3.4243	1.65627e-07	1.05597	0.0122343	1.38236	0.00153127	1.35214	0.00171934	1.75808	0.000259611
264045_at	At2g22450	riboflavin biosynthesis protein, putative	Chloroplast	Co-factor and vitamine metabolism	2.40791	6.7464e-07	2.09166	2.70791e-06	2.8933	1.78467e-07	1.87846	9.51285e-06	-0.150038	0.760998	-0.0392907	0.946306	0.541641	0.102272	-0.483562	0.161739
266673_at	At2g29630	thiaminC	Chloroplast	Co-factor and vitamine metabolism	1.85117	5.75617e-07	1.74206	9.48617e-07	1.99396	4.73151e-07	1.18729	5.2401e-05	1.80415	2.54368e-06	1.61386	4.53059e-06	1.46188	1.31253e-05	0.560494	0.030062
245928_s_at	At5g24770;At5g24780	[AT5G24770, vegetative storage protein 2];[AT5G24780, vegetative storage protein 1]	.	development.storage proteins	3.07329	7.51917e-05	2.92071	0.0001236	3.29817	6.39621e-05	1.9197	0.00369436	4.32758	6.38292e-06	3.55362	2.99351e-05	4.41674	4.1038e-06	2.59401	0.000724582
253215_at	At4g34950	Major facilitator superfamily protein	Chloroplast	development.unspecified	5.19059	1.55662e-06	4.30383	1.06443e-05	3.66731	9.19092e-05	3.85129	3.31428e-05	3.26115	0.000339644	3.9037	4.82913e-05	2.87909	0.000741153	1.91285	0.0173357
264211_at	At1g22770	gigantea protein (GI)	Nucleus	development.unspecified	3.6692	4.91487e-08	4.30699	8.92632e-09	3.74948	1.02611e-07	4.23065	1.36374e-08	1.15655	0.00563091	1.83946	9.69e-05	1.15826	0.00438285	1.49768	0.000811399
256060_at	At1g07050	CCT motif family protein	Nucleus	development.unspecified	2.50969	1.66928e-07	2.73245	4.77857e-08	2.77329	1.16688e-07	2.48901	1.89416e-07	0.228438	0.551966	-0.0304948	0.954443	-0.199556	0.583101	0.342602	0.292307
258965_at	At3g10530	Transducin/WD40 repeat-like superfamily protein	Nucleus	development.unspecified	2.39287	1.89816e-06	1.58475	0.000122946	1.91552	3.26802e-05	1.92894	1.79539e-05	0.506094	0.20068	0.517964	0.174751	0.710512	0.0493479	0.014388	0.979562
267355_at	At2g39900	GATA type zinc finger transcription factor family protein	Unknown nucleus	development.unspecified	2.14934	5.45707e-07	2.34743	1.78978e-07	2.41773	2.94292e-07	2.29933	2.87394e-07	1.09698	0.000801532	1.26181	0.000189405	0.908964	0.00277236	0.779224	0.0100941
264787_at	At2g17840	Senescence/dehydration-associated protein-related	Nucleus	development.unspecified	2.088	8.24714e-05	1.3701	0.00309426	1.7755	0.000580401	1.16268	0.00868774	0.136975	0.856987	-0.29197	0.622676	1.4411	0.00286874	-0.227298	0.695595
266510_at	At2g47990	transducin family protein / WD-40 repeat family protein	Nucleus	development.unspecified	1.78619	1.42354e-06	1.21756	6.98604e-05	1.46967	1.82925e-05	1.50888	8.67653e-06	0.247639	0.434027	0.3059	0.291251	0.583997	0.026225	0.0823288	0.821481
247463_at	At5g62210	Embryo-specific protein 3, (ATS3)	Unknown	development.unspecified	1.64629	0.000453331	3.47656	2.10238e-07	1.23599	0.00635419	2.31281	1.77855e-05	2.82594	6.19491e-06	2.9483	2.72921e-06	2.44056	1.88415e-05	3.25083	1.58719e-06
253975_at	At4g26600	S-adenosyl-L-methionine-dependent methyltransferases superfamily protein	Nucleus	DNA.synthesis/chromatin structure	2.13896	1.47445e-06	1.2895	0.000227686	2.01688	4.79375e-06	2.03006	2.82339e-06	0.291356	0.446447	0.542896	0.0933789	0.48553	0.128619	0.259669	0.476009
248136_at	At5g54910	DEA(D/H)-box RNA helicase family protein	Nucleus	DNA.synthesis/chromatin structure	2.06033	4.61338e-06	1.12637	0.00140866	1.83419	2.67106e-05	1.53946	8.23504e-05	0.341188	0.396079	-0.00232329	0.996856	0.565093	0.0979861	0.00824907	0.988088
245449_at	At4g16870	transposable element gene		DNA.synthesis/chromatin structure	1.98913	4.9465e-07	2.61551	2.05876e-08	2.15436	3.79414e-07	2.0334	4.17216e-07	0.235025	0.466958	1.48572	1.77534e-05	0.314076	0.258145	0.770726	0.0061089
263412_at	At2g28720	Histone superfamily protein	Nucleus	DNA.synthesis/chromatin structure	1.85642	0.000325549	1.75472	0.000526258	1.8772	0.000456981	2.12689	8.54221e-05	-0.0391385	0.96345	0.205298	0.761781	-0.453654	0.388067	0.418306	0.435451
256797_at	At3g18600	P-loop containing nucleoside triphosphate hydrolases superfamily protein	Nucleus	DNA.synthesis/chromatin structure	1.8405	3.70785e-05	1.46407	0.000321764	1.81082	7.53041e-05	1.91302	2.57403e-05	0.0214922	0.974363	0.34526	0.427212	0.59194	0.114896	-0.182014	0.700917
253566_at	At4g31210	DNA topoisomerase, type IA, core	Chloroplast	DNA.synthesis/chromatin structure	1.69072	3.29881e-06	1.0464	0.000365606	1.22355	0.000142469	1.76432	2.34777e-06	0.329477	0.278243	0.581335	0.0342344	0.0128128	0.975251	0.625706	0.0251351
248036_at	At5g55920	S-adenosyl-L-methionine-dependent methyltransferases superfamily protein	Nucleus	DNA.synthesis/chromatin structure	1.68908	1.96831e-05	0.96994	0.0028529	1.22289	0.000665965	1.83854	8.89631e-06	-0.346698	0.351371	-0.0842042	0.869025	0.25186	0.50162	-0.312531	0.382233
258701_at	At3g09720	P-loop containing nucleoside triphosphate hydrolases superfamily protein	Nucleus	DNA.synthesis/chromatin structure	1.67642	2.70863e-06	0.866801	0.00146389	1.0024	0.000664531	1.36524	2.30251e-05	0.606128	0.0265768	0.322339	0.260771	0.343479	0.206967	0.114021	0.739479
245743_at	At1g51080	unknown protein; FUNCTIONS IN: molecular_function unknown; INVOLVED IN: biological_process unknown; LOCATED IN: chloroplast; EXPRESSED IN: 15 plant structures; EXPRESSED DURING: 11 growth stages; Has 101 Blast hits to 98 proteins in 44 species: Archae - 0	Chloroplast	DNA.synthesis/chromatin structure	1.59604	7.94247e-05	1.39563	0.000273265	1.18961	0.00164577	1.67552	4.71009e-05	1.05073	0.00491554	0.458085	0.22059	0.273866	0.501236	1.2017	0.00187776
248138_at	At5g54960	pyruvate decarboxylase-2	Unknown	fermentation	3.34371	6.23614e-07	2.23607	3.87643e-05	2.70009	1.0119e-05	1.93732	0.000142477	1.26684	0.00843031	1.154	0.0136988	1.42512	0.00296039	0.737348	0.118958
249719_at	At5g35735	Auxin-responsive family protein	Unknown	hormone metabolism.auxin	3.54486	0.00011409	4.07072	2.90282e-05	3.87435	8.1555e-05	2.79816	0.000838888	1.60561	0.0555397	1.99374	0.0158015	4.32304	2.85103e-05	0.112156	0.924838
249128_at	At5g43440	2-oxoglutarate (2OG) and Fe(II)-dependent oxygenase superfamily protein	Cytoplasm	hormone metabolism.ethylene	1.90635	3.82243e-06	1.24147	0.00026499	1.7589	1.54265e-05	1.18273	0.0003716	0.109516	0.821537	0.0793016	0.872259	0.15638	0.695213	0.362511	0.278072
260773_at	At1g78440	Arabidopsis thaliana gibberellin 2-oxidase 1	Unknown	hormone metabolism.gibberelin	2.03776	4.74688e-05	2.63295	3.25549e-06	2.98962	1.70084e-06	3.18934	5.32703e-07	-0.26498	0.646684	-0.136922	0.830533	-0.311336	0.534542	0.157746	0.782105
265530_at	At2g06050	oxophytodienoate-reductase 3	Unknown	hormone metabolism.jasmonate	1.84839	2.14619e-05	1.23649	0.000918969	1.75859	6.16721e-05	0.992004	0.00447746	1.60312	0.000179488	1.13782	0.00265043	1.88283	3.18841e-05	0.8118	0.0267834
261037_at	At1g17420	lipoxygenase 3	Chloroplast	hormone metabolism.jasmonate	1.54791	5.00291e-05	1.31328	0.000234213	1.04549	0.00244974	1.04958	0.00144416	0.770463	0.0217581	0.999272	0.00350213	0.755472	0.0197834	0.624567	0.0604698
261076_at	At1g07420	sterol 4-alpha-methyl-oxidase 2-1	Chloroplast	lipid metabolism.exotics	2.07091	2.09466e-06	2.34001	5.03437e-07	2.19315	2.14823e-06	1.58873	3.19537e-05	0.616965	0.0622891	0.806321	0.013456	0.795345	0.0132193	0.0161917	0.973521
263249_at	At2g31360	16:0delta9 desaturase 2	Unknown	lipid metabolism.FA	2.6207	5.73512e-10	2.49809	5.02414e-10	2.31639	1.71942e-09	2.3228	1.17424e-09	0.780178	0.000163842	0.979995	1.49419e-05	0.971771	1.73655e-05	0.204279	0.266365
266500_at	At2g06925	Phospholipase A2 family protein	Extracellular	lipid metabolism.lipid degradation	1.60976	5.65379e-05	1.33182	0.000330474	0.960285	0.00668291	1.18732	0.000800864	0.527185	0.147118	1.1239	0.00209736	-0.187481	0.663766	0.551727	0.118058
258218_at	At3g17998;At3g18000	[AT3G17998, conserved peptide upstream open reading frame 30];[AT3G18000, S-adenosyl-L-methionine-dependent methyltransferases superfamily protein]	(Mitochondrion)	lipid metabolism.phospholipid synthesis	2.28677	2.37586e-06	2.812	2.27889e-07	2.04957	1.30215e-05	2.60326	6.88974e-07	0.650247	0.0800498	0.280254	0.515644	0.11617	0.811355	0.26978	0.515169
259842_at	At1g73602;At1g73600	[AT1G73602, conserved peptide upstream open reading frame 32];[AT1G73600, S-adenosyl-L-methionine-dependent methyltransferases superfamily protein]	(Mitochondrion)	lipid metabolism.phospholipid synthesis	2.2373	5.20742e-07	1.43029	5.03324e-05	1.49418	5.61499e-05	1.46648	3.80918e-05	1.81718	1.1798e-05	1.46223	6.56545e-05	0.820906	0.00724089	1.26884	0.000333391
264186_at	At1g54570	Esterase/lipase/thioesterase family protein	Chloroplast	lipid metabolism.TAG synthesis	2.34508	5.54294e-06	2.79748	7.65174e-07	2.63588	3.02649e-06	2.18983	1.20455e-05	1.46726	0.000972858	1.20536	0.00386341	1.44661	0.00085921	1.39446	0.00153922
267280_at	At2g19450	membrane bound O-acyl transferase (MBOAT) family protein	Nucleus	lipid metabolism.TAG synthesis	2.07651	5.42725e-06	2.24328	2.27586e-06	1.84922	3.1116e-05	1.7438	3.21117e-05	0.334461	0.423774	0.549676	0.128245	0.640955	0.0654404	0.364491	0.340945
252468_at	At3g46970	alpha-glucan phosphorylase 2	Cytoplasm	major CHO metabolism.degradation.starch	3.9523	3.92184e-08	4.07272	2.0607e-08	3.23925	5.22368e-07	2.61639	3.09006e-06	1.42676	0.0016989	2.61312	5.26414e-06	0.702155	0.0885131	0.806745	0.0570462
256676_at	At3g52180	Protein/glucane phosphatase (AtSEX4)	Chloroplast	major CHO metabolism.degradation.starch	3.5042	1.31448e-08	3.38861	1.5771e-08	2.29894	2.10437e-06	2.21024	1.9411e-06	2.77196	5.70456e-07	2.78936	3.2631e-07	1.9959	1.00803e-05	2.08521	1.01312e-05
260412_at	At1g69830	alpha-amylase-like 3	Extracellular	major CHO metabolism.degradation.starch	2.92994	8.41623e-09	2.61879	2.17844e-08	2.42	1.25084e-07	2.42579	8.35609e-08	1.171	0.000233865	1.3899	3.49088e-05	0.425758	0.111463	0.997394	0.000949239
262784_at	At1g10760	alpha-glucan water dikinase (AtSEX1/AtGWD/AtGWD1/AtSOP/AtSOP1)	Chloroplast	major CHO metabolism.degradation.starch	2.68583	4.40265e-07	2.96158	1.31161e-07	2.64264	9.16762e-07	2.5667	7.68359e-07	1.35018	0.000767155	1.68292	8.26808e-05	0.753022	0.032092	1.28881	0.00117158
247216_at	At5g64860	disproportionating enzyme	Chloroplast	major CHO metabolism.degradation.starch	2.55399	5.11707e-07	2.64507	2.73012e-07	3.26713	1.02611e-07	2.6463	3.67123e-07	1.73436	6.13549e-05	1.86486	2.24636e-05	1.49128	0.000180842	1.86824	3.38127e-05
246829_at	At5g26570	catalytics;carbohydrate kinases;phosphoglucan, water dikinases	Chloroplast	major CHO metabolism.degradation.starch	2.52772	2.37798e-09	2.19957	6.49801e-09	2.34764	7.8391e-09	2.33866	4.81109e-09	1.25987	6.36576e-06	0.985998	4.67625e-05	0.591587	0.00358603	0.785656	0.000511314
245094_at	At2g40840	disproportionating enzyme 2	Cytosol (Chloroplast)	major CHO metabolism.degradation.starch	2.51656	2.3138e-07	2.65544	1.07201e-07	1.90264	6.97611e-06	1.76061	9.61228e-06	1.41506	0.000162747	2.27216	1.26441e-06	0.668089	0.0305988	1.26932	0.000458639
256746_at	At3g29320	putative alpha-glucan phosphorylase	Chloroplast	major CHO metabolism.degradation.starch	2.30497	1.19092e-05	2.34509	9.80949e-06	1.65434	0.000471647	1.87925	8.56212e-05	1.58843	0.000808869	2.0435	6.56545e-05	0.716265	0.0866849	0.930228	0.0309475
255070_at	At4g09020	isoamylase 3	Chloroplast	major CHO metabolism.synthesis.starch	2.47006	0.000151652	3.51573	4.18584e-06	2.26854	0.000519411	1.84272	0.00169607	1.43503	0.0174158	3.08433	2.91099e-05	1.09678	0.0575652	0.789402	0.195269
257667_at	At3g20440	putative glycoside hydrolase/branching enzyme (AtBE1)	Chloroplast	major CHO metabolism.synthesis.starch	1.9415	1.02566e-06	2.18502	2.33105e-07	2.03543	1.08887e-06	2.28441	2.02113e-07	0.156828	0.686387	1.06766	0.000600197	0.0609398	0.87908	0.557464	0.0502838
263912_at	At2g36390	starch branching enzyme 2.1	Chloroplast	major CHO metabolism.synthesis.starch	1.63728	5.40799e-05	2.11848	3.65433e-06	1.41799	0.000337518	1.30465	0.00040085	0.83525	0.0198334	0.604456	0.0860372	0.11692	0.803694	0.413566	0.26375
254707_at	At4g18010	myo-inositol polyphosphate 5-phosphatase 2	Cytoplasm	minor CHO metabolism.myo-inositol	1.86699	7.4465e-05	1.4594	0.000705438	1.30172	0.00263771	1.1988	0.00302023	1.20375	0.00541754	1.18223	0.00545118	1.34491	0.00192128	0.382856	0.399137
267361_at	At2g39920	HAD superfamily, subfamily IIIB acid phosphatase	Unknown	misc.acid and other phosphatases	1.79087	2.99434e-05	0.915763	0.00867304	1.8091	4.67977e-05	1.0885	0.00226157	0.379193	0.357117	0.0583458	0.924781	0.234075	0.58707	0.0728172	0.887787
255607_at	At4g01130	GDSL-like Lipase/Acylhydrolase superfamily protein	Extracellular	misc.acyl transferases	1.79715	0.000204393	1.5872	0.00061318	2.22116	4.60009e-05	2.35796	1.4919e-05	0.294099	0.611922	0.31645	0.55707	-0.2727	0.610032	0.702011	0.119621
267335_s_at	At2g19440;At1g64760	[AT2G19440, O-Glycosyl hydrolases family 17 protein];[AT1G64760, O-Glycosyl hydrolases family 17 protein]	.	misc.beta 1,3 glucan hydrolases	1.58391	0.000214171	2.45052	2.5533e-06	1.27499	0.00206124	1.44967	0.00042084	0.600058	0.144099	0.481198	0.248107	0.426308	0.300575	0.538641	0.182707
257628_at	At3g26290	cytochrome P450, family 71, subfamily B, polypeptide 26	Unknown	misc.cytochrome P450	2.08373	1.07258e-05	1.15816	0.00234179	1.84912	6.23784e-05	1.17987	0.00181201	1.41189	0.000854117	0.980699	0.0108646	0.882672	0.0186163	1.09599	0.00594634
254835_s_at	At4g12320;At4g12310	[AT4G12320, cytochrome P450, family 706, subfamily A, polypeptide 6];[AT4G12310, cytochrome P450, family 706, subfamily A, polypeptide 5]	.	misc.cytochrome P450	2.05071	3.65664e-06	2.27251	1.12189e-06	1.83207	2.03784e-05	1.88069	9.7019e-06	0.819234	0.01773	0.892961	0.00919438	0.611584	0.0643378	0.553811	0.106503
267505_at	At2g45560	cytochrome P450, family 76, subfamily C, polypeptide 1	Extracellular	misc.cytochrome P450	1.98922	3.40064e-05	2.4836	3.28661e-06	2.73883	2.2616e-06	2.02014	2.91085e-05	0.676047	0.109214	1.0434	0.0111946	0.316271	0.495579	0.637688	0.124123
251301_at	At3g61880	cytochrome p450 78a9	Unknown	misc.cytochrome P450	1.93177	9.40396e-06	1.86908	1.29759e-05	1.39285	0.000371259	0.886472	0.00753669	1.17292	0.00188291	1.75563	4.22803e-05	0.353601	0.344155	1.13175	0.00253072
266778_at	At2g29090	cytochrome P450, family 707, subfamily A, polypeptide 2	Chloroplast	misc.cytochrome P450	1.75162	0.00393582	2.30913	0.000391419	1.68024	0.00713824	2.35828	0.000293856	1.83439	0.00442007	1.42741	0.0200272	1.96931	0.00209077	1.54764	0.0136761
262748_at	At1g28610	GDSL-like Lipase/Acylhydrolase superfamily protein	Extracellular	misc.GDSL-motif lipase	2.58099	1.4897e-06	2.50666	1.84226e-06	2.50346	3.6909e-06	1.86409	4.03e-05	2.31001	1.18712e-05	1.66817	0.000195485	1.72063	0.00014418	1.24561	0.00282281
259736_at	At1g64390	glycosyl hydrolase 9C2	Extracellular	misc.gluco-, galacto- and mannosidases	1.60115	7.52073e-06	1.24277	9.75185e-05	1.23633	0.00016246	1.20773	0.000116385	0.0503596	0.918958	0.464628	0.103109	-0.518858	0.0609915	0.429338	0.137627
250083_at	At5g17220	glutathione S-transferase phi 12	Cytoplasm	misc.glutathione S transferases	1.55363	0.0017888	2.67598	1.0872e-05	1.48425	0.00358956	2.3714	3.69394e-05	4.68273	1.22478e-07	4.08125	3.07532e-07	4.55168	1.43887e-07	5.10532	5.48775e-08
266687_at	At2g19670	protein arginine methyltransferase 1A	Nucleus	misc.O-methyl transferases	1.78388	1.19255e-06	1.81413	8.46861e-07	1.75441	2.47776e-06	2.36293	8.015e-08	0.426434	0.118903	0.894831	0.00143195	0.531277	0.0390907	0.652281	0.0154152
253695_at	At4g29510	arginine methyltransferase 11	Nucleus	misc.O-methyl transferases	1.55317	2.61295e-07	1.25253	2.17507e-06	1.52327	5.24775e-07	1.53121	3.09507e-07	-0.240373	0.267566	0.231145	0.275629	0.289406	0.140798	0.0318479	0.909815
246603_at	At1g31690	Copper amine oxidase family protein	Chloroplast	misc.oxidases	2.41354	1.04904e-06	2.98338	9.47575e-08	2.05565	9.37658e-06	2.54462	6.51419e-07	0.994237	0.00653427	0.704409	0.0438683	0.32802	0.39281	-0.0639812	0.898594
254833_s_at	At4g12280;At4g12290	[AT4G12280, copper amine oxidase family protein];[AT4G12290, Copper amine oxidase family protein]	.	misc.oxidases	2.29767	8.66463e-06	2.29124	8.80385e-06	2.30776	1.47295e-05	1.35925	0.00108749	0.794854	0.058723	0.200516	0.718436	1.69876	0.000267573	0.314165	0.504201
246573_at	At1g31690	Copper amine oxidase family protein	Chloroplast	misc.oxidases	1.95115	3.15076e-08	1.66067	1.31949e-07	1.00694	4.77203e-05	1.20713	4.71908e-06	0.276804	0.199751	0.378395	0.0601908	-0.031565	0.914498	-0.0994008	0.691123
246463_at	At5g16970	alkenal reductase	Cytoplasm	misc.oxidases	1.53742	0.000302703	1.25765	0.00165793	1.34545	0.00142367	1.29365	0.0011726	1.02855	0.0114231	0.862005	0.0289703	1.24909	0.00239354	1.27348	0.00267812
245352_at	At4g15490	UDP-Glycosyltransferase superfamily protein	Unknown	misc.UDP glucosyl and glucoronyl transferases	3.18285	2.21741e-07	3.49252	6.11903e-08	2.26046	1.27883e-05	2.01729	2.35621e-05	2.77246	2.73646e-06	3.9241	5.62149e-08	2.74721	2.31577e-06	2.33781	1.39878e-05
253879_s_at	At4g27560;At4g27570	[AT4G27560, UDP-Glycosyltransferase superfamily protein];[AT4G27570, UDP-Glycosyltransferase superfamily protein]	.	misc.UDP glucosyl and glucoronyl transferases	2.68566	1.68777e-06	2.56291	2.57802e-06	2.7255	2.59189e-06	2.33849	7.64526e-06	1.56451	0.000690031	1.17498	0.00541156	1.58324	0.000482151	0.550167	0.19484
266532_at	At2g16890	UDP-Glycosyltransferase superfamily protein	Chloroplast	misc.UDP glucosyl and glucoronyl transferases	1.85039	1.04319e-06	2.55997	2.51971e-08	1.41231	2.84477e-05	1.90907	8.44752e-07	0.619567	0.0238689	1.50595	1.55867e-05	0.649314	0.0147132	0.685348	0.0130113
245624_at	At4g14090	UDP-Glycosyltransferase superfamily protein	Chloroplast	misc.UDP glucosyl and glucoronyl transferases	1.82433	0.00130518	2.52081	6.98604e-05	1.45799	0.00952612	1.62991	0.00272911	5.34647	1.21539e-07	4.54517	3.30021e-07	5.12558	1.43887e-07	4.98755	2.7297e-07
260955_at	At1g06000	UDP-Glycosyltransferase superfamily protein	Chloroplast	misc.UDP glucosyl and glucoronyl transferases	1.80337	0.000145414	2.58839	3.63382e-06	1.57651	0.0007531	1.55258	0.000498064	1.67485	0.000558743	1.63549	0.000565812	1.70898	0.000364089	0.91544	0.0348385
247612_at	At5g60730	Anion-transporting ATPase	Chloroplast	mitochondrial electron transport	1.91034	7.77072e-07	2.12808	2.06079e-07	1.34247	5.01461e-05	1.8972	9.47869e-07	0.281094	0.362889	1.02459	0.000601034	0.388098	0.150217	0.23186	0.44283
265475_at	At2g15620	nitrite reductase 1	Chloroplast	N-metabolism	1.69505	5.0631e-06	1.75415	3.35173e-06	0.997524	0.00124349	1.9134	1.61426e-06	0.950981	0.00214721	0.89267	0.00299027	0.378829	0.193083	0.882065	0.00389489
250987_at	At5g02860	Pentatricopeptide repeat (PPR) superfamily protein	Mitochondrion	not assigned.PPR	2.09966	1.4897e-06	2.49519	2.06079e-07	2.79952	1.36908e-07	2.33947	5.49879e-07	0.0171682	0.975379	0.793411	0.0130959	0.529832	0.0892431	0.415051	0.206741
252305_at	At3g49240	Pentatricopeptide repeat (PPR) superfamily protein	Mitochondrion	not assigned.PPR	1.77446	5.42725e-06	1.03904	0.000913981	1.73477	1.21035e-05	1.54092	2.35168e-05	0.00523565	0.992123	0.419936	0.181328	0.401273	0.190527	0.188286	0.601819
257188_at	At3g13150	Tetratricopeptide repeat (TPR)-like superfamily protein	Unknown	not assigned.PPR	1.60668	2.80507e-07	1.18609	6.15067e-06	0.87514	0.000211581	1.32984	2.16158e-06	-0.0718163	0.821104	0.193758	0.406269	-0.0876039	0.742963	-0.231843	0.290206
254645_at	At4g18520	Pentatricopeptide repeat (PPR) superfamily protein	Mitochondrion	not assigned.PPR	1.57492	0.000106894	1.23461	0.000950307	1.46051	0.000344421	1.53345	0.000126716	0.60336	0.108729	0.488755	0.195124	0.393988	0.300575	0.728788	0.0467963
248793_at	At5g47240	nudix hydrolase homolog 8	Unknown	nucleotide metabolism	2.85499	1.12072e-06	2.03044	3.61569e-05	3.13758	7.35467e-07	2.12924	2.3309e-05	0.926499	0.029681	0.685538	0.104649	0.515616	0.228427	1.03147	0.0160953
253679_at	At4g29610	Cytidine/deoxycytidylate deaminase family protein	Nucleus	nucleotide metabolism	2.25644	3.25919e-07	1.99697	1.00574e-06	1.35579	9.97836e-05	1.55491	1.57504e-05	0.233395	0.520965	0.567354	0.0527034	0.0241368	0.956675	0.265116	0.413942
267162_s_at	At2g37690;At2g05140	[AT2G37690, phosphoribosylaminoimidazole carboxylase, putative / AIR carboxylase, putative];[AT2G05140, phosphoribosylaminoimidazole carboxylase family protein / AIR carboxylase family protein]	.	nucleotide metabolism.synthesis	2.24643	2.40381e-07	2.1846	2.46506e-07	1.69685	7.4313e-06	2.46744	1.10466e-07	-0.123285	0.767758	0.647702	0.0223001	0.544509	0.0492721	-0.0653256	0.870511
249266_at	At5g41670	6-phosphogluconate dehydrogenase family protein	Cytoplasm	OPP	2.1308	1.19017e-07	1.53393	3.35173e-06	1.24516	5.22362e-05	1.23466	3.25475e-05	0.740694	0.00505481	0.874186	0.00123114	1.00782	0.00035252	-0.0151714	0.9672
248049_at	At5g56090	cytochrome c oxidase 15	Mitochondrion	protein.aa activation	1.68341	0.000404663	1.33973	0.00260926	1.79252	0.000356555	1.65591	0.000409414	0.862998	0.0586756	0.791779	0.0766141	1.57426	0.00101158	0.282593	0.592977
246282_at	At4g36580	AAA-type ATPase family protein	Cell membrane	protein.degradation	2.07514	2.61295e-07	1.48473	7.87847e-06	1.61511	5.93165e-06	1.545	5.81599e-06	-0.0219553	0.962972	0.569762	0.0304852	0.0321463	0.935201	0.0273903	0.943245
247015_at	At5g66960	Prolyl oligopeptidase family protein	Nucleus	protein.degradation	1.89656	7.61827e-08	1.78025	1.27999e-07	1.50299	1.59462e-06	1.77944	1.77801e-07	0.185086	0.477001	0.772119	0.000942377	0.0345528	0.911998	0.68846	0.00282506
246461_at	At5g16930	AAA-type ATPase family protein	Mitochondrion	protein.degradation	1.71987	0.000137378	1.10714	0.00527555	1.21821	0.00385629	1.29768	0.00143378	0.284583	0.585909	0.617142	0.136409	0.788132	0.0476301	-0.0174812	0.977441
253331_at	At4g33490	Eukaryotic aspartyl protease family protein	Unknown	protein.degradation	1.591	2.46043e-05	1.7147	1.12237e-05	0.834487	0.0090868	1.05679	0.00096578	1.04487	0.00209114	1.00028	0.00249751	0.230207	0.529349	0.85134	0.00909742
265340_at	At2g18330	AAA-type ATPase family protein	Cell membrane	protein.degradation	1.56933	5.90368e-06	0.855765	0.00175509	1.06816	0.00041206	0.943534	0.00069324	0.545237	0.0481679	0.601777	0.0262037	0.605833	0.0227189	0.333961	0.23864
246850_at	At5g26860	lon protease 1	Mitochondrion	protein.degradation.serine protease	1.92598	4.82016e-06	2.16238	1.31092e-06	1.5614	7.09839e-05	2.03702	3.02834e-06	0.501227	0.14131	1.07676	0.00180342	0.739195	0.0210804	0.848891	0.0113496
262440_at	At1g47710	Serine protease inhibitor (SERPIN) family protein	Extracellular	protein.degradation.serine protease	1.53059	1.03874e-07	1.13511	2.10265e-06	1.02494	1.13461e-05	0.927703	1.84455e-05	1.09685	8.86042e-06	0.89583	4.29501e-05	0.911571	3.77449e-05	0.675224	0.000753697
260753_at	At1g49230	RING/U-box superfamily protein	Unknown	protein.degradation.ubiquitin	2.86226	4.32046e-09	2.47711	1.34782e-08	2.77046	1.27584e-08	2.63263	1.15346e-08	0.404119	0.108969	1.15608	7.09022e-05	0.282307	0.261528	1.06274	0.000222273
250935_at	At5g03240	polyubiquitin 3	Unknown	protein.degradation.ubiquitin	2.13127	1.73928e-07	2.3436	4.49575e-08	2.59378	5.16771e-08	2.69335	1.80776e-08	0.82194	0.00299402	0.0217932	0.962231	0.91447	0.00103357	0.78229	0.00443502
258871_at	At3g03060	P-loop containing nucleoside triphosphate hydrolases superfamily protein	Mitochondrion	protein.degradation.ubiquitin	1.95159	9.34424e-06	1.75826	2.70177e-05	1.63982	9.24719e-05	1.8437	1.75309e-05	0.468637	0.216797	0.850523	0.0163008	0.941453	0.0077031	0.0205852	0.968629
267177_at	At2g37580	RING/U-box superfamily protein	Nucleus	protein.degradation.ubiquitin	1.49897	6.62323e-06	2.07227	1.99261e-07	1.17309	0.000133396	1.18375	6.88851e-05	0.278327	0.349498	0.740298	0.00593526	0.324942	0.224558	0.495629	0.0612125
253949_at	At4g26780	Co-chaperone GrpE family protein	Chloroplast	protein.folding	1.98152	1.46873e-07	1.27912	1.27004e-05	1.61915	2.10437e-06	1.75536	5.62121e-07	0.529757	0.0288423	0.17866	0.532885	0.547711	0.0196292	0.566426	0.0196254
249977_at	At5g18820	TCP-1/cpn60 chaperonin family protein	Unknown	protein.folding	1.90603	7.66135e-06	1.8362	1.11213e-05	1.11966	0.00175051	1.68175	2.80946e-05	0.388701	0.301412	0.536198	0.116444	0.219532	0.585223	0.31692	0.390999
256230_at	At3g12340	FKBP-like peptidyl-prolyl cis-trans isomerase family protein	Nucleus	protein.folding	1.50654	1.05808e-05	0.938074	0.000933648	1.05155	0.000540511	1.40638	2.1777e-05	-0.0308265	0.949792	0.00692888	0.988333	0.203276	0.522047	0.193647	0.544951
264895_at	At1g23100	GroES-like family protein	Cytoplasm	protein.postranslational modification	2.41892	2.80507e-07	2.25419	4.73092e-07	1.70465	1.78248e-05	2.68784	1.11025e-07	0.636097	0.0437647	0.636479	0.0394052	0.617336	0.0420064	1.0696	0.0016058
265147_at	At1g51380	DEA(D/H)-box RNA helicase family protein	Nucleus	protein.synthesis	2.98878	9.16774e-09	2.5278	4.31746e-08	2.19632	4.36838e-07	3.2797	4.81109e-09	0.210412	0.5477	0.648707	0.0203124	0.565321	0.0383969	0.226649	0.47195
251538_at	At3g58660	Ribosomal protein L1p/L10e family	Nucleus	protein.synthesis	1.98059	5.07303e-07	1.09875	0.000187037	1.5227	1.30215e-05	1.5093	8.77689e-06	0.28457	0.350788	0.184294	0.57769	0.420214	0.112835	0.00580498	0.98934
263016_at	At1g23410	Ribosomal protein S27a / Ubiquitin family protein	Nucleus	protein.synthesis	1.93781	7.35729e-06	0.960071	0.00421909	0.948646	0.00660367	2.06618	4.27644e-06	0.837403	0.0166838	0.669672	0.0491251	0.460265	0.180544	0.224399	0.576747
266471_at	At2g31060	elongation factor family protein	Chloroplast	protein.synthesis	1.74803	3.90067e-06	1.22464	0.00014171	1.46747	4.11207e-05	1.47051	2.35168e-05	0.224329	0.534007	0.713814	0.0144086	1.11842	0.000477299	0.181749	0.596902
246623_at	At1g48920	nucleolin like 1	Unknown	protein.synthesis	1.68948	6.16677e-06	1.21544	0.000165784	1.30352	0.000140314	1.80063	3.6494e-06	-0.102788	0.81971	0.217615	0.537414	0.315956	0.305086	-0.157134	0.661754
265730_at	At2g32220	Ribosomal L27e protein family	Cytoplasm	protein.synthesis	1.61631	8.99677e-07	0.803682	0.000815787	1.21789	2.82534e-05	1.23918	1.41463e-05	0.320186	0.195667	0.181677	0.509474	0.587831	0.0107724	-0.354745	0.133606
260157_at	At1g52930	Ribosomal RNA processing Brix domain protein	Nucleus	protein.synthesis	1.61331	3.25552e-06	0.811409	0.00206621	1.21761	9.47963e-05	1.48323	8.28347e-06	0.00872867	0.985225	-0.274442	0.344523	0.398267	0.12567	-0.160986	0.60651
258799_at	At3g04770	40s ribosomal protein SA B	Unknown	protein.synthesis	1.50472	1.37394e-06	1.21769	1.16195e-05	0.852827	0.00058103	1.21582	1.27534e-05	0.367843	0.115353	0.327033	0.156447	0.365632	0.098552	-0.025199	0.938779
266225_at	At2g28900	outer plastid envelope protein 16-1	Chloroplast	protein.targeting	3.25362	3.5972e-08	3.58061	1.148e-08	2.67399	4.80816e-07	2.5713	4.59569e-07	1.50564	0.000197976	2.21957	3.63143e-06	0.970179	0.00521699	0.543557	0.119438
253981_at	At4g26670	Mitochondrial import inner membrane translocase subunit Tim17/Tim22/Tim23 family protein	Mitochondrion	protein.targeting	3.01264	2.38994e-09	2.65981	6.481e-09	3.44011	5.52168e-10	3.49897	8.36771e-10	0.947123	0.000476536	0.978263	0.000293519	0.974528	0.000290294	1.15067	9.19597e-05
261664_s_at	At1g18320;At3g10110	[AT1G18320, Mitochondrial import inner membrane translocase subunit Tim17/Tim22/Tim23 family protein];[AT3G10110, Mitochondrial import inner membrane translocase subunit Tim17/Tim22/Tim23 family protein]	.	protein.targeting	1.94492	2.92275e-06	1.29494	0.000172011	1.76116	1.43446e-05	1.81829	6.40688e-06	0.15852	0.721249	0.315171	0.366555	0.878598	0.00555435	0.22246	0.541894
249354_at	At5g40480	embryo defective 3012	Nucleus	protein.targeting	1.84005	2.33082e-06	1.93623	1.24216e-06	1.16311	0.000359198	2.05895	8.46383e-07	-0.321479	0.324325	0.313835	0.323546	-0.628728	0.0270549	0.0919872	0.814969
245879_at	At5g09420	translocon at the outer membrane of chloroplasts 64-V	Unknown	protein.targeting	1.63177	3.59905e-05	1.38364	0.000176202	1.12933	0.00155895	1.31902	0.00024474	0.32503	0.405598	0.477213	0.167669	0.682731	0.0376892	0.154538	0.715734
246767_at	At5g27395	Mitochondrial inner membrane translocase complex, subunit Tim44-related protein	Mitochondrion	protein.targeting	1.59222	3.6684e-06	0.964363	0.000486782	1.20631	0.000103113	0.979898	0.000383221	0.75633	0.00580207	0.516395	0.0480775	0.926891	0.00099149	0.166644	0.591436
254890_at	At4g11600	glutathione peroxidase 6	Mitochondrion	redox.ascorbate/glutathione	2.81935	4.16538e-08	2.50026	1.20388e-07	2.98081	5.16771e-08	1.80624	4.58559e-06	1.04706	0.00142626	1.16254	0.000497228	1.54524	3.58818e-05	0.39321	0.207054
253496_at	At4g31870	glutathione peroxidase 7	Chloroplast	redox.ascorbate/glutathione	2.01136	0.00015265	1.91157	0.000241274	3.09701	3.59673e-06	1.79272	0.000387622	2.23899	0.000113413	1.78688	0.000704952	2.50085	3.18841e-05	2.19823	0.000150123
250196_at	At5g14580	polyribonucleotide nucleotidyltransferase, putative	Mitochondrion	RNA.processing	2.46758	3.16138e-08	2.68823	1.08192e-08	1.91283	7.35467e-07	2.47653	3.83988e-08	-0.00722839	0.987447	0.902603	0.00106648	0.309847	0.237026	0.396917	0.127702
254080_at	At4g25630	fibrillarin 2	Nucleus	RNA.processing	1.93845	8.8038e-05	1.55053	0.000674544	1.65515	0.00059109	2.01282	5.80845e-05	-0.134305	0.848069	0.331212	0.52812	0.613392	0.161103	-0.18918	0.73415
258449_s_at	At3g22330;At3g22310	[AT3G22330, putative mitochondrial RNA helicase 2];[AT3G22310, putative mitochondrial RNA helicase 1]	.	RNA.processing	1.92973	5.38172e-08	1.08553	2.03339e-05	1.23822	9.37658e-06	1.73965	1.77801e-07	0.109793	0.71217	0.369698	0.0808752	0.49792	0.017076	0.304818	0.160327
258696_at	At3g09650	Tetratricopeptide repeat (TPR)-like superfamily protein	Chloroplast	RNA.processing	1.68718	1.67763e-05	1.56598	3.43468e-05	1.75811	1.87579e-05	1.99122	3.37153e-06	0.500154	0.13607	0.295895	0.420076	0.299902	0.393836	0.839413	0.0112122
255501_at	At4g02400	U3 ribonucleoprotein (Utp) family protein	Nucleus	RNA.processing	1.58681	1.01664e-05	0.75341	0.00708832	1.15893	0.000354068	1.39862	3.60406e-05	0.399948	0.194555	0.15626	0.683117	0.479476	0.0913929	0.175662	0.609817
250227_at	At5g13830	FtsJ-like methyltransferase family protein	Cytoplasm	RNA.processing	1.5522	1.08176e-06	1.72956	2.75332e-07	1.4459	4.08051e-06	1.40615	3.34421e-06	0.219863	0.405048	0.703896	0.00295022	0.797525	0.00102757	0.54874	0.0177764
259227_at	At3g07750	3'-5'-exoribonuclease family protein	Cytoplasm	RNA.processing	1.51418	1.12072e-06	1.0063	7.17503e-05	1.43783	3.47493e-06	1.4982	1.40167e-06	-0.239732	0.340683	0.0931942	0.766765	0.240823	0.302132	0.367074	0.103983
250529_at	At5g08610	P-loop containing nucleoside triphosphate hydrolases superfamily protein	Unknown chloroplast	RNA.processing	1.5131	0.000302369	1.45264	0.000424955	1.52965	0.00042225	2.25896	6.35477e-06	-0.316519	0.507995	0.576789	0.147272	-0.194643	0.692165	0.73103	0.0627408
253777_at	At4g28450	nucleotide binding;protein binding	Nucleus	RNA.processing	1.49654	3.11166e-06	0.87168	0.000593586	1.4652	6.75879e-06	1.19133	3.16542e-05	0.139941	0.672579	0.207116	0.462459	0.776035	0.00216461	-0.0219794	0.951712
254066_at	At4g25480	dehydration response element B1A	Nucleus	RNA.regulation of transcription.AP2/EREBP	2.85901	5.75617e-07	3.447	6.35807e-08	2.72185	1.74752e-06	2.70978	1.12931e-06	-0.0372106	0.956216	0.445976	0.29518	0.195285	0.695012	0.301428	0.50261
245078_at	At2g23340	DREB and EAR motif protein 3	Nucleus	RNA.regulation of transcription.AP2/EREBP	1.90421	2.40151e-06	1.97961	1.44883e-06	1.28822	0.000201652	1.29982	0.000105378	0.973808	0.00251425	1.20311	0.000378317	0.730619	0.0142931	1.21256	0.000453523
254235_at	At4g23750	cytokinin response factor 2	Nucleus	RNA.regulation of transcription.AP2/EREBP	1.71421	3.45854e-06	1.56071	8.8609e-06	0.931304	0.0017446	1.49282	1.4919e-05	-0.230288	0.503873	-0.000659581	0.999029	-0.599179	0.0290989	-0.620078	0.0292047
250379_at	At5g11590	Integrase-type DNA-binding superfamily protein	Nucleus	RNA.regulation of transcription.AP2/EREBP	1.53583	9.02644e-06	1.67093	3.5699e-06	1.1766	0.000207095	0.844548	0.00200392	0.543899	0.0535103	0.9491	0.00131891	0.165824	0.620758	0.445074	0.113248
255953_at	At1g22070	TGA1A-related gene 3	Nucleus	RNA.regulation of transcription.bZIP	1.97686	5.51749e-06	2.5186	3.65168e-07	1.60905	7.79083e-05	0.947785	0.00388684	1.28362	0.000722486	1.71705	3.9462e-05	1.46059	0.000179289	0.763438	0.02629
253245_at	At4g34590;At4g34588	[AT4G34590, G-box binding factor 6];[AT4G34588, conserved peptide upstream open reading frame 2]	.	RNA.regulation of transcription.bZIP	1.97679	1.49644e-06	2.33158	2.23017e-07	0.835232	0.00628719	2.00881	1.40927e-06	1.63562	2.5464e-05	1.91861	3.89702e-06	0.955612	0.00216998	0.712642	0.0192131
252625_at	At3g44750	histone deacetylase 3	Nucleus	RNA.regulation of transcription.HDA	1.95987	2.11012e-05	1.93084	2.41608e-05	1.86005	6.17858e-05	2.33416	3.89753e-06	0.0434377	0.949283	0.554479	0.158391	0.713978	0.0567017	0.126716	0.80521
259992_at	At1g67970	heat shock transcription factor A8	Nucleus	RNA.regulation of transcription.HSF	2.03456	1.19987e-06	1.81778	3.56024e-06	1.60043	2.48544e-05	1.3221	8.78247e-05	0.547712	0.0754339	0.586277	0.049937	0.667698	0.0234393	0.370555	0.238112
250679_at	At5g06550	CONTAINS InterPro DOMAIN/s: Transcription factor jumonji/aspartyl beta-hydroxylase (InterPro:IPR003347), F-box domain, Skp2-like (InterPro:IPR022364), Transcription factor jumonji (InterPro:IPR013129); BEST Arabidopsis thaliana protein match is: transfera	Nucleus	RNA.regulation of transcription.JUMONJI family	1.7383	1.30047e-05	1.32139	0.00019077	1.81326	1.47831e-05	1.73656	1.37433e-05	0.311643	0.408735	0.643946	0.0456022	0.755172	0.017908	0.0953856	0.829308
254778_at	At4g12750	Homeodomain-like transcriptional regulator	Mitochondrion	RNA.regulation of transcription.misc	2.55558	8.50926e-08	2.21169	3.03926e-07	2.68287	1.16688e-07	2.46234	1.56664e-07	0.201397	0.593685	0.805388	0.00704743	0.479955	0.0955651	0.477053	0.108727
252885_at	At4g39260	cold, circadian rhythm, and RNA binding 1	Unknown nucleus	RNA.regulation of transcription.misc	2.36565	1.82536e-07	2.28282	2.06079e-07	2.06189	1.30518e-06	1.76603	3.95303e-06	0.453285	0.134142	0.44486	0.131808	0.667316	0.0195311	0.315343	0.309105
261086_at	At1g17460	TRF-like 3	Nucleus	RNA.regulation of transcription.misc	1.93458	1.09513e-06	1.80278	2.08793e-06	2.08024	9.1908e-07	1.85894	1.83135e-06	0.189617	0.607795	0.2853	0.365574	0.284988	0.347686	0.236945	0.454915
258202_at	At3g13940	DNA binding;DNA-directed RNA polymerases	Nucleus	RNA.regulation of transcription.misc	1.81117	6.62515e-06	1.21515	0.000334461	1.3616	0.0001916	1.30266	0.000162649	0.201107	0.632083	0.326874	0.35266	1.01322	0.00217373	-0.148631	0.708663
258079_at	At3g25940	TFIIB zinc-binding protein	Nucleus	RNA.regulation of transcription.misc	1.73794	2.47311e-06	0.808445	0.00308367	1.27684	9.69038e-05	1.30823	4.37534e-05	0.683822	0.0155923	0.345156	0.236455	0.644767	0.0177713	0.111647	0.754119
248148_at	At5g54930	AT hook motif-containing protein	Nucleus	RNA.regulation of transcription.misc	1.70896	5.89794e-08	2.14867	5.4989e-09	1.93263	4.3455e-08	1.93616	1.96021e-08	0.850739	0.000154034	0.8935	7.42582e-05	0.896355	7.42986e-05	1.19257	7.93096e-06
254079_at	At4g25730	FtsJ-like methyltransferase family protein	Nucleus	RNA.regulation of transcription.misc	1.68715	1.50859e-05	1.11815	0.000732429	1.3465	0.000219335	1.59947	2.60585e-05	-0.200053	0.636589	0.199736	0.620155	0.155975	0.69959	-0.0526291	0.907683
266839_at	At2g25930	hydroxyproline-rich glycoprotein family protein	Nucleus	RNA.regulation of transcription.misc	1.56715	0.000413606	1.67172	0.000225961	1.80206	0.000183093	1.94329	5.22797e-05	0.62606	0.153597	0.422181	0.363244	0.265332	0.595725	0.396244	0.385005
260331_at	At1g80270	PENTATRICOPEPTIDE REPEAT 596	Mitochondrion	RNA.regulation of transcription.misc	1.50261	1.33257e-05	0.87608	0.00190967	1.3773	5.56345e-05	1.21802	9.93605e-05	0.0349357	0.943702	0.111302	0.781036	0.365107	0.198159	-0.335415	0.254754
260784_at	At1g06180	myb domain protein 13	Nucleus	RNA.regulation of transcription.MYB/MYB related	2.42953	5.73217e-07	2.5713	2.5316e-07	2.86754	1.78467e-07	3.17897	4.60769e-08	0.345409	0.366214	0.167743	0.707827	0.430011	0.204123	0.940568	0.00693708
247946_at	At5g57180	chloroplast import apparatus 2	Nucleus	RNA.regulation of transcription.Orphan family	1.52361	4.03083e-05	0.903626	0.00381705	1.38711	0.000161869	2.09013	1.76846e-06	0.048165	0.931393	-0.682232	0.0312212	0.294594	0.39598	-0.249845	0.48875
249741_at	At5g24470	pseudo-response regulator 5	Nucleus	RNA.regulation of transcription.Polycomb Group	3.09909	3.0625e-09	3.00925	3.27456e-09	3.27624	2.07291e-09	3.45002	1.13316e-09	-0.00361314	0.99332	0.100291	0.780491	0.196437	0.494576	0.033092	0.927915
259977_at	At1g76590	PLATZ transcription factor family protein	Mitochondrion	RNA.regulation of transcription.unclassified	2.41688	7.07073e-08	2.89544	9.88085e-09	2.51974	1.14061e-07	2.46472	7.89394e-08	0.147341	0.697284	0.384828	0.170365	0.576551	0.0303213	0.665687	0.0166397
248870_at	At5g46710	PLATZ transcription factor family protein	Nucleus	RNA.regulation of transcription.unclassified	1.98904	4.73866e-06	2.25975	1.12189e-06	1.48077	0.000152253	2.31806	1.10591e-06	0.00742681	0.989874	0.494615	0.150683	-0.0291419	0.954318	0.401139	0.255936
247013_at	At5g67480	BTB and TAZ domain protein 4	Extracellular	RNA.regulation of transcription.unclassified	1.98889	0.000683959	2.23886	0.000230839	1.63753	0.00460907	1.41677	0.00777205	2.30519	0.000359299	2.23783	0.000378386	2.90883	3.25232e-05	0.255368	0.718763
263039_at	At1g23280	MAK16 protein-related	Nucleus	RNA.regulation of transcription.unclassified	1.66075	5.33877e-06	0.870812	0.00218287	1.05747	0.000675413	1.31383	5.52423e-05	0.330431	0.294567	-0.133602	0.730371	0.659834	0.0182975	-0.0921518	0.809389
251025_at	At5g02190	Eukaryotic aspartyl protease family protein	Extracellular	RNA.regulation of transcription.unclassified	1.53432	5.62228e-06	1.88808	5.43344e-07	1.18383	0.000129861	0.859162	0.00121236	0.416361	0.129408	0.745096	0.00590877	0.331334	0.216928	0.238704	0.411882
266514_at	At2g47890	B-box type zinc finger protein with CCT domain	Nucleus	RNA.regulation of transcription.zink finger/related	2.96451	3.53049e-08	3.35488	8.92632e-09	2.73534	1.40466e-07	2.61035	1.58842e-07	0.780631	0.0145267	1.00314	0.00220245	0.809097	0.00929092	1.16155	0.000843616
263128_at	At1g78600	light-regulated zinc finger protein 1	Nucleus	RNA.regulation of transcription.zink finger/related	2.71157	1.38485e-06	3.49033	7.99165e-08	3.39008	2.4789e-07	2.50661	3.44088e-06	0.11157	0.868692	0.976238	0.0166164	0.862278	0.0298251	0.618531	0.135518
267309_at	At2g19385	zinc ion binding	Nucleus	RNA.regulation of transcription.zink finger/related	1.75383	6.43943e-06	1.11201	0.000530247	1.6135	2.67458e-05	1.66005	1.21445e-05	0.435292	0.178941	0.111321	0.801379	0.700707	0.0197834	0.23804	0.494058
248744_at	At5g48250	B-box type zinc finger protein with CCT domain	Nucleus	RNA.regulation of transcription.zink finger/related	1.66805	2.04115e-06	1.98539	2.65878e-07	1.77429	1.95142e-06	1.95007	4.48392e-07	0.529827	0.0447876	0.330087	0.227117	0.51169	0.0440119	0.490582	0.0612309
263548_at	At2g21660	cold, circadian rhythm, and rna binding 2	Unknown	RNA.RNA binding	3.83659	3.15076e-08	3.88381	1.95134e-08	3.44232	1.58075e-07	3.86177	3.65186e-08	0.0202638	0.976533	0.414197	0.345067	-0.482798	0.234487	-0.160127	0.754483
247575_at	At5g61030	glycine-rich RNA-binding protein 3	Unknown	RNA.RNA binding	1.86349	3.3092e-06	2.1905	5.09107e-07	1.27977	0.000227091	2.43411	2.26927e-07	-0.0613144	0.907672	0.839274	0.00685149	0.497401	0.0960495	0.596738	0.0520463
265964_at	At2g37510	RNA-binding (RRM/RBD/RNP motifs) family protein	Unknown	RNA.RNA binding	1.5901	1.3269e-05	1.60446	1.17158e-05	0.819182	0.00681538	1.4119	4.24831e-05	0.741994	0.0147346	0.863218	0.00477673	0.504543	0.0831297	0.389818	0.204725
266237_at	At2g29540	RNApolymerase 14 kDa subunit	Nucleus	RNA.transcription	2.02343	3.46389e-08	1.33782	2.19527e-06	1.45062	1.86319e-06	1.37326	2.01984e-06	0.610552	0.00568327	0.724938	0.00132515	0.877525	0.000248771	0.226272	0.316734
251593_at	At3g57660	nuclear RNA polymerase A1	Nucleus	RNA.transcription	1.69658	0.000141963	1.08832	0.00553763	1.24166	0.00307265	1.48756	0.000419455	-0.33878	0.488999	-0.189936	0.729812	-0.0546588	0.925624	-0.498159	0.23638
259908_at	At1g60850	DNA-directed RNA polymerase family protein	Nucleus	RNA.transcription	1.65146	2.04115e-06	1.30991	2.17385e-05	1.47931	1.1067e-05	1.28272	2.76968e-05	0.400455	0.1351	0.504827	0.0485032	0.567791	0.0242464	0.163851	0.589209
249426_at	At5g39840	ATP-dependent RNA helicase, mitochondrial, putative	Mitochondrion	RNA.transcription	1.55332	3.62297e-05	0.917806	0.00360099	1.16865	0.000792774	1.09228	0.000819115	0.245239	0.538684	0.363262	0.293589	0.362297	0.276268	0.112463	0.791919
245628_at	At1g56650	production of anthocyanin pigment 1	Nucleus	secondary metabolism.flavonoids	3.9276	4.73943e-05	3.73111	7.7654e-05	3.30542	0.000380497	2.4849	0.00237385	4.90206	1.24877e-05	3.37934	0.000320642	4.86536	1.0687e-05	3.1892	0.000671274
265091_s_at	At1g03940;At1g03495	[AT1G03940, HXXXD-type acyl-transferase family protein];[AT1G03495, HXXXD-type acyl-transferase family protein]	.	secondary metabolism.flavonoids	2.0394	0.000327401	2.33212	9.4327e-05	1.64467	0.00290279	1.76812	0.000986395	5.3271	7.3928e-08	3.64551	1.90427e-06	4.99036	1.29664e-07	4.79299	2.7297e-07
250533_at	At5g08640	flavonol synthase 1	Cytoplasm	secondary metabolism.flavonoids	1.8231	0.00277719	3.78473	2.68891e-06	2.03843	0.00161832	2.89612	4.25863e-05	2.65536	0.000210342	2.83922	8.59832e-05	1.92296	0.00239217	2.74668	0.000169083
265200_s_at	At2g36800;At2g36790	[AT2G36800, don-glucosyltransferase 1];[AT2G36790, UDP-glucosyl transferase 73C6]	.	secondary metabolism.flavonoids	1.6989	0.00150869	2.22561	0.000139397	2.33462	0.000142907	1.89301	0.000523359	0.864709	0.113316	0.0952578	0.91411	1.87879	0.00090398	0.833276	0.119473
255032_at	At4g09500	UDP-Glycosyltransferase superfamily protein	Chloroplast	secondary metabolism.flavonoids	1.69021	6.49725e-05	1.56636	0.000136523	1.24329	0.00154612	1.21058	0.00115511	0.598282	0.118933	1.59166	0.000184271	0.343979	0.394326	0.748763	0.0447506
251432_at	At3g59820	LETM1-like protein	Mitochondrion	signalling.calcium	3.62493	8.29385e-09	3.41421	1.26933e-08	3.33813	5.16771e-08	3.59154	1.15346e-08	0.924765	0.00724383	1.01774	0.0032142	1.05409	0.00227695	0.361061	0.307947
248607_at	At5g49480	Ca2+-binding protein 1	Unknown	signalling.calcium	2.27884	6.06719e-06	1.93315	3.22267e-05	1.62272	0.000283688	1.57836	0.000207585	1.07971	0.00823364	1.11952	0.00573983	0.945345	0.0154045	0.807563	0.0428339
265154_at	At1g30960	GTP-binding family protein	Unknown	signalling.G-proteins	1.65038	7.33351e-06	0.791516	0.00530628	1.7567	6.78948e-06	1.30065	7.64378e-05	0.331294	0.307326	0.437671	0.140188	0.495912	0.0825337	0.318474	0.305407
261301_at	At1g48570	zinc finger (Ran-binding) family protein	Chloroplast	signalling.G-proteins	1.5942	2.17222e-06	1.0542	0.000143809	1.73113	1.71863e-06	1.7215	1.12102e-06	0.489355	0.0550104	0.714101	0.00545431	0.624349	0.0119179	0.499965	0.04781
255225_at	At4g05410	Transducin/WD40 repeat-like superfamily protein	Nucleus	signalling.G-proteins	1.56104	8.43516e-07	0.827765	0.000441991	1.36675	5.81313e-06	1.42263	2.426e-06	0.10834	0.733495	0.106567	0.724751	0.429021	0.048933	-0.443498	0.0489161
258119_at	At3g14720	MAP kinase 19	Nucleus	signalling.MAP kinases	2.22025	1.06286e-06	2.43923	3.15591e-07	1.09537	0.00148637	1.2547	0.000276569	1.41615	0.000204379	2.3683	1.07684e-06	0.622471	0.0492751	1.3554	0.000321568
249425_at	At5g39790	5'-AMP-activated protein kinase-related	Unknown chloroplast	signalling.sugar/nutrient	2.32325	5.03463e-07	1.78303	7.29852e-06	2.61173	2.70729e-07	1.86342	5.19936e-06	2.04782	5.33355e-06	1.66479	2.62211e-05	2.01394	4.60769e-06	1.44427	0.000147521
250326_at	At5g12080	mechanosensitive channel of small conductance-like 10	Nucleus	signalling.unspecified	1.76766	4.56169e-06	1.10374	0.000443956	1.02497	0.00128396	1.10204	0.000407322	0.825157	0.00746179	0.82498	0.0066536	0.726385	0.013684	0.346594	0.269129
252391_at	At3g47860	chloroplastic lipocalin	Extracellular	stress.abiotic	1.54528	1.4753e-06	1.95594	1.07956e-07	1.38705	7.80396e-06	1.81203	3.01436e-07	1.07763	0.000121773	1.15248	4.91194e-05	0.362461	0.115162	1.00037	0.000254562
263495_at	At2g42530	cold regulated 15b	Chloroplast	stress.abiotic.cold	3.4391	4.27657e-06	3.10607	1.18319e-05	3.07025	2.43208e-05	2.92649	2.29066e-05	-2.27701	0.000491464	-2.3598	0.000294414	-1.1385	0.0430609	-2.6807	0.000128963
263497_at	At2g42540	cold-regulated 15a	Chloroplast	stress.abiotic.cold	2.79705	6.15488e-06	2.24771	5.75204e-05	2.4101	4.97676e-05	1.98232	0.000171436	0.0921453	0.913396	-0.788701	0.10693	0.432311	0.418553	-1.38434	0.00627582
253627_at	At4g30650	Low temperature and salt responsive protein family	Unknown	stress.abiotic.drought/salt	3.97533	5.56361e-07	4.13528	2.89732e-07	3.30125	6.59633e-06	4.31684	2.54313e-07	0.544324	0.38635	0.87711	0.110963	0.109158	0.889093	0.66091	0.247428
253581_at	At4g30660	Low temperature and salt responsive protein family	Unknown	stress.abiotic.drought/salt	3.37037	2.1051e-08	2.927	7.25295e-08	3.05904	1.16688e-07	2.5108	5.06928e-07	0.692176	0.0438349	1.1213	0.00172934	0.199739	0.627737	0.884848	0.0109296
256221_at	At1g56300	Chaperone DnaJ-domain superfamily protein	Cytoplasm	stress.abiotic.heat	5.52683	5.93384e-10	5.62502	5.02414e-10	5.87219	4.39954e-10	5.23971	1.13316e-09	0.136176	0.817377	0.481434	0.235796	0.120255	0.816048	1.15379	0.00448458
249850_at	At5g23240	DNAJ heat shock N-terminal domain-containing protein	Chloroplast	stress.abiotic.heat	2.23587	3.08586e-05	4.07061	4.54323e-08	3.78702	2.4789e-07	3.03008	1.48227e-06	0.31733	0.585146	0.225711	0.710304	0.405541	0.416057	0.291143	0.58584
253013_at	At4g37910	mitochondrial heat shock protein 70-1	Mitochondrion	stress.abiotic.heat	1.54436	1.47315e-05	1.50981	1.79202e-05	1.13249	0.00046126	1.42757	3.18436e-05	0.303436	0.360483	0.727794	0.0130427	0.655053	0.0218535	0.32071	0.301019
262629_at	At1g06460	alpha-crystallin domain 32.1	Unknown	stress.abiotic.heat	1.51236	1.14274e-05	2.08786	3.29113e-07	1.55574	1.49248e-05	1.08731	0.00025603	0.546717	0.0540704	0.891041	0.00230738	0.151533	0.660961	0.43015	0.129446
263034_at	At1g24020	MLP-like protein 423	Chloroplast	stress.abiotic.misc	1.9201	1.07495e-06	1.08456	0.000308995	1.62229	1.05303e-05	1.09742	0.000252371	1.71476	9.28491e-06	0.437303	0.124077	1.43938	3.59397e-05	1.05796	0.000766074
253104_at	At4g36010	Pathogenesis-related thaumatin superfamily protein	Extracellular	stress.biotic	4.32542	9.98504e-08	4.74694	2.70813e-08	3.06107	6.18435e-06	3.84618	3.59263e-07	1.67042	0.0020302	2.39346	6.98615e-05	1.37131	0.00663191	1.56817	0.00336066
255980_at	At1g33970	P-loop containing nucleoside triphosphate hydrolases superfamily protein	Unknown	stress.biotic	2.64712	5.53117e-07	1.80293	2.77049e-05	2.16335	7.59391e-06	1.23189	0.00084836	1.57482	0.000217966	1.0571	0.00466376	1.46756	0.00031641	1.01424	0.0071896
259925_at	At1g75040	pathogenesis-related gene 5	Extracellular	stress.biotic	2.41918	0.00316419	2.87164	0.000763242	2.71893	0.00178355	2.27576	0.0041734	1.1396	0.19398	0.749314	0.424937	1.98452	0.0146339	-0.910552	0.298906
260547_at	At2g43550	Scorpion toxin-like knottin superfamily protein	Extracellular	stress.biotic.PR-proteins	2.44527	1.54191e-07	2.17951	3.95133e-07	2.57077	1.58075e-07	2.5844	1.08273e-07	1.10041	0.000829717	0.641638	0.0297252	0.993167	0.00147861	0.516244	0.084491
260549_at	At2g43535	Scorpion toxin-like knottin superfamily protein	Extracellular	stress.biotic.PR-proteins	1.52377	0.000190625	2.0492	1.00355e-05	1.76297	8.00236e-05	1.60496	0.000107359	1.31365	0.001295	0.867544	0.0202106	0.953793	0.0102662	0.194311	0.671511
259655_at	At1g55210	Disease resistance-responsive (dirigent-like protein) family protein	Extracellular	stress.biotic.PR-proteins	1.52317	7.07073e-08	1.33435	2.29839e-07	1.10718	3.59673e-06	1.1057	2.20323e-06	1.15258	3.93547e-06	0.954081	1.67942e-05	1.01055	1.02166e-05	0.644138	0.000807773
249325_at	At5g40850	urophorphyrin methylase 1	Chloroplast	tetrapyrrole synthesis	1.76912	6.57485e-06	1.50822	3.34819e-05	0.88871	0.00515331	1.58911	2.07436e-05	1.14311	0.000870586	1.051	0.00143098	0.837379	0.00699856	0.953248	0.0036712
265790_at	At2g01170	bidirectional amino acid transporter 1	Unknown Mitochondrion	transport.amino acids	1.84746	5.82338e-07	2.39776	2.8925e-08	1.95487	5.61891e-07	1.7915	9.33126e-07	0.657609	0.0121007	1.23019	6.3421e-05	0.681922	0.00764587	0.767995	0.00436649
247937_at	At5g57110	autoinhibited Ca2+ -ATPase, isoform 8	Unknown	transport.calcium	1.53218	8.79805e-05	1.57763	6.67518e-05	1.33505	0.000499491	1.62063	4.90048e-05	-0.271508	0.527006	-0.186237	0.684306	-0.709389	0.0359167	-0.555399	0.114505
264400_at	At1g61800	glucose-6-phosphate/phosphate translocator 2	Chloroplast	transport.envelope metabolite transporters	5.5359	1.80007e-05	6.72656	2.26097e-06	3.6983	0.00120512	3.8744	0.000477351	2.89869	0.00849799	7.27513	2.04976e-06	2.92494	0.00636401	1.91606	0.0749581
260489_at	At1g51610	Cation efflux family protein	Unknown Mitochondrion	transport.metal	1.92193	3.73642e-07	1.80665	5.74528e-07	1.99446	4.36838e-07	1.43327	8.24681e-06	0.353517	0.190808	0.572919	0.0237987	0.446771	0.0720431	0.0596892	0.866961
262881_at	At1g64890	Major facilitator superfamily protein	Chloroplast Cell membrane	transport.misc	1.83925	9.02995e-06	1.8706	7.45906e-06	1.27677	0.000501447	1.31926	0.000213082	0.465522	0.185815	0.223798	0.584737	0.151621	0.721293	0.311203	0.390085
250045_at	At5g17700	MATE efflux family protein	Cell membrane	transport.misc	1.50306	1.4897e-06	1.76301	2.29939e-07	1.65953	9.70807e-07	1.26314	9.7019e-06	1.65713	1.87576e-06	1.08526	6.82505e-05	1.41856	5.53064e-06	0.602619	0.0100745
261767_s_at	At1g15500;At1g80300	[AT1G15500, TLC ATP/ADP transporter];[AT1G80300, nucleotide transporter 1]	Chloroplast/Mitochodrion	transport.mitochondrial metabolite transporters	1.68661	2.21921e-06	1.19568	7.38349e-05	1.27754	6.62631e-05	1.66429	2.8918e-06	0.560334	0.0374107	0.734304	0.00670922	0.115131	0.737148	0.497379	0.0629404
257131_at	At3g20240	Mitochondrial substrate carrier family protein	(Mitochondrion)	transport.mitochondrial metabolite transporters	1.62052	5.73217e-07	1.76639	1.93792e-07	1.75693	4.36838e-07	1.3901	3.08965e-06	0.200292	0.449233	0.955024	0.000194325	0.64969	0.00421366	0.570406	0.0126193
251915_at	At3g53940	Mitochondrial substrate carrier family protein	(Mitochondrion)	transport.mitochondrial metabolite transporters	1.57557	4.86481e-05	1.18547	0.000671672	1.14275	0.00137322	1.08569	0.00124334	0.603172	0.0791222	0.446325	0.200337	0.43825	0.194459	-0.0814913	0.862047
245671_at	At1g28230	purine permease 1	Chloroplast Secretory pathway	transport.nucleotides	1.94701	1.08396e-07	1.7479	2.65829e-07	2.04342	1.25084e-07	1.83434	2.21927e-07	1.71977	1.33666e-06	0.641293	0.0061228	1.10059	6.43089e-05	1.13306	7.15158e-05
260410_at	At1g69870	nitrate transporter 1.7	Chloroplast unknown	transport.peptides/oligopeptides	2.35655	4.67299e-09	2.62534	1.45376e-09	1.84084	1.16688e-07	2.25129	1.03631e-08	2.51316	3.50505e-09	2.51767	3.50322e-09	2.45727	6.35521e-09	1.88545	1.97213e-07
255686_at	At4g00630	K+ efflux antiporter 2	Cell membrane chloroplast	transport.potassium	1.64799	2.75582e-06	1.08932	0.000176099	0.825532	0.00279109	0.802274	0.00212687	0.788343	0.00454062	0.45589	0.0852961	0.575926	0.0261771	0.177818	0.566323
245854_at	At5g13490	ADP/ATP carrier 2	Mitochondrion	transport.unspecified anions/cations	1.67441	1.29325e-05	1.83925	4.68128e-06	1.18638	0.000562726	1.38002	8.34133e-05	1.60044	4.81839e-05	1.15445	0.000726978	2.5844	3.94842e-07	0.0941568	0.824377
246831_at	At5g26340	Major facilitator superfamily protein	Cell membrane	transporter.sugars	2.52717	9.84641e-06	1.71402	0.000420072	2.97751	3.31787e-06	1.83686	0.000204863	0.0287741	0.971903	-0.262014	0.662253	2.66704	1.14271e-05	-0.21632	0.70627
245749_at	At1g51090	Heavy metal transport/detoxification superfamily protein	Nucleus	unknown	3.79613	9.37468e-07	4.27345	2.21593e-07	3.69105	2.18398e-06	3.74947	1.17488e-06	0.557877	0.37354	0.613054	0.301323	1.25301	0.019927	0.589365	0.313518
255278_at	At4g04940	transducin family protein / WD-40 repeat family protein	Nucleus	unknown	2.71112	8.21825e-07	1.54754	0.000222304	2.05691	2.46231e-05	2.54224	1.75768e-06	0.141539	0.809419	0.184561	0.724541	0.185508	0.705275	-0.0104774	0.986342
262584_at	At1g15440	periodic tryptophan protein 2	Nucleus	unknown	2.23224	6.52807e-08	1.19131	4.05209e-05	1.66543	2.33086e-06	1.73662	9.79628e-07	0.435388	0.08937	0.526408	0.0336351	0.77999	0.00250931	0.160417	0.584099
246235_at	At4g36830	GNS1/SUR4 membrane protein family	Mitochondrion	unknown	2.20761	2.43369e-05	2.33286	1.34548e-05	1.43948	0.00186158	1.84468	0.000128946	1.20646	0.00775177	1.33683	0.00331212	0.380176	0.432389	1.13124	0.0118033
256595_x_at	At1g36770;At3g28530	[AT1G36770, transposable element gene];[AT3G28530, UDP-glucose 4-epimerases]	.	unknown	2.08395	6.06719e-06	1.45853	0.00020821	1.04055	0.00504359	1.29001	0.000552997	0.902287	0.0147585	0.325459	0.430713	0.592109	0.0953984	0.225954	0.59763
267004_at	At2g34260	transducin family protein / WD-40 repeat family protein	Cytoplasm	unknown	2.06882	2.20843e-06	0.934307	0.00353544	1.9109	8.95369e-06	1.59822	3.12503e-05	0.396672	0.266015	-0.0702216	0.893561	0.808176	0.0121985	0.0371313	0.937578
253351_at	At4g33700	CBS domain-containing protein with a domain of unknown function (DUF21)	Cell membrane	unknown	2.01642	1.22352e-06	1.63425	1.03132e-05	1.85795	4.99149e-06	1.43281	3.8706e-05	1.40154	0.000106027	1.12212	0.000636036	1.17534	0.000397557	0.346651	0.270993
252076_at	At3g51660	Tautomerase/MIF superfamily protein	Unknown	unknown	2.00524	1.40392e-05	1.2115	0.00149414	2.19876	9.41371e-06	1.85848	3.00277e-05	0.33949	0.447406	-0.00410058	0.994719	2.78565	1.18624e-06	-0.222466	0.621151
247443_at	At5g62720	Integral membrane HPP family protein	Chloroplast	unknown	1.9494	1.88318e-06	2.89854	2.21719e-08	1.79093	7.81447e-06	2.65724	9.70342e-08	1.07832	0.00112266	1.56215	3.07791e-05	0.728956	0.0143941	1.35283	0.000174757
262611_at	At1g14060	GCK domain-containing protein	Nucleus	unknown	1.94754	1.96994e-06	1.09943	0.000531362	1.41108	8.99171e-05	1.50665	2.78219e-05	0.375071	0.256536	0.197223	0.600882	0.644221	0.0293154	0.432188	0.163342
245600_at	At4g14230	CBS domain-containing protein with a domain of unknown function (DUF21)	Cell membrane	unknown	1.92113	1.56907e-06	1.964	1.11917e-06	1.49128	3.74943e-05	1.55122	1.50201e-05	1.10615	0.000717958	1.2808	0.000156151	0.458171	0.111463	0.775772	0.00999851
250418_at	At5g11240	transducin family protein / WD-40 repeat family protein	Nucleus	unknown	1.90289	2.05388e-06	1.16813	0.000261476	1.28637	0.000173789	1.93843	1.90563e-06	-0.333526	0.31437	0.0658775	0.89021	0.116569	0.76454	-0.56809	0.0577935
251029_at	At5g02050	Mitochondrial glycoprotein family protein	Mitochondrion	unknown	1.86708	4.91487e-08	1.11873	9.90383e-06	1.17761	1.04784e-05	1.40267	1.10591e-06	0.460127	0.0262254	0.229178	0.297504	0.770081	0.000554568	-0.0133083	0.96456
262505_at	At1g21680	DPP6 N-terminal domain-like protein	Extracellular	unknown	1.80781	5.4481e-06	2.17134	6.91555e-07	2.36845	5.75826e-07	1.50584	3.47779e-05	1.08989	0.00130093	0.31824	0.354474	0.999988	0.00201844	0.514799	0.101374
258505_at	At3g06530	ARM repeat superfamily protein	Nucleus	unknown	1.76721	5.02088e-05	1.28443	0.000927416	1.82034	6.39621e-05	2.05479	1.15722e-05	-0.578549	0.141327	-0.161188	0.760088	-0.00539697	0.992372	-0.543999	0.158808
266934_at	At2g18900	Transducin/WD40 repeat-like superfamily protein	Nucleus	unknown	1.73824	4.9012e-05	1.27917	0.00081868	1.34321	0.000817655	1.47769	0.00020602	-0.126319	0.824728	0.177135	0.723517	0.1431	0.76805	-0.176073	0.702309
245770_at	At1g30240	FUNCTIONS IN: binding; INVOLVED IN: biological_process unknown; LOCATED IN: cellular_component unknown; EXPRESSED IN: 21 plant structures; EXPRESSED DURING: 13 growth stages; CONTAINS InterPro DOMAIN/s: Armadillo-type fold (InterPro:IPR016024); Has 165 Bl	Unknown	unknown	1.70384	2.89471e-05	1.29666	0.000380209	1.29997	0.000581685	1.58203	5.6523e-05	0.0558166	0.925813	0.146066	0.762021	0.0616971	0.900566	0.133373	0.766191
261168_at	At1g04945	HIT-type Zinc finger family protein	Nucleus	unknown	1.69566	1.35831e-06	1.08141	0.000126338	1.25743	4.97676e-05	1.14633	6.69206e-05	0.44647	0.0870433	0.238812	0.404732	0.742529	0.0040356	0.191704	0.507799
267371_at	At2g44510	CDK inhibitor P21 binding protein	Chloroplast	unknown	1.66811	3.3744e-07	0.70066	0.00152121	1.57473	1.08887e-06	1.16571	1.41463e-05	0.282281	0.231754	-0.292804	0.19691	0.680712	0.00260954	0.06801	0.818013
250222_at	At5g14050	Transducin/WD40 repeat-like superfamily protein	Nucleus	unknown	1.64288	9.36364e-06	0.88976	0.0026059	1.16867	0.00041514	1.25036	0.000130344	0.569006	0.0606525	0.47516	0.11301	0.535007	0.0654577	-0.0850423	0.834202
262777_at	At1g13030	sphere organelles protein-related	Nucleus	unknown	1.60745	6.07771e-07	1.10393	2.90569e-05	1.53512	1.81409e-06	1.80353	2.04684e-07	0.118359	0.704523	0.380416	0.0888491	0.453041	0.0377706	0.347551	0.126096
260316_at	At1g63810	CONTAINS InterPro DOMAIN/s: Nrap protein (InterPro:IPR005554); Has 396 Blast hits to 382 proteins in 182 species: Archae - 3; Bacteria - 2; Metazoa - 142; Fungi - 146; Plants - 43; Viruses - 0; Other Eukaryotes - 60 (source: NCBI BLink).	Nucleus	unknown	1.60127	3.60943e-06	1.24948	4.53605e-05	1.4794	1.44128e-05	1.31483	2.77169e-05	0.0911515	0.822177	0.242486	0.419857	0.496851	0.0539703	-0.150458	0.636587
265061_at	At1g61640	Protein kinase superfamily protein	Cell membrane	unknown	1.59495	2.30978e-05	0.784343	0.00948531	0.875387	0.00644027	1.01467	0.00129959	0.657918	0.0392965	0.321009	0.358045	0.87339	0.00586386	0.228823	0.528136
262766_at	At1g13160	ARM repeat superfamily protein	Nucleus	unknown	1.57403	2.36769e-05	1.0071	0.00142534	0.832988	0.00833794	1.50663	3.5872e-05	0.225192	0.567982	0.227201	0.545396	0.298638	0.375063	0.00336147	0.994888
264471_at	At1g67120	ATPases;nucleotide binding;ATP binding;nucleoside-triphosphatases;transcription factor binding	Nucleus	unknown	1.54813	4.75429e-05	1.74988	1.33007e-05	1.17427	0.000929847	2.12125	2.10919e-06	-0.422815	0.233937	-0.126454	0.787158	-0.20563	0.601102	-0.349085	0.3197
246559_at	At5g15550	Transducin/WD40 repeat-like superfamily protein	Nucleus	unknown	1.54276	2.99068e-06	1.23273	2.92623e-05	1.51725	6.22631e-06	1.34138	1.32704e-05	0.367033	0.162289	0.306675	0.24582	0.676056	0.00691911	0.0423516	0.904971
250762_at	At5g05990	Mitochondrial glycoprotein family protein	Mitochondrion	unknown	1.52726	3.30258e-06	0.738094	0.00282009	1.0073	0.000330149	1.26831	2.2652e-05	0.549226	0.0299339	0.00501583	0.990661	0.722762	0.00433872	0.125663	0.681935
254667_at	At4g18280	glycine-rich cell wall protein-related	Unknown	unknown.glycine rich proteins	1.75403	1.1198e-05	1.64391	2.13659e-05	1.373	0.000205443	1.05478	0.00115875	0.549213	0.0992045	0.424649	0.20748	0.509686	0.108323	0.943202	0.00527968
245319_at	At4g16146	cAMP-regulated phosphoprotein 19-related protein	Nucleus	unknown.not assigned	4.4339	0.00120137	4.42976	0.00117811	4.62078	0.00124688	4.03774	0.00218738	0.528419	0.792179	1.95681	0.153023	1.05848	0.485251	0.22217	0.907195
251292_at	At3g61920	unknown protein; FUNCTIONS IN: molecular_function unknown; INVOLVED IN: N-terminal protein myristoylation; LOCATED IN: cellular_component unknown; EXPRESSED IN: shoot, hypocotyl, root, egg cell; BEST Arabidopsis thaliana protein match is: unknown protein	Nucleus	unknown.not assigned	3.36278	1.70258e-08	4.11412	1.92541e-09	2.8412	1.78467e-07	4.07166	3.28848e-09	1.77381	3.10458e-05	2.13365	3.74322e-06	0.874898	0.00825664	2.54208	1.08728e-06
258397_at	At3g15357	unknown protein; INVOLVED IN: biological_process unknown; LOCATED IN: chloroplast; EXPRESSED IN: shoot apex, hypocotyl, root, leaf; Has 6931 Blast hits to 2036 proteins in 230 species: Archae - 7; Bacteria - 933; Metazoa - 1824; Fungi - 836; Plants - 482;	Chloroplast	unknown.not assigned	3.16816	3.0625e-09	2.79198	8.99986e-09	1.15078	0.00014542	2.15816	1.73399e-07	0.457377	0.0876712	1.20989	8.74621e-05	0.782867	0.00336367	0.408708	0.122484
252281_at	At3g49320	Metal-dependent protein hydrolase	Unknown	unknown.not assigned	2.84705	4.91487e-08	2.49699	1.65635e-07	2.2986	8.31994e-07	3.2867	1.36374e-08	0.76172	0.0163733	1.06865	0.00128927	0.978361	0.00240462	1.56679	5.90645e-05
259118_at	At3g01310	Phosphoglycerate mutase-like family protein	Cytoplasm	unknown.not assigned	2.60399	1.85121e-07	2.02753	2.19527e-06	2.40762	7.14828e-07	1.74384	1.18389e-05	0.526141	0.113329	0.86839	0.00772923	0.353477	0.290544	0.554175	0.0872281
255331_at	At4g04330	Chaperonin-like RbcX protein	Unknown chloroplast	unknown.not assigned	2.4973	1.70892e-05	2.42527	2.24334e-05	3.80297	3.91198e-07	2.84284	4.93983e-06	-0.450697	0.42141	-0.945807	0.0463328	-0.862596	0.0646821	-0.161399	0.80075
257207_at	At3g14900	unknown protein; FUNCTIONS IN: molecular_function unknown; INVOLVED IN: embryo development; LOCATED IN: chloroplast; EXPRESSED IN: 19 plant structures; EXPRESSED DURING: 13 growth stages; Has 17135 Blast hits to 10204 proteins in 644 species: Archae - 47;	Chloroplast	unknown.not assigned	2.4717	4.46478e-07	2.21374	1.2154e-06	2.05966	5.1394e-06	2.66175	2.22695e-07	0.673147	0.0460019	0.989418	0.00395424	0.395113	0.246823	1.09865	0.00214715
249456_at	At5g39410	Saccharopine dehydrogenase	Nucleus	unknown.not assigned	2.33977	1.91749e-06	2.26192	2.53598e-06	2.16074	7.60233e-06	2.11584	5.8923e-06	1.10358	0.00385144	0.731364	0.0423012	0.690232	0.0512907	0.660525	0.070813
257925_at	At3g23170	unknown protein; BEST Arabidopsis thaliana protein match is: unknown protein (TAIR:AT4G14450.1); Has 74 Blast hits to 74 proteins in 6 species: Archae - 0; Bacteria - 0; Metazoa - 0; Fungi - 0; Plants - 74; Viruses - 0; Other Eukaryotes - 0 (source: NCBI	Chloroplast	unknown.not assigned	2.29716	3.22588e-07	3.22907	8.92632e-09	2.46175	2.93863e-07	2.5952	1.11025e-07	0.286977	0.41002	0.499663	0.0959042	0.452202	0.126418	0.878364	0.00515071
252661_at	At3g44450	unknown protein; BEST Arabidopsis thaliana protein match is: unknown protein (TAIR:AT3G52740.1); Has 63 Blast hits to 63 proteins in 12 species: Archae - 0; Bacteria - 0; Metazoa - 0; Fungi - 0; Plants - 63; Viruses - 0; Other Eukaryotes - 0 (source: NCBI	Nucleus	unknown.not assigned	2.17258	3.44408e-05	1.93728	0.000106335	1.95031	0.000159238	1.93438	9.87236e-05	1.45827	0.00226723	1.62989	0.000799606	1.11271	0.0118697	1.45418	0.00239174
257487_at	At1g71850	Ubiquitin carboxyl-terminal hydrolase family protein	Unknown	unknown.not assigned	2.14657	5.12633e-07	1.24725	0.000124851	1.68675	1.05393e-05	1.89803	2.00348e-06	0.349777	0.276239	0.120875	0.769931	0.392051	0.181124	0.420694	0.159754
245188_at	At1g67660	Restriction endonuclease, type II-like superfamily protein	Chloroplast	unknown.not assigned	2.03697	5.56361e-07	2.23489	1.77737e-07	2.14649	5.4594e-07	2.27807	1.88741e-07	1.14539	0.000366751	1.45973	2.91099e-05	0.820479	0.00399311	1.21981	0.000223054
251611_at	At3g57940	Domain of unknown function (DUF1726) ;Putative ATPase (DUF699)	Nucleus	unknown.not assigned	2.00879	2.042e-06	1.0192	0.00136101	1.41872	0.000116521	1.74034	9.7019e-06	0.0207217	0.970042	-0.0935656	0.841718	0.34392	0.293125	-0.184191	0.623005
251753_at	At3g55760	unknown protein; LOCATED IN: chloroplast stroma, chloroplast; EXPRESSED IN: 16 plant structures; EXPRESSED DURING: 10 growth stages; BEST Arabidopsis thaliana protein match is: unknown protein (TAIR:AT1G42430.2); Has 176 Blast hits to 125 proteins in 40 s	Unknown	unknown.not assigned	1.95272	1.07673e-06	2.03345	5.71586e-07	1.595	1.49248e-05	1.17361	0.000161377	1.45651	5.05608e-05	1.37342	6.43282e-05	0.782923	0.00640411	1.10548	0.00062357
248762_at	At5g47455	unknown protein; FUNCTIONS IN: molecular_function unknown; INVOLVED IN: biological_process unknown; LOCATED IN: chloroplast; EXPRESSED IN: 13 plant structures; EXPRESSED DURING: 8 growth stages; BEST Arabidopsis thaliana protein match is: unknown protein	Mitochondrion	unknown.not assigned	1.94211	3.37649e-06	1.56258	3.06193e-05	1.47108	9.487e-05	1.36518	0.000107359	0.694274	0.0313393	0.97789	0.00310683	0.59317	0.0561339	0.336888	0.32144
246979_s_at	At5g25020;At5g24990	[AT5G25020, Protein of unknown function (DUF1336)];[AT5G24990, Protein of unknown function (DUF1336)]	.	unknown.not assigned	1.93469	1.03372e-07	1.77632	2.04012e-07	1.84436	3.05047e-07	1.52495	1.33213e-06	0.973054	0.000233514	1.10853	5.17554e-05	1.07164	7.32118e-05	1.17192	4.61383e-05
253942_at	At4g27010	CONTAINS InterPro DOMAIN/s: Ribosome 60S biogenesis N-terminal (InterPro:IPR021714); BEST Arabidopsis thaliana protein match is: unknown protein (TAIR:AT1G72270.1); Has 30201 Blast hits to 17322 proteins in 780 species: Archae - 12; Bacteria - 1396; Metaz	Nucleus	unknown.not assigned	1.93181	2.22725e-06	1.3841	6.71928e-05	1.29562	0.000204884	1.92724	2.5962e-06	0.0240124	0.964066	0.591403	0.0503814	0.370262	0.233554	0.201665	0.572033
260824_at	At1g06720	P-loop containing nucleoside triphosphate hydrolases superfamily protein	Nucleus	unknown.not assigned	1.91372	1.48513e-05	0.892899	0.00999016	1.42635	0.000401431	1.64748	6.19874e-05	-0.0468606	0.940847	0.0260452	0.967593	0.256053	0.543601	-0.159959	0.72707
264987_at	At1g27030	unknown protein; BEST Arabidopsis thaliana protein match is: unknown protein (TAIR:AT1G27020.1); Has 504 Blast hits to 502 proteins in 169 species: Archae - 0; Bacteria - 299; Metazoa - 0; Fungi - 0; Plants - 67; Viruses - 0; Other Eukaryotes - 138 (sourc	Unknown	unknown.not assigned	1.91192	1.76906e-05	1.99297	1.12237e-05	1.10154	0.00378555	1.38726	0.000342999	1.13321	0.00349348	0.827715	0.023994	0.357121	0.367306	0.155945	0.739446
261203_at	At1g12845	unknown protein; FUNCTIONS IN: molecular_function unknown; INVOLVED IN: biological_process unknown; LOCATED IN: endomembrane system; EXPRESSED IN: 22 plant structures; EXPRESSED DURING: 13 growth stages; Has 8 Blast hits to 8 proteins in 4 species: Archae	Unknown secretory pathway	unknown.not assigned	1.89764	1.75364e-05	1.78697	3.12574e-05	1.15366	0.00246357	1.36701	0.000361386	0.823999	0.0260446	1.563	0.000189005	0.314094	0.436596	0.687444	0.0612055
250504_at	At5g09840	Putative endonuclease or glycosyl hydrolase	Chloroplast	unknown.not assigned	1.87797	7.25677e-06	1.37706	0.000160355	1.45668	0.000153121	1.43292	0.000101775	0.0529557	0.926907	0.0661389	0.902992	0.21193	0.59259	-0.0297655	0.951784
265326_at	At2g18220	Noc2p family	Nucleus	unknown.not assigned	1.83503	1.54729e-05	1.03592	0.00271116	1.41302	0.000314993	1.70653	3.16542e-05	-0.289479	0.495176	0.0356991	0.952843	-0.0871095	0.856615	-0.0818705	0.866885
246765_at	At5g27330	Prefoldin chaperone subunit family protein	Unknown	unknown.not assigned	1.82557	1.69954e-06	1.73864	2.67511e-06	1.29658	9.47963e-05	1.65994	5.09503e-06	0.382742	0.2005	0.565429	0.0421049	0.54125	0.0477881	0.437937	0.124106
263287_at	At2g36145	unknown protein; FUNCTIONS IN: molecular_function unknown; INVOLVED IN: biological_process unknown; LOCATED IN: chloroplast thylakoid membrane, chloroplast stroma, chloroplast; EXPRESSED IN: 19 plant structures; EXPRESSED DURING: 13 growth stages; Has 49	Chloroplast	unknown.not assigned	1.82392	1.19562e-08	1.74912	1.5771e-08	1.83472	3.08453e-08	1.91406	1.09433e-08	2.50534	6.08168e-10	1.87017	1.82026e-08	1.30871	1.03237e-06	2.30628	2.34276e-09
261972_at	At1g64600	methyltransferases;copper ion binding	Mitochondrion	unknown.not assigned	1.81924	1.52675e-05	1.21542	0.000690498	1.69405	5.36072e-05	1.57962	5.88034e-05	0.540447	0.131224	0.488336	0.167901	0.47073	0.172879	0.893733	0.0114929
256715_at	At2g34090	maternal effect embryo arrest 18	Mitochondrion	unknown.not assigned	1.81749	1.55662e-06	1.71303	2.71127e-06	1.76405	3.90813e-06	1.61201	5.8923e-06	1.05958	0.000640395	1.23969	0.000123437	0.989436	0.00087264	0.656398	0.0194538
265078_at	At1g55500	evolutionarily conserved C-terminal region 4	Nucleus	unknown.not assigned	1.77134	5.16756e-06	1.12097	0.000443956	0.938522	0.00288869	1.19159	0.000234184	0.0786979	0.875054	0.352133	0.277579	0.514786	0.0822662	-0.101995	0.800881
251058_at	At5g01790	unknown protein; FUNCTIONS IN: molecular_function unknown; INVOLVED IN: biological_process unknown; LOCATED IN: chloroplast; EXPRESSED IN: 19 plant structures; EXPRESSED DURING: 13 growth stages; Has 121 Blast hits to 121 proteins in 12 species: Archae -	Chloroplast	unknown.not assigned	1.73974	2.08082e-06	1.67477	2.92659e-06	1.61355	7.88549e-06	0.924924	0.00083577	0.274113	0.379584	0.585162	0.0308088	-0.184827	0.564392	0.432292	0.117815
258687_at	At3g07860	Ubiquitin-like superfamily protein	Nucleus	unknown.not assigned	1.69373	4.23647e-08	1.32069	4.58849e-07	1.09801	6.59633e-06	1.68287	5.82974e-08	0.479546	0.0102698	0.452323	0.0133016	0.383311	0.0306009	0.357634	0.0509295
254580_at	At4g19390	Uncharacterised protein family (UPF0114)	Cell membrane	unknown.not assigned	1.62925	2.44851e-05	1.91184	4.51132e-06	1.35322	0.000237992	1.25163	0.0002765	0.982922	0.00389396	1.0792	0.00163352	1.27816	0.000385579	0.262115	0.472258
248709_at	At5g48470	unknown protein; FUNCTIONS IN: molecular_function unknown; INVOLVED IN: biological_process unknown; LOCATED IN: chloroplast; EXPRESSED IN: 22 plant structures; EXPRESSED DURING: 13 growth stages; Has 30201 Blast hits to 17322 proteins in 780 species: Arch	Chloroplast	unknown.not assigned	1.6175	2.80507e-07	2.44867	3.6146e-09	1.11473	2.25366e-05	2.79425	1.13917e-09	0.780798	0.000755348	1.53754	9.31964e-07	0.423755	0.0367498	1.82521	3.22219e-07
257719_at	At3g18440	aluminum-activated malate transporter 9	Cell membrane	unknown.not assigned	1.59475	6.5001e-07	1.30205	5.0654e-06	1.48828	2.34369e-06	0.897013	0.000192222	0.824682	0.000849774	0.655	0.00437991	0.83149	0.000617176	0.238637	0.31572
245502_at	At4g15640	unknown protein; BEST Arabidopsis thaliana protein match is: unknown protein (TAIR:AT3G21465.1); Has 38 Blast hits to 38 proteins in 14 species: Archae - 0; Bacteria - 0; Metazoa - 0; Fungi - 0; Plants - 38; Viruses - 0; Other Eukaryotes - 0 (source: NCBI	Unknown	unknown.not assigned	1.5824	1.04319e-06	1.28103	8.7417e-06	1.25364	1.93036e-05	1.47399	2.33864e-06	0.442983	0.0593484	0.774062	0.00155036	0.780436	0.00135741	0.634221	0.00793524
261921_at	At1g65900	unknown protein; FUNCTIONS IN: molecular_function unknown; INVOLVED IN: biological_process unknown; LOCATED IN: endomembrane system; EXPRESSED IN: 21 plant structures; EXPRESSED DURING: 13 growth stages; Has 306 Blast hits to 306 proteins in 119 species:	Chloroplast	unknown.not assigned	1.55893	0.000237089	1.01968	0.00703366	1.04028	0.00864963	1.01264	0.00652085	1.28217	0.00222593	1.02879	0.00934643	0.652051	0.089205	0.7976	0.0431817
264515_at	At1g10090	Early-responsive to dehydration stress protein (ERD4)	Extracellular	unknown.not assigned	1.54773	9.50875e-06	0.931341	0.00115327	1.40565	4.52127e-05	1.15665	0.000155441	0.22568	0.51325	0.0698983	0.873085	0.0952994	0.79906	0.0325272	0.936825
247453_at	At5g62440	Protein of unknown function (DUF3223)	Cytoplasm	unknown.not assigned	1.53987	4.50574e-05	0.943651	0.00324586	1.15896	0.000950418	1.54439	4.20821e-05	0.417842	0.234796	0.488381	0.139456	0.59831	0.0594636	0.414534	0.218884
264118_at	At1g79150	binding	Nucleus	unknown.not assigned	1.53691	8.75178e-05	0.892522	0.00774602	1.2485	0.000892966	1.56081	7.05258e-05	0.0553728	0.926907	0.106959	0.836217	0.101876	0.828889	-0.179177	0.674304
266848_at	At2g25950	Protein of unknown function (DUF1000)	Nucleus	unknown.not assigned	1.5213	1.4897e-06	1.32225	6.15067e-06	1.01128	0.000153144	1.02691	7.63325e-05	1.39644	9.65993e-06	1.14594	4.55783e-05	0.911031	0.000379906	1.201	4.45586e-05
251725_at	At3g56260	unknown protein; Has 20 Blast hits to 19 proteins in 11 species: Archae - 0; Bacteria - 0; Metazoa - 4; Fungi - 2; Plants - 10; Viruses - 0; Other Eukaryotes - 4 (source: NCBI BLink).	Mitochondrion	unknown.not assigned	1.51685	6.99617e-07	1.90443	4.77857e-08	1.74724	3.00419e-07	1.38227	2.06616e-06	0.655712	0.00357683	1.22571	1.16409e-05	0.228584	0.307492	0.854279	0.000462574
250194_at	At5g14550	Core-2/I-branching beta-1,6-N-acetylglucosaminyltransferase family protein	Mitochondrion	unknown.not assigned	1.50488	3.14923e-05	1.73996	6.83814e-06	1.02851	0.00153908	1.09509	0.000538791	0.803146	0.0106307	0.679393	0.0259302	0.81698	0.00762165	0.379792	0.233171
252415_at	At3g47340	glutamine-dependent asparagine synthase 1	Cytoplasm	amino acid metabolism.synthesis	-2.59222	1.24069e-05	-2.43097	2.37177e-05	-1.92102	0.000366155	-3.18649	1.63473e-06	-2.28826	9.51138e-05	-2.07148	0.000184504	-2.00352	0.000243465	-2.87878	1.2244e-05
246701_at	At5g28020	cysteine synthase D2	Unknown	amino acid metabolism.synthesis	-2.62929	8.41623e-09	-2.48634	1.30837e-08	-1.72732	1.30518e-06	-2.51239	1.80776e-08	-0.946703	0.000572603	-1.28154	2.70132e-05	-1.30325	2.34802e-05	-0.692931	0.00634564
247189_at	At5g65390	arabinogalactan protein 7	Cell membrane	cell wall.cell wall proteins	-1.64665	0.000137893	-2.09985	1.20742e-05	-2.01594	3.29398e-05	-2.22503	7.45034e-06	-1.044	0.00943648	-1.77917	0.000104852	-0.729476	0.055782	-2.94807	1.13931e-06
266552_at	At2g46330	arabinogalactan protein 16	Cell membrane	cell wall.cell wall proteins	-1.69642	8.02577e-08	-1.37947	5.70412e-07	-1.49923	5.18255e-07	-1.4983	3.09507e-07	-1.04685	2.82197e-05	-0.88486	0.000102741	-0.654066	0.00139216	-1.87751	1.18503e-07
267260_at	At2g23130	arabinogalactan protein 17	Cell membrane	cell wall.cell wall proteins	-1.85238	7.55722e-05	-1.17351	0.00374771	-1.87595	0.000111117	-1.72056	0.000137899	-0.52966	0.235156	-0.118801	0.849121	-0.348311	0.44818	-1.61197	0.000562891
265066_at	At1g03870	FASCICLIN-like arabinoogalactan 9	Cell membrane	cell wall.cell wall proteins	-2.87124	5.75617e-07	-1.48786	0.000399842	-2.06128	3.07166e-05	-1.69146	0.000114531	-2.13849	2.83872e-05	-0.978003	0.0140911	-1.54384	0.000432175	-2.3499	1.27335e-05
265175_at	At1g23480	cellulose synthase-like A3	Golgi body	cell wall.cellulose synthesis	-1.64481	5.02432e-05	-1.77019	2.37724e-05	-1.36034	0.000472676	-1.50159	0.000111353	-1.9125	2.59753e-05	-2.10992	7.22075e-06	-1.64803	7.99313e-05	-2.44573	2.93111e-06
267115_s_at	At2g32540;At2g32530	[AT2G32540, cellulose synthase-like B4];[AT2G32530, cellulose synthase-like B3]	.	cell wall.cellulose synthesis	-1.99061	1.4897e-06	-2.02275	1.11767e-06	-1.05159	0.00113388	-1.32224	8.81534e-05	0.240027	0.517534	-1.43432	6.90452e-05	0.222052	0.522245	-0.534234	0.0786927
258774_at	At3g10740	alpha-L-arabinofuranosidase 1	Extracellular	cell wall.degradation	-1.93392	1.68731e-06	-1.77009	3.9826e-06	-0.881887	0.00397792	-1.36336	5.67883e-05	-0.706133	0.0193845	-1.11514	0.000626219	-1.0126	0.00126282	-0.354496	0.25324
257651_at	At3g16850	Pectin lyase-like superfamily protein	Extracellular	cell wall.degradation	-2.05711	7.07073e-08	-1.52426	1.44356e-06	-1.56697	2.15663e-06	-1.5496	1.48881e-06	-1.44339	7.7116e-06	-1.06513	9.88867e-05	-1.45859	5.17932e-06	-1.29356	2.30449e-05
248622_at	At5g49360	beta-xylosidase 1	Extracellular	cell wall.degradation	-4.60875	9.02547e-08	-3.1308	4.70241e-06	-2.96235	1.51677e-05	-2.62728	2.96376e-05	-3.56149	3.93547e-06	-2.68213	4.0167e-05	-2.89997	2.04371e-05	-2.2108	0.000333391
266215_at	At2g06850	xyloglucan endotransglucosylase/hydrolase 4	Extracellular	cell wall.modification	-1.50956	1.68896e-06	-1.2012	1.77253e-05	-1.6196	1.52528e-06	-1.27188	1.07358e-05	-1.87655	6.0411e-07	-1.29882	1.48752e-05	-1.76157	8.92842e-07	-1.89517	5.69835e-07
252997_at	At4g38400	expansin-like A2	Extracellular	cell wall.modification	-1.6999	6.4652e-06	-1.23678	0.000156029	-1.31307	0.000144748	-1.56615	1.57953e-05	-1.62189	2.54606e-05	-1.42557	6.43505e-05	-1.33133	0.000122923	-2.05292	3.2277e-06
263598_at	At2g01850	endoxyloglucan transferase A3	Extracellular	cell wall.modification	-2.36575	1.82208e-06	-1.74449	4.09599e-05	-1.72426	7.95978e-05	-1.7514	3.85421e-05	-0.972622	0.00966002	-1.03519	0.00567019	-0.351144	0.373366	-0.954972	0.0108975
247925_at	At5g57560	Xyloglucan endotransglucosylase/hydrolase family protein	Chloroplast Secretory pathway	cell wall.modification	-2.58658	8.44082e-05	-3.18749	1.02151e-05	-2.38791	0.000284215	-3.90737	1.40608e-06	-2.04494	0.00130093	-3.68184	4.49606e-06	-0.444862	0.503639	-4.43627	1.09447e-06
247162_at	At5g65730	xyloglucan endotransglucosylase/hydrolase 6	Extracellular	cell wall.modification	-2.83731	1.82668e-06	-2.44758	8.23339e-06	-1.99866	0.000108748	-2.1337	3.36146e-05	-1.58756	0.0010006	-1.56812	0.000937244	-1.51902	0.00112826	-1.76479	0.000440721
252563_at	At3g45970	expansin-like A1	Extracellular	cell wall.modification	-3.50398	4.61338e-06	-4.7428	1.71215e-07	-2.3146	0.00043255	-4.60523	2.90126e-07	-3.52009	1.1798e-05	-4.6131	5.14404e-07	-1.26241	0.0288383	-5.18853	3.22219e-07
258764_at	At3g10720	Plant invertase/pectin methylesterase inhibitor superfamily	Extracellular	cell wall.precursor synthesis	-2.25858	2.60817e-07	-1.44038	2.52462e-05	-1.68528	9.03599e-06	-1.5906	1.00197e-05	-2.7492	1.21539e-07	-1.71075	8.01621e-06	-2.57649	1.81271e-07	-2.21165	1.05007e-06
266873_at	At2g44740	cyclin p4;1	Unknown	cell.cycle	-1.7687	1.47206e-05	-1.13816	0.000918969	-0.891636	0.00838447	-1.40918	0.000125588	-1.57435	9.99737e-05	-1.04057	0.00278735	-1.32441	0.000369527	-1.71946	4.85564e-05
266106_at	At2g45170	AUTOPHAGY 8E	Nucleus	cell.organisation	-3.28155	6.97741e-09	-3.80314	1.49426e-09	-2.40446	3.35898e-07	-2.31642	2.87394e-07	-1.68741	1.76136e-05	-3.20092	1.82026e-08	-1.59877	2.22708e-05	-1.44222	8.49159e-05
250842_at	At5g04490	vitamin E pathway gene 5	Chloroplast	Co-factor and vitamine metabolism	-1.96725	7.63495e-07	-2.0076	5.05805e-07	-1.22216	0.00015387	-1.6486	5.11337e-06	-0.940735	0.00176261	-1.28454	9.35243e-05	-1.17458	0.000216513	-0.999376	0.00114631
247694_at	At5g59750	DHBP synthase RibB-like alpha/beta domain;GTP cyclohydrolase II	Chloroplast	Co-factor and vitamine metabolism	-2.44935	1.30428e-09	-2.06519	6.13682e-09	-1.47751	3.62602e-07	-2.33529	2.12029e-09	-0.644971	0.00130526	-1.16958	4.17991e-06	-0.332267	0.0639602	-0.265	0.158911
253161_at	At4g35770	Rhodanese/Cell cycle control phosphatase superfamily protein	Chloroplast	development.unspecified	-1.50492	0.00044712	-3.70162	3.86712e-08	-1.54517	0.00054215	-3.87054	4.3704e-08	-1.77317	0.000199215	-2.05991	3.72458e-05	-1.55416	0.000491387	-2.47477	1.03621e-05
250217_at	At5g14120	Major facilitator superfamily protein	Unknown	development.unspecified	-1.75559	2.50786e-06	-1.02132	0.000505466	-1.25457	0.000128077	-1.43243	2.11869e-05	-0.473276	0.101564	-0.474367	0.0902152	-0.675436	0.0144667	-0.714576	0.0126186
252483_at	At3g46600	GRAS family transcription factor	Nucleus	development.unspecified	-1.80321	3.22106e-05	-1.50944	0.00017774	-1.36689	0.000675	-1.44987	0.000231135	-1.05553	0.00585604	-1.07484	0.00455013	-0.558726	0.124037	-0.888882	0.0175654
246523_at	At5g15850	CONSTANS-like 1	Nucleus	development.unspecified	-1.90489	3.51649e-07	-1.64163	1.45593e-06	-1.54103	5.60377e-06	-1.80257	6.87956e-07	-0.809482	0.00248117	-1.11186	0.000137651	-0.321025	0.205226	-0.738669	0.00501489
256225_at	At1g56220	Dormancy/auxin associated family protein	Nucleus	development.unspecified	-2.84349	4.29712e-05	-2.96323	2.80146e-05	-1.58698	0.00870008	-1.64748	0.00423198	-1.88941	0.00290437	-2.19832	0.000751249	-1.57733	0.0082262	-0.826958	0.177579
256300_at	At1g69490	NAC-like, activated by AP3/PI	Nucleus	development.unspecified	-2.93738	4.76406e-06	-2.32622	5.12982e-05	-2.90325	9.41371e-06	-2.38197	3.92956e-05	-2.76352	2.19251e-05	-2.57561	3.08817e-05	-2.23422	0.000122182	-1.96391	0.000521086
258497_at	At3g02380	CONSTANS-like 2	Nucleus	development.unspecified	-3.50516	1.24088e-08	-3.27383	2.05876e-08	-3.36109	5.16771e-08	-3.35669	2.88181e-08	-1.97	1.34585e-05	-2.40244	1.40173e-06	-2.23435	3.30655e-06	-1.52953	0.00015919
249008_at	At5g44680	DNA glycosylase superfamily protein	Nucleus	DNA.repair	-1.66739	0.000102791	-1.9992	1.70643e-05	-1.09728	0.00524898	-1.35441	0.000602354	-1.55643	0.0003961	-1.9241	4.22803e-05	-1.648	0.000179289	-1.36014	0.00125365
247726_at	At5g59430	telomeric repeat binding protein 1	Nucleus	DNA.synthesis/chromatin structure	-1.52199	9.36364e-06	-1.35072	3.13393e-05	-1.50513	1.84199e-05	-1.4145	2.0713e-05	-1.77978	5.34384e-06	-1.87707	2.06083e-06	-1.87875	2.52013e-06	-1.66415	1.14339e-05
252504_at	At3g46590	TRF-like 1	Nucleus	DNA.synthesis/chromatin structure	-1.58814	2.07161e-07	-1.54309	2.21593e-07	-1.21812	5.56518e-06	-1.33874	1.31934e-06	-0.652441	0.00213115	-1.43069	1.18138e-06	-0.553552	0.00555333	-0.69965	0.00128768
265726_at	At2g32010	CVP2 like 1	Cytoplasm	DNA.synthesis/chromatin structure	-1.81195	2.14171e-05	-1.39851	0.000259353	-1.357	0.000537699	-1.1581	0.00118763	-1.08644	0.0037165	-1.41051	0.000387466	-1.63005	9.96116e-05	-0.657875	0.0660192
247374_at	At5g63190	MA3 domain-containing protein	Nucleus	DNA.unspecified	-2.17871	3.50136e-05	-2.36756	1.47384e-05	-1.50882	0.00152145	-1.59589	0.0005618	-0.853688	0.0617541	-1.27612	0.00550218	-0.912871	0.0369313	-0.743918	0.101165
246034_at	At5g08350	GRAM domain-containing protein / ABA-responsive protein-related	Unknown	hormone metabolism.abscisic acid	-2.31859	2.08773e-05	-1.35776	0.00258679	-1.38317	0.00328328	-1.35488	0.00234788	-2.2133	7.46733e-05	-1.17848	0.0100792	-1.8811	0.000247711	-0.956347	0.0365267
266300_at	At2g01420	Auxin efflux carrier family protein	Unknown	hormone metabolism.auxin	-1.54056	1.42781e-06	-1.72942	3.43554e-07	-1.15475	4.77203e-05	-1.07112	5.52904e-05	-1.62733	2.57052e-06	-1.8202	4.87391e-07	-1.46931	4.87147e-06	-0.893348	0.000640839
259784_at	At1g29450	SAUR-like auxin-responsive protein family	Mitochondrion	hormone metabolism.auxin	-1.87189	4.46389e-05	-2.19416	8.66347e-06	-1.36336	0.00123637	-1.8085	5.88034e-05	-2.51192	6.19491e-06	-2.82478	1.29428e-06	-2.65225	2.85949e-06	-1.78277	0.000163333
259331_at	At3g03840	SAUR-like auxin-responsive protein family	Mitochondrion	hormone metabolism.auxin	-1.8846	5.66975e-06	-2.30591	5.81756e-07	-1.70861	2.7456e-05	-1.67459	1.98121e-05	-3.07038	1.22788e-07	-3.39374	2.47096e-08	-3.10214	1.29664e-07	-2.42427	1.28631e-06
253874_at	At4g27450	Aluminium induced protein with YGL and LRDR motifs	Unknown	hormone metabolism.auxin	-3.72974	9.08138e-07	-2.70183	2.41608e-05	-3.09447	1.06917e-05	-2.5604	4.07862e-05	-3.1907	1.1798e-05	-2.60143	5.94478e-05	-2.91525	2.11458e-05	-2.45919	0.000147349
258402_at	At3g15450	Aluminium induced protein with YGL and LRDR motifs	Unknown	hormone metabolism.auxin	-4.1657	6.36138e-09	-2.16001	4.74435e-06	-2.83617	5.22368e-07	-1.60743	9.18575e-05	-3.45102	1.23124e-07	-1.99006	2.0818e-05	-3.46938	1.29664e-07	-1.88891	4.94563e-05
259955_s_at	At1g75080;At1g19350	[AT1G75080, Brassinosteroid signalling positive regulator (BZR1) family protein];[AT1G19350, Brassinosteroid signalling positive regulator (BZR1) family protein]	.	hormone metabolism.brassinosteroid	-1.73063	0.00121613	-2.06856	0.00024915	-1.55487	0.00401261	-2.10371	0.000194279	-1.18544	0.0257595	-1.58274	0.003519	-0.959254	0.0605195	-1.19554	0.0241006
250753_at	At5g05860	UDP-glucosyl transferase 76C2	Unknown	hormone metabolism.cytokinin	-2.64042	5.73217e-07	-2.5236	7.65174e-07	-2.40829	2.60039e-06	-2.10302	6.53388e-06	-1.16405	0.00267438	-1.84171	3.91409e-05	-1.75781	6.24174e-05	-1.04789	0.0058647
246932_at	At5g25190	Integrase-type DNA-binding superfamily protein	Nucleus	hormone metabolism.ethylene	-1.9995	1.93738e-06	-1.5457	2.69454e-05	-1.63604	2.67458e-05	-1.73315	9.21481e-06	-1.46779	9.87534e-05	-1.15533	0.000685932	-0.710716	0.0197576	-0.734974	0.0197523
264843_at	At1g03400	2-oxoglutarate (2OG) and Fe(II)-dependent oxygenase superfamily protein	Cytoplasm	hormone metabolism.ethylene	-2.00293	3.29026e-05	-1.50997	0.000459482	-1.22282	0.00385341	-1.77585	9.78147e-05	-0.0750415	0.915868	0.0870293	0.894959	0.458818	0.280453	-0.181851	0.725992
258727_at	At3g11930	Adenine nucleotide alpha hydrolases-like superfamily protein	Unknown	hormone metabolism.ethylene	-2.08915	5.73217e-07	-3.13769	8.15579e-09	-1.21368	0.000223169	-1.949	1.31934e-06	-0.724897	0.014036	-1.04671	0.000835247	-0.583275	0.0381199	-0.477723	0.101617
247540_at	At5g61590	Integrase-type DNA-binding superfamily protein	Nucleus	hormone metabolism.ethylene	-2.50852	5.03723e-05	-1.74002	0.00136921	-1.46762	0.00706629	-1.32206	0.00891586	-2.94869	2.36217e-05	-2.44338	0.000103028	-3.07321	1.28085e-05	-3.08081	1.7135e-05
255895_at	At1g18020;At1g17990	[AT1G18020, FMN-linked oxidoreductases superfamily protein];[AT1G17990, FMN-linked oxidoreductases superfamily protein]	.	hormone metabolism.jasmonate	-2.62342	0.000132557	-3.20965	1.78977e-05	-2.46217	0.00037546	-3.33101	1.31301e-05	-0.662245	0.344185	-1.286	0.0367524	-0.96852	0.11213	-1.62478	0.0106729
254547_at	At4g19860	alpha/beta-Hydrolases superfamily protein	Unknown	lipid metabolism.exotics	-1.71297	2.06319e-06	-1.61188	3.63382e-06	-0.891039	0.00166626	-1.12142	0.00013352	-0.643314	0.0184782	-0.920071	0.00129792	-0.622694	0.0179787	-0.36798	0.180916
261492_at	At1g14290	sphingoid base hydroxylase 2	Unknown secretory pathway	lipid metabolism.exotics	-1.82733	1.67904e-06	-1.07806	0.000314754	-1.33178	7.43625e-05	-1.3332	4.11113e-05	-1.65925	1.1798e-05	-1.08727	0.00046793	-1.64738	1.00188e-05	-1.45229	4.61383e-05
261570_at	At1g01120	3-ketoacyl-CoA synthase 1	Unknown	lipid metabolism.FA	-1.73592	0.000184132	-2.81647	1.26222e-06	-1.33083	0.00264194	-2.15239	2.29985e-05	-2.13059	5.81681e-05	-2.92515	1.86539e-06	-1.88688	0.000132363	-2.5884	1.03621e-05
261667_at	At1g18460	alpha/beta-Hydrolases superfamily protein	Extracellular (secretory pathway)	lipid metabolism.lipid degradation	-1.93706	1.38485e-06	-2.28796	2.00685e-07	-1.1371	0.000430072	-1.73606	4.63799e-06	-0.800129	0.00772538	-1.36286	7.88481e-05	-1.1026	0.000533889	-0.722392	0.0148399
247176_at	At5g65110	acyl-CoA oxidase 2	Unknown	lipid metabolism.lipid degradation	-1.97391	3.85456e-05	-1.64159	0.00022371	-1.4344	0.00112349	-1.2408	0.00214587	-0.507755	0.256879	-1.12436	0.00713543	-0.186207	0.723757	-0.548349	0.194755
250561_at	At5g08030	PLC-like phosphodiesterases superfamily protein	Cell membrane secretory pathway	lipid metabolism.lipid degradation	-2.14018	0.000120492	-1.72097	0.00085015	-2.64427	2.59901e-05	-2.82215	8.18605e-06	-2.32307	0.000113595	-1.66085	0.0016954	-2.52923	4.0364e-05	-3.18632	7.61523e-06
252950_at	At4g38690	PLC-like phosphodiesterases superfamily protein	Extracellular cell membrane	lipid metabolism.lipid degradation	-2.29716	5.88914e-06	-2.18889	9.55587e-06	-1.35802	0.00135713	-2.25514	7.69114e-06	-2.11595	3.25764e-05	-2.38089	7.47199e-06	-2.2946	1.18359e-05	-1.87329	0.000113456
250008_at	At5g18630	alpha/beta-Hydrolases superfamily protein	Extracellular secretory pathway	lipid metabolism.lipid degradation	-3.05139	8.41623e-09	-2.75016	1.97169e-08	-2.1734	5.22368e-07	-2.47826	9.84593e-08	-0.918495	0.0023119	-2.13963	6.88036e-07	-1.27959	0.00011112	-1.1584	0.000372508
255549_at	At4g01950	glycerol-3-phosphate acyltransferase 3	Mitochondrion secretory pathway	lipid metabolism.phospholipid synthesis	-1.5195	9.73769e-05	-1.89033	1.0868e-05	-1.27596	0.000745717	-2.12088	3.80217e-06	-1.54367	0.000171719	-1.79834	3.08817e-05	-1.29569	0.000621376	-2.38986	3.39995e-06
248050_at	At5g56100	glycine-rich protein / oleosin	Nucleus	lipid metabolism.TAG synthesis	-2.0791	4.13993e-07	-2.53703	3.82239e-08	-1.46922	2.57334e-05	-1.3895	2.60585e-05	-1.1728	0.000277806	-2.22539	3.8788e-07	-1.49766	2.16341e-05	-0.937847	0.00181835
250007_at	At5g18670	beta-amylase 3	Extracellular (Chloroplast)	major CHO metabolism.degradation.starch	-4.5723	6.35054e-10	-4.3145	1.02131e-09	-2.81699	1.58075e-07	-3.1916	3.19641e-08	-1.97476	9.50749e-06	-3.9435	3.50322e-09	-1.76178	2.11496e-05	-1.01209	0.00333763
248566_s_at	At5g49740;At5g49730	[AT5G49740, ferric reduction oxidase 7];[AT5G49730, ferric reduction oxidase 6]	.	metal handling	-3.18403	4.91487e-08	-3.03731	5.90423e-08	-1.91564	1.59959e-05	-2.59543	4.43622e-07	-1.44732	0.000305143	-2.28562	2.84925e-06	-1.36094	0.000394297	-0.206302	0.617238
252858_at	At4g39770	Haloacid dehalogenase-like hydrolase (HAD) superfamily protein	Cytoplasm	minor CHO metabolism.trehalose	-2.03595	4.38847e-07	-0.827069	0.00236224	-1.26269	9.47963e-05	-0.78126	0.00323513	-1.90998	2.57052e-06	-1.23614	0.000110766	-1.72636	4.92278e-06	-1.2281	0.000169083
266072_at	At2g18700	trehalose phosphatase/synthase 11	Nucleus	minor CHO metabolism.trehalose	-3.52515	1.01592e-06	-2.57144	2.49172e-05	-2.45	7.08012e-05	-2.00319	0.000250326	-2.22943	0.000210342	-2.34619	9.98754e-05	-1.59551	0.00261842	-1.48949	0.00547298
264339_at	At1g70290	trehalose-6-phosphatase synthase S8	Nucleus	minor CHO metabolism.trehalose	-3.87523	8.41623e-09	-4.48456	1.92541e-09	-2.48646	1.70084e-06	-3.01031	1.56664e-07	-2.56355	2.26035e-06	-4.31408	3.86113e-09	-2.22726	5.87605e-06	-2.91658	5.95013e-07
245637_at	At1g25230	Calcineurin-like metallo-phosphoesterase superfamily protein	Extracellular	misc.acid and other phosphatases	-3.254	1.22796e-06	-3.30666	8.85926e-07	-2.28888	7.65542e-05	-2.86093	5.07043e-06	-2.74992	1.72502e-05	-3.17927	2.95067e-06	-2.71926	1.49855e-05	-2.93188	1.0868e-05
253886_at	At4g27710	cytochrome P450, family 709, subfamily B, polypeptide 3	Unknown	misc.cytochrome P450	-1.54179	5.11943e-05	-1.87974	6.61516e-06	-0.909519	0.00674605	-1.8914	6.97727e-06	-0.430937	0.224927	-1.10385	0.00158105	-0.583669	0.0700435	-1.39204	0.000290644
262826_at	At1g13080	cytochrome P450, family 71, subfamily B, polypeptide 2	Extracellular	misc.cytochrome P450	-2.39325	0.000120498	-2.67896	3.98951e-05	-1.87975	0.00153908	-3.20177	7.1269e-06	-0.673829	0.272289	-2.21403	0.000395553	-0.993401	0.0691179	-1.59268	0.00627201
245877_at	At1g26220	Acyl-CoA N-acyltransferases (NAT) superfamily protein	Chloroplast	misc.GCN5-related N-acetyltransferase	-1.49675	6.58566e-07	-1.23089	4.71288e-06	-0.886277	0.00021356	-1.46953	9.22254e-07	-0.0278548	0.939274	-0.257099	0.246007	0.037776	0.900182	0.302521	0.158104
266461_at	At2g47730	glutathione S-transferase phi 8	Unknown	misc.glutathione S transferases	-1.63792	2.64165e-05	-1.40439	0.000120674	-1.05624	0.00216071	-1.64234	2.60585e-05	-0.414775	0.243996	0.279496	0.46192	0.438056	0.183103	-0.445172	0.186543
259616_at	At1g47960	cell wall / vacuolar inhibitor of fructosidase 1	Extracellular	misc.invertase/pectin methylesterase inhibitor family protein	-2.27879	4.70795e-07	-2.58899	1.01507e-07	-1.30441	0.000209113	-2.04209	1.57114e-06	-0.822971	0.009363	-2.30747	7.77606e-07	-0.443365	0.146952	-1.43097	0.000128579
266279_at	At2g29290	NAD(P)-binding Rossmann-fold superfamily protein	Unknown	misc.nitrilases	-2.21884	2.80604e-06	-2.53224	5.87625e-07	-1.31321	0.000738998	-1.40731	0.000233451	-0.862449	0.0179679	-2.15635	7.10804e-06	-1.49511	0.000229989	-0.178916	0.684052
253099_s_at	At4g37530;At4g37520	[AT4G37530, Peroxidase superfamily protein];[AT4G37520, Peroxidase superfamily protein]	.	misc.oxygenases/peroxidases	-2.2235	1.97315e-05	-1.96329	6.85924e-05	-2.25056	3.02401e-05	-1.8125	0.000133165	-0.607758	0.185212	-1.3708	0.00245098	0.0889813	0.885702	-1.14694	0.00998146
253332_at	At4g33420	Peroxidase superfamily protein	Extracellular	misc.oxygenases/peroxidases	-2.7275	6.07662e-06	-2.86923	3.42356e-06	-2.72579	1.08451e-05	-2.62957	9.7019e-06	-2.57418	2.64704e-05	-2.56145	2.0818e-05	-1.57094	0.00160303	-2.73649	1.65918e-05
250110_at	At5g15350	early nodulin-like protein 17	Unknown	misc.plastocyanin-like	-2.19984	1.23081e-07	-1.85713	5.80504e-07	-1.55957	7.59285e-06	-1.82015	1.00103e-06	-1.41755	2.74183e-05	-1.40794	2.17841e-05	-1.16445	0.000131872	-1.55634	1.2534e-05
248683_at	At5g48490	Bifunctional inhibitor/lipid-transfer protein/seed storage 2S albumin superfamily protein	Extracellular	misc.protease inhibitor/seed storage/lipid transfer protein	-3.86553	1.44479e-06	-4.29302	3.88013e-07	-3.19719	1.77069e-05	-3.64066	2.97403e-06	-2.98418	4.83348e-05	-4.04695	1.74e-06	-3.13889	2.22457e-05	-3.14692	3.22321e-05
252167_at	At3g50560	NAD(P)-binding Rossmann-fold superfamily protein	Unknown	misc.short chain dehydrogenase/reductase (SDR)	-2.20304	1.38485e-06	-2.14094	1.64826e-06	-1.60013	6.24877e-05	-1.71934	1.80066e-05	-2.02356	8.99628e-06	-2.59899	4.8542e-07	-2.32843	1.83568e-06	-1.44613	0.000215282
263593_at	At2g01860	Tetratricopeptide repeat (TPR)-like superfamily protein	Mitochondrion	not assigned.PPR	-1.70078	5.49819e-07	-2.08104	4.77857e-08	-2.10243	1.16688e-07	-1.25859	1.26333e-05	-0.851668	0.000936228	-0.272415	0.275279	-0.714559	0.00292071	-0.594361	0.012759
255310_at	At4g04955	allantoinase	Unknown	nucleotide metabolism	-2.52411	3.44439e-05	-2.51628	3.46601e-05	-1.89521	0.00077244	-2.46433	4.20684e-05	-1.33471	0.0120756	-2.12734	0.000288638	-2.28117	0.000146283	-1.13275	0.0305895
249694_at	At5g35790	glucose-6-phosphate dehydrogenase 1	Chloroplast	OPP	-2.35489	1.47272e-06	-2.62968	3.72587e-07	-1.13921	0.002248	-1.52633	0.000107359	-0.834496	0.0211061	-2.04958	1.12183e-05	-1.00874	0.00503209	-1.105	0.00341517
256098_at	At1g13700	6-phosphogluconolactonase 1	Chloroplast	OPP	-2.50751	2.80507e-07	-1.39143	0.000112199	-2.34112	1.01673e-06	-1.84929	6.97727e-06	-2.01117	7.46196e-06	-1.16576	0.000865531	-1.83339	1.37006e-05	-1.59159	7.40013e-05
246490_at	At5g15950;At5g15948	[AT5G15950, Adenosylmethionine decarboxylase family protein];[AT5G15948, conserved peptide upstream open reading frame 10]	.	polyamine metabolism	-1.87446	1.71107e-05	-1.73611	3.60866e-05	-1.88343	2.8198e-05	-2.05006	7.33046e-06	-0.678505	0.0639532	-0.542616	0.137184	-0.460749	0.204299	-0.570379	0.117824
254496_at	At4g20070	allantoate amidohydrolase	Chloroplast	protein.degradation	-1.76417	6.85994e-09	-1.17665	3.46697e-07	-1.44181	1.16688e-07	-1.74244	1.04526e-08	-1.14205	2.00397e-06	-0.568714	0.000896286	-1.36508	2.35121e-07	-0.390202	0.0155384
261118_at	At1g75460	ATP-dependent protease La (LON) domain protein	Chloroplast	protein.degradation	-2.13454	1.15635e-07	-2.32285	3.53699e-08	-0.858832	0.00137694	-1.64306	1.92867e-06	-0.603336	0.0189226	-2.02233	3.8788e-07	-0.613256	0.0138114	-0.767784	0.00397272
245391_at	At4g16520	Ubiquitin-like superfamily protein	Unknown cytosol/vacuole	protein.degradation.aspartate protease	-1.85784	1.88142e-07	-2.34594	1.3004e-08	-1.32212	1.07881e-05	-1.67988	5.7687e-07	-0.431388	0.0655374	-0.934761	0.000310817	-0.655977	0.00478512	-0.309451	0.190478
245096_at	At2g40880	cystatin A	Extracellular	protein.degradation.cysteine protease	-1.61991	7.75838e-05	-2.37048	1.44356e-06	-1.54107	0.000201672	-2.03064	8.5749e-06	-1.02658	0.00626785	-1.4786	0.000295665	-0.550867	0.122591	-1.199	0.00208636
248818_at	At5g47040	lon protease 2	Mitochondrion	protein.degradation.serine protease	-1.527	5.51749e-06	-1.6141	2.94839e-06	-0.72789	0.00654009	-1.27375	3.47877e-05	-0.142555	0.694986	-0.715683	0.00740427	-0.172655	0.578795	-0.0799686	0.822659
249059_at	At5g44530	Subtilase family protein	Extracellular	protein.degradation.subtilases	-1.88494	0.000118008	-2.45427	8.25498e-06	-1.73817	0.00039382	-2.00887	6.02986e-05	-2.16401	6.96478e-05	-2.55517	1.0362e-05	-2.53738	1.18359e-05	-2.0555	0.000123192
256920_at	At3g18980	EIN2 targeting protein1	Cytoplasm	protein.degradation.ubiquitin	-1.5338	2.08149e-06	-1.96187	1.38733e-07	-1.42217	7.88549e-06	-1.83052	3.63833e-07	-0.550304	0.0241142	-1.18064	5.06818e-05	-0.628267	0.00870025	-1.37097	1.78085e-05
248759_at	At5g47610	RING/U-box superfamily protein	Nucleus	protein.degradation.ubiquitin	-1.66247	4.27657e-06	-1.23646	8.53644e-05	-0.790324	0.00557231	-0.868158	0.00169532	-0.503971	0.0773302	-1.33935	6.40377e-05	-0.310075	0.284871	-0.528806	0.059667
258882_at	At3g06330	RING/U-box superfamily protein	Cytoplasm	protein.degradation.ubiquitin	-1.66785	6.84831e-07	-1.77274	2.89732e-07	-0.874637	0.00065033	-1.33986	7.18465e-06	-0.976241	0.000318331	-1.52662	3.239e-06	-0.959919	0.000278876	-0.811787	0.00151319
250000_at	At5g18650	CHY-type/CTCHY-type/RING-type Zinc finger protein	Nucleus	protein.degradation.ubiquitin	-1.7049	1.48084e-05	-1.91383	4.18584e-06	-1.37768	0.000195165	-1.35363	0.00013007	-1.05693	0.00219619	-1.65992	3.19871e-05	-0.868971	0.0070645	-0.702971	0.0306912
266604_at	At2g46030	ubiquitin-conjugating enzyme 6	Nucleus	protein.degradation.ubiquitin	-1.86521	8.33215e-06	-1.32119	0.000245984	-0.877908	0.00929237	-1.23788	0.000398744	0.0748164	0.895567	-0.257422	0.517417	0.0788468	0.865653	0.37782	0.285332
261265_at	At1g26800	RING/U-box superfamily protein	Nucleus	protein.degradation.ubiquitin	-1.87473	4.51702e-06	-1.55815	2.92679e-05	-1.38714	0.000152718	-1.13524	0.000516999	-2.04863	5.33355e-06	-1.70117	2.15932e-05	-1.23915	0.0004032	-1.36795	0.000233049
262656_at	At1g14200	RING/U-box superfamily protein	Nucleus	protein.degradation.ubiquitin	-1.93777	1.2994e-06	-2.06272	5.41344e-07	-1.52619	2.59901e-05	-1.43659	2.77319e-05	-0.975358	0.00175874	-2.03851	1.51073e-06	-1.06607	0.000666922	-0.47818	0.101944
253806_at	At4g28270	RING membrane-anchor 2	Nucleus	protein.degradation.ubiquitin	-2.11155	2.47311e-06	-1.92976	6.15067e-06	-1.28504	0.000534873	-1.69131	2.50516e-05	1.05145	0.00313824	-0.36062	0.326518	0.796203	0.0162585	0.611372	0.0710069
251443_at	At3g59940	Galactose oxidase/kelch repeat superfamily protein	Cytoplasm	protein.degradation.ubiquitin	-2.51509	2.73418e-07	-2.16999	1.08809e-06	-1.02515	0.00237145	-1.00911	0.00162733	-1.27002	0.000500917	-2.32618	1.1863e-06	-1.17663	0.000732269	-0.897395	0.00732333
260770_at	At1g49200	RING/U-box superfamily protein	Unknown	protein.degradation.ubiquitin	-2.62716	7.89676e-07	-1.8319	3.10645e-05	-2.07419	1.5557e-05	-1.76805	4.34396e-05	-1.70984	0.000131493	-1.55372	0.000252908	-1.56871	0.000223101	-1.15085	0.0036264
256914_at	At3g23880	F-box and associated interaction domains-containing protein	Nucleus	protein.degradation.ubiquitin	-2.77507	6.67948e-08	-2.75253	5.15459e-08	-0.99574	0.0022347	-1.87331	4.23785e-06	-1.73517	2.04436e-05	-3.06061	5.62149e-08	-2.00158	4.16767e-06	-1.18263	0.000703815
245264_at	At4g17245	RING/U-box superfamily protein	Unknown	protein.degradation.ubiquitin	-3.76262	3.67814e-07	-3.46642	7.11413e-07	-1.9805	0.000366155	-2.39891	3.63295e-05	-2.47083	6.31482e-05	-3.20296	3.65589e-06	-2.12814	0.000183928	-1.77902	0.00116313
249862_at	At5g22920	CHY-type/CTCHY-type/RING-type Zinc finger protein	Nucleus	protein.degradation.ubiquitin	-4.01701	1.99462e-08	-3.31507	1.23461e-07	-2.15834	2.14853e-05	-1.48823	0.000393902	-3.01924	1.32386e-06	-2.79457	1.66819e-06	-2.76137	2.31577e-06	-2.41849	1.14339e-05
253061_at	At4g37610	BTB and TAZ domain protein 5	Nucleus	protein.degradation.ubiquitin	-4.06016	9.32004e-09	-1.58308	0.000159767	-3.34665	1.39799e-07	-1.13182	0.00245522	-3.54793	1.27563e-07	-1.53056	0.000353008	-3.50675	1.43887e-07	-0.90755	0.0191508
262986_at	At1g23390	Kelch repeat-containing F-box family protein	Nucleus	protein.degradation.ubiquitin	-4.76899	4.67299e-09	-5.48638	1.02131e-09	-2.13007	3.08076e-05	-2.56505	2.94205e-06	-3.74803	1.60576e-07	-5.04902	3.50322e-09	-2.90464	1.71098e-06	-2.60464	7.61523e-06
252646_at	At3g44610	Protein kinase superfamily protein	Nucleus	protein.postranslational modification	-1.53767	4.41019e-05	-0.909873	0.00413255	-1.22529	0.00058103	-1.14614	0.000589608	-1.07281	0.00205453	-0.948052	0.00449718	-0.917359	0.00508272	-0.767296	0.0196363
253780_at	At4g28400	Protein phosphatase 2C family protein	Unknown	protein.postranslational modification	-1.66589	9.68833e-06	-1.76202	5.24526e-06	-0.80296	0.00875977	-1.4293	4.42232e-05	-0.527423	0.090297	-0.765367	0.0119897	-0.072741	0.862849	-0.331117	0.303875
264376_at	At2g25070	Protein phosphatase 2C family protein	Nucleus	protein.postranslational modification	-1.6681	1.12072e-06	-1.75446	5.40601e-07	-1.39728	1.21578e-05	-1.58342	2.12362e-06	-0.551396	0.026919	-1.17232	6.71839e-05	-0.241462	0.360003	-0.538436	0.0299263
257650_at	At3g16800	Protein phosphatase 2C family protein	Cytoplasm	protein.postranslational modification	-1.90108	2.09266e-06	-2.42286	1.46942e-07	-2.18691	9.12032e-07	-2.16763	6.03795e-07	-1.92889	5.33355e-06	-1.94022	3.239e-06	-1.72411	1.16434e-05	-1.36347	0.000147463
253158_at	At4g35780	ACT-like protein tyrosine kinase family protein	Unknown	protein.postranslational modification	-1.96431	4.91189e-07	-2.18015	1.33671e-07	-1.55303	9.37658e-06	-1.55046	5.8923e-06	-0.857835	0.00250577	-1.5608	9.39608e-06	-0.890887	0.00147861	-0.738006	0.00750113
251059_at	At5g01810	CBL-interacting protein kinase 15	Cell membrane	protein.postranslational modification	-2.01586	5.17237e-07	-1.97517	5.10578e-07	-2.47953	1.16688e-07	-2.90152	1.36374e-08	-1.63129	1.1798e-05	-1.28081	8.4453e-05	-1.63849	8.72941e-06	-2.27105	5.25813e-07
245657_at	At1g56720	Protein kinase superfamily protein	Unknown	protein.postranslational modification	-2.12804	1.3616e-07	-2.01278	1.96001e-07	-1.75366	1.79072e-06	-1.32886	1.76713e-05	-1.8001	2.54368e-06	-2.1252	2.99666e-07	-2.47476	1.13841e-07	-1.86039	1.63952e-06
251017_at	At5g02760	Protein phosphatase 2C family protein	Nucleus	protein.postranslational modification	-2.41334	3.41105e-06	-2.36385	3.96705e-06	-2.14454	2.00184e-05	-1.45884	0.00041795	-2.16395	2.51962e-05	-2.56075	3.51306e-06	-2.33839	9.59222e-06	-1.82129	0.000141239
250408_at	At5g10930	CBL-interacting protein kinase 5	Cell membrane	protein.postranslational modification	-2.83783	2.9869e-07	-3.39246	3.49793e-08	-1.71061	9.00191e-05	-2.88979	2.62009e-07	-1.93204	3.60981e-05	-2.83136	5.93265e-07	-1.03327	0.00532342	-1.31645	0.00115164
246028_at	At5g21170	5'-AMP-activated protein kinase beta-2 subunit protein	Cytoplasm	protein.postranslational modification	-3.03232	1.62489e-06	-2.03205	9.59401e-05	-2.3669	3.63528e-05	-2.07416	7.28431e-05	-1.51615	0.00223622	-1.36498	0.00428653	-1.55065	0.00148361	-1.30753	0.00665947
264238_at	At1g54740	Protein of unknown function (DUF3049)	Nucleus	protein.synthesis	-2.22935	3.24852e-07	-1.82371	2.37894e-06	-1.47023	4.0718e-05	-1.26114	9.84546e-05	-1.87914	5.33355e-06	-2.35156	3.63555e-07	-1.82968	5.15961e-06	-1.50652	4.65519e-05
267569_at	At2g30790	photosystem II subunit P-2	Chloroplast	PS.lightreaction	-1.56384	0.00176946	-1.70971	0.000819796	-1.72501	0.0011423	-2.23577	6.6711e-05	0.145219	0.855943	-0.705514	0.164721	-0.69461	0.159206	-1.22209	0.0154757
258239_at	At3g27690	photosystem II light harvesting complex gene 2.3	Chloroplast	PS.lightreaction	-1.83797	0.000122489	-3.09066	5.1759e-07	-1.70007	0.000399134	-2.48216	6.61322e-06	-0.781418	0.0761634	-1.65481	0.000510589	-1.23428	0.00467555	-1.47292	0.00168161
255617_at	At4g01330	Protein kinase superfamily protein	Nucleus	PS.lightreaction	-2.55752	3.65664e-06	-3.04546	5.03437e-07	-1.95477	9.47963e-05	-2.32841	1.0353e-05	-1.4754	0.00136531	-1.9027	0.000117369	-1.57192	0.000628004	-1.87115	0.000192609
249996_at	At5g18600	Thioredoxin superfamily protein	Cytoplasm	redox.glutaredoxins	-2.383	5.13467e-06	-2.15515	1.4223e-05	-1.47334	0.000834698	1.14538	0.00363848	-1.26816	0.00321851	-1.39412	0.00132162	-1.59869	0.000400148	0.715487	0.0814095
250133_at	At5g16400	thioredoxin F2	Chloroplast	redox.peroxiredoxin/thioredoxin	-1.86723	5.75617e-07	-1.9017	3.87057e-07	-1.13924	0.000146233	-1.76077	1.18985e-06	-0.445347	0.0939168	-1.06912	0.000263758	-0.944499	0.000718422	-0.300931	0.267585
261395_at	At1g79700	Integrase-type DNA-binding superfamily protein	Nucleus	RNA.regulation of transcription.AP2/EREBP	-3.01912	9.13524e-07	-1.76861	0.000193996	-2.85377	2.88182e-06	-1.76895	0.000174574	-2.57843	1.1798e-05	-1.55134	0.000968185	-2.43273	1.62576e-05	-1.95748	0.000169083
260037_at	At1g68840	related to ABI3/VP1 2	Nucleus	RNA.regulation of transcription.AP2/EREBP	-3.84075	7.06668e-07	-3.67672	9.74227e-07	-4.21495	4.73151e-07	-3.75255	1.02504e-06	-2.70075	6.1233e-05	-3.04468	1.44463e-05	-3.35647	5.82185e-06	-2.77331	4.99775e-05
262212_at	At1g74890	response regulator 15	Unknown	RNA.regulation of transcription.ARR	-1.53138	0.00041269	-1.41542	0.000809396	-2.2425	1.77069e-05	-1.75583	0.000107031	-1.07514	0.0105016	-0.662147	0.107397	-1.80558	0.000141106	-1.48081	0.00105153
256790_at	At3g16857	response regulator 1	Nucleus	RNA.regulation of transcription.ARR	-1.7842	6.36e-05	-1.83355	4.83362e-05	-1.41705	0.0008079	-2.08226	1.39669e-05	-1.00241	0.012156	-1.22943	0.00255472	-0.708647	0.0625682	-1.1192	0.00594634
251665_at	At3g57040	response regulator 9	Nucleus	RNA.regulation of transcription.ARR	-2.13881	8.3731e-07	-3.09332	1.41343e-08	-1.54264	4.14134e-05	-1.83326	4.54194e-06	-1.0565	0.0014792	-2.25019	9.86713e-07	-1.24141	0.00030465	-0.931807	0.00394057
246376_at	At1g51950	indole-3-acetic acid inducible 18	Nucleus	RNA.regulation of transcription.Aux/IAA family	-1.85605	6.88152e-06	-1.89802	5.3499e-06	-1.38094	0.000214627	-1.75984	1.28362e-05	-0.686952	0.0379619	-1.2164	0.000678887	-0.603561	0.0584466	-0.894702	0.00808154
265584_at	At2g20180	phytochrome interacting factor 3-like 5	Nucleus	RNA.regulation of transcription.bHLH	-1.63067	6.4577e-05	-2.01793	7.25517e-06	-1.25483	0.00106686	-1.66295	5.07219e-05	-0.871633	0.0167208	-1.5109	0.000215234	-0.721727	0.0382445	-0.870009	0.0167193
255579_at	At4g01460	basic helix-loop-helix (bHLH) DNA-binding superfamily protein	Nucleus	RNA.regulation of transcription.bHLH	-2.2451	6.91903e-05	-2.921	4.54678e-06	-1.54775	0.00271989	-2.23601	6.70192e-05	-1.33886	0.00874576	-2.74631	1.67039e-05	-1.52251	0.00284956	-1.54108	0.00337055
265342_at	At2g18300	basic helix-loop-helix (bHLH) DNA-binding superfamily protein	Nucleus	RNA.regulation of transcription.bHLH	-2.37896	3.59905e-05	-2.64856	1.1662e-05	-1.30671	0.00855418	-1.4632	0.00238129	-2.77958	1.82234e-05	-3.43523	1.61366e-06	-2.37387	6.19451e-05	-2.10418	0.000253369
259010_at	At3g07340	basic helix-loop-helix (bHLH) DNA-binding superfamily protein	Nucleus	RNA.regulation of transcription.bHLH	-2.52876	6.22338e-06	-2.59822	4.52877e-06	-1.71709	0.000443368	-2.24432	2.18988e-05	-1.32501	0.00414423	-2.01194	0.000101294	-1.05048	0.0155232	-2.35291	3.555e-05
251575_at	At3g58120	Basic-leucine zipper (bZIP) transcription factor family protein	Nucleus	RNA.regulation of transcription.bZIP	-2.45365	0.000128661	-2.10983	0.000503142	-2.16071	0.00064103	-1.88598	0.00116883	-2.7171	0.00010305	-2.66953	9.1371e-05	-2.60935	0.000115753	-3.66028	7.62781e-06
245925_at	At5g28770	bZIP transcription factor family protein	Nucleus	RNA.regulation of transcription.bZIP	-3.98695	8.41623e-09	-3.71125	1.5771e-08	-2.40668	3.22499e-06	-2.02898	1.10064e-05	-2.18358	1.22779e-05	-3.2495	2.16908e-07	-2.31373	5.40131e-06	-0.834533	0.0258755
247388_s_at	At5g63470;At3g48590	[AT5G63470, nuclear factor Y, subunit C4];[AT3G48590, nuclear factor Y, subunit C1]	.	RNA.regulation of transcription.CCAAT box	-1.71431	0.000306672	-1.65732	0.000406939	-1.17828	0.00857473	-1.57194	0.000573812	-0.7248	0.113824	-1.45314	0.00185316	-0.558927	0.212923	-1.18841	0.00922698
245362_at	At4g17460	Homeobox-leucine zipper protein 4 (HB-4) / HD-ZIP protein	Nucleus	RNA.regulation of transcription.HB	-2.02707	5.44982e-06	-2.26667	1.56388e-06	-1.95769	1.38433e-05	-2.12062	3.84682e-06	-2.77367	6.65298e-07	-2.37573	2.04196e-06	-2.46864	1.71098e-06	-1.37789	0.000507548
251272_at	At3g61890	homeobox 12	Nucleus	RNA.regulation of transcription.HB	-2.07846	5.72859e-05	-2.40385	1.27822e-05	-1.18067	0.00936557	-1.94574	9.99043e-05	-0.627472	0.188796	-1.18419	0.00922893	-0.0446075	0.948333	0.0575853	0.929964
266824_at	At2g22800	Homeobox-leucine zipper protein family	Nucleus	RNA.regulation of transcription.HB	-2.1343	2.06683e-08	-1.64251	2.49904e-07	-1.36578	3.85143e-06	-1.18473	9.87904e-06	-1.69882	6.76773e-07	-1.8053	2.9764e-07	-1.45721	2.52013e-06	-0.870413	0.000399484
247509_at	At5g62020	heat shock transcription factor B2A	Nucleus	RNA.regulation of transcription.HSF	-1.55597	2.59939e-06	-1.17737	4.52909e-05	-0.68859	0.00660807	-1.20331	3.5872e-05	-1.03096	0.000330383	-1.25918	3.90166e-05	-0.573832	0.0189307	-0.224531	0.412267
248564_at	At5g49700	Predicted AT-hook DNA-binding family protein	Nucleus	RNA.regulation of transcription.misc	-1.82916	0.00139055	-1.72552	0.00213994	-2.08922	0.000675772	-1.64411	0.00276452	-1.68787	0.00424388	-1.835	0.00193597	-1.17496	0.0321257	-1.3342	0.019491
266302_at	At2g27050	ETHYLENE-INSENSITIVE3-like 1	Nucleus	RNA.regulation of transcription.misc	-2.15309	2.47311e-06	-2.76885	1.58821e-07	-1.05434	0.00307463	-1.78174	1.8047e-05	-0.795883	0.0223651	-1.17015	0.00135775	-0.788245	0.0192546	-0.332444	0.37187
267538_at	At2g41870	Remorin family protein	Cytoplasm	RNA.regulation of transcription.misc	-2.93916	1.95167e-06	-3.41216	3.35345e-07	-1.88783	0.000264844	-3.78287	1.73399e-07	-1.36305	0.00444205	-1.98033	0.000170838	-1.36643	0.00347237	-1.76329	0.00062625
260664_at	At1g19510	RAD-like 5	Unknown	RNA.regulation of transcription.MYB/MYB related	-1.65691	1.90955e-05	-2.08324	1.62102e-06	-1.28392	0.000358396	-1.4928	5.18094e-05	-1.60065	6.21188e-05	-1.99438	5.26799e-06	-1.63422	3.83522e-05	-0.759852	0.0198285
259432_at	At1g01520	Homeodomain-like superfamily protein	Nucleus	RNA.regulation of transcription.MYB/MYB related	-1.68953	6.79163e-05	-1.34893	0.000532381	-1.51489	0.000301785	-1.67058	7.03952e-05	-0.585371	0.129429	-0.877322	0.0183694	-0.839006	0.0213383	-0.31384	0.449486
248795_at	At5g47390	myb-like transcription factor family protein	Nucleus	RNA.regulation of transcription.MYB/MYB related	-1.74989	1.07381e-05	-2.08781	1.56608e-06	-0.846626	0.00905408	-1.46963	5.88034e-05	-0.679094	0.0367678	-1.64846	3.30248e-05	-0.736498	0.0194325	-0.711335	0.0282458
250972_at	At5g02840	LHY/CCA1-like 1	Nucleus	RNA.regulation of transcription.MYB/MYB related	-1.86249	1.19017e-07	-1.44359	1.48971e-06	-1.3621	5.43341e-06	-1.48192	1.40608e-06	-1.13339	4.77485e-05	-1.1829	2.27332e-05	-1.26578	1.28727e-05	-0.731172	0.00213032
262166_at	At1g74840	Homeodomain-like superfamily protein	Nucleus	RNA.regulation of transcription.MYB/MYB related	-1.88117	2.12507e-08	-1.5092	1.79239e-07	-1.22663	3.31787e-06	-1.44869	3.5463e-07	-1.5202	6.59193e-07	-1.55723	3.2631e-07	-1.54393	4.13389e-07	-1.2243	6.37719e-06
259476_at	At1g19000	Homeodomain-like superfamily protein	Nucleus	RNA.regulation of transcription.MYB/MYB related	-2.09647	1.96375e-07	-2.56092	1.84393e-08	-1.08111	0.000250136	-1.91855	5.32703e-07	-0.87495	0.00181388	-2.07657	4.00928e-07	-0.838807	0.00199859	-1.05245	0.000419696
258724_at	At3g09600	Homeodomain-like superfamily protein	Nucleus	RNA.regulation of transcription.MYB/MYB related	-2.25482	2.64945e-07	-2.76512	2.21719e-08	-2.68483	1.02611e-07	-2.48931	1.11025e-07	-1.30227	0.000146126	-2.39906	2.99666e-07	-1.39901	5.99978e-05	-1.72882	1.18051e-05
259822_at	At1g66230	myb domain protein 20	Nucleus	RNA.regulation of transcription.MYB/MYB related	-2.32487	1.49668e-07	-2.91647	1.17619e-08	-1.56693	1.49248e-05	-1.95377	1.00321e-06	-1.66634	1.1798e-05	-2.51743	1.75415e-07	-1.49839	2.40189e-05	-1.01605	0.00106792
266719_at	At2g46830	circadian clock associated 1	Nucleus	RNA.regulation of transcription.MYB/MYB related	-2.515	6.97741e-09	-2.23399	1.84393e-08	-2.38147	3.08453e-08	-2.06188	7.52706e-08	-1.7321	1.11365e-06	-1.94266	2.56732e-07	-1.85415	4.13389e-07	-1.00019	0.000200118
256503_at	At1g75250	RAD-like 6	Nucleus	RNA.regulation of transcription.MYB/MYB related	-2.82421	1.9692e-05	-2.34868	0.000122759	-1.71373	0.00275953	-1.41564	0.00669552	-3.81457	2.73646e-06	-2.4074	0.00015447	-3.8066	2.16645e-06	-0.552487	0.350396
258723_at	At3g09600	Homeodomain-like superfamily protein	Nucleus	RNA.regulation of transcription.MYB/MYB related	-3.03619	1.11768e-08	-1.49497	1.84459e-05	-2.70269	1.02611e-07	-3.05126	1.36374e-08	-0.965963	0.00194186	-1.54749	2.30783e-05	-0.934105	0.00199674	-1.41315	8.13722e-05
250099_at	At5g17300	Homeodomain-like superfamily protein	Nucleus	RNA.regulation of transcription.MYB/MYB related	-5.42306	1.69183e-10	-5.08108	4.59566e-10	-4.74526	5.059e-10	-4.55841	9.75586e-10	-3.69747	9.6408e-09	-4.88923	3.10018e-10	-2.67564	3.89011e-07	-3.05052	1.52838e-07
261569_at	At1g01060	Homeodomain-like superfamily protein	Nucleus	RNA.regulation of transcription.MYB/MYB related	-5.56127	5.93384e-10	-5.08266	1.02131e-09	-6.09595	4.00524e-10	-5.58972	8.36771e-10	-1.9421	5.0577e-05	-2.41821	4.3345e-06	-2.34241	6.44467e-06	-2.25222	1.30847e-05
259129_at	At3g02150	plastid transcription factor 1	Nucleus	RNA.regulation of transcription.TCP	-1.62749	1.01592e-06	-0.989415	0.000150188	-0.994516	0.000225641	-1.18896	2.52857e-05	-0.620695	0.0106229	-0.883869	0.000661904	0.157518	0.573332	-0.506187	0.0338977
261594_at	At1g33240	GT-2-like 1	Nucleus	RNA.regulation of transcription.Trihelix	-2.14408	3.32231e-07	-2.68007	2.32529e-08	-1.31161	8.62102e-05	-2.03673	6.15031e-07	-1.0868	0.000583064	-1.71038	6.34395e-06	-1.13315	0.000316596	-1.28046	0.000149509
266899_at	At2g34620	Mitochondrial transcription termination factor family protein	Chloroplast	RNA.regulation of transcription.unclassified	-2.46708	1.53836e-05	-2.88226	2.89764e-06	-2.08749	0.000133399	-2.75971	5.2691e-06	-0.461683	0.392141	-0.89833	0.0534584	-0.91056	0.0461545	-0.947836	0.0444998
263252_at	At2g31380	salt tolerance homologue	Nucleus	RNA.regulation of transcription.zink finger/related	-1.58627	7.07073e-08	-1.11036	2.72962e-06	-1.34226	7.31636e-07	-1.55199	1.11025e-07	-1.0342	1.51966e-05	-0.77549	0.000174839	-0.928846	3.25232e-05	-0.41349	0.0228931
255652_at	At4g00950	Protein of unknown function (DUF688)	Nucleus	RNA.regulation of transcription.zink finger/related	-1.58841	6.80991e-08	-1.60269	4.49575e-08	-1.19471	2.27954e-06	-1.51404	1.37016e-07	-1.17153	4.81466e-06	-1.53464	2.56732e-07	-1.45935	4.13389e-07	-1.18635	4.75283e-06
247921_at	At5g57660	CONSTANS-like 5	Nucleus	RNA.regulation of transcription.zink finger/related	-1.75867	8.99677e-07	-1.57914	2.4979e-06	-1.6013	4.20936e-06	-1.62482	2.20323e-06	-1.46454	1.44321e-05	-1.15138	0.000105078	-1.35802	2.2572e-05	-0.903136	0.00118631
252917_at	At4g38960	B-box type zinc finger family protein	Nucleus	RNA.regulation of transcription.zink finger/related	-1.95277	1.08396e-07	-2.08658	4.0653e-08	-1.82889	3.85432e-07	-2.15584	5.1784e-08	-1.17072	4.99611e-05	-1.30005	1.34577e-05	-1.02991	0.000122229	-0.981087	0.000259611
259834_at	At1g69570	Dof-type zinc finger DNA-binding family protein	Nucleus	RNA.regulation of transcription.zink finger/related	-2.11737	4.25527e-07	-1.74191	2.92659e-06	-2.58658	1.16688e-07	-1.41223	2.72479e-05	-1.20051	0.000271781	-1.7288	6.25985e-06	-1.57216	1.74631e-05	-1.15469	0.00039427
249415_at	At5g39660	cycling DOF factor 2	Nucleus	RNA.regulation of transcription.zink finger/related	-2.5891	1.85121e-07	-1.83626	6.07024e-06	-2.54988	3.79414e-07	-1.84036	6.61322e-06	-1.84012	1.51966e-05	-1.80525	1.36987e-05	-1.62098	3.89176e-05	-1.32135	0.000346539
260266_at	At1g68520	B-box type zinc finger protein with CCT domain	Nucleus	RNA.regulation of transcription.zink finger/related	-2.7336	2.47203e-07	-3.5727	1.26933e-08	-2.36407	1.94498e-06	-2.82212	1.88338e-07	-1.10394	0.0027359	-2.71871	4.87391e-07	-0.898673	0.0092477	-1.39226	0.000448771
260431_at	At1g68190	B-box zinc finger family protein	Nucleus	RNA.regulation of transcription.zink finger/related	-3.72139	6.85994e-09	-3.33385	1.5771e-08	-2.6618	3.79414e-07	-2.93851	9.70342e-08	-0.96112	0.00570763	-2.81416	2.9764e-07	-1.25737	0.000563239	-1.7532	4.11027e-05
266656_at	At2g25900	Zinc finger C-x8-C-x5-C-x3-H type family protein	Nucleus	RNA.regulation of transcription.zink finger/related	-3.88962	1.04889e-07	-3.63485	1.78348e-07	-2.79789	5.65172e-06	-3.47358	3.63833e-07	-2.56558	1.89941e-05	-3.18533	1.61861e-06	-2.49379	1.96418e-05	-2.63921	1.60227e-05
266715_at	At2g46780	RNA-binding (RRM/RBD/RNP motifs) family protein	Nucleus	RNA.RNA binding	-1.69921	4.32525e-06	-0.925237	0.001383	-1.59263	1.48619e-05	-1.08026	0.000331595	-1.60617	1.89941e-05	-1.10726	0.000469687	-1.57385	1.81269e-05	-1.73111	1.09172e-05
255962_at	At1g22330	RNA-binding (RRM/RBD/RNP motifs) family protein	Nucleus	RNA.RNA binding	-1.89393	6.90189e-05	-1.65132	0.000246429	-1.56023	0.000643592	-1.50943	0.000491176	-2.05627	6.96478e-05	-1.8862	0.000113561	-2.53739	7.12013e-06	-2.21309	3.82703e-05
255411_at	At4g03110	RNA-binding protein-defense related 1	Unknown cytosol	RNA.RNA binding	-1.94547	2.88656e-07	-1.302	1.76496e-05	-1.59361	4.08051e-06	-1.57542	2.82339e-06	-1.13296	0.000146834	-0.923914	0.000742815	-1.35728	2.13132e-05	-1.35062	3.30584e-05
255969_at	At1g22330	RNA-binding (RRM/RBD/RNP motifs) family protein	Nucleus	RNA.RNA binding	-1.97434	4.88763e-06	-0.872749	0.00711734	-1.37707	0.000282884	-1.53599	5.93356e-05	-1.76692	3.58008e-05	-1.31867	0.000423904	-1.90989	1.35607e-05	-1.49866	0.00017808
258708_at	At3g09580	FAD/NAD(P)-binding oxidoreductase family protein	Unknown	secondary metabolism.isoprenoids	-2.06657	3.08142e-06	-2.0676	2.87061e-06	-0.950647	0.00559494	-0.879896	0.00597217	-0.529716	0.128133	-0.820236	0.0148146	-0.723778	0.0271834	-0.08243	0.860249
259149_at	At3g10340	phenylalanine ammonia-lyase 4	Cytoplasm	secondary metabolism.phenylpropanoids	-2.06557	3.67572e-05	-2.03306	4.25301e-05	-1.60516	0.000611936	-1.5415	0.000499734	-2.70208	6.38292e-06	-2.46058	1.12184e-05	-2.51059	1.01001e-05	-2.04255	9.75541e-05
262412_at	At1g34760	general regulatory factor 11	Cytoplasm	signalling.14-3-3 proteins	-2.94458	1.66928e-07	-2.46451	8.73622e-07	-2.87345	3.79414e-07	-3.18121	9.22764e-08	-2.32878	5.33355e-06	-2.18695	6.47453e-06	-2.89705	4.61856e-07	-2.69948	1.19553e-06
265116_at	At1g62480	Vacuolar calcium-binding protein-related	Nucleus	signalling.calcium	-1.89688	3.15987e-06	-3.16694	1.26933e-08	-1.93662	4.54681e-06	-2.57034	1.65627e-07	-1.43488	0.000112541	-1.8434	7.68695e-06	-1.78179	1.18359e-05	-2.35147	1.09447e-06
266447_at	At2g43290	Calcium-binding EF-hand family protein	Extracellular	signalling.calcium	-2.1815	2.59939e-06	-2.22288	2.01195e-06	-1.98579	1.21578e-05	-2.72124	2.87394e-07	-2.2571	5.33355e-06	-2.65849	6.62325e-07	-1.4936	0.000184543	-2.93794	4.39602e-07
262026_at	At1g35670	calcium-dependent protein kinase 2	Nucleus	signalling.calcium	-2.26667	3.0625e-09	-2.16857	4.16048e-09	-1.84472	5.16771e-08	-1.60572	1.1867e-07	-0.816235	0.000204654	-1.14409	6.1678e-06	-0.535905	0.00470564	-1.16101	9.14936e-06
264209_at	At1g22740	RAB GTPase homolog G3B	Unknown	signalling.G-proteins	-1.53171	0.000259896	-1.54929	0.000228863	-1.34359	0.00122052	-1.50398	0.000273627	-1.11737	0.00577816	-1.00089	0.0106457	-1.29365	0.00154537	-0.696372	0.0754005
247597_at	At5g60860	RAB GTPase homolog A1F	Unknown cytosol	signalling.G-proteins	-1.56501	3.67683e-05	-1.16437	0.000575596	-1.41113	0.000161869	-1.99902	3.36945e-06	-0.914561	0.00650198	-0.50749	0.120684	-0.612642	0.0524154	-1.4341	0.000192176
266324_at	At2g46710	Rho GTPase activating protein with PAK-box/P21-Rho-binding domain	Cytoplasm	signalling.G-proteins	-1.62397	0.000123379	-1.85429	3.3359e-05	-1.42221	0.000648251	-1.42544	0.000367019	-1.92534	5.44017e-05	-2.28755	7.22075e-06	-2.04901	2.23013e-05	-1.64025	0.000246027
256785_at	At3g13720	PRA1 (Prenylated rab acceptor) family protein	Chloroplast	signalling.G-proteins	-1.77641	9.74095e-07	-1.43631	8.27458e-06	-1.39016	2.06251e-05	-1.76377	1.14559e-06	-1.70961	4.2505e-06	-1.68017	3.1747e-06	-1.60239	5.5754e-06	-1.5511	1.14654e-05
261480_at	At1g14280	phytochrome kinase substrate 2	Chloroplast	signalling.light	-1.66279	2.43766e-07	-1.87509	4.82484e-08	-1.58331	6.96001e-07	-1.89556	7.96323e-08	-1.87255	2.03265e-07	-2.0077	8.22454e-08	-1.86447	2.0064e-07	-1.28902	1.03433e-05
267517_at	At2g30520	Phototropic-responsive NPH3 family protein	Cell membrane	signalling.light	-2.21695	6.85994e-09	-2.85624	5.02414e-10	-1.57254	3.96334e-07	-1.77998	7.96323e-08	-1.74791	2.17312e-07	-2.89089	4.53579e-10	-1.33753	2.76586e-06	-2.19609	2.58568e-08
257964_at	At3g19850	Phototropic-responsive NPH3 family protein	Cell membrane	signalling.light	-2.68607	5.77356e-08	-2.50202	1.00432e-07	-2.52236	1.94724e-07	-1.80026	3.9873e-06	-1.72728	1.37777e-05	-1.87272	4.53059e-06	-1.94916	3.52927e-06	-1.29319	0.000223054
259417_at	At1g02340	basic helix-loop-helix (bHLH) DNA-binding superfamily protein	Nucleus	signalling.light	-2.73707	6.80425e-07	-3.19755	1.15811e-07	-1.6341	0.000205443	-2.27335	5.11337e-06	-3.59598	1.23124e-07	-4.29284	1.11961e-08	-3.3677	2.14566e-07	-2.75724	2.00196e-06
250478_at	At5g10250	Phototropic-responsive NPH3 family protein	Cell membrane	signalling.light	-2.9604	2.65322e-07	-2.35993	2.52486e-06	-1.74385	9.80371e-05	-2.60802	1.10218e-06	-2.77674	1.73219e-06	-2.18011	1.12183e-05	-2.94158	6.76703e-07	-2.45021	6.28483e-06
267516_at	At2g30520	Phototropic-responsive NPH3 family protein	Cell membrane	signalling.light	-3.41952	5.13467e-06	-2.96254	2.2257e-05	-2.06093	0.00103318	-2.49175	0.000113581	-2.31186	0.000481349	-2.94669	3.97457e-05	-1.32188	0.0210112	-2.94337	5.90747e-05
260603_at	At1g55960	Polyketide cyclase/dehydrase and lipid transport superfamily protein	Unknown	signalling.lipids	-3.43469	3.53049e-08	-3.07309	8.98784e-08	-2.14575	7.80396e-06	-2.96456	1.77801e-07	-1.96723	2.59753e-05	-2.95772	3.2631e-07	-1.75595	5.98856e-05	-1.58725	0.000207808
260855_at	At1g21920	Histone H3 K4-specific methyltransferase SET7/9 family protein	Chloroplast (plasma membrane)	signalling.phosphinositides	-1.58893	4.13986e-06	-1.44379	1.0872e-05	-1.31551	4.97676e-05	-0.853652	0.00131869	-1.02691	0.000591854	-1.52281	1.17725e-05	-1.10909	0.000233595	-0.620368	0.0212205
248179_at	At5g54380	protein kinase family protein	Extracellular	signalling.receptor kinases	-1.61875	1.13368e-05	-1.96382	1.37918e-06	-1.53617	3.32938e-05	-1.73182	6.15467e-06	-0.624917	0.0386784	-0.935686	0.00264882	-0.414191	0.164686	-1.33282	0.000177684
267550_at	At2g32800	protein kinase family protein	Nucleus	signalling.receptor kinases	-1.73534	1.11022e-05	-1.91528	3.73964e-06	-1.35424	0.000207781	-1.14752	0.000514054	-2.02602	6.25671e-06	-2.00186	4.77252e-06	-1.80887	1.39795e-05	-1.45628	0.000149509
260303_at	At1g70520	cysteine-rich RLK (RECEPTOR-like protein kinase) 2	Extracellular	signalling.receptor kinases	-1.78467	6.57695e-06	-2.13449	9.24016e-07	-1.47475	8.00236e-05	-1.51076	3.60286e-05	-1.29392	0.000333013	-1.40946	0.000116575	-0.928502	0.00364784	-1.19567	0.000679289
254251_at	At4g23300	cysteine-rich RLK (RECEPTOR-like protein kinase) 22	Extracellular	signalling.receptor kinases	-1.94047	7.94401e-05	-2.2517	1.77253e-05	-1.3825	0.00234804	-2.4683	7.53705e-06	-0.963153	0.0286382	-1.34367	0.00294182	-0.987037	0.020423	-1.40893	0.0024477
246633_at	At1g29720	Leucine-rich repeat transmembrane protein kinase	Cell membrane	signalling.receptor kinases	-2.53671	9.96126e-06	-1.40602	0.00227796	-2.44668	2.57992e-05	-2.01943	9.16971e-05	-1.19441	0.0116926	-0.75926	0.10172	-1.66339	0.000826973	-0.715605	0.127674
255064_at	At4g08950	Phosphate-responsive 1 family protein	Extracellular	signalling.sugar/nutrient	-1.95611	0.00115723	-1.58645	0.00552002	-1.58173	0.00802052	-2.26924	0.000281213	-0.538517	0.437732	-1.24424	0.033418	-0.125423	0.880346	-1.91348	0.00241273
252906_at	At4g39640	gamma-glutamyl transpeptidase 1	Extracellular	stress.abiotic	-1.81147	1.08176e-06	-1.25455	4.5837e-05	-0.844159	0.00238308	-0.920039	0.000705854	-2.11573	6.65298e-07	-1.67442	4.53116e-06	-1.78484	2.85949e-06	-1.14459	0.000245779
263799_at	At2g24550	unknown protein; BEST Arabidopsis thaliana protein match is: unknown protein (TAIR:AT4G31510.1); Has 219 Blast hits to 219 proteins in 33 species: Archae - 0; Bacteria - 0; Metazoa - 16; Fungi - 2; Plants - 184; Viruses - 0; Other Eukaryotes - 17 (source:	Nucleus	stress.abiotic	-2.9592	6.93745e-08	-2.05975	2.73393e-06	-1.87072	1.39237e-05	-2.2251	1.45996e-06	-1.86105	2.04436e-05	-1.93714	1.02659e-05	-1.01202	0.00311189	-1.6157	8.53141e-05
251713_at	At3g56080	S-adenosyl-L-methionine-dependent methyltransferases superfamily protein	Unknown	stress.abiotic.drought/salt	-1.83018	8.18438e-05	-1.45257	0.000674308	-1.49418	0.000804546	-2.3252	7.92019e-06	-0.769734	0.0663001	-0.805889	0.0482355	-0.71846	0.0734413	-1.54045	0.00079433
255637_at	At4g00750	S-adenosyl-L-methionine-dependent methyltransferases superfamily protein	Nucleus	stress.abiotic.drought/salt	-2.10916	1.79375e-07	-2.34225	4.29271e-08	-1.44399	1.49248e-05	-1.88668	5.98593e-07	-1.31612	5.16949e-05	-2.12015	3.2631e-07	-1.59936	6.11378e-06	-1.84454	2.20293e-06
245558_at	At4g15430	ERD (early-responsive to dehydration stress) family protein	Chloroplast plasma membrane	stress.abiotic.drought/salt	-2.35596	1.27228e-06	-1.44295	0.000172841	-2.34157	2.33086e-06	-1.45218	0.000147308	-1.26788	0.00100852	-1.29948	0.000702874	-1.45676	0.000243415	-0.860966	0.0159847
263985_at	At2g42750	DNAJ heat shock N-terminal domain-containing protein	Unknown	stress.abiotic.heat	-1.99084	1.54001e-07	-1.56706	1.59819e-06	-1.49867	5.00277e-06	-2.2629	5.1784e-08	-0.410547	0.0991855	-0.22696	0.40484	-0.639388	0.00800264	-0.202586	0.451938
245176_at	At2g47440	Tetratricopeptide repeat (TPR)-like superfamily protein	Nucleus	stress.abiotic.heat	-2.28166	4.12454e-07	-1.7391	6.41159e-06	-2.20325	1.04045e-06	-2.4961	1.77801e-07	-1.88293	7.9331e-06	-1.44435	7.02505e-05	-1.64713	2.13117e-05	-2.4623	5.95013e-07
259927_at	At1g75100	J-domain protein required for chloroplast accumulation response 1	Chloroplast	stress.abiotic.light	-2.05988	2.06745e-07	-2.63617	1.26933e-08	-1.56971	5.81313e-06	-1.7885	9.79628e-07	-0.834023	0.00235149	-1.70354	2.72921e-06	-0.804429	0.00248823	-0.867096	0.00182969
253812_at	At4g28240	Wound-responsive family protein	Mitochondrion	stress.abiotic.touch/wounding	-2.60354	1.85121e-07	-2.88855	4.49575e-08	-1.41221	0.00015204	-1.75403	1.13055e-05	-1.70233	3.38915e-05	-2.40945	7.77606e-07	-1.73584	2.15453e-05	-0.538807	0.0973395
252317_at	At3g48720	HXXXD-type acyl-transferase family protein	Cytoplasm	stress.biotic	-1.72436	0.0001566	-2.46188	4.1863e-06	-1.44446	0.00114294	-1.42782	0.000738594	-1.67165	0.000417594	-1.36549	0.00180278	-1.92884	8.54561e-05	-0.970402	0.020983
247848_at	At5g58120	Disease resistance protein (TIR-NBS-LRR class) family	Unknown	stress.biotic.PR-proteins	-1.85645	7.51382e-06	-2.07201	2.26449e-06	-1.21369	0.000716043	-1.37867	0.000133076	0.11519	0.819678	-1.09901	0.001607	-0.000520812	0.999217	0.146564	0.725172
246396_at	At1g58180	beta carbonic anhydrase 6	Chloroplast	TCA	-2.032	3.03821e-07	-2.91902	6.49801e-09	-1.58666	6.76929e-06	-2.28832	1.10466e-07	-0.294554	0.316715	-1.42485	2.0818e-05	-0.161998	0.609087	-0.845326	0.00269523
245242_at	At1g44446	Pheophorbide a oxygenase family protein with Rieske [2Fe-2S] domain	Chloroplast	tetrapyrrole synthesis	-1.6818	6.01319e-07	-1.92369	1.28822e-07	-1.63417	1.52421e-06	-1.62001	1.02504e-06	-0.897413	0.000623604	-1.22663	2.70694e-05	-1.22428	2.86817e-05	-1.55319	4.75283e-06
250690_at	At5g06530	ABC-2 type transporter family protein	Unknown	transport.ABC transporters and multidrug resistance systems	-1.92377	7.65483e-06	-1.94201	6.80574e-06	-1.66611	5.78785e-05	-2.02226	5.10235e-06	-0.265249	0.531344	-0.589786	0.083912	-0.205816	0.617844	-0.936779	0.00801983
259185_at	At3g01550	phosphoenolpyruvate (pep)/phosphate translocator 2	Chloroplast	transport.envelope metabolite transporters	-1.55028	2.40381e-07	-1.44077	3.92322e-07	-1.2783	3.03857e-06	-1.6107	1.77801e-07	-0.88303	0.000150059	-1.7219	2.16908e-07	-0.975366	4.66147e-05	-0.958088	7.97008e-05
251324_at	At3g61430	plasma membrane intrinsic protein 1A	Cell membrane	transport.Major Intrinsic Proteins	-1.58596	4.82935e-05	-1.77327	1.53696e-05	-1.00105	0.00402107	-1.73736	1.97801e-05	-1.0952	0.0023539	-1.15574	0.00131693	-0.592773	0.0718634	-0.738446	0.0300996
259431_at	At1g01620	plasma membrane intrinsic protein 1C	Cell membrane	transport.Major Intrinsic Proteins	-1.69332	3.09943e-05	-1.88099	1.02732e-05	-1.44809	0.000223169	-1.51489	8.54258e-05	-1.63011	9.66888e-05	-1.76416	3.35339e-05	-1.63335	7.2741e-05	-1.36764	0.000486597
254239_at	At4g23400	plasma membrane intrinsic protein 1;5	Cell membrane	transport.Major Intrinsic Proteins	-1.71863	2.00838e-05	-1.12317	0.0010553	-0.981946	0.00442403	-1.19124	0.000566559	-1.98201	1.18712e-05	-2.06607	5.68179e-06	-2.02817	7.42866e-06	-1.64503	7.77338e-05
259803_at	At1g72150	PATELLIN 1	Nucleus plasma membrane	transport.misc	-1.91123	4.70529e-06	-2.40667	3.46697e-07	-1.05918	0.00189964	-1.46445	6.55004e-05	-2.8401	2.21046e-07	-2.94893	1.44718e-07	-2.39626	1.16285e-06	-2.75292	3.99792e-07
246854_at	At5g26200	Mitochondrial substrate carrier family protein	Mitochondrion	transport.mitochondrial metabolite transporters	-1.76274	6.41424e-06	-0.794649	0.00744333	-1.14748	0.000655026	-1.0624	0.00072502	-0.83676	0.00842551	-1.00908	0.00186328	-0.927043	0.00330062	-0.0436249	0.921417
262355_at	At1g72820	Mitochondrial substrate carrier family protein	Mitochondrion	transport.mitochondrial metabolite transporters	-2.14118	4.25992e-06	-2.89691	1.58821e-07	-1.44322	0.000339066	-1.91766	1.38177e-05	-0.945353	0.0103448	-2.01756	1.44805e-05	-1.06726	0.00360058	-1.49442	0.000326291
250926_at	At5g03555	permease, cytosine/purines, uracil, thiamine, allantoin family protein	Chloroplast	transport.nucleotides	-1.51826	4.78057e-06	-0.709742	0.00472987	-1.19216	9.39209e-05	-1.18658	5.59198e-05	-0.530157	0.0421148	-0.656001	0.011427	-0.64109	0.0119362	-0.672969	0.0109011
245866_s_at	At1g57990;At1g57980	[AT1G57990, purine permease 18];[AT1G57980, Nucleotide-sugar transporter family protein]	plasma membrane	transport.nucleotides	-2.51857	9.29753e-07	-2.55835	6.43415e-07	-2.28543	4.47299e-06	-2.64181	6.10694e-07	-3.18181	2.24536e-07	-3.04371	2.99666e-07	-2.15723	9.22858e-06	-3.56779	1.16919e-07
259839_at	At1g52190	Major facilitator superfamily protein	Cell membrane	transport.peptides/oligopeptides	-1.68255	0.000169865	-2.25199	9.28351e-06	-1.49491	0.0007531	-1.71611	0.000128946	-2.53628	7.70622e-06	-2.51336	5.70626e-06	-2.54708	5.40131e-06	-2.27309	2.27918e-05
247284_at	At5g64410	oligopeptide transporter 4	Unknown	transport.peptides/oligopeptides	-1.92752	3.63658e-05	-1.43925	0.000551263	-1.63434	0.000282884	-1.41802	0.000559546	-1.33272	0.00189198	-1.58676	0.000376422	-1.65226	0.000246882	-0.991414	0.014724
249327_at	At5g40890	chloride channel A	Nucleus (tonoplast)	transport.unspecified anions/cations	-1.6948	3.5493e-06	-2.12497	2.71572e-07	-1.12431	0.000335495	-1.09061	0.000250368	-1.251	0.000157181	-2.25476	3.63555e-07	-0.901951	0.00197205	-1.43631	4.85571e-05
248756_at	At5g47560	tonoplast dicarboxylate transporter	Unknown tonoplast	transport.unspecified anions/cations	-2.14683	8.97141e-08	-2.43284	1.84393e-08	-1.65548	2.33086e-06	-1.48151	4.61355e-06	-1.20539	7.62354e-05	-1.48872	7.22075e-06	-0.928234	0.000593323	-0.505694	0.0427096
262456_at	At1g11260	sugar transporter 1	Cytoplasm plasmamembrane	transporter.sugars	-1.58719	8.94667e-05	-2.13861	4.18584e-06	-1.5448	0.000188796	-1.44375	0.000197024	-1.94226	2.82197e-05	-2.82032	4.87391e-07	-2.01622	1.59433e-05	-2.07397	1.68214e-05
260543_at	At2g43330	inositol transporter 1	Cytoplasm tonoplast	transporter.sugars	-1.75489	2.25705e-07	-0.997381	6.98903e-05	-1.23471	1.43327e-05	-1.20704	1.10064e-05	-0.686098	0.00323072	-0.734958	0.00162604	-0.858188	0.000428804	-0.462211	0.0374329
265768_at	At2g48020	Major facilitator superfamily protein	Unknown	transporter.sugars	-2.7824	2.25179e-08	-2.17426	2.35022e-07	-2.51315	1.25084e-07	-2.3068	1.78714e-07	-1.00869	0.00109812	-0.708893	0.0123825	-1.07933	0.000492089	-1.00085	0.00122992
251453_at	At3g60070	Major facilitator superfamily protein	Unknown	transporter.sugars	-1.50326	6.49249e-05	-1.32663	0.00020821	-0.99021	0.00365859	-1.22635	0.00038282	-1.23853	0.000746525	-1.22733	0.000674608	-1.01222	0.00284956	-0.944019	0.00599095
252135_at	At3g50830	cold-regulated 413-plasma membrane 2	Mitochondrion	unknown	-1.56105	0.000109405	-1.46859	0.000193649	-1.00304	0.00646589	-1.67556	5.28512e-05	-0.693209	0.0596209	-0.79498	0.0271362	-0.324764	0.413021	-0.953895	0.0102583
258925_at	At3g10420	P-loop containing nucleoside triphosphate hydrolases superfamily protein	Chloroplast	unknown	-1.86449	2.31053e-07	-0.929358	0.000242967	-1.66919	1.25048e-06	-1.86353	2.40977e-07	-0.121938	0.710978	-0.711497	0.00344866	-0.672201	0.00467587	-0.539513	0.0231293
263953_at	At2g36050	ovate family protein 15	Chloroplast	unknown	-1.87947	3.11009e-05	-1.46323	0.000329735	-1.60427	0.00022729	-1.84743	3.57638e-05	-1.48029	0.000580892	-1.52602	0.000367813	-1.62	0.000203126	-1.87209	7.83979e-05
257860_at	At3g13062	Polyketide cyclase/dehydrase and lipid transport superfamily protein	Mitochondrion	unknown	-1.95105	1.80963e-06	-1.61645	1.21427e-05	-1.42751	7.64047e-05	-1.21216	0.000190814	-1.07827	0.00109557	-1.52776	3.76981e-05	-0.776533	0.00956223	-0.404115	0.192212
253630_at	At4g30490	AFG1-like ATPase family protein	Mitochondrion	unknown	-1.95622	1.4897e-06	-1.9852	1.13318e-06	-1.01603	0.00131365	-1.42108	3.8401e-05	-0.842649	0.00621185	-1.38232	8.32896e-05	-0.566879	0.0497448	-0.35591	0.250944
258736_at	At3g05900	neurofilament protein-related	Nucleus	unknown	-2.03625	3.97372e-06	-2.21293	1.51136e-06	-1.20414	0.000981723	-1.45037	0.000111081	-1.84586	2.59753e-05	-1.95468	1.11993e-05	-2.0928	6.11715e-06	-1.61473	0.000101596
265724_at	At2g32100	ovate family protein 16	Unknown	unknown	-2.51861	2.45465e-06	-3.22216	1.65635e-07	-1.56088	0.000447973	-2.32088	6.31917e-06	-2.61712	5.0747e-06	-3.44016	2.56732e-07	-2.56076	4.54982e-06	-1.94677	8.42556e-05
257745_at	At3g29240	Protein of unknown function (DUF179)	Unknown	unknown	-2.54637	1.4472e-07	-2.52406	1.29832e-07	-1.7484	1.20259e-05	-1.93939	2.60449e-06	-0.398391	0.228369	-1.34767	0.00015027	0.16609	0.661894	-0.299924	0.367323
257772_at	At3g23080	Polyketide cyclase/dehydrase and lipid transport superfamily protein	Nucleus	unknown	-2.56241	1.30445e-05	-2.95123	2.85761e-06	-2.00751	0.000230773	-3.02781	2.59818e-06	-0.931757	0.0557418	-2.38582	4.47581e-05	-1.22522	0.010048	-2.19475	0.000145998
259500_at	At1g15740	Leucine-rich repeat family protein	Golgi body	unknown	-2.67242	4.4132e-07	-2.58164	5.07186e-07	-1.49375	0.000246291	-2.08783	5.99832e-06	-0.752216	0.0385253	-1.22961	0.00131891	-0.702528	0.0448158	-0.504215	0.170157
266363_at	At2g41250	Haloacid dehalogenase-like hydrolase (HAD) superfamily protein	Unknown	unknown	-5.09184	6.97741e-09	-5.56971	2.67383e-09	-3.27623	1.25048e-06	-3.9596	1.17635e-07	-2.18036	9.7404e-05	-4.29146	1.12361e-07	-1.37941	0.0034317	-1.78059	0.000620398
258501_at	At3g06780	glycine-rich protein	Unknown	unknown.glycine rich proteins	-1.54917	2.40582e-05	-1.40031	6.5698e-05	-1.29642	0.000218498	-1.48469	3.59753e-05	-0.45334	0.16015	-0.514235	0.0947402	-0.391219	0.208147	-0.315978	0.337327
265511_at	At2g05540	Glycine-rich protein family	Extracellular	unknown.glycine rich proteins	-2.63281	3.17246e-07	-3.12281	3.91573e-08	-2.00268	9.25697e-06	-2.53169	5.24216e-07	-4.95691	6.08168e-10	-3.67295	1.82026e-08	-4.2353	5.25315e-09	-2.65991	9.54493e-07
252412_at	At3g47295	unknown protein; FUNCTIONS IN: molecular_function unknown; INVOLVED IN: biological_process unknown; LOCATED IN: endomembrane system; EXPRESSED IN: 22 plant structures; EXPRESSED DURING: 13 growth stages; Has 13 Blast hits to 13 proteins in 2 species: Arch	Extracellular	unknown.not assigned	-1.52603	0.000728504	-2.42806	8.23339e-06	-1.9171	0.000147145	-1.57223	0.000490476	-1.18125	0.00846521	-1.48414	0.00135732	-1.60781	0.000657747	-0.560906	0.212459
259181_at	At3g01690	alpha/beta-Hydrolases superfamily protein	Extracellular	unknown.not assigned	-1.5402	2.52507e-05	-1.18299	0.000313934	-0.894127	0.00463017	-1.22702	0.000204732	-1.14921	0.000772686	-0.945154	0.00308045	-1.27486	0.000245616	-0.88788	0.0056849
250937_at	At5g03230	Protein of unknown function, DUF584	Nucleus	unknown.not assigned	-1.54628	9.24271e-06	-2.17233	2.27639e-07	-0.800084	0.00523068	-1.26851	6.43298e-05	-0.27935	0.38455	-1.5517	1.66415e-05	-0.0461258	0.909201	-0.59809	0.0339714
249932_at	At5g22390	Protein of unknown function (DUF3049)	Nucleus	unknown.not assigned	-1.56897	1.19092e-05	-1.63249	7.83537e-06	-1.73701	7.4313e-06	-1.22557	0.000126716	-1.02119	0.001295	-1.25307	0.000179132	-1.61015	1.7562e-05	-0.609712	0.0374569
259103_at	At3g11690	unknown protein; FUNCTIONS IN: molecular_function unknown; INVOLVED IN: biological_process unknown; LOCATED IN: chloroplast; EXPRESSED IN: 24 plant structures; EXPRESSED DURING: 15 growth stages; BEST Arabidopsis thaliana protein match is: unknown protein	Mitochondrion	unknown.not assigned	-1.61368	6.31457e-05	-1.64536	5.14582e-05	-1.4155	0.000344421	-1.6914	3.81266e-05	-1.46994	0.000314105	-1.69013	6.46314e-05	-1.22126	0.00112826	-1.39768	0.000496678
248623_at	At5g49170	unknown protein; BEST Arabidopsis thaliana protein match is: unknown protein (TAIR:AT3G06840.1); Has 1807 Blast hits to 1807 proteins in 277 species: Archae - 0; Bacteria - 0; Metazoa - 736; Fungi - 347; Plants - 385; Viruses - 0; Other Eukaryotes - 339 (	Unknown	unknown.not assigned	-1.65086	0.000253108	-1.73454	0.000158493	-1.29658	0.00284801	-1.26312	0.00213065	-1.49275	0.00111376	-1.84495	0.000141942	-1.78106	0.000190519	-1.19107	0.00618701
258845_at	At3g03150	unknown protein; FUNCTIONS IN: molecular_function unknown; INVOLVED IN: biological_process unknown; LOCATED IN: mitochondrion; EXPRESSED IN: 22 plant structures; EXPRESSED DURING: 13 growth stages; BEST Arabidopsis thaliana protein match is: unknown prote	Unknown	unknown.not assigned	-1.6537	1.4472e-07	-1.46508	3.91772e-07	-1.04422	2.81333e-05	-1.56862	2.59677e-07	-0.162981	0.503782	-0.436917	0.0275594	-0.478917	0.0147558	-0.910578	0.000148238
261026_at	At1g01240	unknown protein; INVOLVED IN: N-terminal protein myristoylation; EXPRESSED IN: 17 plant structures; EXPRESSED DURING: 11 growth stages; BEST Arabidopsis thaliana protein match is: unknown protein (TAIR:AT2G46550.1); Has 95 Blast hits to 78 proteins in 16	Mitochondrion	unknown.not assigned	-1.66103	6.6135e-06	-1.60126	9.71608e-06	-1.50402	3.27231e-05	-1.51483	1.79702e-05	-1.13452	0.000557221	-1.57429	2.0818e-05	-1.07954	0.000645641	-1.22892	0.000290644
247903_at	At5g57340	unknown protein; Has 30201 Blast hits to 17322 proteins in 780 species: Archae - 12; Bacteria - 1396; Metazoa - 17338; Fungi - 3422; Plants - 5037; Viruses - 0; Other Eukaryotes - 2996 (source: NCBI BLink).	Mitochondrion	unknown.not assigned	-1.68148	0.000686282	-2.22885	4.97685e-05	-1.24302	0.00963764	-1.32056	0.00399959	-1.2024	0.0135316	-2.22399	8.12625e-05	-0.954901	0.0395701	-0.838013	0.0805094
247544_at	At5g61670	Encodes a close homolog of the Cauliflower OR (Orange) protein. The function of OR is to induce the differentiation of proplastids or other noncolored plastids into chromoplasts for carotenoid accumulation. Both proteins contain a Cysteine-rich zinc fin	Mitochondrion	unknown.not assigned	-1.68858	1.30397e-06	-1.36446	1.12237e-05	-1.21878	6.24877e-05	-2.00286	2.39406e-07	-0.493863	0.0539756	-0.86362	0.00131484	-0.327331	0.197559	-0.615398	0.0164896
255764_at	At1g16720	high chlorophyll fluorescence phenotype 173	Chloroplast	unknown.not assigned	-1.71711	3.53049e-08	-1.29008	5.40601e-07	-0.904215	4.50319e-05	-0.989517	1.09658e-05	-0.906801	5.81627e-05	-1.25387	1.74e-06	-0.970002	2.25013e-05	-0.474005	0.010602
264521_at	At1g10020	Protein of unknown function (DUF1005)	Nucleus	unknown.not assigned	-1.76953	2.92976e-07	-1.51489	1.28768e-06	-1.91155	2.43301e-07	-1.6389	7.03683e-07	-1.54957	3.52455e-06	-1.0813	7.24586e-05	-1.67058	1.28612e-06	-1.90309	5.00063e-07
259340_at	At3g03870	unknown protein; BEST Arabidopsis thaliana protein match is: unknown protein (TAIR:AT5G18130.1); Has 41 Blast hits to 41 proteins in 11 species: Archae - 0; Bacteria - 0; Metazoa - 2; Fungi - 0; Plants - 39; Viruses - 0; Other Eukaryotes - 0 (source: NCBI	Nucleus	unknown.not assigned	-1.78054	4.91487e-08	-1.58135	1.42676e-07	-1.34612	1.65289e-06	-1.44212	4.89633e-07	-1.55399	6.59193e-07	-1.70551	2.16908e-07	-1.21656	5.17932e-06	-0.768476	0.000502548
255255_at	At4g05070	Wound-responsive family protein	Nucleus	unknown.not assigned	-1.84959	3.5972e-08	-2.4242	1.92541e-09	-1.31862	2.15618e-06	-0.946942	3.48781e-05	-1.84195	1.22788e-07	-2.72682	7.32492e-10	-2.10974	2.87552e-08	-0.593812	0.00401703
257076_at	At3g19680	Protein of unknown function (DUF1005)	Unknown	unknown.not assigned	-1.90469	3.60943e-06	-0.904593	0.00344829	-1.89691	6.63739e-06	-1.93524	3.44689e-06	-1.26423	0.000424702	-0.762985	0.015491	-0.952535	0.00316688	-2.52478	6.49768e-07
254787_at	At4g12690	Plant protein of unknown function (DUF868)	Nucleus	unknown.not assigned	-1.92007	2.63495e-07	-1.61581	1.36026e-06	-1.83435	7.31636e-07	-1.5934	1.97365e-06	-1.31816	2.91134e-05	-1.27961	2.88799e-05	-1.47012	8.17232e-06	-1.34308	2.69572e-05
247754_at	At5g59080	unknown protein; FUNCTIONS IN: molecular_function unknown; INVOLVED IN: response to oxidative stress; LOCATED IN: chloroplast; EXPRESSED IN: 18 plant structures; EXPRESSED DURING: 9 growth stages; BEST Arabidopsis thaliana protein match is: unknown protei	Nucleus	unknown.not assigned	-1.94159	9.05169e-05	-2.96063	1.11344e-06	-2.42641	1.71497e-05	-1.42044	0.00129647	-1.55855	0.00122528	-2.51923	1.22325e-05	-2.21169	4.31497e-05	-1.93399	0.000210107
262010_at	At1g35612	transposable element gene		unknown.not assigned	-1.97462	4.61338e-06	-2.25709	1.01723e-06	-1.32041	0.000389091	-1.46686	8.62585e-05	-1.59474	9.07795e-05	-2.08031	5.02838e-06	-1.69065	3.93986e-05	-1.26608	0.000723523
256096_at	At1g13650	BEST Arabidopsis thaliana protein match is: 18S pre-ribosomal assembly protein gar2-related (TAIR:AT2G03810.4); Has 3688 Blast hits to 1629 proteins in 255 species: Archae - 22; Bacteria - 222; Metazoa - 684; Fungi - 292; Plants - 62; Viruses - 14; Other	Nucleus	unknown.not assigned	-2.05713	0.000406613	-2.12965	0.000290036	-2.06497	0.00059896	-2.26841	0.000149427	-1.18777	0.0325955	-1.62327	0.00413184	-1.66487	0.00312329	-1.73283	0.00301272
259017_at	At3g07310	Protein of unknown function (DUF760)	Chloroplast	unknown.not assigned	-2.06163	5.00851e-07	-2.39689	8.13117e-08	-1.02403	0.000765348	-1.5345	1.09379e-05	-1.14503	0.000366751	-1.92043	1.90427e-06	-1.22654	0.000151087	-0.813887	0.00544693
264609_at	At1g04530	Tetratricopeptide repeat (TPR)-like superfamily protein	Nucleus	unknown.not assigned	-2.08561	9.41781e-08	-2.55103	1.00752e-08	-1.91994	3.91198e-07	-2.25079	5.56256e-08	-1.20761	6.07527e-05	-1.47959	6.14981e-06	-1.06343	0.000145777	-0.554425	0.0234697
264379_at	At2g25200	Plant protein of unknown function (DUF868)	Chloroplast	unknown.not assigned	-2.08592	1.66196e-06	-2.04268	1.9124e-06	-1.57125	5.27472e-05	-1.63097	2.15279e-05	-1.77004	2.22515e-05	-1.9519	6.1678e-06	-1.57631	5.0674e-05	-1.82352	1.78085e-05
265999_at	At2g24100	unknown protein; BEST Arabidopsis thaliana protein match is: unknown protein (TAIR:AT4G30780.1); Has 101 Blast hits to 101 proteins in 16 species: Archae - 0; Bacteria - 0; Metazoa - 0; Fungi - 0; Plants - 95; Viruses - 0; Other Eukaryotes - 6 (source: NC	Nucleus	unknown.not assigned	-2.08627	4.83154e-06	-2.02329	6.44794e-06	-1.35631	0.000524747	-1.35438	0.000303567	-0.145467	0.782376	-1.72717	5.51275e-05	0.0768	0.878522	-0.657835	0.0650992
256674_at	At3g52360	unknown protein; FUNCTIONS IN: molecular_function unknown; INVOLVED IN: response to karrikin; LOCATED IN: endomembrane system; EXPRESSED IN: 23 plant structures; EXPRESSED DURING: 14 growth stages; BEST Arabidopsis thaliana protein match is: unknown prote	Unknown	unknown.not assigned	-2.10446	3.21516e-07	-2.64984	2.08541e-08	-1.73264	4.24524e-06	-2.31363	1.48721e-07	-1.09777	0.000440002	-1.93408	1.51099e-06	-1.29025	7.8441e-05	-0.651016	0.0193768
264463_at	At1g10150	Carbohydrate-binding protein	Mitochondrion	unknown.not assigned	-2.11651	1.37394e-06	-2.33856	3.85844e-07	-1.13597	0.000915504	-1.55502	3.14257e-05	-1.25873	0.000473385	-2.01074	4.3345e-06	-1.13801	0.000849385	-0.774446	0.0165502
246487_at	At5g16030	unknown protein; BEST Arabidopsis thaliana protein match is: unknown protein (TAIR:AT3G02500.1); Has 30201 Blast hits to 17322 proteins in 780 species: Archae - 12; Bacteria - 1396; Metazoa - 17338; Fungi - 3422; Plants - 5037; Viruses - 0; Other Eukaryot	Nucleus	unknown.not assigned	-2.20169	8.93729e-05	-2.40448	3.72174e-05	-1.38268	0.00655409	-1.79334	0.000519271	-1.70005	0.00164516	-2.28676	9.88867e-05	-1.67734	0.00143695	-1.24541	0.0145411
249378_at	At5g40450	unknown protein; FUNCTIONS IN: molecular_function unknown; INVOLVED IN: biological_process unknown; LOCATED IN: chloroplast, plasma membrane; EXPRESSED IN: 24 plant structures; EXPRESSED DURING: 13 growth stages; Has 30201 Blast hits to 17322 proteins in	Cytoplasm	unknown.not assigned	-2.20536	7.72162e-06	-3.24642	1.21835e-07	-1.6156	0.000272659	-2.24946	6.96929e-06	-2.31176	1.22756e-05	-2.63152	2.41441e-06	-2.1291	2.10788e-05	-2.38987	1.0409e-05
247878_at	At5g57760	unknown protein; Has 5 Blast hits to 5 proteins in 2 species: Archae - 0; Bacteria - 0; Metazoa - 0; Fungi - 0; Plants - 5; Viruses - 0; Other Eukaryotes - 0 (source: NCBI BLink).	Mitochondrion	unknown.not assigned	-2.21988	0.0042707	-3.04462	0.000301986	-2.43169	0.00296868	-2.5075	0.00141717	-2.43918	0.00334475	-2.01073	0.011244	-2.28848	0.00421366	-1.54185	0.0520054
256262_at	At3g12150	unknown protein; CONTAINS InterPro DOMAIN/s: Protein of unknown function DUF2048 (InterPro:IPR019149); Has 421 Blast hits to 334 proteins in 155 species: Archae - 2; Bacteria - 147; Metazoa - 215; Fungi - 0; Plants - 43; Viruses - 0; Other Eukaryotes - 14	Extracellular	unknown.not assigned	-2.23126	2.61023e-07	-2.20212	2.29839e-07	-1.91698	2.15663e-06	-1.66613	5.59939e-06	-1.41552	6.21188e-05	-1.56228	1.8156e-05	-1.51491	2.40189e-05	-1.34502	0.000108606
262049_at	At1g80180	unknown protein; FUNCTIONS IN: molecular_function unknown; INVOLVED IN: biological_process unknown; LOCATED IN: plasma membrane; EXPRESSED IN: 21 plant structures; EXPRESSED DURING: 10 growth stages; BEST Arabidopsis thaliana protein match is: unknown pro	Unknown	unknown.not assigned	-2.23519	6.93745e-08	-2.65595	1.00752e-08	-1.16615	9.33614e-05	-2.04623	1.88856e-07	-0.831655	0.00208002	-1.84205	1.04581e-06	-0.904255	0.000840504	-0.00458349	0.991095
267357_at	At2g40000	ortholog of sugar beet HS1 PRO-1 2	Mitochondrion	unknown.not assigned	-2.34478	3.73066e-06	-1.76209	6.87698e-05	-1.22991	0.00244566	-1.91731	2.96376e-05	-1.93288	6.25308e-05	-1.78088	9.83165e-05	0.226152	0.633081	-1.28842	0.00208533
264445_at	At1g27290	unknown protein; Has 44 Blast hits to 44 proteins in 12 species: Archae - 0; Bacteria - 0; Metazoa - 0; Fungi - 0; Plants - 44; Viruses - 0; Other Eukaryotes - 0 (source: NCBI BLink).	Mitochondrion (plasma membrane)	unknown.not assigned	-2.34534	1.4753e-06	-2.36997	1.16358e-06	-1.28514	0.000824795	-1.74628	3.00894e-05	-1.46131	0.000343249	-2.33695	2.93005e-06	-0.760223	0.0280942	-1.37494	0.000604192
266583_at	At2g46220	Uncharacterized conserved protein (DUF2358)	Chloroplast	unknown.not assigned	-2.393	4.23647e-08	-2.4224	2.70349e-08	-1.32332	3.30633e-05	-2.09129	1.88338e-07	-1.11001	0.000224797	-1.54546	7.22075e-06	-1.03264	0.000327973	-0.903966	0.00132068
251869_at	At3g54500	BEST Arabidopsis thaliana protein match is: dentin sialophosphoprotein-related (TAIR:AT5G64170.1); Has 183 Blast hits to 175 proteins in 44 species: Archae - 0; Bacteria - 4; Metazoa - 38; Fungi - 11; Plants - 120; Viruses - 0; Other Eukaryotes - 10 (sour	Nucleus	unknown.not assigned	-2.40793	1.04634e-08	-2.54041	6.481e-09	-2.26211	5.16771e-08	-2.12242	5.56256e-08	-1.07871	9.87534e-05	-1.33259	9.93421e-06	-1.58622	2.09866e-06	-0.841823	0.000908223
262786_at	At1g10740	alpha/beta-Hydrolases superfamily protein	Extracellular (plasma membrane)	unknown.not assigned	-2.4296	4.91487e-08	-2.12726	1.65635e-07	-1.31306	4.92448e-05	-1.7095	2.10919e-06	-1.29132	7.47109e-05	-1.61831	6.1678e-06	-1.21193	0.000100535	-1.05168	0.000490292
258472_at	At3g06080	Plant protein of unknown function (DUF828)	Nucleus	unknown.not assigned	-2.5039	3.53049e-08	-2.28663	6.61272e-08	-1.90922	1.01501e-06	-1.77972	1.2971e-06	-1.21513	0.00011935	-1.39811	2.42288e-05	-1.10034	0.000229197	-1.76796	4.48058e-06
251036_at	At5g02160	unknown protein; FUNCTIONS IN: molecular_function unknown; INVOLVED IN: biological_process unknown; LOCATED IN: chloroplast thylakoid membrane; EXPRESSED IN: 23 plant structures; EXPRESSED DURING: 13 growth stages; Has 121 Blast hits to 121 proteins in 17	Chloroplast	unknown.not assigned	-2.60493	3.62209e-09	-3.31839	4.59566e-10	-1.47815	2.11121e-06	-2.38243	1.09433e-08	-1.88577	2.58495e-07	-1.05547	6.08533e-05	-1.99791	1.43887e-07	-1.3118	1.17772e-05
258262_at	At3g15770	unknown protein; BEST Arabidopsis thaliana protein match is: unknown protein (TAIR:AT5G25360.2); Has 143 Blast hits to 143 proteins in 25 species: Archae - 0; Bacteria - 0; Metazoa - 0; Fungi - 0; Plants - 136; Viruses - 0; Other Eukaryotes - 7 (source: N	Nucleus	unknown.not assigned	-2.61502	5.62228e-06	-2.19152	3.37208e-05	-1.94871	0.000174926	-1.42663	0.00148894	-1.26713	0.00669768	-2.14513	6.90452e-05	-0.795918	0.0706404	-0.261505	0.628393
265387_at	At2g20670	Protein of unknown function (DUF506)	Nucleus	unknown.not assigned	-2.66211	1.85121e-07	-1.96312	3.96421e-06	-2.15362	2.88182e-06	-2.09104	2.43916e-06	-2.05143	7.39133e-06	-2.19413	2.5814e-06	-1.73404	2.67744e-05	-2.01877	1.01312e-05
259856_at	At1g68440	unknown protein; BEST Arabidopsis thaliana protein match is: unknown protein (TAIR:AT1G25400.2); Has 86 Blast hits to 86 proteins in 29 species: Archae - 0; Bacteria - 6; Metazoa - 27; Fungi - 11; Plants - 24; Viruses - 0; Other Eukaryotes - 18 (source: N	Nucleus (unknown)	unknown.not assigned	-2.72451	6.05751e-06	-1.90594	0.00020821	-2.36971	4.48649e-05	-1.92242	0.000174574	-1.16465	0.0159329	-1.53207	0.00205583	-1.13657	0.0148146	-1.09601	0.0221881
247585_at	At5g60680	Protein of unknown function, DUF584	Nucleus	unknown.not assigned	-2.73905	4.88763e-06	-2.01792	0.000107312	-1.23896	0.00857105	-1.70757	0.000436738	-1.83866	0.000491464	-2.74964	8.72196e-06	-1.52643	0.00175302	-1.27401	0.00812881
264774_at	At1g22890	unknown protein; FUNCTIONS IN: molecular_function unknown; INVOLVED IN: biological_process unknown; LOCATED IN: endomembrane system; EXPRESSED IN: 19 plant structures; EXPRESSED DURING: 11 growth stages; Has 17 Blast hits to 17 proteins in 2 species: Arch	Unknown	unknown.not assigned	-2.7814	2.06319e-06	-4.27504	1.84393e-08	-1.16323	0.00827854	-3.49791	2.12044e-07	-2.22883	4.77929e-05	-1.27004	0.0045556	-0.567343	0.195445	-1.55028	0.00119795
250936_at	At5g03120	unknown protein; FUNCTIONS IN: molecular_function unknown; INVOLVED IN: biological_process unknown; LOCATED IN: endomembrane system; EXPRESSED IN: 21 plant structures; EXPRESSED DURING: 13 growth stages; Has 14 Blast hits to 14 proteins in 4 species: Arch	Extracellular	unknown.not assigned	-2.81668	2.06765e-06	-2.88416	1.45593e-06	-1.86226	0.000214627	-2.60505	5.11337e-06	-1.86474	0.00027495	-2.318	2.6649e-05	-1.21788	0.00596328	-3.87395	3.22219e-07
250665_at	At5g06980	unknown protein; BEST Arabidopsis thaliana protein match is: unknown protein (TAIR:AT3G12320.1); Has 30201 Blast hits to 17322 proteins in 780 species: Archae - 12; Bacteria - 1396; Metazoa - 17338; Fungi - 3422; Plants - 5037; Viruses - 0; Other Eukaryot	Nucleus	unknown.not assigned	-2.84905	4.91487e-08	-2.86293	3.49793e-08	-2.4554	3.96334e-07	-2.53762	1.78714e-07	-1.41471	0.000135173	-2.06325	2.64721e-06	-1.47799	7.00017e-05	-1.48684	9.46269e-05
259104_at	At3g02170	longifolia2	Nucleus	unknown.not assigned	-2.9142	1.14953e-05	-2.69306	2.53614e-05	-1.67242	0.002826	-2.67598	2.77319e-05	-1.81814	0.00175157	-2.28044	0.000211786	-1.59953	0.00361274	-1.60103	0.00465844
255774_at	At1g18620	unknown protein; BEST Arabidopsis thaliana protein match is: unknown protein (TAIR:AT1G74160.1); Has 1987 Blast hits to 1263 proteins in 207 species: Archae - 0; Bacteria - 172; Metazoa - 665; Fungi - 149; Plants - 271; Viruses - 6; Other Eukaryotes - 724	Nucleus (cytosol)	unknown.not assigned	-2.95649	3.51649e-07	-2.69791	7.63088e-07	-2.2655	9.54213e-06	-2.43886	2.88614e-06	-1.8368	9.94209e-05	-1.938	4.51946e-05	-1.88482	6.10283e-05	-1.50901	0.00060459
258468_at	At3g06070	unknown protein; BEST Arabidopsis thaliana protein match is: unknown protein (TAIR:AT5G19190.1); Has 33 Blast hits to 33 proteins in 12 species: Archae - 0; Bacteria - 0; Metazoa - 1; Fungi - 0; Plants - 32; Viruses - 0; Other Eukaryotes - 0 (source: NCBI	Unknown	unknown.not assigned	-3.23593	3.69699e-06	-4.16717	2.23017e-07	-2.53164	7.84159e-05	-2.71664	2.29066e-05	-2.82954	3.43956e-05	-3.85102	1.2199e-06	-2.78711	3.08905e-05	-2.70644	5.79432e-05
253305_at	At4g33666	unknown protein; FUNCTIONS IN: molecular_function unknown; INVOLVED IN: biological_process unknown; LOCATED IN: chloroplast; EXPRESSED IN: 19 plant structures; EXPRESSED DURING: 11 growth stages; Has 30201 Blast hits to 17322 proteins in 780 species: Arch	Unknown	unknown.not assigned	-3.27906	6.04784e-06	-4.74424	1.13048e-07	-1.81843	0.0022882	-2.78787	3.16017e-05	-1.73806	0.00372162	-4.73064	3.00473e-07	-2.15194	0.000549415	-1.50246	0.0102423
256266_at	At3g12320	unknown protein; BEST Arabidopsis thaliana protein match is: unknown protein (TAIR:AT5G06980.4); Has 102 Blast hits to 102 proteins in 16 species: Archae - 0; Bacteria - 0; Metazoa - 0; Fungi - 0; Plants - 98; Viruses - 0; Other Eukaryotes - 4 (source: NC	Nucleus	unknown.not assigned	-3.34518	3.0625e-09	-3.18081	4.16048e-09	-3.01593	1.87041e-08	-3.20818	4.81109e-09	-1.59864	1.34503e-05	-2.1658	4.55477e-07	-1.50038	1.94818e-05	-1.4098	4.85564e-05
267209_at	At2g30930	unknown protein; FUNCTIONS IN: molecular_function unknown; INVOLVED IN: biological_process unknown; LOCATED IN: chloroplast, plasma membrane, membrane; EXPRESSED IN: 24 plant structures; EXPRESSED DURING: 14 growth stages; BEST Arabidopsis thaliana protei	Unknown	unknown.not assigned	-3.41262	4.9465e-07	-3.5585	2.46506e-07	-1.9515	0.000219335	-3.32487	6.88974e-07	-3.71328	6.59193e-07	-3.85507	2.99666e-07	-1.77483	0.000490789	-4.92726	4.12438e-08
259373_at	At1g69160	unknown protein; BEST Arabidopsis thaliana protein match is: unknown protein (TAIR:AT3G13980.1); Has 173 Blast hits to 172 proteins in 54 species: Archae - 0; Bacteria - 0; Metazoa - 25; Fungi - 33; Plants - 84; Viruses - 2; Other Eukaryotes - 29 (source:	Mitochondrion	unknown.not assigned	-3.41946	1.42354e-06	-3.39688	1.33872e-06	-1.80228	0.00109895	-2.76101	1.33416e-05	-3.56462	2.79003e-06	-3.63338	1.51073e-06	-3.20196	5.5754e-06	-3.03709	1.30847e-05

## Sheet: (B) t48h vs t0 all o
ATH1 probe set	AGI code	Description	Localisation	Functional Annotation	Col-0 (48) vs Col-0 (0)	Adj. P-value	adg1-1 (48) vs adg1-1 (0)	Adj. P-value	tpt-2 (48) vs tpt-2 (0)	Adj. P-value	adg1-1/tpt-2 (48) vs adg1-1/tpt-2 (0)	Adj. P-value	Col-0 (4) vs Col-0 (0)	Adj. P-value	adg1-1 (4) vs adg1-1 (0)	Adj. P-value	tpt-2 (4) vs tpt-2 (0)	Adj. P-value	adg1-1/tpt-2 (4) vs adg1-1/tpt-2 (0)	Adj. P-value
248625_at	At5g48880	peroxisomal 3-keto-acyl-CoA thiolase 2	Unknown	amino acid metabolism.degradation	3.11411	9.32256e-07	2.41198	7.22075e-06	2.48	6.11378e-06	1.84644	0.000142576	2.10098	1.67763e-05	2.46641	2.95783e-06	2.0557	3.55848e-05	0.866308	0.0200572
245465_at	At4g16590	cellulose synthase-like A01	Golgi body	cell wall.cellulose synthesis	5.3537	1.77953e-09	5.31137	1.68699e-09	3.09285	8.6843e-07	1.11176	0.00799379	0.795122	0.03967	0.432806	0.272269	0.135862	0.816839	0.287171	0.468058
245928_s_at	At5g24770;At5g24780	[AT5G24770, vegetative storage protein 2];[AT5G24780, vegetative storage protein 1]	-	development.storage proteins	4.32758	6.38292e-06	3.55362	2.99351e-05	4.41674	4.1038e-06	2.59401	0.000724582	3.07329	7.51917e-05	2.92071	0.0001236	3.29817	6.39621e-05	1.9197	0.00369436
245982_at	At5g13170	senescence-associated gene 29	Unknown	development.unspecified	3.18032	4.56993e-06	3.25462	2.22985e-06	3.41097	1.71098e-06	2.19437	0.000150837	1.06043	0.0215252	1.64768	0.000891981	0.220502	0.73855	0.580417	0.192927
247463_at	At5g62210	Embryo-specific protein 3, (ATS3)	Unknown	development.unspecified	2.82594	6.19491e-06	2.9483	2.72921e-06	2.44056	1.88415e-05	3.25083	1.58719e-06	1.64629	0.000453331	3.47656	2.10238e-07	1.23599	0.00635419	2.31281	1.77855e-05
248820_at	At5g47060	Protein of unknown function (DUF581)	Nucleus	development.unspecified	1.7025	3.9311e-05	1.16209	0.000972423	1.04992	0.00202728	1.33162	0.000391621	2.12681	1.68777e-06	1.1145	0.000902323	0.746675	0.0218746	1.18587	0.000470788
256927_at	At3g22550	Protein of unknown function (DUF581)	Nucleus	development.unspecified	1.6991	2.03985e-06	1.78924	6.88036e-07	1.70549	1.38796e-06	1.36942	1.553e-05	0.534024	0.0182387	0.876269	0.000430942	0.1506	0.609992	0.288784	0.18534
261768_at	At1g15550	gibberellin 3-oxidase 1	Cytoplasm	hormone metabolism.gibberelin	1.83156	3.87386e-06	1.28044	7.77233e-05	1.39789	3.55539e-05	1.56436	1.74248e-05	-0.806502	0.00297784	-0.481602	0.0590819	-0.547184	0.0432321	-0.17018	0.530041
259842_at	At1g73602;At1g73600	[AT1G73602, conserved peptide upstream open reading frame 32];[AT1G73600, S-adenosyl-L-methionine-dependent methyltransferases superfamily protein]	-	lipid metabolism.phospholipid synthesis	1.81718	1.1798e-05	1.46223	6.56545e-05	0.820906	0.00724089	1.26884	0.000333391	2.2373	5.20742e-07	1.43029	5.03324e-05	1.49418	5.61499e-05	1.46648	3.80918e-05
256676_at	At3g52180	dual specificity protein phosphatase (DsPTP1) family protein	Cytoplasm	major CHO metabolism.degradation.starch	2.77196	5.70456e-07	2.78936	3.2631e-07	1.9959	1.00803e-05	2.08521	1.01312e-05	3.5042	1.31448e-08	3.38861	1.5771e-08	2.29894	2.10437e-06	2.21024	1.9411e-06
247216_at	At5g64860	disproportionating enzyme	Chloroplast	major CHO metabolism.degradation.starch	1.73436	6.13549e-05	1.86486	2.24636e-05	1.49128	0.000180842	1.86824	3.38127e-05	2.55399	5.11707e-07	2.64507	2.73012e-07	3.26713	1.02611e-07	2.6463	3.67123e-07
264360_at	At1g03310	debranching enzyme 1	Chloroplast	major CHO metabolism.synthesis.starch	1.56605	0.000135516	1.71773	4.32001e-05	0.882141	0.00980599	1.09181	0.00287901	0.870919	0.00899272	0.972019	0.0039022	0.354198	0.347872	0.0613856	0.877253
259008_at	At3g09390	metallothionein 2A	Unknown	metal handling.binding/chelation/storage	1.77548	5.33355e-06	1.05311	0.000510589	1.99128	1.32672e-06	1.0559	0.000638023	0.692498	0.00921806	0.43196	0.0926398	0.65343	0.0172363	-0.0640028	0.838498
252629_at	At3g44970	Cytochrome P450 superfamily protein	Unknown	misc.cytochrome P450	4.08236	6.65298e-07	2.58483	3.97457e-05	3.66229	1.57589e-06	4.15157	5.95013e-07	-0.00409385	0.996133	0.517133	0.302452	1.52856	0.00388663	1.86541	0.000465033
262748_at	At1g28610	GDSL-like Lipase/Acylhydrolase superfamily protein	Extracellular	misc.GDSL-motif lipase	2.31001	1.18712e-05	1.66817	0.000195485	1.72063	0.00014418	1.24561	0.00282281	2.58099	1.4897e-06	2.50666	1.84226e-06	2.50346	3.6909e-06	1.86409	4.03e-05
253841_at	At4g27830	beta glucosidase 10	Unknown	misc.gluco-, galacto- and mannosidases	1.63213	8.10413e-05	1.19384	0.00102633	2.06489	6.61962e-06	1.16859	0.00151377	1.29853	0.000322689	0.943469	0.00427376	1.27635	0.00058103	0.437694	0.158779
262119_s_at	At1g02930;At1g02920	[AT1G02930, glutathione S-transferase 6];[AT1G02920, glutathione S-transferase 7]	-	misc.glutathione S transferases	5.53048	9.87534e-05	3.29407	0.00594643	6.13458	2.86817e-05	3.30822	0.00659336	1.33523	0.25503	1.3174	0.243999	1.6247	0.176534	0.0742769	0.956905
250083_at	At5g17220	glutathione S-transferase phi 12	Cytoplasm	misc.glutathione S transferases	4.68273	1.22478e-07	4.08125	3.07532e-07	4.55168	1.43887e-07	5.10532	5.48775e-08	1.55363	0.0017888	2.67598	1.0872e-05	1.48425	0.00358956	2.3714	3.69394e-05
247814_at	At5g58310	methyl esterase 18	Unknown	misc.nitrilases	5.64214	1.9134e-11	4.94062	1.71998e-10	4.00064	1.82308e-09	4.63981	2.41911e-10	0.228604	0.467973	0.849563	0.00333292	0.509888	0.0824836	0.162055	0.584324
261084_at	At1g07440	NAD(P)-binding Rossmann-fold superfamily protein	Unknown	misc.nitrilases	2.06136	5.7752e-07	1.74071	1.90427e-06	1.55576	6.40916e-06	1.97497	9.13622e-07	0.665708	0.00704792	1.05664	0.000153051	1.19139	8.12536e-05	1.00688	0.000213042
245624_at	At4g14090	UDP-Glycosyltransferase superfamily protein	Chloroplast	misc.UDP glucosyl and glucoronyl transferases	5.34647	1.21539e-07	4.54517	3.30021e-07	5.12558	1.43887e-07	4.98755	2.7297e-07	1.82433	0.00130518	2.52081	6.98604e-05	1.45799	0.00952612	1.62991	0.00272911
245352_at	At4g15490	UDP-Glycosyltransferase superfamily protein	Unknown	misc.UDP glucosyl and glucoronyl transferases	2.77246	2.73646e-06	3.9241	5.62149e-08	2.74721	2.31577e-06	2.33781	1.39878e-05	3.18285	2.21741e-07	3.49252	6.11903e-08	2.26046	1.27883e-05	2.01729	2.35621e-05
246468_at	At5g17050	UDP-glucosyl transferase 78D2	Unknown	misc.UDP glucosyl and glucoronyl transferases	1.79962	0.000123222	1.72848	0.000140184	1.39235	0.000899857	1.38831	0.00122853	0.990596	0.00899928	1.87775	3.80488e-05	0.876342	0.0244827	1.16184	0.00241559
257730_at	At3g18420	Protein prenylyltransferase superfamily protein	Unknown	not assigned.PPR	1.59918	2.57052e-06	1.20239	2.6536e-05	1.02138	0.000126056	1.299	1.86165e-05	1.00073	9.55236e-05	0.837554	0.000483363	0.817205	0.000922131	0.916074	0.000197024
255230_at	At4g05390	root FNR 1	Chloroplast	OPP	1.83459	2.15072e-06	1.55	6.73303e-06	2.21178	2.35121e-07	0.953204	0.000832938	1.02286	0.000229127	0.643523	0.00889377	0.442929	0.0833912	0.61315	0.0107297
257081_at	At3g30460	RING/U-box superfamily protein	Nucleus	protein.degradation.ubiquitin	1.77998	1.24896e-05	1.08735	0.000901213	1.25166	0.000253949	2.22759	1.50901e-06	1.18265	0.000281811	1.41207	5.18465e-05	1.52319	4.2639e-05	2.01831	1.48585e-06
264091_at	At1g79110	zinc ion binding	Nucleus	protein.degradation.ubiquitin	1.60741	3.49332e-05	1.44146	7.22987e-05	1.93155	4.8192e-06	1.71912	2.00183e-05	0.391739	0.192245	0.43483	0.129881	0.196665	0.605192	-0.215238	0.469672
265722_at	At2g40100	light harvesting complex photosystem II	Chloroplast	PS.lightreaction	5.16138	1.11136e-10	4.95827	2.15203e-10	4.43253	1.47821e-09	4.94538	2.41911e-10	-0.127396	0.739081	-0.108961	0.7619	0.0044096	0.994518	-0.230724	0.44714
253496_at	At4g31870	glutathione peroxidase 7	Chloroplast	redox.ascorbate/glutathione	2.23899	0.000113413	1.78688	0.000704952	2.50085	3.18841e-05	2.19823	0.000150123	2.01136	0.00015265	1.91157	0.000241274	3.09701	3.59673e-06	1.79272	0.000387622
253020_at	At4g38020	tRNA/rRNA methyltransferase (SpoU) family protein	Mitochondrion	RNA.processing	1.53334	2.83872e-05	1.52201	2.27449e-05	1.04224	0.000711041	2.43399	3.85915e-07	1.15486	0.000197321	1.18331	0.000157089	1.09132	0.000516794	1.88097	1.62843e-06
255056_at	At4g09820	basic helix-loop-helix (bHLH) DNA-binding superfamily protein	Nucleus	RNA.regulation of transcription.bHLH	2.93506	1.35764e-06	2.44248	5.02838e-06	1.64814	0.000218335	1.60764	0.000372508	0.406478	0.308666	0.720538	0.0491441	0.18318	0.732068	0.155626	0.705231
255302_at	At4g04830	methionine sulfoxide reductase B5	Chloroplast	RNA.regulation of transcription.misc	1.62834	6.96478e-05	1.79997	1.97744e-05	1.55673	7.85127e-05	0.951852	0.0058647	1.34348	0.000197321	1.61516	3.2466e-05	2.06474	4.79375e-06	1.17635	0.000566559
262314_at	At1g70810	Calcium-dependent lipid-binding (CaLB domain) family protein	Unknown	RNA.regulation of transcription.unclassified	2.9273	6.92264e-06	2.31762	4.5978e-05	3.15247	2.7427e-06	1.5522	0.00203688	2.47564	1.43673e-05	1.71162	0.000481342	2.00752	0.000183656	0.657233	0.124731
251964_at	At3g53370	S1FA-like DNA-binding protein	Nucleus	RNA.regulation of transcription.unclassified	1.9677	2.03265e-07	1.0985	4.52877e-05	1.60871	1.28612e-06	0.820455	0.000847824	0.33945	0.110282	0.0397395	0.88295	0.54707	0.0136716	0.308945	0.127317
265091_s_at	At1g03940;At1g03495	[AT1G03940, HXXXD-type acyl-transferase family protein];[AT1G03495, HXXXD-type acyl-transferase family protein]	-	secondary metabolism.flavonoids	5.3271	7.3928e-08	3.64551	1.90427e-06	4.99036	1.29664e-07	4.79299	2.7297e-07	2.0394	0.000327401	2.33212	9.4327e-05	1.64467	0.00290279	1.76812	0.000986395
249215_at	At5g42800	dihydroflavonol 4-reductase	Unknown	secondary metabolism.flavonoids	5.27214	1.12983e-06	4.16912	7.16212e-06	5.05537	1.28612e-06	5.67194	5.69835e-07	1.25532	0.0577117	1.83036	0.00631608	1.02917	0.143246	2.01133	0.00287971
250558_at	At5g07990	Cytochrome P450 superfamily protein	Extracellular	secondary metabolism.flavonoids	5.08255	7.67604e-08	4.2556	2.99666e-07	3.72569	1.28612e-06	3.90315	1.09447e-06	1.441	0.00426466	2.19893	0.000114539	0.378918	0.537444	0.653009	0.165558
245628_at	At1g56650	production of anthocyanin pigment 1	Nucleus	secondary metabolism.flavonoids	4.90206	1.24877e-05	3.37934	0.000320642	4.86536	1.0687e-05	3.1892	0.000671274	3.9276	4.73943e-05	3.73111	7.7654e-05	3.30542	0.000380497	2.4849	0.00237385
248185_at	At5g54060	UDP-glucose:flavonoid 3-o-glucosyltransferase	Chloroplast	secondary metabolism.flavonoids	4.88436	2.10192e-07	3.99272	1.17483e-06	4.83135	2.14566e-07	4.58353	5.00063e-07	1.69684	0.00220451	2.15929	0.000270686	1.36333	0.0139362	2.01974	0.000444332
254283_s_at	At4g22870;At4g22880	[AT4G22870, 2-oxoglutarate (2OG) and Fe(II)-dependent oxygenase superfamily protein];[AT4G22880, leucoanthocyanidin dioxygenase]	-	secondary metabolism.flavonoids	4.33135	1.94564e-06	3.09846	3.0513e-05	4.26304	1.59964e-06	4.52549	1.13162e-06	1.59819	0.00626993	1.44077	0.0116177	1.13829	0.0557132	1.95024	0.0011726
256924_at	At3g29590	HXXXD-type acyl-transferase family protein	Cytoplasm	secondary metabolism.flavonoids	3.81965	5.41785e-07	3.73965	3.86693e-07	3.08644	3.29831e-06	3.40899	1.58719e-06	1.19492	0.00828302	2.11108	6.87275e-05	0.554465	0.261669	1.43262	0.0018595
250207_at	At5g13930	Chalcone and stilbene synthase family protein	Cytoplasm	secondary metabolism.flavonoids	3.08289	5.9786e-05	2.92683	6.98615e-05	3.12799	3.8781e-05	3.16248	4.94563e-05	1.04526	0.0760562	3.05318	2.80146e-05	1.19289	0.0512854	2.22558	0.000492325
250533_at	At5g08640	flavonol synthase 1	Cytoplasm	secondary metabolism.flavonoids	2.65536	0.000210342	2.83922	8.59832e-05	1.92296	0.00239217	2.74668	0.000169083	1.8231	0.00277719	3.78473	2.68891e-06	2.03843	0.00161832	2.89612	4.25863e-05
251827_at	At3g55120	Chalcone-flavanone isomerase family protein	Chloroplast	secondary metabolism.flavonoids	2.20786	1.88082e-05	2.06808	2.60361e-05	1.50433	0.00048429	1.81396	0.000133437	1.00372	0.00838393	2.30178	4.71191e-06	0.898509	0.0215649	1.26703	0.00125221
250794_at	At5g05270	Chalcone-flavanone isomerase family protein	Chloroplast	secondary metabolism.flavonoids	1.714	4.77929e-05	1.39585	0.000243702	1.03545	0.00271291	1.45974	0.000218534	-0.0608805	0.894463	1.76207	1.50003e-05	0.00173551	0.998139	1.08254	0.00124575
246411_at	At1g57770	FAD/NAD(P)-binding oxidoreductase family protein	Mitochondrion	secondary metabolism.isoprenoids	1.53789	3.64728e-05	1.48862	3.70887e-05	1.20518	0.000266543	1.8171	9.14936e-06	1.2941	8.79805e-05	1.43674	3.09457e-05	1.61818	1.63716e-05	1.5033	2.05412e-05
248330_at	At5g52810	NAD(P)-binding Rossmann-fold superfamily protein	Chloroplast	secondary metabolism.misc	3.1677	1.08444e-05	2.80435	2.44552e-05	3.90817	1.16285e-06	1.90764	0.00106941	1.14262	0.023683	0.84133	0.0887799	0.0375346	0.967377	-0.106494	0.860705
252114_at	At3g51450	Calcium-dependent phosphotriesterase superfamily protein	Chloroplast	secondary metabolism.misc	2.02986	0.00010305	1.90018	0.000148162	2.37329	1.88415e-05	1.15709	0.00932287	2.61853	3.60943e-06	2.04897	4.38616e-05	2.38717	1.63512e-05	0.920493	0.0214034
261907_at	At1g65060	4-coumarate:CoA ligase 3	Unknown	secondary metabolism.phenylpropanoids	1.76323	0.000135173	2.03851	2.61682e-05	1.3504	0.00105419	1.20437	0.00333763	0.85883	0.0203242	2.04161	1.4606e-05	0.96817	0.0127989	1.15913	0.00227338
258321_at	At3g22840	Chlorophyll A-B binding family protein	Chloroplast	signalling.light	4.67191	0.00028716	4.18437	0.000606458	3.94307	0.000917145	4.26869	0.000640242	2.76125	0.0101491	4.68034	0.000139152	2.75185	0.0135573	4.39735	0.000218454
249425_at	At5g39790	5'-AMP-activated protein kinase-related	Unknown chloroplast	signalling.sugar/nutrient	2.04782	5.33355e-06	1.66479	2.62211e-05	2.01394	4.60769e-06	1.44427	0.000147521	2.32325	5.03463e-07	1.78303	7.29852e-06	2.61173	2.70729e-07	1.86342	5.19936e-06
253104_at	At4g36010	Pathogenesis-related thaumatin superfamily protein	Extracellular	stress.biotic	1.67042	0.0020302	2.39346	6.98615e-05	1.37131	0.00663191	1.56817	0.00336066	4.32542	9.98504e-08	4.74694	2.70813e-08	3.06107	6.18435e-06	3.84618	3.59263e-07
255980_at	At1g33970	P-loop containing nucleoside triphosphate hydrolases superfamily protein	Unknown	stress.biotic	1.57482	0.000217966	1.0571	0.00466376	1.46756	0.00031641	1.01424	0.0071896	2.64712	5.53117e-07	1.80293	2.77049e-05	2.16335	7.59391e-06	1.23189	0.00084836
266464_at	At2g47800	multidrug resistance-associated protein 4	Cell membrane endosome	transport.ABC transporters and multidrug resistance systems	1.97176	2.66419e-06	1.09143	0.000495024	1.77777	5.17932e-06	1.19479	0.00028983	-0.194118	0.534739	-0.140666	0.652301	-0.390729	0.179284	-0.488879	0.0587451
267319_at	At2g34660	multidrug resistance-associated protein 2	Unknown tonoplast	transport.ABC transporters and multidrug resistance systems	1.642	3.49156e-05	0.90103	0.00482778	0.925846	0.00358814	1.03281	0.00207382	1.14669	0.000474857	0.923913	0.00273494	0.750525	0.0161217	0.869321	0.00381733
247001_at	At5g67330	natural resistance associated macrophage protein 4	Cytoplasm tonoplast	transport.metal	1.88867	2.34834e-06	0.978397	0.000746512	1.30794	5.2248e-05	0.8088	0.00398351	0.242007	0.381955	0.223061	0.404162	0.0328052	0.93983	-0.0740649	0.801815
251090_at	At5g01340	Mitochondrial substrate carrier family protein	Mitochondrion	transport.mitochondrial metabolite transporters	1.99402	1.63839e-07	1.8677	2.83612e-07	2.03888	1.43887e-07	0.748755	0.00172305	0.30021	0.162107	0.441471	0.0322283	-0.438539	0.0445772	-0.515091	0.0123382
245671_at	At1g28230	purine permease 1	Chloroplast Secretory pathway	transport.nucleotides	1.71977	1.33666e-06	0.641293	0.0061228	1.10059	6.43089e-05	1.13306	7.15158e-05	1.94701	1.08396e-07	1.7479	2.65829e-07	2.04342	1.25084e-07	1.83434	2.21927e-07
260410_at	At1g69870	nitrate transporter 1.7	Chloroplast unknown	transport.peptides/oligopeptides	2.51316	3.50505e-09	2.51767	3.50322e-09	2.45727	6.35521e-09	1.88545	1.97213e-07	2.35655	4.67299e-09	2.62534	1.45376e-09	1.84084	1.16688e-07	2.25129	1.03631e-08
256244_at	At3g12520	sulfate transporter 4;2	Chloroplast	transport.sulphate	2.16146	6.92264e-06	1.88427	1.87942e-05	1.95989	1.35607e-05	1.20908	0.00135269	0.636679	0.0528957	0.76593	0.0186645	1.31981	0.00052031	0.391026	0.221178
247265_at	At5g64550;At5g64552	[AT5G64550, loricrin-related];[AT5G64552, conserved peptide upstream open reading frame 22]	-	unknown	2.04305	0.000233514	1.85552	0.000440843	1.36226	0.00460976	1.42377	0.00438563	1.46095	0.00217916	1.89309	0.000227442	0.929851	0.0485147	0.932536	0.0327456
255604_at	At4g01080	TRICHOME BIREFRINGENCE-LIKE 26	Unknown	unknown.not assigned	3.71729	3.63216e-05	4.05561	1.17725e-05	3.41067	6.27922e-05	2.15572	0.00394057	2.51772	0.000649057	2.95005	0.000153854	1.94271	0.00694054	0.947036	0.145281
263840_at	At2g36885	unknown protein; FUNCTIONS IN: molecular_function unknown; LOCATED IN: chloroplast; EXPRESSED IN: 22 plant structures; EXPRESSED DURING: 13 growth stages; Has 172 Blast hits to 172 proteins in 58 species: Archae - 0; Bacteria - 116; Metazoa - 0; Fungi - 0	Chloroplast	unknown.not assigned	2.95202	3.50505e-09	2.92943	3.50322e-09	2.34217	1.12539e-07	3.65138	2.93145e-10	1.14963	3.96818e-05	2.33472	1.972e-08	1.46883	5.76754e-06	2.36761	3.06231e-08
263287_at	At2g36145	unknown protein; FUNCTIONS IN: molecular_function unknown; INVOLVED IN: biological_process unknown; LOCATED IN: chloroplast thylakoid membrane, chloroplast stroma, chloroplast; EXPRESSED IN: 19 plant structures; EXPRESSED DURING: 13 growth stages; Has 49	Chloroplast	unknown.not assigned	2.50534	6.08168e-10	1.87017	1.82026e-08	1.30871	1.03237e-06	2.30628	2.34276e-09	1.82392	1.19562e-08	1.74912	1.5771e-08	1.83472	3.08453e-08	1.91406	1.09433e-08
248271_at	At5g53420	CCT motif family protein	Nucleus	unknown.not assigned	2.41195	1.94533e-05	2.37049	1.76473e-05	1.70177	0.000373792	1.71096	0.000478098	1.53824	0.000616107	1.5604	0.000527141	1.07694	0.0127539	0.531918	0.180156
251292_at	At3g61920	unknown protein; FUNCTIONS IN: molecular_function unknown; INVOLVED IN: N-terminal protein myristoylation; LOCATED IN: cellular_component unknown; EXPRESSED IN: shoot, hypocotyl, root, egg cell; BEST Arabidopsis thaliana protein match is: unknown protein	Nucleus	unknown.not assigned	1.77381	3.10458e-05	2.13365	3.74322e-06	0.874898	0.00825664	2.54208	1.08728e-06	3.36278	1.70258e-08	4.11412	1.92541e-09	2.8412	1.78467e-07	4.07166	3.28848e-09
256512_at	At1g33265	Transmembrane proteins 14C	Chloroplast	unknown.not assigned	1.51508	5.0747e-06	1.30208	1.48112e-05	1.24562	2.2572e-05	0.769994	0.002082	0.791816	0.000930749	0.612363	0.006436	0.321242	0.178092	0.55083	0.0113804
264040_at	At2g03730	ACT domain repeat 5	Chloroplast	amino acid metabolism.degradation	-1.55833	9.44548e-06	-1.55117	6.70702e-06	-1.56799	6.58876e-06	-1.36185	3.70932e-05	-1.36801	1.32071e-05	-1.84172	5.06612e-07	-1.50921	8.33157e-06	-1.75532	1.12931e-06
252415_at	At3g47340	glutamine-dependent asparagine synthase 1	Cytoplasm	amino acid metabolism.synthesis	-2.28826	9.51138e-05	-2.07148	0.000184504	-2.00352	0.000243465	-2.87878	1.2244e-05	-2.59222	1.24069e-05	-2.43097	2.37177e-05	-1.92102	0.000366155	-3.18649	1.63473e-06
252971_at	At4g38770	proline-rich protein 4	Unknown	cell wall.cell wall proteins	-1.51434	3.86466e-06	-0.604495	0.00809414	-1.68576	1.01561e-06	-1.24113	2.51521e-05	-0.133354	0.604573	0.707026	0.00178169	0.0186248	0.96096	0.255001	0.222164
254785_at	At4g12730	FASCICLIN-like arabinogalactan 2	Cell membrane	cell wall.cell wall proteins	-1.62975	1.88082e-05	-1.18604	0.00028778	-1.86732	4.1038e-06	-2.23604	9.86467e-07	-0.802766	0.00478323	-0.514444	0.057097	-1.03027	0.000950645	-0.84975	0.0026439
265175_at	At1g23480	cellulose synthase-like A3	Golgi body	cell wall.cellulose synthesis	-1.9125	2.59753e-05	-2.10992	7.22075e-06	-1.64803	7.99313e-05	-2.44573	2.93111e-06	-1.64481	5.02432e-05	-1.77019	2.37724e-05	-1.36034	0.000472676	-1.50159	0.000111353
254221_at	At4g23820	Pectin lyase-like superfamily protein	Unknown	cell wall.degradation	-1.6591	2.74183e-05	-1.47572	6.28815e-05	-1.55465	3.8956e-05	-2.05253	4.5686e-06	-1.34141	9.60308e-05	-1.06829	0.000759649	-0.908033	0.00406141	-0.862441	0.0036294
248622_at	At5g49360	beta-xylosidase 1	Extracellular	cell wall.degradation	-3.56149	3.93547e-06	-2.68213	4.0167e-05	-2.89997	2.04371e-05	-2.2108	0.000333391	-4.60875	9.02547e-08	-3.1308	4.70241e-06	-2.96235	1.51677e-05	-2.62728	2.96376e-05
261825_at	At1g11545	xyloglucan endotransglucosylase/hydrolase 8	Extracellular	cell wall.modification	-1.53638	1.18516e-05	-1.5189	9.62651e-06	-2.26516	2.18063e-07	-2.99434	1.60025e-08	-1.30604	2.44704e-05	-1.40797	1.10892e-05	-1.91582	8.46269e-07	-1.93367	4.76568e-07
247162_at	At5g65730	xyloglucan endotransglucosylase/hydrolase 6	Extracellular	cell wall.modification	-1.58756	0.0010006	-1.56812	0.000937244	-1.51902	0.00112826	-1.76479	0.000440721	-2.83731	1.82668e-06	-2.44758	8.23339e-06	-1.99866	0.000108748	-2.1337	3.36146e-05
252997_at	At4g38400	expansin-like A2	Extracellular	cell wall.modification	-1.62189	2.54606e-05	-1.42557	6.43505e-05	-1.33133	0.000122923	-2.05292	3.2277e-06	-1.6999	6.4652e-06	-1.23678	0.000156029	-1.31307	0.000144748	-1.56615	1.57953e-05
266215_at	At2g06850	xyloglucan endotransglucosylase/hydrolase 4	Extracellular	cell wall.modification	-1.87655	6.0411e-07	-1.29882	1.48752e-05	-1.76157	8.92842e-07	-1.89517	5.69835e-07	-1.50956	1.68896e-06	-1.2012	1.77253e-05	-1.6196	1.52528e-06	-1.27188	1.07358e-05
265443_at	At2g20750	expansin B1	Extracellular	cell wall.modification	-2.69407	0.000881978	-2.15516	0.00430182	-2.94296	0.000328686	-2.90042	0.00050127	-2.04645	0.00455258	-1.09285	0.111927	-2.0047	0.00706629	-2.14759	0.00268274
258764_at	At3g10720	Plant invertase/pectin methylesterase inhibitor superfamily	Extracellular	cell wall.precursor synthesis	-2.7492	1.21539e-07	-1.71075	8.01621e-06	-2.57649	1.81271e-07	-2.21165	1.05007e-06	-2.25858	2.60817e-07	-1.44038	2.52462e-05	-1.68528	9.03599e-06	-1.5906	1.00197e-05
266873_at	At2g44740	cyclin p4;1	Unknown	cell.cycle	-1.57435	9.99737e-05	-1.04057	0.00278735	-1.32441	0.000369527	-1.71946	4.85564e-05	-1.7687	1.47206e-05	-1.13816	0.000918969	-0.891636	0.00838447	-1.40918	0.000125588
251793_at	At3g55580	Regulator of chromosome condensation (RCC1) family protein	Cytoplasm	cell.division	-1.61379	9.89824e-07	-1.52781	1.07684e-06	-1.81615	2.30986e-07	-1.24577	1.24809e-05	-1.26116	3.81135e-06	-0.895688	0.00012174	-1.12592	2.16026e-05	-0.842441	0.000191683
249818_at	At5g23860	tubulin beta 8	Cytoplasm	cell.organisation	-1.53677	7.7116e-06	-1.6702	2.24254e-06	-1.14934	8.69366e-05	-1.39369	2.03906e-05	-0.835147	0.00102248	-1.03304	0.000152338	-0.24826	0.364676	-0.664096	0.00509037
266106_at	At2g45170	AUTOPHAGY 8E	Nucleus	cell.organisation	-1.68741	1.76136e-05	-3.20092	1.82026e-08	-1.59877	2.22708e-05	-1.44222	8.49159e-05	-3.28155	6.97741e-09	-3.80314	1.49426e-09	-2.40446	3.35898e-07	-2.31642	2.87394e-07
249073_at	At5g44020	HAD superfamily, subfamily IIIB acid phosphatase	Extracellular	development.storage proteins	-1.66049	0.0003961	-1.79138	0.000155755	-1.50564	0.000686442	-2.34824	1.74248e-05	-1.6625	0.000196436	-1.63954	0.000219771	-0.897686	0.0275621	-1.26062	0.00185275
253161_at	At4g35770	Rhodanese/Cell cycle control phosphatase superfamily protein	Chloroplast	development.unspecified	-1.77317	0.000199215	-2.05991	3.72458e-05	-1.55416	0.000491387	-2.47477	1.03621e-05	-1.50492	0.00044712	-3.70162	3.86712e-08	-1.54517	0.00054215	-3.87054	4.3704e-08
245668_at	At1g28330	dormancy-associated protein-like 1	Nucleus	development.unspecified	-1.82866	5.52806e-06	-2.0903	9.89171e-07	-1.8756	3.4135e-06	-1.68601	1.27095e-05	-1.26003	8.59867e-05	-1.50998	1.37131e-05	-0.519282	0.0667813	-1.50678	1.50201e-05
258497_at	At3g02380	CONSTANS-like 2	Nucleus	development.unspecified	-1.97	1.34585e-05	-2.40244	1.40173e-06	-2.23435	3.30655e-06	-1.52953	0.00015919	-3.50516	1.24088e-08	-3.27383	2.05876e-08	-3.36109	5.16771e-08	-3.35669	2.88181e-08
256300_at	At1g69490	NAC-like, activated by AP3/PI	Nucleus	development.unspecified	-2.76352	2.19251e-05	-2.57561	3.08817e-05	-2.23422	0.000122182	-1.96391	0.000521086	-2.93738	4.76406e-06	-2.32622	5.12982e-05	-2.90325	9.41371e-06	-2.38197	3.92956e-05
249008_at	At5g44680	DNA glycosylase superfamily protein	Nucleus	DNA.repair	-1.55643	0.0003961	-1.9241	4.22803e-05	-1.648	0.000179289	-1.36014	0.00125365	-1.66739	0.000102791	-1.9992	1.70643e-05	-1.09728	0.00524898	-1.35441	0.000602354
247726_at	At5g59430	telomeric repeat binding protein 1	Nucleus	DNA.synthesis/chromatin structure	-1.77978	5.34384e-06	-1.87707	2.06083e-06	-1.87875	2.52013e-06	-1.66415	1.14339e-05	-1.52199	9.36364e-06	-1.35072	3.13393e-05	-1.50513	1.84199e-05	-1.4145	2.0713e-05
266300_at	At2g01420	Auxin efflux carrier family protein	Unknown	hormone metabolism.auxin	-1.62733	2.57052e-06	-1.8202	4.87391e-07	-1.46931	4.87147e-06	-0.893348	0.000640839	-1.54056	1.42781e-06	-1.72942	3.43554e-07	-1.15475	4.77203e-05	-1.07112	5.52904e-05
259596_at	At1g28130	Auxin-responsive GH3 family protein	Nucleus	hormone metabolism.auxin	-1.90674	6.44213e-06	-1.56792	3.00824e-05	-1.62821	2.19049e-05	-1.21045	0.000456321	-1.91386	2.25038e-06	-1.31571	0.000101944	-1.6219	2.18834e-05	-0.700901	0.0130441
259680_at	At1g77690	like AUX1 3	Cell membrane	hormone metabolism.auxin	-1.95385	0.000305143	-1.81861	0.000457991	-1.80315	0.000462083	-1.7643	0.000748323	-1.32038	0.00419968	-1.49467	0.00154013	-1.04741	0.0245095	-1.49737	0.00134579
259790_s_at	At1g29430;At5g27780	[AT1G29430, SAUR-like auxin-responsive protein family ];[AT5G27780, SAUR-like auxin-responsive protein family ]	-	hormone metabolism.auxin	-2.15554	7.7729e-06	-2.90347	2.99666e-07	-2.71658	6.44624e-07	-1.5644	0.000168878	-0.842784	0.0120195	-2.0941	3.61195e-06	-1.13885	0.00189193	-1.21311	0.000663373
267461_at	At2g33830	Dormancy/auxin associated family protein	Nucleus	hormone metabolism.auxin	-2.18558	0.00180497	-2.18462	0.00151982	-2.22446	0.00123397	-2.13463	0.00223393	-1.82859	0.00432322	-2.03782	0.00180025	-0.814912	0.231757	-1.93068	0.0024221
257506_at	At1g29440	SAUR-like auxin-responsive protein family	Mitochondrion	hormone metabolism.auxin	-2.21338	7.12548e-05	-2.65593	9.01078e-06	-2.60658	1.17646e-05	-1.74173	0.000626234	-0.94705	0.0280568	-1.41347	0.00181751	-1.13491	0.0124688	-1.14567	0.00736943
259783_at	At1g29510	SAUR-like auxin-responsive protein family	Mitochondrion	hormone metabolism.auxin	-2.3202	3.11635e-06	-3.08973	1.44718e-07	-2.80374	3.9206e-07	-2.04978	1.10595e-05	-0.738596	0.0226039	-1.69359	2.53614e-05	-0.846399	0.0128945	-1.21412	0.000523645
259784_at	At1g29450	SAUR-like auxin-responsive protein family	Mitochondrion	hormone metabolism.auxin	-2.51192	6.19491e-06	-2.82478	1.29428e-06	-2.65225	2.85949e-06	-1.78277	0.000163333	-1.87189	4.46389e-05	-2.19416	8.66347e-06	-1.36336	0.00123637	-1.8085	5.88034e-05
259773_at	At1g29500	SAUR-like auxin-responsive protein family	Mitochondrion	hormone metabolism.auxin	-2.80592	3.17482e-06	-3.2858	3.93912e-07	-3.21287	6.44624e-07	-2.02424	7.47978e-05	-1.18491	0.0036014	-2.07954	2.26004e-05	-1.38569	0.00148587	-1.39367	0.000842721
250012_x_at	At5g18060	SAUR-like auxin-responsive protein family	Mitochondrion	hormone metabolism.auxin	-2.84241	5.33355e-06	-2.99386	2.04333e-06	-2.92091	3.21767e-06	-1.66114	0.000739162	-1.14382	0.0075182	-1.87795	0.0001224	-1.10828	0.0122119	-0.877814	0.030086
259331_at	At3g03840	SAUR-like auxin-responsive protein family	Mitochondrion	hormone metabolism.auxin	-3.07038	1.22788e-07	-3.39374	2.47096e-08	-3.10214	1.29664e-07	-2.42427	1.28631e-06	-1.8846	5.66975e-06	-2.30591	5.81756e-07	-1.70861	2.7456e-05	-1.67459	1.98121e-05
253874_at	At4g27450	Aluminium induced protein with YGL and LRDR motifs	Unknown	hormone metabolism.auxin	-3.1907	1.1798e-05	-2.60143	5.94478e-05	-2.91525	2.11458e-05	-2.45919	0.000147349	-3.72974	9.08138e-07	-2.70183	2.41608e-05	-3.09447	1.06917e-05	-2.5604	4.07862e-05
258402_at	At3g15450	Aluminium induced protein with YGL and LRDR motifs	Unknown	hormone metabolism.auxin	-3.45102	1.23124e-07	-1.99006	2.0818e-05	-3.46938	1.29664e-07	-1.88891	4.94563e-05	-4.1657	6.36138e-09	-2.16001	4.74435e-06	-2.83617	5.22368e-07	-1.60743	9.18575e-05
247540_at	At5g61590	Integrase-type DNA-binding superfamily protein	Nucleus	hormone metabolism.ethylene	-2.94869	2.36217e-05	-2.44338	0.000103028	-3.07321	1.28085e-05	-3.08081	1.7135e-05	-2.50852	5.03723e-05	-1.74002	0.00136921	-1.46762	0.00706629	-1.32206	0.00891586
250657_at	At5g07000	sulfotransferase 2B	Unknown	lipid metabolism.exotics	-1.55483	1.07212e-05	-1.56877	6.69937e-06	-1.35131	2.96493e-05	-2.03833	8.46452e-07	-1.30611	2.36769e-05	-0.981599	0.00035953	-1.45447	1.38433e-05	-1.68773	1.89945e-06
261492_at	At1g14290	sphingoid base hydroxylase 2	Secretory pathway	lipid metabolism.exotics	-1.65925	1.1798e-05	-1.08727	0.00046793	-1.64738	1.00188e-05	-1.45229	4.61383e-05	-1.82733	1.67904e-06	-1.07806	0.000314754	-1.33178	7.43625e-05	-1.3332	4.11113e-05
261570_at	At1g01120	3-ketoacyl-CoA synthase 1	Unknown	lipid metabolism.FA	-2.13059	5.81681e-05	-2.92515	1.86539e-06	-1.88688	0.000132363	-2.5884	1.03621e-05	-1.73592	0.000184132	-2.81647	1.26222e-06	-1.33083	0.00264194	-2.15239	2.29985e-05
260957_at	At1g06080	delta 9 desaturase 1	Unknown	lipid metabolism.FA	-3.53573	0.00234813	-3.73176	0.00131344	-3.07239	0.00518158	-4.04415	0.000847824	-1.93734	0.0626275	-2.33344	0.02288	-2.22052	0.0398599	-2.61288	0.0106003
252950_at	At4g38690	PLC-like phosphodiesterases superfamily protein	Extracellular	lipid metabolism.lipid degradation	-2.11595	3.25764e-05	-2.38089	7.47199e-06	-2.2946	1.18359e-05	-1.87329	0.000113456	-2.29716	5.88914e-06	-2.18889	9.55587e-06	-1.35802	0.00135713	-2.25514	7.69114e-06
250561_at	At5g08030	PLC-like phosphodiesterases superfamily protein	Cell membrane	lipid metabolism.lipid degradation	-2.32307	0.000113595	-1.66085	0.0016954	-2.52923	4.0364e-05	-3.18632	7.61523e-06	-2.14018	0.000120492	-1.72097	0.00085015	-2.64427	2.59901e-05	-2.82215	8.18605e-06
255549_at	At4g01950	glycerol-3-phosphate acyltransferase 3	Mitochondrion	lipid metabolism.phospholipid synthesis	-1.54367	0.000171719	-1.79834	3.08817e-05	-1.29569	0.000621376	-2.38986	3.39995e-06	-1.5195	9.73769e-05	-1.89033	1.0868e-05	-1.27596	0.000745717	-2.12088	3.80217e-06
250007_at	At5g18670	beta-amylase 3	Extracellular (chloroplast)	major CHO metabolism.degradation.starch	-1.97476	9.50749e-06	-3.9435	3.50322e-09	-1.76178	2.11496e-05	-1.01209	0.00333763	-4.5723	6.35054e-10	-4.3145	1.02131e-09	-2.81699	1.58075e-07	-3.1916	3.19641e-08
252858_at	At4g39770	Haloacid dehalogenase-like hydrolase (HAD) superfamily protein	Cytoplasm	minor CHO metabolism.trehalose	-1.90998	2.57052e-06	-1.23614	0.000110766	-1.72636	4.92278e-06	-1.2281	0.000169083	-2.03595	4.38847e-07	-0.827069	0.00236224	-1.26269	9.47963e-05	-0.78126	0.00323513
266072_at	At2g18700	trehalose phosphatase/synthase 11	Nucleus	minor CHO metabolism.trehalose	-2.22943	0.000210342	-2.34619	9.98754e-05	-1.59551	0.00261842	-1.48949	0.00547298	-3.52515	1.01592e-06	-2.57144	2.49172e-05	-2.45	7.08012e-05	-2.00319	0.000250326
264339_at	At1g70290	trehalose-6-phosphatase synthase S8	Nucleus	minor CHO metabolism.trehalose	-2.56355	2.26035e-06	-4.31408	3.86113e-09	-2.22726	5.87605e-06	-2.91658	5.95013e-07	-3.87523	8.41623e-09	-4.48456	1.92541e-09	-2.48646	1.70084e-06	-3.01031	1.56664e-07
245637_at	At1g25230	Calcineurin-like metallo-phosphoesterase superfamily protein	Extracellular	misc.acid and other phosphatases	-2.74992	1.72502e-05	-3.17927	2.95067e-06	-2.71926	1.49855e-05	-2.93188	1.0868e-05	-3.254	1.22796e-06	-3.30666	8.85926e-07	-2.28888	7.65542e-05	-2.86093	5.07043e-06
254609_at	At4g18970	GDSL-like Lipase/Acylhydrolase superfamily protein	Extracellular	misc.GDSL-motif lipase	-1.59936	3.10718e-05	-1.63263	1.9388e-05	-1.82256	6.96065e-06	-1.14475	0.000677057	-0.97707	0.00134785	-0.71422	0.0123387	-0.731564	0.0148766	-0.570947	0.037867
259375_at	At3g16370	GDSL-like Lipase/Acylhydrolase superfamily protein	Extracellular	misc.GDSL-motif lipase	-1.60791	0.000172742	-1.72299	6.98615e-05	-1.59493	0.000145517	-1.31462	0.00104108	-1.0794	0.0028306	-0.915224	0.00867807	-0.639351	0.0772196	-0.613099	0.0641931
251746_at	At3g56060	Glucose-methanol-choline (GMC) oxidoreductase family protein	Unknown	misc.nitrilases	-2.37647	7.80748e-05	-2.69266	1.80859e-05	-2.45659	4.31497e-05	-1.72465	0.00131799	-1.95357	0.000233494	-2.0951	0.00012174	-0.966427	0.0469717	-1.38264	0.00354553
253332_at	At4g33420	Peroxidase superfamily protein	Extracellular	misc.oxygenases/peroxidases	-2.57418	2.64704e-05	-2.56145	2.0818e-05	-1.57094	0.00160303	-2.73649	1.65918e-05	-2.7275	6.07662e-06	-2.86923	3.42356e-06	-2.72579	1.08451e-05	-2.62957	9.7019e-06
266123_at	At2g45180	Bifunctional inhibitor/lipid-transfer protein/seed storage 2S albumin superfamily protein	Extracellular	misc.protease inhibitor/seed storage/lipid transfer protein	-1.63945	5.33355e-06	-1.89722	8.02251e-07	-1.12855	0.000131986	-1.40147	2.48977e-05	-0.613714	0.0122002	-0.593128	0.0138864	-0.314486	0.238843	-0.194655	0.427578
248683_at	At5g48490	Bifunctional inhibitor/lipid-transfer protein/seed storage 2S albumin superfamily protein	Extracellular	misc.protease inhibitor/seed storage/lipid transfer protein	-2.98418	4.83348e-05	-4.04695	1.74e-06	-3.13889	2.22457e-05	-3.14692	3.22321e-05	-3.86553	1.44479e-06	-4.29302	3.88013e-07	-3.19719	1.77069e-05	-3.64066	2.97403e-06
252167_at	At3g50560	NAD(P)-binding Rossmann-fold superfamily protein	Unknown	misc.short chain dehydrogenase/reductase (SDR)	-2.02356	8.99628e-06	-2.59899	4.8542e-07	-2.32843	1.83568e-06	-1.44613	0.000215282	-2.20304	1.38485e-06	-2.14094	1.64826e-06	-1.60013	6.24877e-05	-1.71934	1.80066e-05
264529_at	At1g30820	CTP synthase family protein	Cytoplasm	nucleotide metabolism.synthesis	-2.10634	2.16731e-06	-0.886976	0.00359773	-2.29577	6.48672e-07	-0.924342	0.00314401	-1.16455	0.000251153	0.0603517	0.865788	-0.969889	0.00179559	0.438506	0.103422
256098_at	At1g13700	6-phosphogluconolactonase 1	Chloroplast	OPP	-2.01117	7.46196e-06	-1.16576	0.000865531	-1.83339	1.37006e-05	-1.59159	7.40013e-05	-2.50751	2.80507e-07	-1.39143	0.000112199	-2.34112	1.01673e-06	-1.84929	6.97727e-06
267265_at	At2g22980	serine carboxypeptidase-like 13	Extracellular	protein.degradation.serine protease	-1.72627	0.000447752	-2.59596	7.22075e-06	-2.03291	7.8441e-05	-1.88834	0.000216202	-2.31888	1.26637e-05	-2.87843	1.21373e-06	-0.246889	0.658043	-1.54569	0.00053786
249059_at	At5g44530	Subtilase family protein	Extracellular	protein.degradation.subtilases	-2.16401	6.96478e-05	-2.55517	1.0362e-05	-2.53738	1.18359e-05	-2.0555	0.000123192	-1.88494	0.000118008	-2.45427	8.25498e-06	-1.73817	0.00039382	-2.00887	6.02986e-05
248177_at	At5g54630	zinc finger protein-related	Nucleus	protein.degradation.ubiquitin	-1.56261	2.98708e-05	-2.23198	6.23246e-07	-1.55808	2.33453e-05	-1.18893	0.000391936	-1.40027	3.87365e-05	-1.38721	4.22274e-05	-0.98142	0.00150661	-0.538926	0.0437036
260770_at	At1g49200	RING/U-box superfamily protein	Unknown	protein.degradation.ubiquitin	-1.70984	0.000131493	-1.55372	0.000252908	-1.56871	0.000223101	-1.15085	0.0036264	-2.62716	7.89676e-07	-1.8319	3.10645e-05	-2.07419	1.5557e-05	-1.76805	4.34396e-05
256914_at	At3g23880	F-box and associated interaction domains-containing protein	Nucleus	protein.degradation.ubiquitin	-1.73517	2.04436e-05	-3.06061	5.62149e-08	-2.00158	4.16767e-06	-1.18263	0.000703815	-2.77507	6.67948e-08	-2.75253	5.15459e-08	-0.99574	0.0022347	-1.87331	4.23785e-06
261265_at	At1g26800	RING/U-box superfamily protein	Nucleus	protein.degradation.ubiquitin	-2.04863	5.33355e-06	-1.70117	2.15932e-05	-1.23915	0.0004032	-1.36795	0.000233049	-1.87473	4.51702e-06	-1.55815	2.92679e-05	-1.38714	0.000152718	-1.13524	0.000516999
245264_at	At4g17245	RING/U-box superfamily protein	Unknown	protein.degradation.ubiquitin	-2.47083	6.31482e-05	-3.20296	3.65589e-06	-2.12814	0.000183928	-1.77902	0.00116313	-3.76262	3.67814e-07	-3.46642	7.11413e-07	-1.9805	0.000366155	-2.39891	3.63295e-05
267238_at	At2g44130	Galactose oxidase/kelch repeat superfamily protein	Nucleus	protein.degradation.ubiquitin	-2.5383	9.50749e-06	-2.06586	4.77678e-05	-1.84362	0.000140671	-1.85637	0.000184345	-2.18098	1.69014e-05	-0.658094	0.0924406	-1.08585	0.00995289	0.0899956	0.850861
249862_at	At5g22920	CHY-type/CTCHY-type/RING-type Zinc finger protein	Nucleus	protein.degradation.ubiquitin	-3.01924	1.32386e-06	-2.79457	1.66819e-06	-2.76137	2.31577e-06	-2.41849	1.14339e-05	-4.01701	1.99462e-08	-3.31507	1.23461e-07	-2.15834	2.14853e-05	-1.48823	0.000393902
262986_at	At1g23390	Kelch repeat-containing F-box family protein	Nucleus	protein.degradation.ubiquitin	-3.74803	1.60576e-07	-5.04902	3.50322e-09	-2.90464	1.71098e-06	-2.60464	7.61523e-06	-4.76899	4.67299e-09	-5.48638	1.02131e-09	-2.13007	3.08076e-05	-2.56505	2.94205e-06
246028_at	At5g21170	5'-AMP-activated protein kinase beta-2 subunit protein	Cytoplasm	protein.postranslational modification	-1.51615	0.00223622	-1.36498	0.00428653	-1.55065	0.00148361	-1.30753	0.00665947	-3.03232	1.62489e-06	-2.03205	9.59401e-05	-2.3669	3.63528e-05	-2.07416	7.28431e-05
251059_at	At5g01810	CBL-interacting protein kinase 15	Cell membrane	protein.postranslational modification	-1.63129	1.1798e-05	-1.28081	8.4453e-05	-1.63849	8.72941e-06	-2.27105	5.25813e-07	-2.01586	5.17237e-07	-1.97517	5.10578e-07	-2.47953	1.16688e-07	-2.90152	1.36374e-08
245657_at	At1g56720	Protein kinase superfamily protein	Unknown	protein.postranslational modification	-1.8001	2.54368e-06	-2.1252	2.99666e-07	-2.47476	1.13841e-07	-1.86039	1.63952e-06	-2.12804	1.3616e-07	-2.01278	1.96001e-07	-1.75366	1.79072e-06	-1.32886	1.76713e-05
257650_at	At3g16800	Protein phosphatase 2C family protein	Cytoplasm	protein.postranslational modification	-1.92889	5.33355e-06	-1.94022	3.239e-06	-1.72411	1.16434e-05	-1.36347	0.000147463	-1.90108	2.09266e-06	-2.42286	1.46942e-07	-2.18691	9.12032e-07	-2.16763	6.03795e-07
250408_at	At5g10930	CBL-interacting protein kinase 5	Cell membrane	protein.postranslational modification	-1.93204	3.60981e-05	-2.83136	5.93265e-07	-1.03327	0.00532342	-1.31645	0.00115164	-2.83783	2.9869e-07	-3.39246	3.49793e-08	-1.71061	9.00191e-05	-2.88979	2.62009e-07
251017_at	At5g02760	Protein phosphatase 2C family protein	Nucleus	protein.postranslational modification	-2.16395	2.51962e-05	-2.56075	3.51306e-06	-2.33839	9.59222e-06	-1.82129	0.000141239	-2.41334	3.41105e-06	-2.36385	3.96705e-06	-2.14454	2.00184e-05	-1.45884	0.00041795
264238_at	At1g54740	Protein of unknown function (DUF3049)	Nucleus	protein.synthesis	-1.87914	5.33355e-06	-2.35156	3.63555e-07	-1.82968	5.15961e-06	-1.50652	4.65519e-05	-2.22935	3.24852e-07	-1.82371	2.37894e-06	-1.47023	4.0718e-05	-1.26114	9.84546e-05
261395_at	At1g79700	Integrase-type DNA-binding superfamily protein	Nucleus	RNA.regulation of transcription.AP2/EREBP	-2.57843	1.1798e-05	-1.55134	0.000968185	-2.43273	1.62576e-05	-1.95748	0.000169083	-3.01912	9.13524e-07	-1.76861	0.000193996	-2.85377	2.88182e-06	-1.76895	0.000174574
260037_at	At1g68840	related to ABI3/VP1 2	Nucleus	RNA.regulation of transcription.AP2/EREBP	-2.70075	6.1233e-05	-3.04468	1.44463e-05	-3.35647	5.82185e-06	-2.77331	4.99775e-05	-3.84075	7.06668e-07	-3.67672	9.74227e-07	-4.21495	4.73151e-07	-3.75255	1.02504e-06
252374_at	At3g48100	response regulator 5	Nucleus	RNA.regulation of transcription.ARR	-2.13612	3.29091e-05	-1.98407	4.89192e-05	-2.18885	2.05428e-05	-2.92398	1.685e-06	-1.47391	0.000497104	-1.50363	0.000408637	-1.24839	0.0028505	-1.53627	0.000305233
257769_at	At3g23050	indole-3-acetic acid 7	Nucleus	RNA.regulation of transcription.Aux/IAA family	-1.57556	2.57052e-06	-1.19251	2.44552e-05	-1.54499	2.31577e-06	-0.842684	0.00078554	-1.06434	4.47163e-05	-0.910645	0.000197612	-0.924712	0.000273531	-0.927278	0.000151718
263656_at	At1g04240	AUX/IAA transcriptional regulator family protein	Nucleus	RNA.regulation of transcription.Aux/IAA family	-1.60708	7.29152e-05	-1.53153	8.40983e-05	-1.82434	1.74536e-05	-1.5738	9.58999e-05	-0.722735	0.0216416	-1.00761	0.00214335	-0.716711	0.0283833	-1.12437	0.000783559
260152_at	At1g52830	indole-3-acetic acid 6	Nucleus	RNA.regulation of transcription.Aux/IAA family	-1.69126	0.000303914	-2.16092	2.27449e-05	-1.88597	8.3011e-05	-1.8687	0.000134599	-0.826596	0.0321331	-1.62335	0.000212936	-0.657783	0.105336	-1.39001	0.000745324
245593_at	At4g14550	indole-3-acetic acid inducible 14	Nucleus	RNA.regulation of transcription.Aux/IAA family	-2.01093	0.000162747	-2.35422	2.84419e-05	-1.84691	0.000275583	-1.44511	0.00269002	-1.51647	0.00104305	-1.58784	0.00068951	-0.362046	0.494021	-0.937366	0.0243103
257766_at	At3g23030	indole-3-acetic acid inducible 2	Nucleus	RNA.regulation of transcription.Aux/IAA family	-2.08562	1.53665e-06	-1.97206	1.57839e-06	-1.35955	6.14105e-05	-0.958945	0.00169958	-1.28558	6.34336e-05	-1.22868	9.84273e-05	-0.599318	0.0318354	-0.836468	0.002395
265342_at	At2g18300	basic helix-loop-helix (bHLH) DNA-binding superfamily protein	Nucleus	RNA.regulation of transcription.bHLH	-2.77958	1.82234e-05	-3.43523	1.61366e-06	-2.37387	6.19451e-05	-2.10418	0.000253369	-2.37896	3.59905e-05	-2.64856	1.1662e-05	-1.30671	0.00855418	-1.4632	0.00238129
265877_at	At2g42380	Basic-leucine zipper (bZIP) transcription factor family protein	Nucleus	RNA.regulation of transcription.bZIP	-1.55845	0.000426637	-1.18559	0.00322861	-1.72126	0.00013361	-1.56169	0.000439194	-1.20834	0.00197629	-0.820826	0.0244839	-1.24187	0.00224594	-0.716593	0.0438426
251575_at	At3g58120	Basic-leucine zipper (bZIP) transcription factor family protein	Nucleus	RNA.regulation of transcription.bZIP	-2.7171	0.00010305	-2.66953	9.1371e-05	-2.60935	0.000115753	-3.66028	7.62781e-06	-2.45365	0.000128661	-2.10983	0.000503142	-2.16071	0.00064103	-1.88598	0.00116883
266824_at	At2g22800	Homeobox-leucine zipper protein family	Nucleus	RNA.regulation of transcription.HB	-1.69882	6.76773e-07	-1.8053	2.9764e-07	-1.45721	2.52013e-06	-0.870413	0.000399484	-2.1343	2.06683e-08	-1.64251	2.49904e-07	-1.36578	3.85143e-06	-1.18473	9.87904e-06
245362_at	At4g17460	Homeobox-leucine zipper protein 4 (HB-4) / HD-ZIP protein	Nucleus	RNA.regulation of transcription.HB	-2.77367	6.65298e-07	-2.37573	2.04196e-06	-2.46864	1.71098e-06	-1.37789	0.000507548	-2.02707	5.44982e-06	-2.26667	1.56388e-06	-1.95769	1.38433e-05	-2.12062	3.84682e-06
255298_at	At4g04840	methionine sulfoxide reductase B6	Unknown	RNA.regulation of transcription.misc	-1.60362	0.000136013	-1.2366	0.00108583	-1.20532	0.00123779	-0.96688	0.00796903	0.584773	0.0827812	1.08108	0.00212057	1.33879	0.000553448	0.915749	0.00629267
262166_at	At1g74840	Homeodomain-like superfamily protein	Nucleus	RNA.regulation of transcription.MYB/MYB related	-1.5202	6.59193e-07	-1.55723	3.2631e-07	-1.54393	4.13389e-07	-1.2243	6.37719e-06	-1.88117	2.12507e-08	-1.5092	1.79239e-07	-1.22663	3.31787e-06	-1.44869	3.5463e-07
264210_at	At1g22640	myb domain protein 3	Nucleus	RNA.regulation of transcription.MYB/MYB related	-1.63239	4.02717e-05	-1.92769	5.80864e-06	-1.54033	5.3023e-05	-0.917053	0.00523085	-1.1986	0.000342337	-1.62729	1.76216e-05	-1.02349	0.00194444	-1.13913	0.000471657
259822_at	At1g66230	myb domain protein 20	Nucleus	RNA.regulation of transcription.MYB/MYB related	-1.66634	1.1798e-05	-2.51743	1.75415e-07	-1.49839	2.40189e-05	-1.01605	0.00106792	-2.32487	1.49668e-07	-2.91647	1.17619e-08	-1.56693	1.49248e-05	-1.95377	1.00321e-06
266719_at	At2g46830	circadian clock associated 1	Nucleus	RNA.regulation of transcription.MYB/MYB related	-1.7321	1.11365e-06	-1.94266	2.56732e-07	-1.85415	4.13389e-07	-1.00019	0.000200118	-2.515	6.97741e-09	-2.23399	1.84393e-08	-2.38147	3.08453e-08	-2.06188	7.52706e-08
261569_at	At1g01060	Homeodomain-like superfamily protein	Nucleus	RNA.regulation of transcription.MYB/MYB related	-1.9421	5.0577e-05	-2.41821	4.3345e-06	-2.34241	6.44467e-06	-2.25222	1.30847e-05	-5.56127	5.93384e-10	-5.08266	1.02131e-09	-6.09595	4.00524e-10	-5.58972	8.36771e-10
250099_at	At5g17300	Homeodomain-like superfamily protein	Nucleus	RNA.regulation of transcription.MYB/MYB related	-3.69747	9.6408e-09	-4.88923	3.10018e-10	-2.67564	3.89011e-07	-3.05052	1.52838e-07	-5.42306	1.69183e-10	-5.08108	4.59566e-10	-4.74526	5.059e-10	-4.55841	9.75586e-10
249415_at	At5g39660	cycling DOF factor 2	Nucleus	RNA.regulation of transcription.zink finger/related	-1.84012	1.51966e-05	-1.80525	1.36987e-05	-1.62098	3.89176e-05	-1.32135	0.000346539	-2.5891	1.85121e-07	-1.83626	6.07024e-06	-2.54988	3.79414e-07	-1.84036	6.61322e-06
266656_at	At2g25900	Zinc finger C-x8-C-x5-C-x3-H type family protein	Nucleus	RNA.regulation of transcription.zink finger/related	-2.56558	1.89941e-05	-3.18533	1.61861e-06	-2.49379	1.96418e-05	-2.63921	1.60227e-05	-3.88962	1.04889e-07	-3.63485	1.78348e-07	-2.79789	5.65172e-06	-3.47358	3.63833e-07
266715_at	At2g46780	RNA-binding (RRM/RBD/RNP motifs) family protein	Nucleus	RNA.RNA binding	-1.60617	1.89941e-05	-1.10726	0.000469687	-1.57385	1.81269e-05	-1.73111	1.09172e-05	-1.69921	4.32525e-06	-0.925237	0.001383	-1.59263	1.48619e-05	-1.08026	0.000331595
255962_at	At1g22330	RNA-binding (RRM/RBD/RNP motifs) family protein	Nucleus	RNA.RNA binding	-2.05627	6.96478e-05	-1.8862	0.000113561	-2.53739	7.12013e-06	-2.21309	3.82703e-05	-1.89393	6.90189e-05	-1.65132	0.000246429	-1.56023	0.000643592	-1.50943	0.000491176
259149_at	At3g10340	phenylalanine ammonia-lyase 4	Cytoplasm	secondary metabolism.phenylpropanoids	-2.70208	6.38292e-06	-2.46058	1.12184e-05	-2.51059	1.01001e-05	-2.04255	9.75541e-05	-2.06557	3.67572e-05	-2.03306	4.25301e-05	-1.60516	0.000611936	-1.5415	0.000499734
262412_at	At1g34760	general regulatory factor 11	Cytoplasm	signalling.14-3-3 proteins	-2.32878	5.33355e-06	-2.18695	6.47453e-06	-2.89705	4.61856e-07	-2.69948	1.19553e-06	-2.94458	1.66928e-07	-2.46451	8.73622e-07	-2.87345	3.79414e-07	-3.18121	9.22764e-08
245574_at	At4g14750	IQ-domain 19	Nucleus	signalling.calcium	-1.66675	2.55627e-07	-1.19003	5.53674e-06	-1.32413	2.31577e-06	-1.86351	1.18503e-07	-1.16341	3.70026e-06	-1.39349	4.78095e-07	-0.934315	6.08413e-05	-1.324	1.10591e-06
266447_at	At2g43290	Calcium-binding EF-hand family protein	Extracellular	signalling.calcium	-2.2571	5.33355e-06	-2.65849	6.62325e-07	-1.4936	0.000184543	-2.93794	4.39602e-07	-2.1815	2.59939e-06	-2.22288	2.01195e-06	-1.98579	1.21578e-05	-2.72124	2.87394e-07
256785_at	At3g13720	PRA1 (Prenylated rab acceptor) family protein	Chloroplast	signalling.G-proteins	-1.70961	4.2505e-06	-1.68017	3.1747e-06	-1.60239	5.5754e-06	-1.5511	1.14654e-05	-1.77641	9.74095e-07	-1.43631	8.27458e-06	-1.39016	2.06251e-05	-1.76377	1.14559e-06
266324_at	At2g46710	Rho GTPase activating protein with PAK-box/P21-Rho-binding domain	Cytoplasm	signalling.G-proteins	-1.92534	5.44017e-05	-2.28755	7.22075e-06	-2.04901	2.23013e-05	-1.64025	0.000246027	-1.62397	0.000123379	-1.85429	3.3359e-05	-1.42221	0.000648251	-1.42544	0.000367019
257964_at	At3g19850	Phototropic-responsive NPH3 family protein	Cell membrane	signalling.light	-1.72728	1.37777e-05	-1.87272	4.53059e-06	-1.94916	3.52927e-06	-1.29319	0.000223054	-2.68607	5.77356e-08	-2.50202	1.00432e-07	-2.52236	1.94724e-07	-1.80026	3.9873e-06
267517_at	At2g30520	Phototropic-responsive NPH3 family protein	Cell membrane	signalling.light	-1.74791	2.17312e-07	-2.89089	4.53579e-10	-1.33753	2.76586e-06	-2.19609	2.58568e-08	-2.21695	6.85994e-09	-2.85624	5.02414e-10	-1.57254	3.96334e-07	-1.77998	7.96323e-08
261480_at	At1g14280	phytochrome kinase substrate 2	Chloroplast	signalling.light	-1.87255	2.03265e-07	-2.0077	8.22454e-08	-1.86447	2.0064e-07	-1.28902	1.03433e-05	-1.66279	2.43766e-07	-1.87509	4.82484e-08	-1.58331	6.96001e-07	-1.89556	7.96323e-08
250478_at	At5g10250	Phototropic-responsive NPH3 family protein	Cell membrane	signalling.light	-2.77674	1.73219e-06	-2.18011	1.12183e-05	-2.94158	6.76703e-07	-2.45021	6.28483e-06	-2.9604	2.65322e-07	-2.35993	2.52486e-06	-1.74385	9.80371e-05	-2.60802	1.10218e-06
259417_at	At1g02340	basic helix-loop-helix (bHLH) DNA-binding superfamily protein	Nucleus	signalling.light	-3.59598	1.23124e-07	-4.29284	1.11961e-08	-3.3677	2.14566e-07	-2.75724	2.00196e-06	-2.73707	6.80425e-07	-3.19755	1.15811e-07	-1.6341	0.000205443	-2.27335	5.11337e-06
260603_at	At1g55960	Polyketide cyclase/dehydrase and lipid transport superfamily protein	Unknown	signalling.lipids	-1.96723	2.59753e-05	-2.95772	3.2631e-07	-1.75595	5.98856e-05	-1.58725	0.000207808	-3.43469	3.53049e-08	-3.07309	8.98784e-08	-2.14575	7.80396e-06	-2.96456	1.77801e-07
254924_at	At4g11330	MAP kinase 5	Nucleus	signalling.MAP kinases	-1.55748	1.76136e-05	-2.10715	6.11099e-07	-1.43281	2.96472e-05	-1.20862	0.00020053	-1.18661	0.00010761	-1.44625	1.48855e-05	-0.724336	0.00900794	-1.14469	0.00013732
254492_at	At4g20260	plasma-membrane associated cation-binding protein 1	Unknown	signalling.phosphinositides	-1.62468	7.07954e-05	-1.76745	2.30855e-05	-1.06296	0.00205686	-2.21929	4.55278e-06	-1.68779	2.12486e-05	-1.67639	2.24719e-05	-0.83604	0.012122	-1.22968	0.000388833
256516_at	At1g66150	transmembrane kinase 1	Cell membrane	signalling.receptor kinases	-1.58116	1.37777e-05	-1.69992	4.99484e-06	-1.6337	8.08997e-06	-1.33394	7.82024e-05	-1.43705	1.51191e-05	-1.71242	2.2721e-06	-1.07281	0.000401521	-1.07029	0.000234964
267550_at	At2g32800	protein kinase family protein	Nucleus	signalling.receptor kinases	-2.02602	6.25671e-06	-2.00186	4.77252e-06	-1.80887	1.39795e-05	-1.45628	0.000149509	-1.73534	1.11022e-05	-1.91528	3.73964e-06	-1.35424	0.000207781	-1.14752	0.000514054
263799_at	At2g24550	unknown protein; BEST Arabidopsis thaliana protein match is: unknown protein (TAIR:AT4G31510.1); Has 219 Blast hits to 219 proteins in 33 species: Archae - 0; Bacteria - 0; Metazoa - 16; Fungi - 2; Plants - 184; Viruses - 0; Other Eukaryotes - 17 (source:	Nucleus	stress.abiotic	-1.86105	2.04436e-05	-1.93714	1.02659e-05	-1.01202	0.00311189	-1.6157	8.53141e-05	-2.9592	6.93745e-08	-2.05975	2.73393e-06	-1.87072	1.39237e-05	-2.2251	1.45996e-06
252906_at	At4g39640	gamma-glutamyl transpeptidase 1	Extracellular	stress.abiotic	-2.11573	6.65298e-07	-1.67442	4.53116e-06	-1.78484	2.85949e-06	-1.14459	0.000245779	-1.81147	1.08176e-06	-1.25455	4.5837e-05	-0.844159	0.00238308	-0.920039	0.000705854
258751_at	At3g05890	Low temperature and salt responsive protein family	Unknown	stress.abiotic.drought/salt	-1.78358	0.00174214	-1.95714	0.000697499	-2.41705	9.96886e-05	-2.66454	5.81879e-05	-0.125643	0.856658	0.153277	0.804858	-0.667436	0.227043	0.034473	0.955273
245176_at	At2g47440	Tetratricopeptide repeat (TPR)-like superfamily protein	Nucleus	stress.abiotic.heat	-1.88293	7.9331e-06	-1.44435	7.02505e-05	-1.64713	2.13117e-05	-2.4623	5.95013e-07	-2.28166	4.12454e-07	-1.7391	6.41159e-06	-2.20325	1.04045e-06	-2.4961	1.77801e-07
259570_at	At1g20440	cold-regulated 47	Nucleus	stress.abiotic.misc	-1.84201	2.771e-05	-2.12676	5.00977e-06	-1.03048	0.00320113	-1.9905	1.43502e-05	-1.01261	0.00286122	-1.12922	0.00115609	0.0390956	0.943696	-0.747087	0.0182404
254024_at	At4g25780	CAP (Cysteine-rich secretory proteins, Antigen 5, and Pathogenesis-related 1 protein) superfamily protein	Extracellular	stress.biotic	-1.81646	2.83015e-05	-1.77681	2.61682e-05	-1.97521	1.02806e-05	-1.31287	0.000576369	-0.536681	0.0968769	-0.347488	0.29061	-0.0011074	0.99877	-0.236343	0.473159
249645_at	At5g36910	thionin 2.2	Extracellular	stress.biotic.receptors	-3.48298	1.60576e-07	-2.14667	1.47329e-05	-3.62174	1.29664e-07	-1.40379	0.000944226	-0.532657	0.152499	-0.268645	0.498617	0.118679	0.833819	0.14438	0.721269
251133_at	At5g01240	like AUXIN RESISTANT 1	Cell membrane	transport.amino acids	-1.52619	1.85272e-05	-0.959561	0.000987536	-1.54576	1.29159e-05	-1.38579	4.94563e-05	-0.905753	0.0010769	-0.320774	0.215853	-0.527574	0.0492075	-0.628945	0.0127508
258054_at	At3g16240	delta tonoplast integral protein	Cytoplasm tonoplast	transport.Major Intrinsic Proteins	-1.61779	9.36781e-05	-1.34393	0.000395133	-1.38125	0.000298972	-1.52691	0.000169186	-1.07153	0.0017925	-0.942379	0.00451538	-0.654824	0.0524	-0.675336	0.0309296
259431_at	At1g01620	plasma membrane intrinsic protein 1C	Cell membrane	transport.Major Intrinsic Proteins	-1.63011	9.66888e-05	-1.76416	3.35339e-05	-1.63335	7.2741e-05	-1.36764	0.000486597	-1.69332	3.09943e-05	-1.88099	1.02732e-05	-1.44809	0.000223169	-1.51489	8.54258e-05
254239_at	At4g23400	plasma membrane intrinsic protein 1;5	Cell membrane	transport.Major Intrinsic Proteins	-1.98201	1.18712e-05	-2.06607	5.68179e-06	-2.02817	7.42866e-06	-1.64503	7.77338e-05	-1.71863	2.00838e-05	-1.12317	0.0010553	-0.981946	0.00442403	-1.19124	0.000566559
261926_at	At1g22530	PATELLIN 2	Unknown plasma membrane	transport.misc	-2.46656	0.000151075	-1.80374	0.00180776	-1.7472	0.00216506	-3.40684	8.92885e-06	-1.33275	0.0117575	-1.084	0.0346515	-1.31855	0.0162712	-1.27992	0.0125264
259803_at	At1g72150	PATELLIN 1	Nucleus plasma membrane	transport.misc	-2.8401	2.21046e-07	-2.94893	1.44718e-07	-2.39626	1.16285e-06	-2.75292	3.99792e-07	-1.91123	4.70529e-06	-2.40667	3.46697e-07	-1.05918	0.00189964	-1.46445	6.55004e-05
245866_s_at	At1g57990;At1g57980	[AT1G57990, purine permease 18];[AT1G57980, Nucleotide-sugar transporter family protein]	plasma membrane	transport.nucleotides	-3.18181	2.24536e-07	-3.04371	2.99666e-07	-2.15723	9.22858e-06	-3.56779	1.16919e-07	-2.51857	9.29753e-07	-2.55835	6.43415e-07	-2.28543	4.47299e-06	-2.64181	6.10694e-07
251882_at	At3g54140	peptide transporter 1	Cell membrane	transport.peptides/oligopeptides	-1.67368	6.85954e-07	-1.17988	1.54277e-05	-1.45176	2.31577e-06	-1.10245	4.41317e-05	-0.691775	0.00131094	-0.673681	0.00158406	-0.539617	0.011252	-0.589787	0.0038411
259839_at	At1g52190	Major facilitator superfamily protein	Cell membrane	transport.peptides/oligopeptides	-2.53628	7.70622e-06	-2.51336	5.70626e-06	-2.54708	5.40131e-06	-2.27309	2.27918e-05	-1.68255	0.000169865	-2.25199	9.28351e-06	-1.49491	0.0007531	-1.71611	0.000128946
255812_at	At4g10310	high-affinity K+ transporter 1	Mitochondrion	transport.unspecified anions/cations	-1.92624	1.1798e-05	-1.71651	2.55421e-05	-1.6322	4.23651e-05	-1.09526	0.00183285	-1.49426	5.96336e-05	-1.13682	0.000728339	-1.20445	0.000679541	-0.797411	0.00914674
262456_at	At1g11260	sugar transporter 1	Cytoplasm plasmamembrane	transporter.sugars	-1.94226	2.82197e-05	-2.82032	4.87391e-07	-2.01622	1.59433e-05	-2.07397	1.68214e-05	-1.58719	8.94667e-05	-2.13861	4.18584e-06	-1.5448	0.000188796	-1.44375	0.000197024
258736_at	At3g05900	neurofilament protein-related	Nucleus	unknown	-1.84586	2.59753e-05	-1.95468	1.11993e-05	-2.0928	6.11715e-06	-1.61473	0.000101596	-2.03625	3.97372e-06	-2.21293	1.51136e-06	-1.20414	0.000981723	-1.45037	0.000111081
252529_at	At3g46490	2-oxoglutarate (2OG) and Fe(II)-dependent oxygenase superfamily protein	Cytoplasm	unknown	-1.91295	9.07795e-05	-1.88806	7.42582e-05	-1.86601	8.38361e-05	-1.79015	0.000177121	-0.543225	0.164976	-0.581748	0.122573	-0.0892382	0.884849	-0.218406	0.589139
266363_at	At2g41250	Haloacid dehalogenase-like hydrolase (HAD) superfamily protein	Unknown	unknown	-2.18036	9.7404e-05	-4.29146	1.12361e-07	-1.37941	0.0034317	-1.78059	0.000620398	-5.09184	6.97741e-09	-5.56971	2.67383e-09	-3.27623	1.25048e-06	-3.9596	1.17635e-07
256021_at	At1g58270	TRAF-like family protein	Unknown	unknown	-2.44895	0.000344574	-2.74384	9.25729e-05	-1.69907	0.00477808	-2.95127	6.97249e-05	-2.05366	0.000840516	-1.90899	0.00150556	-1.17235	0.0472838	-1.32767	0.0165465
265724_at	At2g32100	ovate family protein 16	Unknown	unknown	-2.61712	5.0747e-06	-3.44016	2.56732e-07	-2.56076	4.54982e-06	-1.94677	8.42556e-05	-2.51861	2.45465e-06	-3.22216	1.65635e-07	-1.56088	0.000447973	-2.32088	6.31917e-06
265511_at	At2g05540	Glycine-rich protein family	Extracellular	unknown.glycine rich proteins	-4.95691	6.08168e-10	-3.67295	1.82026e-08	-4.2353	5.25315e-09	-2.65991	9.54493e-07	-2.63281	3.17246e-07	-3.12281	3.91573e-08	-2.00268	9.25697e-06	-2.53169	5.24216e-07
264990_at	At1g27210	ARM repeat superfamily protein	Chloroplast	unknown.not assigned	-1.54805	0.000767179	-1.72341	0.000246161	-1.60222	0.000444647	-1.30777	0.00298592	-1.38805	0.00106634	-1.86135	7.31683e-05	-1.12923	0.00718442	-1.26952	0.00188862
264521_at	At1g10020	Protein of unknown function (DUF1005)	Nucleus	unknown.not assigned	-1.54957	3.52455e-06	-1.0813	7.24586e-05	-1.67058	1.28612e-06	-1.90309	5.00063e-07	-1.76953	2.92976e-07	-1.51489	1.28768e-06	-1.91155	2.43301e-07	-1.6389	7.03683e-07
263688_at	At1g26920	unknown protein; BEST Arabidopsis thaliana protein match is: unknown protein (TAIR:AT1G69760.1); Has 47 Blast hits to 47 proteins in 13 species: Archae - 0; Bacteria - 0; Metazoa - 0; Fungi - 7; Plants - 34; Viruses - 0; Other Eukaryotes - 6 (source: NCBI	Nucleus	unknown.not assigned	-1.5508	8.28034e-05	-1.70786	2.44358e-05	-1.5451	6.43381e-05	-1.50396	0.000122057	-0.587757	0.0556872	-0.717228	0.0183483	-0.246006	0.520317	-0.294039	0.335276
259340_at	At3g03870	unknown protein; BEST Arabidopsis thaliana protein match is: unknown protein (TAIR:AT5G18130.1); Has 41 Blast hits to 41 proteins in 11 species: Archae - 0; Bacteria - 0; Metazoa - 2; Fungi - 0; Plants - 39; Viruses - 0; Other Eukaryotes - 0 (source: NCBI	Nucleus	unknown.not assigned	-1.55399	6.59193e-07	-1.70551	2.16908e-07	-1.21656	5.17932e-06	-0.768476	0.000502548	-1.78054	4.91487e-08	-1.58135	1.42676e-07	-1.34612	1.65289e-06	-1.44212	4.89633e-07
247754_at	At5g59080	unknown protein; FUNCTIONS IN: molecular_function unknown; INVOLVED IN: response to oxidative stress; LOCATED IN: chloroplast; EXPRESSED IN: 18 plant structures; EXPRESSED DURING: 9 growth stages; BEST Arabidopsis thaliana protein match is: unknown protei	Nucleus	unknown.not assigned	-1.55855	0.00122528	-2.51923	1.22325e-05	-2.21169	4.31497e-05	-1.93399	0.000210107	-1.94159	9.05169e-05	-2.96063	1.11344e-06	-2.42641	1.71497e-05	-1.42044	0.00129647
262010_at	At1g35612	transposable element gene	-	unknown.not assigned	-1.59474	9.07795e-05	-2.08031	5.02838e-06	-1.69065	3.93986e-05	-1.26608	0.000723523	-1.97462	4.61338e-06	-2.25709	1.01723e-06	-1.32041	0.000389091	-1.46686	8.62585e-05
256266_at	At3g12320	unknown protein; BEST Arabidopsis thaliana protein match is: unknown protein (TAIR:AT5G06980.4); Has 102 Blast hits to 102 proteins in 16 species: Archae - 0; Bacteria - 0; Metazoa - 0; Fungi - 0; Plants - 98; Viruses - 0; Other Eukaryotes - 4 (source: NC	Nucleus	unknown.not assigned	-1.59864	1.34503e-05	-2.1658	4.55477e-07	-1.50038	1.94818e-05	-1.4098	4.85564e-05	-3.34518	3.0625e-09	-3.18081	4.16048e-09	-3.01593	1.87041e-08	-3.20818	4.81109e-09
264909_at	At2g17300	unknown protein; FUNCTIONS IN: molecular_function unknown; INVOLVED IN: biological_process unknown; LOCATED IN: chloroplast; EXPRESSED IN: 20 plant structures; EXPRESSED DURING: 13 growth stages; BEST Arabidopsis thaliana protein match is: unknown protein	Mitochondrion	unknown.not assigned	-1.61622	1.54218e-06	-1.0118	8.77729e-05	-1.41679	3.9118e-06	-1.19082	2.80477e-05	-0.736548	0.00101728	-0.0450161	0.864866	-0.479142	0.0272765	-1.02281	4.72826e-05
262399_at	At1g49500	unknown protein; FUNCTIONS IN: molecular_function unknown; INVOLVED IN: biological_process unknown; LOCATED IN: endomembrane system; EXPRESSED IN: 19 plant structures; EXPRESSED DURING: 10 growth stages; BEST Arabidopsis thaliana protein match is: unknown	Unknown	unknown.not assigned	-1.62859	0.00175785	-2.32034	6.33709e-05	-1.35842	0.0052563	-1.43839	0.00457428	-1.96431	0.000190665	-2.5534	1.42036e-05	-1.15487	0.0167819	-0.923873	0.0370457
259996_at	At1g67910	unknown protein; FUNCTIONS IN: molecular_function unknown; INVOLVED IN: biological_process unknown; LOCATED IN: chloroplast; EXPRESSED IN: 21 plant structures; EXPRESSED DURING: 12 growth stages; BEST Arabidopsis thaliana protein match is: unknown protein	Mitochondrion	unknown.not assigned	-1.63931	0.000214971	-1.28836	0.00136165	-1.47732	0.000414425	-1.20479	0.00281894	-1.46307	0.000304879	-0.94904	0.00894596	-1.28293	0.00140958	-0.993456	0.00586366
263920_at	At2g36410	Family of unknown function (DUF662)	Nucleus	unknown.not assigned	-1.6416	5.33355e-06	-1.65709	3.14732e-06	-1.4532	1.28727e-05	-1.50664	1.25891e-05	-0.395153	0.10522	-0.550621	0.0213679	-0.131097	0.696297	-0.523933	0.0253412
245336_at	At4g16515	Encodes a root meristem growth factor (RGF). Belongs to a family of functionally redundant homologous peptides that are secreted, tyrosine-sulfated, and expressed mainly in the stem cell area and the innermost layer of central columella cells. RGFs are r	Extracellular	unknown.not assigned	-1.69526	9.59407e-06	-1.91508	1.90427e-06	-1.94936	1.98226e-06	-1.37415	7.56094e-05	-0.536763	0.0439325	-1.52126	1.05818e-05	-0.781918	0.00604607	-1.16187	0.000140573
267344_at	At2g44230	Plant protein of unknown function (DUF946)	Chloroplast	unknown.not assigned	-1.75292	1.34503e-05	-1.33014	0.000138956	-1.66747	1.74536e-05	-1.29532	0.000243785	-1.02658	0.00091722	-0.908621	0.00238469	-0.757374	0.0122819	-0.613352	0.0268998
264379_at	At2g25200	Plant protein of unknown function (DUF868)	Chloroplast	unknown.not assigned	-1.77004	2.22515e-05	-1.9519	6.1678e-06	-1.57631	5.0674e-05	-1.82352	1.78085e-05	-2.08592	1.66196e-06	-2.04268	1.9124e-06	-1.57125	5.27472e-05	-1.63097	2.15279e-05
259001_at	At3g01960	unknown protein; Has 13 Blast hits to 13 proteins in 5 species: Archae - 0; Bacteria - 0; Metazoa - 0; Fungi - 0; Plants - 13; Viruses - 0; Other Eukaryotes - 0 (source: NCBI BLink).	Mitochondrion	unknown.not assigned	-1.78454	0.0001343	-2.21423	1.33202e-05	-1.96107	4.30876e-05	-1.27305	0.00238676	-0.293074	0.487817	-0.469803	0.209559	-0.34726	0.436636	-0.568094	0.112382
258196_at	At3g13980	unknown protein; BEST Arabidopsis thaliana protein match is: unknown protein (TAIR:AT1G54200.1); Has 1485 Blast hits to 418 proteins in 98 species: Archae - 0; Bacteria - 6; Metazoa - 246; Fungi - 61; Plants - 107; Viruses - 6; Other Eukaryotes - 1059 (so	Nucleus	unknown.not assigned	-1.8159	7.7116e-06	-1.42154	5.72327e-05	-2.13149	1.28612e-06	-1.53637	4.11213e-05	-0.748182	0.00848471	-0.724299	0.00979742	-0.944489	0.00211748	-0.61502	0.0230588
262801_at	At1g21010	unknown protein; FUNCTIONS IN: molecular_function unknown; INVOLVED IN: N-terminal protein myristoylation; LOCATED IN: cellular_component unknown; EXPRESSED IN: 24 plant structures; EXPRESSED DURING: 14 growth stages; BEST Arabidopsis thaliana protein mat	Nucleus	unknown.not assigned	-1.81657	2.16017e-05	-1.56962	6.4257e-05	-1.04529	0.00212978	-1.03413	0.0029872	-1.82713	8.25569e-06	-1.35465	0.000162337	-0.814401	0.0132314	-1.65311	2.35168e-05
259104_at	At3g02170	longifolia2	Nucleus	unknown.not assigned	-1.81814	0.00175157	-2.28044	0.000211786	-1.59953	0.00361274	-1.60103	0.00465844	-2.9142	1.14953e-05	-2.69306	2.53614e-05	-1.67242	0.002826	-2.67598	2.77319e-05
255774_at	At1g18620	unknown protein; BEST Arabidopsis thaliana protein match is: unknown protein (TAIR:AT1G74160.1); Has 1987 Blast hits to 1263 proteins in 207 species: Archae - 0; Bacteria - 172; Metazoa - 665; Fungi - 149; Plants - 271; Viruses - 6; Other Eukaryotes - 724	Nucleus (cytosol)	unknown.not assigned	-1.8368	9.94209e-05	-1.938	4.51946e-05	-1.88482	6.10283e-05	-1.50901	0.00060459	-2.95649	3.51649e-07	-2.69791	7.63088e-07	-2.2655	9.54213e-06	-2.43886	2.88614e-06
247585_at	At5g60680	Protein of unknown function, DUF584	Nucleus	unknown.not assigned	-1.83866	0.000491464	-2.74964	8.72196e-06	-1.52643	0.00175302	-1.27401	0.00812881	-2.73905	4.88763e-06	-2.01792	0.000107312	-1.23896	0.00857105	-1.70757	0.000436738
255255_at	At4g05070	Wound-responsive family protein	Nucleus	unknown.not assigned	-1.84195	1.22788e-07	-2.72682	7.32492e-10	-2.10974	2.87552e-08	-0.593812	0.00401703	-1.84959	3.5972e-08	-2.4242	1.92541e-09	-1.31862	2.15618e-06	-0.946942	3.48781e-05
250936_at	At5g03120	unknown protein; FUNCTIONS IN: molecular_function unknown; INVOLVED IN: biological_process unknown; LOCATED IN: endomembrane system; EXPRESSED IN: 21 plant structures; EXPRESSED DURING: 13 growth stages; Has 14 Blast hits to 14 proteins in 4 species: Arch	Extracellular	unknown.not assigned	-1.86474	0.00027495	-2.318	2.6649e-05	-1.21788	0.00596328	-3.87395	3.22219e-07	-2.81668	2.06765e-06	-2.88416	1.45593e-06	-1.86226	0.000214627	-2.60505	5.11337e-06
251036_at	At5g02160	unknown protein; FUNCTIONS IN: molecular_function unknown; INVOLVED IN: biological_process unknown; LOCATED IN: chloroplast thylakoid membrane; EXPRESSED IN: 23 plant structures; EXPRESSED DURING: 13 growth stages; Has 121 Blast hits to 121 proteins in 17	Chloroplast	unknown.not assigned	-1.88577	2.58495e-07	-1.05547	6.08533e-05	-1.99791	1.43887e-07	-1.3118	1.17772e-05	-2.60493	3.62209e-09	-3.31839	4.59566e-10	-1.47815	2.11121e-06	-2.38243	1.09433e-08
265387_at	At2g20670	Protein of unknown function (DUF506)	Nucleus	unknown.not assigned	-2.05143	7.39133e-06	-2.19413	2.5814e-06	-1.73404	2.67744e-05	-2.01877	1.01312e-05	-2.66211	1.85121e-07	-1.96312	3.96421e-06	-2.15362	2.88182e-06	-2.09104	2.43916e-06
249378_at	At5g40450	unknown protein; FUNCTIONS IN: molecular_function unknown; INVOLVED IN: biological_process unknown; LOCATED IN: chloroplast, plasma membrane; EXPRESSED IN: 24 plant structures; EXPRESSED DURING: 13 growth stages; Has 30201 Blast hits to 17322 proteins in	Cytoplasm	unknown.not assigned	-2.31176	1.22756e-05	-2.63152	2.41441e-06	-2.1291	2.10788e-05	-2.38987	1.0409e-05	-2.20536	7.72162e-06	-3.24642	1.21835e-07	-1.6156	0.000272659	-2.24946	6.96929e-06
265481_at	At2g15960	unknown protein; Has 14 Blast hits to 14 proteins in 5 species: Archae - 0; Bacteria - 0; Metazoa - 0; Fungi - 0; Plants - 14; Viruses - 0; Other Eukaryotes - 0 (source: NCBI BLink).	Mitochondrion	unknown.not assigned	-2.48017	0.000327114	-3.23133	2.09161e-05	-1.97163	0.00167535	-2.24986	0.00077088	-1.37141	0.0169592	-2.6009	0.000104078	-0.5948	0.370163	-1.91058	0.00138615
250327_at	At5g12050	unknown protein; BEST Arabidopsis thaliana protein match is: unknown protein (TAIR:AT3G13980.1); Has 1807 Blast hits to 1807 proteins in 277 species: Archae - 0; Bacteria - 0; Metazoa - 736; Fungi - 347; Plants - 385; Viruses - 0; Other Eukaryotes - 339 (	Nucleus	unknown.not assigned	-2.49605	4.99088e-05	-2.27581	8.59832e-05	-2.88771	9.66488e-06	-1.61094	0.00221308	-1.2472	0.00869037	-1.81535	0.000436105	-1.62178	0.00172231	-1.45856	0.00238129
258468_at	At3g06070	unknown protein; BEST Arabidopsis thaliana protein match is: unknown protein (TAIR:AT5G19190.1); Has 33 Blast hits to 33 proteins in 12 species: Archae - 0; Bacteria - 0; Metazoa - 1; Fungi - 0; Plants - 32; Viruses - 0; Other Eukaryotes - 0 (source: NCBI	Unknown	unknown.not assigned	-2.82954	3.43956e-05	-3.85102	1.2199e-06	-2.78711	3.08905e-05	-2.70644	5.79432e-05	-3.23593	3.69699e-06	-4.16717	2.23017e-07	-2.53164	7.84159e-05	-2.71664	2.29066e-05
259373_at	At1g69160	unknown protein; BEST Arabidopsis thaliana protein match is: unknown protein (TAIR:AT3G13980.1); Has 173 Blast hits to 172 proteins in 54 species: Archae - 0; Bacteria - 0; Metazoa - 25; Fungi - 33; Plants - 84; Viruses - 2; Other Eukaryotes - 29 (source:	Mitochondrion	unknown.not assigned	-3.56462	2.79003e-06	-3.63338	1.51073e-06	-3.20196	5.5754e-06	-3.03709	1.30847e-05	-3.41946	1.42354e-06	-3.39688	1.33872e-06	-1.80228	0.00109895	-2.76101	1.33416e-05
267209_at	At2g30930	unknown protein; FUNCTIONS IN: molecular_function unknown; INVOLVED IN: biological_process unknown; LOCATED IN: chloroplast, plasma membrane, membrane; EXPRESSED IN: 24 plant structures; EXPRESSED DURING: 14 growth stages; BEST Arabidopsis thaliana protei	Unknown	unknown.not assigned	-3.71328	6.59193e-07	-3.85507	2.99666e-07	-1.77483	0.000490789	-4.92726	4.12438e-08	-3.41262	4.9465e-07	-3.5585	2.46506e-07	-1.9515	0.000219335	-3.32487	6.88974e-07
