# Supplementary material for: The essential role of sugar metabolism in the acclimation response of Arabidopsis thaliana to high light intensities
Source: J Exp Bot. 2014 Feb 12;65(6):1619–36. doi: 10.1093/jxb/eru027 (PMC3967092; doi:10.1093/jxb/eru027)
Supplement: Supplementary Data [file supp_eru027_jexbot114363_file011.xlsx]

## Sheet: Table S10 Legend
	Table S10. Comparison of in-house with published mircroarrays (8 data sheets). The assessment is based on the dynamic approach, i.e. an evaluation of differentially expressed genes at t4h (A-D) and t48h (E-H) after LL/HL-transfer (compare Venn-diagrams in Fig. 7) and is focused of specifically altered genes in the individual lines. DM stands for double mutant (i.e. adg1-1/tpt-2)

## Sheet: (A) Col-0 t4h
ATH1 probe set	AGI code	Description	Localisation	Functional Annotation	Col-0 (4) vs Col-0 (0)	Adj. P-value	adg1-1 (4) vs adg1-1 (0)	Adj. P-value	tpt-2 (4) vs tpt-2 (0)	Adj. P-value	adg1-1/tpt-2 (4) vs adg1-1/tpt-2 (0)	Adj. P-value	Col-0 (48) vs Col-0 (0)	Adj. P-value	adg1-1 (48) vs adg1-1 (0)	Adj. P-value	tpt-2 (48) vs tpt-2 (0)	Adj. P-value	adg1-1/tpt-2 (48) vs adg1-1/tpt-2 (0)	Adj. P-value	Venn area	pho3 vs wild type	wild type + vs - ABA 0.5 h	wild type + vs - ABA 1 h	wild type + vs - ABA3 h	wild type + vs - zeatin 0.5 h	wild type + vs - zeatin 1 h	wild type + vs - zeatin 3 h	wild type + vs - IAA 0.5 h	wild type + vs - IAA 1 h	wild type + vs - IAA 3 h	wild type + vs - GA3 0.5 h	wild type + vs - GA3 1 h	wild type + vs - GA3 3 h	wild type + vs - ACC 0.5 h	wild type + vs - ACC 1 h	wild type + vs - ACC 3 h	wild type + vs - MJ 0.5 h	wild type + vs - MJ 1 h	wild type + vs - MJ 0.5 h	flu vs wild type 0.5 h light	flu vs wild type 1 h light	flu vs wild type 2 h light
252888_at	At4g39210	Glucose-1-phosphate adenylyltransferase family protein	Chloroplast	major CHO metabolism.synthesis.starch	1.36522	0.00806355	1.27581	0.0116295	0.0151958	0.986926	-0.438507	0.387329	2.72285	4.67082e-05	2.58569	5.4312e-05	2.29581	0.000165237	1.09614	0.0399797	a	1.28554	-0.060242	1.07569	2.88238
266278_at	At2g29300	NAD(P)-binding Rossmann-fold superfamily protein	Unknown	misc.nitrilases	-1.40651	0.00740394	-1.29859	0.0116086	-1.34355	0.0131733	-0.860466	0.0802345	-1.20252	0.0277161	-1.53099	0.00555938	-1.87285	0.0011021	-0.441433	0.46519	a	-1.24223	-0.0390016	0.370831	2.44433
246919_at	At5g25460	Protein of unknown function, DUF642	Extracellular	unknown.not assigned	-1.58048	0.00331709	-0.975353	0.0543447	-1.153	0.0322895	-0.897296	0.0698997	-1.93137	0.00114275	-0.624647	0.283011	-1.64609	0.00311815	-0.653827	0.248658	a	-1.25567	0.0247412	-0.277108	-1.55798													-0.150842	-0.360129	-1.12993
256772_at	At3g13750	beta galactosidase 1	Extracellular	misc.gluco-, galacto- and mannosidases	-1.26446	6.60866e-05	0.265181	0.332234	-0.51763	0.0611065	0.617676	0.0168453	-0.798022	0.00578788	-0.106292	0.788399	-0.740601	0.00762693	0.121953	0.729082	a	-1.50709
261226_at	At1g20190	expansin 11	Extracellular	cell wall.modification	-1.68121	0.000719232	-0.549481	0.232993	-0.630642	0.20343	-0.678744	0.121698	-1.83848	0.000621458	-1.19104	0.0131911	-1.74972	0.000717359	-0.99243	0.0393936	a	-2.03889																-0.489146	-0.985086	-3.20437
258139_at	At3g24520	heat shock transcription factor C1	Nucleus	RNA.regulation of transcription.HSF	-1.37785	0.0054795	-1.13619	0.0176395	-1.21702	0.0163118	-1.0587	0.0235789	-0.576812	0.304769	-1.2343	0.014985	-0.68571	0.176018	-0.147371	0.830683	a		1.12621	1.61035	1.95848
266555_at	At2g46270	G-box binding factor 3	Nucleus	RNA.regulation of transcription.bZIP	-1.3938	0.000456292	-0.573346	0.104617	-0.842139	0.02481	-0.794317	0.0225877	-0.291746	0.532033	-0.484932	0.218614	0.596624	0.106804	-0.150804	0.756183	a		0.956255	2.58095	3.25252																0.64	0.5	2.6
263796_at	At2g24540	Galactose oxidase/kelch repeat superfamily protein	Nucleus	protein.degradation.ubiquitin	-1.12639	0.00108368	-0.148624	0.694534	-0.526268	0.121056	-0.392337	0.208236	-1.02831	0.00366812	-1.05294	0.00266305	-0.85048	0.0107146	-0.403466	0.251097	a		0.806793	1.233	1.53483
251372_at	At3g60520	unknown protein; BEST Arabidopsis thaliana protein match is: unknown protein (TAIR:AT1G02070.1); Has 107 Blast hits to 107 proteins in 14 species: Archae - 0; Bacteria - 0; Metazoa - 0; Fungi - 0; Plants - 107; Viruses - 0; Other Eukaryotes - 0 (source: N	Unknown	unknown.not assigned	0.995321	0.00765826	0.618193	0.0848231	0.673866	0.0782111	0.425124	0.233369	0.0864312	0.894752	0.160316	0.766489	-0.426122	0.285066	0.329659	0.439135	a		0.795369	1.13367	0.0221689	-1.31637	0.338853	-0.607139							0.548349	1.00142	0.671545
265265_at	At2g42900	Plant basic secretory protein (BSP) family protein	Unknown	unknown.not assigned	-1.33431	0.00380485	-1.00718	0.0218397	-0.0264285	0.973612	-0.458538	0.29608	-1.00353	0.033392	-1.36717	0.00440641	-1.38393	0.00363132	0.0759486	0.908552	a		0.604681	-0.137198	-1.2119
263574_at	At2g16990	Major facilitator superfamily protein	Unknown	unknown.not assigned	1.13274	0.000770285	0.710598	0.0205309	0.688001	0.0329855	0.212762	0.507098	0.0242741	0.966112	-0.543049	0.0951377	-0.568283	0.0732674	-0.61855	0.0587657	a		0.516301	-0.0500572	1.62109
263184_at	At1g05560	UDP-glucosyltransferase 75B1	Chloroplast	hormone metabolism.auxin	1.4866	0.0022542	0.503246	0.287263	1.17003	0.0161109	0.735141	0.0972728	1.06196	0.0307188	0.209494	0.756919	1.45025	0.00347237	1.0446	0.032791	a		0.469067	0.262831	1.52005	-1.08717	0.514634	-0.211732										0.335479	0.584861	1.52269	0.34	1.4	3.3
264246_at	At1g60140	trehalose phosphate synthase	Nucleus	minor CHO metabolism.trehalose	-1.23097	0.000901407	-0.712912	0.0342661	-0.672598	0.0601936	-0.73056	0.0276098	-0.38728	0.339554	-0.600277	0.0954557	-0.289547	0.47531	-0.245139	0.558205	a		0.343421	0.582298	1.44443
264992_at	At1g67300	Major facilitator superfamily protein	Unknown	transporter.sugars	1.12338	0.00182448	0.249255	0.501301	0.308283	0.452565	-0.0550014	0.895272	1.2339	0.00147073	0.463285	0.214503	0.678696	0.0512284	0.153235	0.735481	a		0.21214	0.302666	1.63256													0.588264	0.541976	1.30104
255129_at	At4g08290	nodulin MtN21 /EamA-like transporter family protein	Unknown	development.unspecified	-1.11223	0.00845328	-0.0631718	0.906076	-1.07368	0.0139401	-0.317038	0.454542	0.366954	0.485717	0.56377	0.214894	0.526596	0.23559	1.39216	0.00272503	a		0.151543	-0.024683	1.27651
267264_at	At2g22970	serine carboxypeptidase-like 11	Extracellular	protein.degradation.serine protease	-1.26074	0.0013292	-0.400345	0.28703	-0.601245	0.123053	-0.200154	0.609706	-1.1049	0.00590225	-1.74051	0.000114651	-0.771511	0.0403355	-1.14884	0.00462214	a		0.137125	0.159252	1.31534
258552_at	At3g07010	Pectin lyase-like superfamily protein	Extracellular	cell wall.degradation	-1.98862	0.00699426	-1.79441	0.0126694	-1.34309	0.0748513	-1.373	0.0473704	-2.0212	0.009363	-1.8735	0.0135963	-2.17795	0.00449014	-1.43789	0.0589126	a		0.100429	-0.0736272	-1.00221
261794_at	At1g16060	ARIA-interacting double AP2 domain protein	Nucleus	RNA.regulation of transcription.AP2/EREBP	1.00061	0.00390597	0.647726	0.0483196	0.791687	0.0235834	0.31541	0.343881	1.17328	0.00189005	0.870871	0.0134497	1.04852	0.00347237	0.868306	0.0152528	a		-0.0408426	-0.078075	1.32166
254693_at	At4g17880	Basic helix-loop-helix (bHLH) DNA-binding family protein	Nucleus	RNA.regulation of transcription.bHLH	1.30287	0.00371288	0.322199	0.492758	0.332014	0.544425	-0.187032	0.692709	0.378071	0.49263	-0.326759	0.551151	-0.437534	0.370719	-0.156938	0.794918	a		-0.0571634	-0.502275	-1.53344
245330_at	At4g14930	Survival protein SurE-like phosphatase/nucleotidase	Cytoplasm	misc.acid and other phosphatases	-1.38578	0.00649355	-0.758024	0.122248	-0.561107	0.321479	-0.756643	0.112918	-0.0866575	0.923668	-0.133847	0.868915	0.24966	0.705516	0.537942	0.334967	a		-0.1132	0.161216	1.1584
262844_at	At1g14890	Plant invertase/pectin methylesterase inhibitor superfamily protein	Mitochondrion	misc.invertase/pectin methylesterase inhibitor family protein	-1.48784	0.0080676	-1.41939	0.0102381	-0.590842	0.352021	-1.08189	0.0411102	-0.448056	0.531503	-0.90644	0.11984	-0.303096	0.673581	0.215594	0.776603	a		-0.126412	-0.148989	-1.07266										0.240797	0.231851	1.03868
255852_at	At1g66970	SHV3-like 2	Cell membrane	lipid metabolism.lipid degradation	-1.12111	0.00163431	-0.768964	0.0204667	-0.625033	0.0746092	-0.429766	0.185799	-0.0337329	0.955679	0.210549	0.639644	0.34921	0.353566	-0.0837606	0.86468	a		-0.143046	-0.213876	-1.22644													-0.297984	-0.432917	-1.25606
252827_at	At4g39950	cytochrome P450, family 79, subfamily B, polypeptide 2	Chloroplast	misc.cytochrome P450	1.70082	0.00117613	-0.21617	0.708698	0.516352	0.362237	0.0151333	0.979998	1.35555	0.0100551	0.601106	0.272895	0.943595	0.0593162	0.409633	0.479225	a		-0.203925	-0.813551	-1.12431	1.75638	-0.455208	0.0457322										0.5398	1.42786	2.20693	-0.04	2.3	3
255543_at	At4g01870	tolB protein-related	Nucleus	unknown	1.61845	0.00500652	0.204708	0.762385	1.03302	0.0778661	0.122058	0.856314	0.345968	0.66259	0.181099	0.835763	2.83409	6.23122e-05	-0.205174	0.792777	a		-0.299799	0.649734	1.53613	-2.20049	0.340979	0.572957							-0.35656	0.777516	1.13994				1.22	2.3	4.1
265253_at	At2g02020	Major facilitator superfamily protein	Unknown	transport.peptides/oligopeptides	1.05496	0.00808494	0.56487	0.143893	0.381596	0.408596	0.319608	0.418409	0.65544	0.122525	0.26667	0.600519	-0.0988704	0.861924	-0.249148	0.608487	a		-0.359484	-1.24948	-1.64434
245254_at	At4g14680	Pseudouridine synthase/archaeosine transglycosylase-like family protein	Chloroplast	S-assimilation	1.16787	0.000539164	0.422153	0.166164	0.685678	0.0318354	0.00797828	0.983169	1.24228	0.000591854	0.801227	0.0131259	0.981438	0.0029927	0.229074	0.537963	a		-0.36231	-0.554836	-1.12414													1.41627	2.26114	2.04735
260143_at	At1g71880	sucrose-proton symporter 1	Cell membrane	transporter.sugars	1.06883	0.00422355	0.0197242	0.966537	0.572929	0.135623	0.866933	0.0141643	1.18715	0.00307438	0.997801	0.00915484	1.4784	0.000416812	0.457161	0.247909	a		-0.37935	-0.406669	-2.4011
251797_at	At3g55560	AT-hook protein of GA feedback 2	Nucleus	hormone metabolism.gibberelin	-1.26451	0.00111998	-0.817926	0.0219795	-0.857701	0.0232423	-0.756344	0.0302605	-1.21221	0.0026513	-1.01203	0.00839479	-0.545491	0.147225	-1.01318	0.00941823	a		-0.661042	-0.984076	-1.04722
255403_at	At4g03400	Auxin-responsive GH3 family protein	Nucleus	hormone metabolism.auxin	1.03602	0.00899961	0.698872	0.0676174	1.00394	0.0144093	0.0893288	0.848611	-0.564959	0.19398	0.0354716	0.961038	-0.363544	0.41783	-0.714628	0.0828971	a		-0.767854	-0.631454	-1.42631
253880_at	At4g27590	Heavy metal transport/detoxification superfamily protein	Nucleus	metal handling.binding/chelation/storage	-1.1195	0.000157216	-0.287109	0.273348	-0.230703	0.456473	-0.421706	0.0863303	-1.11629	0.000327114	-0.275674	0.354873	-0.50199	0.05608	-0.521485	0.0546702	a		-1.73082	-0.832759	-0.171296				1.73624	-0.167239	0.129036
264052_at	At2g22330	cytochrome P450, family 79, subfamily B, polypeptide 3	Chloroplast	misc.cytochrome P450	1.18166	0.00836857	-0.488808	0.276379	0.0614079	0.934881	-0.282185	0.538623	0.180993	0.793483	-0.0726125	0.926494	-0.0899835	0.892133	-0.343874	0.514056	a					1.66067	0.219648	0.0793932										0.904043	2.06357	2.68126	0.2	1.9	2.6
259751_at	At1g71030	MYB-like 2	Nucleus	RNA.regulation of transcription.MYB/MYB related	-2.13436	0.000154953	-0.513392	0.306322	-0.931613	0.0680519	-0.829715	0.0761486	-1.24249	0.0174409	-0.806907	0.118674	-1.687	0.00169436	-0.200831	0.763117	a					-1.39051	-0.359658	0.50219	0.335034	-1.13029	0.50219				-0.489781	0.0530894	1.02924	-1.09686	-1.50463	-0.720444	-0.9	-0.3	-1.1
258592_at	At3g04130	Tetratricopeptide repeat (TPR)-like superfamily protein	Mitochondrion	not assigned.PPR	1.00589	0.00417799	0.566806	0.0887125	0.423724	0.261628	0.457613	0.16246	0.418364	0.286233	0.176639	0.710525	0.192727	0.661525	-0.0587015	0.907569	a								-1.05889	0.249659	0.870701	-0.384978	0.255097	1.35305
248353_at	At5g52320	cytochrome P450, family 96, subfamily A, polypeptide 4	Extracellular	misc.cytochrome P450	2.51664	0.00283043	1.15843	0.146665	1.77208	0.0346897	-0.00682652	0.994242	1.33003	0.129409	1.2548	0.145018	0.668607	0.4848	0.0421124	0.973521	a								-1.10812	0.0739072	0.159716							2.51798	3.33343	3.15892	-0.67	0.7	2.5
257336_at	AtMg01410	open reading frame 204	Mitochondrion	unknown.not assigned	-1.00819	0.00205575	0.282933	0.383024	0.126481	0.782593	-0.640231	0.0323883	-0.861605	0.00991408	0.024941	0.965135	-0.0181082	0.970601	-0.419177	0.212477	a														1.0938	0.575653	-0.111848
250960_at	At5g02940	Protein of unknown function (DUF1012)	Mitochondrion	unknown.not assigned	1.08976	0.00131431	0.361065	0.264273	0.816218	0.0146009	0.554945	0.0680208	0.94291	0.00638424	0.713234	0.0312381	0.214078	0.589047	0.345804	0.331644	a																	2.00039	2.32206	2.7802
257875_at	At3g17120	unknown protein; BEST Arabidopsis thaliana protein match is: unknown protein (TAIR:AT1G02380.1); Has 67 Blast hits to 67 proteins in 11 species: Archae - 0; Bacteria - 0; Metazoa - 0; Fungi - 0; Plants - 67; Viruses - 0; Other Eukaryotes - 0 (source: NCBI	Nucleus	unknown.not assigned	1.15811	0.000782781	0.640964	0.0396691	0.65538	0.0473842	0.255476	0.427247	0.34066	0.369463	0.191237	0.658306	-0.00242475	0.996229	0.0784262	0.866653	a																	1.54676	1.78571	1.09599
264271_at	At1g60270	beta glucosidase 6		misc.gluco-, galacto- and mannosidases	1.14223	0.00989065	0.604058	0.163283	0.8512	0.0613398	0.303701	0.500257	0.4212	0.433389	-0.250073	0.677678	-0.00659065	0.992372	-0.787848	0.0876449	a																	1.33955	1.60531	0.812163
264873_at	At1g24100	UDP-glucosyl transferase 74B1	Nucleus	hormone metabolism.auxin	1.04194	0.00328846	0.191855	0.621784	0.476099	0.197491	0.27871	0.418145	0.831934	0.0217999	0.269661	0.527431	0.54734	0.119844	0.5014	0.170157	a																	1.07092	1.44013	1.20699
252991_at	At4g38470	ACT-like protein tyrosine kinase family protein	Unknown	protein.postranslational modification	-1.73871	0.0006212	-0.923558	0.0423006	-1.2325	0.0118455	-0.483899	0.290201	-0.751311	0.137512	-0.0390861	0.963524	-0.942055	0.0469257	0.489801	0.349287	a																	0.4315	1.03863	1.16757
263807_at	At2g04400	Aldolase-type TIM barrel family protein	Unknown	amino acid metabolism.synthesis	1.03038	6.04412e-05	0.183432	0.418037	0.452241	0.0421665	0.0916193	0.695802	0.798164	0.00114971	0.670336	0.00381378	0.945005	0.000215333	0.416443	0.0650186	a																	0.386985	1.25763	1.80341	-0.35	0.6	2.4
257264_at	At3g22060	Receptor-like protein kinase-related family protein	Extracellular	signalling.receptor kinases	-2.45888	0.000790593	-1.4837	0.0256744	-1.46793	0.0366258	-1.18984	0.0654926	-1.16157	0.112644	-0.0334746	0.978251	-0.269801	0.771269	-0.396713	0.643243	a																	-0.421471	0.537347	-1.48735	1.1	2.3	3.1
261958_at	At1g64500	Glutaredoxin family protein	Nucleus	redox.glutaredoxins	-1.73276	8.9951e-05	-0.713669	0.0523426	-0.88233	0.02445	-0.926042	0.0119365	-0.994679	0.0135024	-1.3529	0.00128578	-0.784793	0.0408502	-0.543204	0.178303	a																	-0.554401	-1.5035	-0.693548
254432_at	At4g20830	FAD-binding Berberine family protein	Chloroplast	misc.nitrilases	1.31351	0.00927678	0.683955	0.165993	0.957863	0.064455	0.627032	0.192969	0.994384	0.0607653	0.57163	0.312218	3.18598	6.60684e-06	-0.177927	0.798019	a																				1.12	1.8	2.9
246253_at	At4g37260	myb domain protein 73	Nucleus	RNA.regulation of transcription.MYB/MYB related	-1.00041	0.0062692	-0.493218	0.164783	-0.892479	0.0172213	-0.654465	0.0558712	-0.136287	0.810193	0.00142867	0.998568	-0.18168	0.70186	-0.544949	0.154159	a																				1.09	2	1.7
262935_at	At1g79410	organic cation/carnitine transporter5	Cell membrane	transporter.sugars	1.68449	0.00491667	0.57243	0.34083	0.702549	0.2806	0.16084	0.813967	0.694648	0.304642	0.260076	0.76015	0.677316	0.284889	-0.366753	0.612828	a																				0.72	1.7	2.5
259137_at	At3g10300	Calcium-binding EF-hand family protein	Unknown	signalling.calcium	1.04694	0.00350087	0.630752	0.0622818	0.868544	0.0164915	0.459094	0.168672	-0.394278	0.331595	-0.456664	0.229429	1.29335	0.000871417	-0.593624	0.104846	a																				0.64	1.6	2.4
244939_at	AtCg00065	ribosomal protein S12A	Chloroplast	protein.synthesis	-1.90092	0.0011512	0.840957	0.117438	0.647559	0.290787	-0.0912517	0.890837	-1.32569	0.0224068	0.677282	0.26642	-0.588049	0.332238	1.62682	0.00625922	a																				-0.32	0	0.1
246516_at	At5g15740	O-fucosyltransferase family protein	Golgi body	unknown	1.0723	0.000555301	0.427402	0.125479	-0.0690228	0.880297	-0.222191	0.439771	0.418248	0.182085	0.219357	0.537075	-0.244572	0.461227	-0.558162	0.0611922	a																				-0.37	-1.1	-1.4
260475_at	At1g11080	serine carboxypeptidase-like 31	Extracellular	protein.degradation.serine protease	-1.11433	0.000838839	-0.727034	0.0173323	-0.770211	0.0171436	0.042909	0.909722	-0.829346	0.012156	-0.422489	0.210288	-0.478866	0.133926	0.0190998	0.967916	a
259448_at	At1g13790	XH/XS domain-containing protein	Unknown	RNA.regulation of transcription.misc	1.00157	0.00168818	0.614925	0.0371925	0.674307	0.0313892	0.501414	0.0815249	0.436031	0.19373	0.427069	0.190552	0.186289	0.627042	0.588796	0.0634313	a
262533_at	At1g17090	unknown protein; INVOLVED IN: biological_process unknown; LOCATED IN: endomembrane system; EXPRESSED IN: 17 plant structures; EXPRESSED DURING: 7 growth stages; Has 5 Blast hits to 5 proteins in 2 species: Archae - 0; Bacteria - 0; Metazoa - 0; Fungi - 0;	Extracellular	unknown.not assigned	1.02685	0.0033174	0.745892	0.0244375	0.786956	0.0249698	0.410981	0.208335	1.44297	0.000361674	0.582569	0.0990204	1.63535	8.70854e-05	0.389979	0.297609	a
255888_at	At1g20300	Pentatricopeptide repeat (PPR) superfamily protein	Mitochondrion	not assigned.PPR	1.21336	3.30445e-05	0.369221	0.113416	0.415676	0.0949331	0.489398	0.0322132	0.0504662	0.906891	-0.122712	0.712256	0.100665	0.754424	-0.597974	0.0178777	a
259551_at	At1g21190	Small nuclear ribonucleoprotein family protein	Nucleus	RNA.processing	1.13138	0.000824845	-0.0295113	0.943504	0.406726	0.236953	0.696015	0.0215559	0.428694	0.222953	0.0157055	0.977954	0.170427	0.676634	0.536107	0.105377	a
264773_at	At1g22900	Disease resistance-responsive (dirigent-like protein) family protein	Extracellular	stress.biotic	-1.27418	0.00304567	-0.816116	0.0434603	-0.733208	0.0903591	-1.00795	0.0126188	-1.00474	0.0220865	-0.712177	0.100408	-1.01897	0.0166044	-0.509296	0.261304	a
260351_at	At1g69380	Protein of unknown function (DUF155)	Chloroplast	unknown.not assigned	1.17944	0.000956794	0.594947	0.0667632	0.561997	0.107356	0.727966	0.0232438	0.658697	0.0623986	0.632169	0.0670306	0.349171	0.345708	0.941052	0.00862012	a
259864_at	At1g72800	RNA-binding (RRM/RBD/RNP motifs) family protein	Unknown	unknown	1.07218	4.88206e-05	-0.064058	0.812211	0.520071	0.0223903	-0.8498	0.000383131	1.24683	2.53786e-05	-0.300332	0.207209	0.669367	0.00396315	0.107431	0.706117	a
264279_s_at	At1g78820;At1g78830	[AT1G78820, D-mannose binding lectin protein with Apple-like carbohydrate-binding domain];[AT1G78830, Curculin-like (mannose-binding) lectin family protein]	.	misc.myrosinases-lectin-jacalin	-1.57269	0.0022071	-1.16733	0.0160562	-1.04706	0.0393005	-0.536199	0.262813	-0.844296	0.110638	0.178442	0.81055	-0.892571	0.0739679	-1.23173	0.0179454	a
266826_at	At2g22910	N-acetyl-l-glutamate synthase 1	Cytoplasm	misc.GCN5-related N-acetyltransferase	1.09984	0.000727277	0.623564	0.0336526	0.483045	0.12788	0.567739	0.0479457	0.903457	0.00567893	0.582813	0.0615726	0.902084	0.00451926	0.502581	0.113924	a
266288_s_at	At2g29200;At2g29140	[AT2G29200, pumilio 1];[AT2G29140, pumilio 3]		not assigned.RNA binding	1.13302	0.000755817	0.737449	0.0164002	0.691522	0.0318958	0.653181	0.0289201	0.400942	0.256999	0.176676	0.679497	0.156519	0.703517	-0.108447	0.802682	a
263922_s_at	At2g36580;At3g52990	[AT2G36580, Pyruvate kinase family protein];[AT3G52990, Pyruvate kinase family protein]	.	glycolysis	1.14479	0.000453229	0.650794	0.0250965	0.354857	0.282928	0.678507	0.018112	0.642871	0.0398916	0.625565	0.041284	0.80469	0.00895525	-0.220926	0.536382	a
265244_at	At2g43018;At2g43020	[AT2G43018, conserved peptide upstream open reading frame 17];[AT2G43020, polyamine oxidase 2]	.	misc.oxidases	1.19544	0.000271777	0.577298	0.0429412	0.689424	0.0233604	0.0142048	0.968983	1.17903	0.000588181	0.884878	0.00473846	1.07508	0.00097987	0.0946306	0.818445	a
265245_at	At2g43060	ILI1 binding bHLH 1	Nucleus	RNA.regulation of transcription.unclassified	-1.14101	0.00523847	-0.698429	0.0731618	-0.666159	0.112539	-1.00141	0.0105108	-0.897985	0.0332745	-0.4227	0.359932	-0.516463	0.222632	-0.349115	0.45258	a
259180_at	At3g01680	CONTAINS InterPro DOMAIN/s: Mediator complex subunit Med28 (InterPro:IPR021640); BEST Arabidopsis thaliana protein match is: unknown protein (TAIR:AT3G01670.1); Has 122 Blast hits to 112 proteins in 13 species: Archae - 0; Bacteria - 0; Metazoa - 0; Fungi	Nucleus	unknown.not assigned	-0.999463	0.000537057	-0.293664	0.272338	-0.470334	0.0875403	-0.60768	0.0174743	-0.982764	0.00111376	-0.493229	0.0718302	-1.29118	7.94257e-05	-1.16369	0.000284373	a
259225_at	At3g07590	Small nuclear ribonucleoprotein family protein	Nucleus	RNA.processing	1.17059	0.000201345	-0.19066	0.528895	0.518343	0.0721135	0.691481	0.0108225	-0.0614872	0.902357	-0.201909	0.566723	0.277597	0.373614	-0.123735	0.736397	a
252250_at	At3g49790	Carbohydrate-binding protein	Unknown	unknown.not assigned	-1.438	8.73764e-05	-0.611062	0.0445304	-0.727827	0.0247663	-0.354978	0.241458	-1.42456	0.000196016	-0.620976	0.0545978	-1.02649	0.00235051	-0.439094	0.189131	a
255037_at	At4g09460	myb domain protein 6	Nucleus	RNA.regulation of transcription.MYB/MYB related	-1.09197	0.00371288	-0.643455	0.0703395	-0.688407	0.0688785	-0.700508	0.0443451	-1.04954	0.00757802	-1.34986	0.000990587	-0.542754	0.150954	-1.0305	0.00864848	a
254954_at	At4g10910	unknown protein; Has 30201 Blast hits to 17322 proteins in 780 species: Archae - 12; Bacteria - 1396; Metazoa - 17338; Fungi - 3422; Plants - 5037; Viruses - 0; Other Eukaryotes - 2996 (source: NCBI BLink).	Nucleus	unknown.not assigned	-1.23821	3.49985e-05	-0.27766	0.262003	-0.560988	0.0270362	-0.147244	0.564643	-1.32388	4.1482e-05	-0.496384	0.0497542	-0.768872	0.00325927	-0.19892	0.492068	a
254573_at	At4g19420	Pectinacetylesterase family protein	Extracellular	cell wall.precursor synthesis	-1.32857	0.00166193	-0.889671	0.0235637	-0.859917	0.0379852	-1.00485	0.0104251	-0.487881	0.290059	-0.605466	0.156052	-0.253299	0.614597	-1.02317	0.0161374	a
254317_at	At4g22510	unknown protein; FUNCTIONS IN: molecular_function unknown; INVOLVED IN: biological_process unknown; LOCATED IN: mitochondrion; EXPRESSED IN: shoot apex, leaf; Has 2 Blast hits to 2 proteins in 1 species: Archae - 0; Bacteria - 0; Metazoa - 0; Fungi - 0; P	Mitochondrion	unknown.not assigned	-0.995691	0.00441602	-0.377102	0.274806	-0.409582	0.280086	0.0521752	0.900587	-0.457478	0.232332	-0.667169	0.0584613	-0.547791	0.116906	0.14391	0.752349	a
253865_at	At4g27470	RING membrane-anchor 3	Nucleus	protein.degradation.ubiquitin	-1.02812	0.00217526	-0.245219	0.47541	-0.23184	0.569568	-0.650243	0.0342874	-0.312379	0.424748	-0.163181	0.716401	0.0452928	0.925383	0.00356135	0.994888	a
253726_at	At4g29430	ribosomal protein S15A E	Chloroplast	protein.synthesis	1.08298	0.00544684	0.26101	0.530629	0.546506	0.181258	0.844	0.0217374	0.506773	0.238954	-0.0823585	0.897847	0.566719	0.151422	0.194217	0.692544	a
253268_s_at	At4g34131;At4g34135	[AT4G34131, UDP-glucosyl transferase 73B3];[AT4G34135, UDP-glucosyltransferase 73B2]	.	misc.UDP glucosyl and glucoronyl transferases	1.8721	0.00880925	1.22584	0.0752439	0.875406	0.262688	0.0890373	0.918256	0.8218	0.317198	0.327835	0.747227	1.80998	0.012898	0.122272	0.907139	a
253173_at	At4g35110	Arabidopsis phospholipase-like protein (PEARLI 4) family	Nucleus	unknown.not assigned	-1.26188	1.9752e-05	-0.364212	0.114596	-0.383722	0.122085	-0.300389	0.185811	-1.24139	5.44017e-05	-0.65864	0.00820213	-0.631336	0.00977055	-0.820724	0.00196334	a
253040_at	At4g37800	xyloglucan endotransglucosylase/hydrolase 7	Extracellular	cell wall.modification	-1.07819	0.00158378	-0.803	0.0123575	-0.685738	0.0402395	-0.531658	0.0838125	-0.287751	0.478415	-0.636858	0.0570316	-0.198135	0.628418	-0.100172	0.82727	a
251005_at	At5g02590	Tetratricopeptide repeat (TPR)-like superfamily protein	Unknown	unknown	1.15474	0.000681818	0.582326	0.056423	0.528146	0.107726	0.723589	0.017156	1.22246	0.000766403	1.3004	0.000374259	1.50619	9.22851e-05	0.843772	0.0116429	a
250435_at	At5g10380	RING/U-box superfamily protein	Extracellular	protein.degradation.ubiquitin	1.75369	0.0040514	1.22222	0.034617	0.497947	0.492541	0.151304	0.830439	1.72858	0.0069013	1.73209	0.00607123	2.34182	0.000535323	1.14346	0.0657222	a
245993_at	At5g20700	Protein of unknown function (DUF581)	Mitochondrion	development.unspecified	1.05393	0.00270995	0.84577	0.0118071	0.314207	0.434378	0.377268	0.250649	1.1045	0.00306632	0.566149	0.109986	0.766417	0.0258637	0.645925	0.0682711	a
249755_at	At5g24580	Heavy metal transport/detoxification superfamily protein	Nucleus	metal handling.binding/chelation/storage	-1.12076	0.0025811	-0.394851	0.275964	-0.916831	0.014143	-0.415545	0.229813	-1.23412	0.0020267	-0.54766	0.149152	-1.24111	0.001522	-0.481926	0.210274	a
255650_s_at	At5g37190;At4g00930	[AT5G37190, COP1-interacting protein 4];[AT4G00930, COP1-interacting protein 4.1]	.	development.unspecified	0.996747	0.00122242	0.263545	0.380967	0.542219	0.0716507	0.531279	0.0543089	0.401043	0.215599	0.149291	0.712122	0.0295317	0.949585	-0.113196	0.775507	a
262306_s_at	At5g56680;At1g70980	[AT5G56680, Class II aminoacyl-tRNA and biotin synthetases superfamily protein];[AT1G70980, Class II aminoacyl-tRNA and biotin synthetases superfamily protein]	.	protein.aa activation	1.0008	3.66776e-05	0.0650353	0.788031	0.341681	0.100294	0.395127	0.0377392	0.223373	0.338633	0.0563563	0.859217	0.16293	0.487408	-0.460448	0.027692	a
247464_at	At5g62070	IQ-domain 23	Nucleus	signalling.calcium	1.11352	0.000260756	0.653936	0.0147738	0.438152	0.12537	0.169068	0.54981	0.493844	0.08928	0.168271	0.642945	0.35777	0.211137	-0.0730067	0.852153	a
245008_at	AtCg00360	Tetratricopeptide repeat (TPR)-like superfamily protein	Chloroplast	protein.assembly and cofactor ligation	-1.30758	0.00620147	0.76042	0.0969483	1.14419	0.0191213	-0.0130846	0.981965	-0.119594	0.88298	1.05543	0.0298776	0.207494	0.742258	1.16732	0.018737	a
245016_at	AtCg00500	acetyl-CoA carboxylase carboxyl transferase subunit beta	Chloroplast	lipid metabolism.FA	-1.79205	0.00388191	1.21351	0.0388978	0.88901	0.166326	-0.96452	0.0926004	-0.892186	0.178577	1.39328	0.0257995	0.0133308	0.988926	0.81885	0.206601	a

## Sheet: (B) adg1-1 t4h
ATH1 probe set	AGI code	Description	Localisation	Functional Annotation	Col-0 (4) vs Col-0 (0)	Adj. P-value	adg1-1 (4) vs adg1-1 (0)	Adj. P-value	tpt-2 (4) vs tpt-2 (0)	Adj. P-value	adg1-1/tpt-2 (4) vs adg1-1/tpt-2 (0)	Adj. P-value	Col-0 (48) vs Col-0 (0)	Adj. P-value	adg1-1 (48) vs adg1-1 (0)	Adj. P-value	tpt-2 (48) vs tpt-2 (0)	Adj. P-value	adg1-1/tpt-2 (48) vs adg1-1/tpt-2 (0)	Adj. P-value	Venn area	pho3 vs wild type	wild type + vs - ABA 0.5 h	wild type + vs - ABA 1 h	wild type + vs - ABA3 h	wild type + vs - zeatin 0.5 h	wild type + vs - zeatin 1 h	wild type + vs - zeatin 3 h	wild type + vs - IAA 0.5 h	wild type + vs - IAA 1 h	wild type + vs - IAA 3 h	wild type + vs - GA3 0.5 h	wild type + vs - GA3 1 h	wild type + vs - GA3 3 h	wild type + vs - ACC 0.5 h	wild type + vs - ACC 1 h	wild type + vs - ACC 3 h	wild type + vs - MJ 0.5 h	wild type + vs - MJ 1 h	wild type + vs - MJ 0.5 h	flu vs wild type 0.5 h light	flu vs wild type 1 h light	flu vs wild type 2 h light
260140_at	At1g66390	myb domain protein 90	Nucleus	RNA.regulation of transcription.MYB/MYB related	0.530477	0.596848	2.54769	0.00326888	0.348998	0.777091	0.260639	0.787394	1.37014	0.133419	1.05657	0.258336	0.957001	0.29736	1.35562	0.129212	b	2.09393
254274_at	At4g22770	AT hook motif DNA-binding family protein	Nucleus	RNA.regulation of transcription.misc	0.672422	0.0202057	1.02558	0.00095129	0.35885	0.263745	-0.069773	0.840324	0.273481	0.444535	0.351052	0.278208	0.27812	0.39974	0.18782	0.599659	b	1.56906
248889_at	At5g46230	Protein of unknown function, DUF538	Nucleus	unknown.not assigned	-0.402215	0.370663	-1.24959	0.00335392	-1.09918	0.011681	-0.993953	0.0138998	0.64389	0.155917	0.208569	0.721089	2.11097	5.71973e-05	-0.604169	0.173011	b	1.43541
252123_at	At3g51240	flavanone 3-hydroxylase	Cytoplasm	secondary metabolism.flavonoids	1.31761	0.0284818	2.33092	0.00044244	1.46827	0.019526	1.50679	0.0107786	2.40049	0.000661722	1.71233	0.00745807	1.79662	0.00478983	1.61337	0.0122963	b	1.39065
245982_at	At5g13170	senescence-associated gene 29	Unknown	development.unspecified	1.06043	0.0215252	1.64768	0.000891981	0.220502	0.73855	0.580417	0.192927	3.18032	4.56993e-06	3.25462	2.22985e-06	3.41097	1.71098e-06	2.19437	0.000150837	b	1.30574	-2.08246	0.505275	7.31804
266578_at	At2g23910	NAD(P)-binding Rossmann-fold superfamily protein	Unknown	secondary metabolism.phenylpropanoids	0.384752	0.729166	3.82976	0.000144896	0.42833	0.730546	0.236052	0.818183	0.751981	0.499265	0.48226	0.689331	0.547276	0.619265	0.0815464	0.951938	b	1.2854	0.00299154	0.919437	1.6916
264968_at	At1g67360	Rubber elongation factor protein (REF)	Cytoplasm	unknown	0.696357	0.0320894	1.6094	4.50887e-05	0.328147	0.38727	0.212341	0.530041	0.956381	0.00669671	1.21836	0.00092863	1.06506	0.00250155	0.635524	0.0634064	b	1.27855	0.567078	1.67399	2.40704																-0.15	0.6	1.5
264635_at	At1g65500	unknown protein; FUNCTIONS IN: molecular_function unknown; INVOLVED IN: biological_process unknown; LOCATED IN: endomembrane system; EXPRESSED IN: 14 plant structures; EXPRESSED DURING: 9 growth stages; BEST Arabidopsis thaliana protein match is: unknown	Mitochondrion	unknown.not assigned	-0.767534	0.245838	-1.65988	0.00904485	-0.125377	0.904685	-1.24174	0.0409233	1.03857	0.130693	-0.54814	0.477747	2.47731	0.000597396	-0.275025	0.745209	b	1.2331																			0.09	0.7	1.6
248186_at	At5g53880	unknown protein; FUNCTIONS IN: molecular_function unknown; INVOLVED IN: biological_process unknown; LOCATED IN: mitochondrion, plasma membrane; EXPRESSED IN: 23 plant structures; EXPRESSED DURING: 13 growth stages; Has 30201 Blast hits to 17322 proteins i	Unknown	unknown.not assigned	-0.475643	0.184893	-1.13423	0.00192527	-0.594003	0.105225	-0.139382	0.71765	-0.149353	0.783038	-0.576552	0.116974	-0.706047	0.0470858	-0.150362	0.747231	b	1.17289
249581_at	At5g37600	glutamine synthase clone R1	Cytoplasm	N-metabolism	0.800708	0.0963657	1.3855	0.00467219	0.517565	0.347872	0.981009	0.0336816	0.591986	0.284701	0.674362	0.195022	1.21704	0.0140172	1.16282	0.0221825	b	1.15009
263674_at	At2g04790	unknown protein; Has 45 Blast hits to 45 proteins in 15 species: Archae - 0; Bacteria - 0; Metazoa - 0; Fungi - 0; Plants - 43; Viruses - 0; Other Eukaryotes - 2 (source: NCBI BLink).	Nucleus	unknown.not assigned	-0.449054	0.133021	-1.36539	8.80009e-05	-0.0286718	0.955524	-0.720718	0.0125795	0.380299	0.259374	-0.66834	0.0295474	0.00187128	0.996953	0.366908	0.256451	b	-1.0262	0.392384	-0.0790049	-1.19455													-0.0129011	0.10858	-1.46407
265665_at	At2g27420	Cysteine proteinases superfamily protein	Chloroplast	protein.degradation.cysteine protease	0.454683	0.291303	1.38444	0.00134211	0.943729	0.0258457	0.866265	0.0272482	0.958513	0.0263953	0.624282	0.15049	0.554176	0.195851	1.30799	0.00366248	b	-1.04435				1.43654	-0.0387629	-0.222078													-1.64	-1.4	-2.1
255621_at	At4g01390	TRAF-like family protein	Extracellular	unknown	0.442788	0.283183	1.11427	0.0050791	0.245661	0.636679	0.194263	0.642575	0.151748	0.805724	-0.0498658	0.943189	-0.00598855	0.992372	-0.0494849	0.934066	b	-1.58496
249383_at	At5g39860	basic helix-loop-helix (bHLH) DNA-binding family protein	Nucleus	RNA.regulation of transcription.bHLH	-0.903862	0.0912197	-1.6541	0.00277478	-0.906579	0.10645	-0.68168	0.18646	-2.08229	0.000790587	-2.2941	0.000282858	-2.65282	7.20384e-05	-0.63962	0.277807	b	-1.8059	0.838118	-1.73894	-1.85112	-0.281175	1.07546	-0.461385													-0.28	-0.9	-2
247393_at	At5g63130	Octicosapeptide/Phox/Bem1p family protein	Nucleus	unknown	0.148202	0.499299	1.30636	1.65337e-06	0.0467281	0.881072	-0.148324	0.450729	-0.0577884	0.860096	0.56023	0.00652452	0.480551	0.015709	-0.0657178	0.808736	b		1.18475	0.926522	1.8906																0.6	1.9	1.7
246987_at	At5g67300	myb domain protein r1	Nucleus	RNA.regulation of transcription.MYB/MYB related	0.454309	0.365397	1.29227	0.00593983	0.542612	0.297052	0.267896	0.583063	0.89833	0.0691663	1.24796	0.0105809	1.48891	0.00283737	-0.376728	0.493347	b		1.15029	1.77689	1.47652													1.38159	1.59312	1.23523	0.6	0.8	1.9
260135_at	At1g66400	calmodulin like 23	Nucleus	signalling.calcium	-0.140096	0.800573	-1.35066	0.00192068	-0.608864	0.171255	-0.873562	0.0290383	-0.546909	0.245934	-1.35662	0.00271785	-0.179218	0.749833	-0.901256	0.039294	b		0.995615	1.48975	3.19643	1.14533	0.723625	1.06401	0.0598462	1.25108	1.06401	-0.0131955	0.912605	1.26364				-0.0530676	0.502033	1.15232	2.5	2.5	3.3
245602_at	At4g14270	Protein containing PAM2 motif which mediates interaction with the PABC domain of polyadenyl binding proteins.	Nucleus	unknown.not assigned	-0.0630595	0.921375	-1.66712	0.000420498	0.85357	0.0551358	0.25974	0.562839	-1.00834	0.0264301	-2.84218	4.23692e-06	-0.812223	0.0627444	-0.847665	0.0600117	b		0.770938	1.2137	1.41056
265418_at	At2g20880	Integrase-type DNA-binding superfamily protein	Nucleus	RNA.regulation of transcription.AP2/EREBP	0.760315	0.0539677	1.11292	0.00554547	0.730742	0.0762891	0.820521	0.0310388	0.200397	0.733039	0.312289	0.527138	0.261015	0.597094	0.458995	0.296053	b		0.541863	1.84215	-0.136912
263851_at	At2g04460	transposable element gene		unknown.not assigned	0.578707	0.221616	1.62674	0.000905939	0.273499	0.656327	0.0165012	0.977377	0.576225	0.269784	0.653507	0.183868	0.0613998	0.929375	0.146857	0.820081	b		0.312967	-0.145924	-1.16378													0.135116	0.557404	-1.4739
262488_at	At1g21830	unknown protein; CONTAINS InterPro DOMAIN/s: Protein of unknown function DUF740 (InterPro:IPR008004); BEST Arabidopsis thaliana protein match is: unknown protein (TAIR:AT1G44608.1); Has 49 Blast hits to 49 proteins in 12 species: Archae - 0; Bacteria - 0;	Nucleus	unknown.not assigned	-0.966505	0.0132611	-1.61513	0.000226976	-0.519891	0.218212	-0.659754	0.0742352	-1.33234	0.00213735	-1.52927	0.000599746	-1.23215	0.00306474	-0.485184	0.251866	b		0.262023	0.0435935	-1.07887
253293_at	At4g33905	Peroxisomal membrane 22 kDa (Mpv17/PMP22) family protein	Mitochondrion	unknown	0.343779	0.219081	1.16776	0.00016249	0.164829	0.648743	0.285177	0.281446	-0.324612	0.29895	0.704605	0.0128741	0.345408	0.228803	0.0524117	0.895899	b		0.259292	3.14272	5.04532	-0.350689	1.02078	-0.190445	1.10684	0.631193	-0.190445				0.30022	1.31456	0.345472				-0.18	0.3	1.5
256131_at	At1g13600	basic leucine-zipper 58	Nucleus	RNA.regulation of transcription.bZIP	-0.190411	0.529191	-1.28759	4.94435e-05	-0.434464	0.116745	-0.0452115	0.887019	0.0141866	0.976325	-1.18943	0.000171382	-0.360303	0.192385	-0.16874	0.604169	b		0.25908	1.02298	1.47111
250028_at	At5g18130	unknown protein; BEST Arabidopsis thaliana protein match is: unknown protein (TAIR:AT3G03870.2); Has 1807 Blast hits to 1807 proteins in 277 species: Archae - 0; Bacteria - 0; Metazoa - 736; Fungi - 347; Plants - 385; Viruses - 0; Other Eukaryotes - 339 (	Nucleus	unknown.not assigned	0.116089	0.816574	1.15044	0.00279094	0.86186	0.0259176	0.0647989	0.885662	-0.436611	0.313489	-0.600216	0.12723	0.506326	0.195892	-0.464858	0.252855	b		0.206808	0.836361	2.4684
247642_at	At5g60590	DHBP synthase RibB-like alpha/beta domain	Unknown	unknown	0.46677	0.0834263	1.00279	0.000626528	0.0782933	0.852772	-0.0582533	0.856782	0.528505	0.0656074	0.899286	0.00230695	0.923733	0.00174069	0.142452	0.679975	b		0.153053	-0.337824	-1.08156
249622_at	At5g37550	unknown protein; BEST Arabidopsis thaliana protein match is: unknown protein (TAIR:AT1G66190.1); Has 1807 Blast hits to 1807 proteins in 277 species: Archae - 0; Bacteria - 0; Metazoa - 736; Fungi - 347; Plants - 385; Viruses - 0; Other Eukaryotes - 339 (	Mitochondrion	unknown.not assigned	0.330385	0.338151	1.05244	0.00180047	0.381654	0.288804	0.707636	0.022598	0.513671	0.141835	0.366728	0.314636	0.426747	0.208474	0.526336	0.122287	b		0.0897602	0.882866	1.51898
245998_at	At5g20830	sucrose synthase 1	Unknown	major CHO metabolism.degradation.sucrose	0.997359	0.0231649	1.3642	0.00271469	0.439373	0.392112	1.10315	0.0105372	1.33951	0.00518342	1.03831	0.0231991	1.59293	0.00111474	0.600909	0.204959	b		0.0832824	0.410563	3.42207
258270_at	At3g15650	alpha/beta-Hydrolases superfamily protein	Unknown	lipid metabolism.lipid degradation	0.528577	0.186512	1.03961	0.00794745	0.135828	0.817688	0.189343	0.650755	0.970591	0.0190788	0.952563	0.0190367	0.320866	0.485795	-0.465461	0.278076	b		0.0788734	-0.42582	-1.00267	1.11803	0.0526817	-0.698268
253875_at	At4g27520	early nodulin-like protein 2	Cell membrane	misc.plastocyanin-like	0.343938	0.233988	1.09744	0.000365606	0.559962	0.0517598	0.520489	0.0498045	-0.209703	0.566981	0.385191	0.201083	0.232988	0.476063	0.045029	0.913197	b		0.0532565	0.425452	1.18251
257876_at	At3g17130	Plant invertase/pectin methylesterase inhibitor superfamily protein	Extracellular	misc.invertase/pectin methylesterase inhibitor family protein	-0.0729373	0.8489	1.00809	0.000819796	0.423193	0.155261	0.0653151	0.845501	0.693402	0.0196111	1.05254	0.000876906	0.293897	0.345683	1.0792	0.000887075	b		0.0170259	0.698841	2.28469
264310_at	At1g62030	Cysteine/Histidine-rich C1 domain family protein	Nucleus	unknown	-0.356102	0.234946	-1.35041	7.49438e-05	-0.585235	0.0500746	-0.300299	0.288095	-0.666105	0.028799	-1.45143	6.10126e-05	-1.34157	0.000127818	-0.575202	0.0575279	b		0.0162316	0.796564	1.46097													-1.39458	-0.617933	0.135221
254606_at	At4g19030	NOD26-like major intrinsic protein 1	Unknown	transport.Major Intrinsic Proteins	0.473788	0.262053	1.49712	0.000630685	0.576522	0.183289	1.01814	0.010092	0.401476	0.412448	0.34251	0.487698	0.176892	0.745283	0.575066	0.183184	b		-0.00166209	-0.303862	-1.71699	2.72539	-0.379827	-0.300442							0.401993	0.30392	-1.11727
256677_at	At3g52190	phosphate transporter traffic facilitator1	Cytoplasm	development.unspecified	0.20507	0.424441	1.36583	7.59926e-06	-0.318525	0.20591	-0.173413	0.464385	0.365358	0.149965	0.40699	0.0938465	0.111208	0.720138	-0.318369	0.203931	b		-0.0111271	-0.192449	-1.13297
259325_at	At3g05320	O-fucosyltransferase family protein	Nucleus	unknown.not assigned	-1.05941	0.0133001	-1.20788	0.00517578	-0.944024	0.0323088	-0.901198	0.0277445	-0.928644	0.03891	-1.17718	0.00881327	-0.660258	0.132766	-1.06163	0.0186171	b		-0.034837	-1.43653	-0.0109507
253815_at	At4g28250	expansin B3	Extracellular	cell wall.modification	0.510357	0.385767	1.64187	0.00316946	0.137446	0.873521	0.824659	0.110521	-0.34096	0.652342	-0.0860859	0.928777	-0.869841	0.117603	0.637558	0.285851	b		-0.0379824	-0.144206	-1.1727
250696_at	At5g06790	unknown protein; FUNCTIONS IN: molecular_function unknown; INVOLVED IN: biological_process unknown; LOCATED IN: chloroplast; EXPRESSED IN: 9 plant structures; EXPRESSED DURING: LP.04 four leaves visible, LP.02 two leaves visible, petal differentiation and	Unknown	unknown.not assigned	-0.812918	0.0102869	-0.997578	0.00223923	-0.322199	0.375576	-0.722379	0.0175965	-0.112403	0.822897	-0.991807	0.00345121	0.143453	0.733343	0.125935	0.768092	b		-0.0656743	0.0644669	-1.42535
264436_at	At1g10370	Glutathione S-transferase family protein	Cytoplasm	misc.glutathione S transferases	0.419927	0.272994	1.19096	0.00182036	0.563158	0.14526	0.634688	0.0675846	0.0413004	0.951411	0.389973	0.354013	0.258947	0.562774	0.240052	0.592455	b		-0.100873	1.19143	2.63688
256168_at	At1g51805	Leucine-rich repeat protein kinase family protein	Unknown	signalling.receptor kinases	-0.305982	0.355801	-1.1629	0.000530679	-0.395771	0.241008	-0.549343	0.0605944	-1.12818	0.00126627	-1.24989	0.000449979	-1.48267	9.02474e-05	-0.870844	0.00852739	b		-0.148643	-0.41344	-1.04919
253911_at	At4g27300	S-locus lectin protein kinase family protein	Extracellular	signalling.receptor kinases	0.14801	0.87305	-2.03271	0.00295586	-0.55652	0.493812	-0.807153	0.208408	0.441493	0.628934	-0.783828	0.293169	0.0829869	0.936357	0.456304	0.573759	b		-0.184631	-0.564807	-2.10574
248961_at	At5g45650	subtilase family protein	Extracellular	protein.degradation.subtilases	-0.673956	0.0272401	-1.12032	0.000719401	-0.0204703	0.970742	-0.228425	0.463873	0.470686	0.160485	-0.444364	0.176166	0.316037	0.356245	0.291548	0.405354	b		-0.198682	-0.593053	-1.73908	1.43489	-0.0396348	-0.134354							-0.15016	-0.0944387	-1.06061				-0.19	-0.6	-1.5
256796_at	At3g22210	unknown protein; FUNCTIONS IN: molecular_function unknown; INVOLVED IN: biological_process unknown; LOCATED IN: endomembrane system; EXPRESSED IN: 21 plant structures; EXPRESSED DURING: 13 growth stages; Has 26 Blast hits to 26 proteins in 13 species: Arc	Unknown	unknown.not assigned	-0.100149	0.764922	-1.08168	0.000207643	0.315028	0.270371	0.161357	0.54704	0.234005	0.46656	-0.706379	0.00924415	-0.0574961	0.879772	0.305372	0.281642	b		-0.201144	-0.385704	-1.54731
253278_at	At4g34220	Leucine-rich repeat protein kinase family protein	Unknown	signalling.receptor kinases	-0.800496	0.0145952	-1.18507	0.000769496	-0.626792	0.0644158	-0.749643	0.0178938	-1.20153	0.00124222	-1.43177	0.000228792	-1.46673	0.000175235	-1.14061	0.00192832	b		-0.214486	-0.375773	-1.0315																-0.03	-0.5	-1.6
263391_at	At2g11810	monogalactosyldiacylglycerol synthase type C	Chloroplast	lipid metabolism.glyceral metabolism	0.220221	0.779236	3.58628	6.15067e-06	0.17487	0.851669	-0.244452	0.710576	0.635761	0.373189	0.493517	0.503612	-0.041807	0.965385	-0.613527	0.364453	b		-0.290052	-1.06264	-0.764831				-1.78965	0.0982222	-0.452984							-0.235826	1.17007	-1.15408
259133_at	At3g05400	Major facilitator superfamily protein	Unknown	transporter.sugars	0.625994	0.0790153	1.56016	0.000148513	0.596304	0.112271	0.700619	0.0404859	0.754192	0.0460308	1.09359	0.00440138	0.294227	0.485544	0.241139	0.581759	b		-0.485083	0.297878	1.13389				-1.48164	0.0230631	-0.104332
254377_at	At4g21650	Subtilase family protein	Extracellular	protein.degradation.subtilases	-0.206448	0.593376	-1.26919	0.000405235	-0.25346	0.533409	-0.0365741	0.927203	-0.10706	0.842742	-0.887156	0.00962897	-0.163279	0.70382	-0.450142	0.197692	b		-0.559914	0.645335	1.92856
246911_at	At5g25810	Integrase-type DNA-binding superfamily protein	Nucleus	RNA.regulation of transcription.AP2/EREBP	-0.896144	0.0307027	-1.15607	0.00605988	-0.405598	0.407437	-0.645719	0.104286	-0.850076	0.0543508	-1.16261	0.00828423	-0.572384	0.190224	-0.581388	0.193555	b		-0.581644	-1.16439	-1.26374
260226_at	At1g74660	mini zinc finger 1	Nucleus	RNA.regulation of transcription. ZN-finger/related	-0.481327	0.111121	-1.31674	0.000145746	-0.334458	0.327215	-0.707927	0.015465	-0.899347	0.00586344	-1.39532	0.000131948	-0.661439	0.0305353	-0.75433	0.0180393	b		-0.60406	-0.299166	-2.72423													-1.49971	-0.70386	-1.57131
262902_x_at	At1g59930	MADS-box family protein	Nucleus	RNA.regulation of transcription.MADS box	-1.15943	0.0541097	-1.6533	0.00668884	-1.13883	0.0696726	-1.20331	0.0376831	-0.716353	0.306509	-0.934312	0.145693	-0.832627	0.189023	-1.18596	0.0615614	b		-0.647907	0.858344	-2.69367	1.05572	0.103791	0.156456							-0.745269	-1.27164	-0.0303766
246001_at	At5g20790	unknown protein; FUNCTIONS IN: molecular_function unknown; INVOLVED IN: biological_process unknown; LOCATED IN: endomembrane system; EXPRESSED IN: 11 plant structures; EXPRESSED DURING: LP.04 four leaves visible, 4 anthesis, petal differentiation and expa	Extracellular	unknown.not assigned	0.57532	0.700323	4.22613	0.00094275	-0.565747	0.740315	-0.716609	0.565827	0.676298	0.694197	0.745844	0.639194	-2.09995	0.0845516	-1.1236	0.411433	b		-0.911368	-1.46559	-0.748797				-1.18627	-0.29923	-0.357153							-0.758298	-0.0838785	-1.99844
264898_at	At1g23205	Plant invertase/pectin methylesterase inhibitor superfamily protein	Extracellular	misc.invertase/pectin methylesterase inhibitor family protein	0.522008	0.158466	1.1461	0.00240885	0.847502	0.0250095	0.526017	0.131005	1.4067	0.000833434	1.65934	0.000156667	1.27679	0.00141477	1.17016	0.0035897	b					1.14554	-0.317439	-0.205324													-0.88	-2.4	-3.4
247175_at	At5g65280	GCR2-like 1	Cytoplasm	unknown	0.354807	0.29716	1.25429	0.000404823	0.797123	0.0174151	0.209121	0.530041	0.650689	0.0563468	0.520945	0.124186	1.00845	0.00331144	0.358875	0.315105	b					0.265413	-0.0779385	-1.37577	-0.512731	-0.132901	-1.37577	1.11614	-0.25847	-0.224737				2.79449	2.1873	2.45228	-0.44	1	1.8
257900_at	At3g28420	Putative membrane lipoprotein	Mitochondrion	unknown.not assigned	0.233675	0.565687	-1.12603	0.00192926	0.00589346	0.99328	-0.658476	0.047228	-0.00317031	0.996324	-1.04569	0.00493975	0.0875234	0.861773	-0.500694	0.177866	b					0.0107754	2.37451	-0.692704
254759_at	At4g13180	NAD(P)-binding Rossmann-fold superfamily protein	Unknown	misc.short chain dehydrogenase/reductase (SDR)	1.02527	0.0285012	1.25764	0.00774513	0.623417	0.223578	0.260401	0.600102	0.858192	0.088257	0.612197	0.235334	1.55262	0.002271	0.066255	0.925118	b					-0.846089	1.04472	0.0570315										-0.124622	0.0980507	1.20877	1.84	3.2	3.4
253662_at	At4g30080	auxin response factor 16	Nucleus	RNA.regulation of transcription.ARF	-0.841648	0.0109953	-1.51013	9.01225e-05	-0.491849	0.159338	-0.818171	0.010881	-0.158208	0.749625	-0.955333	0.00627636	-0.0578915	0.906613	-0.342649	0.353024	b					-1.01934	0.321346	-0.178062
263918_at	At2g36590	proline transporter 3	Cell membrane	transport.amino acids	0.599255	0.0804597	1.14495	0.00154794	0.366194	0.352463	0.669623	0.0414706	-0.652367	0.0747444	0.380007	0.333044	-0.94005	0.00849117	0.142136	0.758868	b								-0.0804875	1.18342	-0.669121				0.961878	1.1563	-0.419493	0.934378	1.62862	0.231292
262369_at	At1g73010	phosphate starvation-induced gene 2	Nucleus	misc.acid and other phosphatases	0.115003	0.823111	3.66625	3.53699e-08	0.237512	0.640711	-0.038429	0.93448	1.12399	0.00653427	1.93625	5.71716e-05	0.705407	0.0697979	0.583905	0.15113	b								-1.52752	0.0642135	-0.310303							-0.00499238	1.59528	-0.460168
264945_at	At1g77080	K-box region and MADS-box transcription factor family protein	Nucleus	RNA.regulation of transcription.MADS box	-0.155131	0.746896	-1.04887	0.00561815	-0.14971	0.785587	-0.19306	0.627723	-0.227383	0.666418	-0.315357	0.490552	-0.16417	0.744857	-0.420493	0.311599	b											0.344001	-0.251986	1.06946
250107_at	At5g15330	SPX domain gene 4	Nucleus	stress.abiotic	-0.931373	0.0209311	-1.04344	0.00974895	-0.558435	0.200751	-0.557925	0.149556	-0.561171	0.21403	-0.53808	0.222902	-0.975583	0.0183551	-0.101359	0.863552	b											0.14284	1.12199	-0.120099
253243_at	At4g34560	unknown protein; BEST Arabidopsis thaliana protein match is: unknown protein (TAIR:AT5G66440.1); Has 67 Blast hits to 66 proteins in 11 species: Archae - 0; Bacteria - 0; Metazoa - 0; Fungi - 0; Plants - 67; Viruses - 0; Other Eukaryotes - 0 (source: NCBI	Chloroplast	unknown.not assigned	-0.259183	0.460387	-1.57645	3.82889e-05	0.30589	0.408586	-0.0264817	0.944985	-0.208806	0.629852	-1.67741	3.48188e-05	-0.285601	0.430257	-0.425643	0.209749	b											-0.644571	1.45126	0.496586				-0.570538	-1.26524	-1.03022
254752_at	At4g13160	Protein of unknown function, DUF593	Unknown	unknown.not assigned	-0.194299	0.569682	-1.18245	0.000281598	-0.4666	0.129008	-0.688615	0.015003	-0.302992	0.384814	-0.853555	0.00595811	-0.545251	0.0655801	-0.266502	0.427728	b											-0.659249	-1.077	0.27849
249071_at	At5g44050	MATE efflux family protein	Cell membrane	transport.misc	0.725871	0.09669	1.46843	0.00144295	0.804724	0.0766826	1.01381	0.0167643	1.32152	0.00539216	1.17557	0.0104582	0.721826	0.106716	0.551467	0.246613	b																	1.7459	2.78502	3.71077
244974_at	AtCg00700	photosystem II reaction center protein N	Unknown	PS.lightreaction	-1.79626	0.0388411	3.08915	0.000956428	2.11991	0.0198567	0.00359	0.997325	-0.511318	0.682178	2.06463	0.0230657	0.121738	0.92659	1.67236	0.0682504	b																	1.13894	0.262961	-0.299161
248385_at	At5g51910	TCP family transcription factor	Nucleus	RNA.regulation of transcription.TCP	-0.868476	0.0109142	-1.49116	0.000136887	-0.66377	0.0586282	-0.278607	0.412083	-0.432926	0.261673	-1.41457	0.000354457	-0.627337	0.0684913	-0.170201	0.696651	b																	0.303121	-0.126277	-1.09349
262388_at	At1g49320	unknown seed protein like 1	Extracellular	unknown	-1.05698	0.037269	-1.68467	0.00166569	-0.922288	0.0826207	-0.584566	0.237941	-0.568431	0.343902	-1.70595	0.00221966	-1.0821	0.0369313	-0.692874	0.207178	b																	0.242223	-0.235121	-1.19302
266766_at	At2g46880	purple acid phosphatase 14	Extracellular	misc	0.212353	0.533868	1.25006	0.00020051	0.13266	0.755835	0.357864	0.211731	-0.0855588	0.866393	0.0876642	0.851433	-0.135268	0.733754	0.154387	0.684595	b																	0.0968544	1.21749	-0.900911
259609_at	At1g52410	TSK-associating protein 1	Unknown	signalling.calcium	0.21442	0.649307	-1.13213	0.00418279	0.252528	0.619572	-0.504044	0.176398	-0.123837	0.847774	-0.997919	0.0138459	-0.143286	0.788771	-1.65237	0.000383099	b																	0.076962	1.76782	5.11065
256627_at	At3g19970	alpha/beta-Hydrolases superfamily protein	Unknown	unknown.not assigned	-0.153831	0.628019	1.06932	0.000278878	-0.368989	0.192935	-0.508465	0.0431548	1.08142	0.00049543	0.778228	0.00558995	0.768828	0.00541851	-0.0828093	0.824037	b																	-0.267459	1.35859	0.0987429	0.65	1.6	2.5
248981_at	At5g45110	NPR1-like protein 3	Chloroplast	cell.organisation	-0.772775	0.0210574	-1.26904	0.000531362	-0.864404	0.013927	-0.396968	0.221466	-0.271654	0.531235	-0.498802	0.164564	-0.0671638	0.893721	-0.608048	0.0849158	b																				1.13	2	1.3
255734_at	At1g25550	myb-like transcription factor family protein	Nucleus	RNA.regulation of transcription.G2-like	-0.283764	0.324202	1.1784	0.000146907	-0.352445	0.232008	0.57936	0.0255893	-0.581872	0.0408677	-0.0424722	0.929748	-0.0204675	0.961902	-0.394914	0.170052	b																				0.99	1.8	1.7
251494_at	At3g59350	Protein kinase superfamily protein	Nucleus	protein.postranslational modification	-0.519954	0.111096	-1.05952	0.00184131	-0.56805	0.0945253	-0.686778	0.0279578	-1.31108	0.00058661	-2.01706	7.94169e-06	-0.389347	0.265622	-1.38433	0.000388542	b																				0.75	1.6	2.6
259354_at	At3g05220	Heavy metal transport/detoxification superfamily protein	Extracellular	transport.metal	0.462933	0.0607204	1.05476	0.000184072	0.506528	0.0482451	0.495628	0.0366973	-0.794968	0.00349348	-0.446579	0.0832607	-0.710321	0.00614456	-0.625113	0.0173238	b																				0.08	0.6	2
247638_at	At5g60490	FASCICLIN-like arabinogalactan-protein 12	Cell membrane	cell wall.cell wall proteins	0.214645	0.542116	1.01172	0.00158687	0.202813	0.609549	0.177245	0.579411	-0.367795	0.295115	-0.0894201	0.852679	-0.514555	0.0984546	-0.39406	0.232631	b																				-0.02	-0.1	-1.5
260943_at	At1g45145	thioredoxin H-type 5	Cytoplasm	redox.peroxiredoxin/thioredoxin	-0.334402	0.623009	-1.90414	0.00142231	-0.015192	0.988258	-1.18749	0.0288368	0.831641	0.182499	-0.0107305	0.991454	2.0869	0.000947548	0.0899984	0.914844	b																				-0.04	0.8	1.7
252179_at	At3g50760	galacturonosyltransferase-like 2	Unknown	misc.UDP glucosyl and glucoronyl transferases	0.178067	0.37224	1.01372	1.47863e-05	0.0915579	0.725905	0.0811451	0.684274	0.120471	0.636091	0.746965	0.000463534	0.283773	0.136035	0.643381	0.00193099	b																				-0.2	1.8	2.8
247977_at	At5g56850	unknown protein; EXPRESSED IN: 21 plant structures; EXPRESSED DURING: 13 growth stages; Has 35333 Blast hits to 34131 proteins in 2444 species: Archae - 798; Bacteria - 22429; Metazoa - 974; Fungi - 991; Plants - 531; Viruses - 0; Other Eukaryotes - 9610	Mitochondrion	unknown.not assigned	-0.328651	0.330531	-1.19861	0.000512845	-0.311352	0.399218	-0.347738	0.258465	0.00459639	0.993385	-1.19513	0.000832138	-0.618627	0.0539703	-0.0248866	0.958673	b																				-0.62	-0.9	-1.5
261572_at	At1g01170	Protein of unknown function (DUF1138)	Unknown	stress.abiotic.misc	-0.189338	0.510763	-1.29493	3.04262e-05	0.267125	0.357893	-0.0460603	0.879784	0.445946	0.101236	0.0325469	0.942696	0.0900746	0.796859	0.506497	0.0564839	b
265214_at	At1g05000	Phosphotyrosine protein phosphatases superfamily protein	Cytoplasm	protein.postranslational modification	0.171945	0.694673	1.64415	7.46572e-05	0.0828055	0.883174	0.0609825	0.885709	0.248516	0.598807	0.649553	0.0749521	0.37249	0.338754	-0.2337	0.587244	b
264507_at	At1g09415	NIM1-interacting 3	Nucleus	RNA.regulation of transcription.unclassified	-0.611617	0.0661712	-1.56832	7.28216e-05	0.0201879	0.973026	-0.0561847	0.889669	0.370465	0.346497	-0.26826	0.517417	-0.0431396	0.933333	0.723842	0.039051	b
262508_at	At1g11300	protein serine/threonine kinases;protein kinases;ATP binding;sugar binding;kinases;carbohydrate binding	Extracellular	signalling.receptor kinases	-0.41957	0.190855	-1.24774	0.000326722	-0.346308	0.328474	-0.398881	0.184902	-0.0976372	0.852083	-0.512173	0.118881	-0.517793	0.105359	-0.458097	0.169411	b
259520_at	At1g12320	Protein of unknown function (DUF1442)	Unknown	unknown.not assigned	-0.59003	0.0239298	-1.16947	0.000120867	-0.555349	0.0405764	-0.292581	0.250921	-0.818173	0.00429497	-1.25656	9.50517e-05	-0.711537	0.00895525	-0.754427	0.00768294	b
261134_at	At1g19630	cytochrome P450, family 722, subfamily A, polypeptide 1	Extracellular	misc.cytochrome P450	0.363965	0.317654	1.20711	0.000963369	0.539516	0.135623	0.166239	0.650138	0.327703	0.434811	0.847938	0.017474	0.130971	0.780815	0.443199	0.231915	b
264201_at	At1g22630	unknown protein; LOCATED IN: chloroplast; EXPRESSED IN: 21 plant structures; EXPRESSED DURING: 13 growth stages; Has 87 Blast hits to 86 proteins in 34 species: Archae - 0; Bacteria - 13; Metazoa - 27; Fungi - 0; Plants - 40; Viruses - 0; Other Eukaryotes	Unknown	unknown.not assigned	-0.255449	0.543354	-1.53324	0.000200103	-0.11499	0.838397	-0.12168	0.766543	-0.0598232	0.927399	-1.41614	0.000654559	-0.338787	0.415318	-0.117038	0.819414	b
264901_at	At1g23090	sulfate transporter 91	Unknown	transport.sulphate	-0.679825	0.101099	-1.12828	0.00685247	-0.739283	0.0871172	-0.789415	0.045992	0.746424	0.092907	0.016973	0.98157	0.969544	0.0218164	-0.0791757	0.897461	b
263703_at	At1g31170	sulfiredoxin	Chloroplast	redox.heme/misc	-0.0418532	0.932103	-1.08609	0.00136101	-0.243862	0.546043	-0.739085	0.0174464	0.456293	0.2005	-0.351002	0.339495	0.268494	0.476612	0.232745	0.54927	b
262446_at	At1g49310	unknown protein; FUNCTIONS IN: molecular_function unknown; INVOLVED IN: biological_process unknown; LOCATED IN: endomembrane system; EXPRESSED IN: 9 plant structures; EXPRESSED DURING: LP.04 four leaves visible, petal differentiation and expansion stage;	Unknown	unknown.not assigned	-0.329934	0.218295	-1.81666	1.09442e-06	-0.582934	0.0298871	-0.61472	0.0147248	-0.161123	0.657644	-1.45335	2.17478e-05	-0.51766	0.0492751	-0.500792	0.0654247	b
261864_s_at	At1g50480;At2g12280;At2g12200	[AT1G50480, 10-formyltetrahydrofolate synthetase];[AT2G12280, P-loop containing nucleoside triphosphate hydrolases superfamily protein];[AT2G12200, P-loop containing nucleoside triphosphate hydrolases superfamily protein]	.	C1-metabolism	-0.302744	0.169748	-1.04127	5.74526e-05	-0.197145	0.445849	-0.38674	0.0603254	0.371778	0.110692	0.436293	0.0511255	0.284987	0.211682	0.236554	0.326038	b
265058_s_at	At1g52040;At1g52030	[AT1G52040, myrosinase-binding protein 1];[AT1G52030, myrosinase-binding protein 2]	.	misc.myrosinases-lectin-jacalin	0.0292055	0.978518	-1.86367	0.0040193	0.00807891	0.995158	-0.979879	0.105487	-0.484875	0.560215	-1.18672	0.0717476	-0.266937	0.756133	-2.67839	0.000416021	b
260146_at	At1g52770	Phototropic-responsive NPH3 family protein	Cell membrane	signalling.light	0.414063	0.165988	1.16878	0.000334461	0.479027	0.120884	0.440845	0.115595	1.427	0.000108989	1.40618	9.50517e-05	1.83848	7.99384e-06	0.309637	0.346087	b
261317_at	At1g53030	Cytochrome C oxidase copper chaperone (COX17)	Unknown	mitochondrial electron transport	-0.111189	0.850462	-1.4876	0.00118856	-0.528689	0.270327	-0.992112	0.0178243	0.532446	0.283295	0.21562	0.723144	0.617454	0.170873	0.00929999	0.989769	b
256216_at	At1g56340	calreticulin 1a	Chloroplast	signalling.calcium	0.496648	0.194294	1.06754	0.00477201	0.353477	0.421378	0.844647	0.0190164	0.639509	0.110973	1.12873	0.00466246	0.948488	0.0133612	1.19463	0.0036264	b
264399_at	At1g61780	postsynaptic protein-related	Cytoplasm	unknown	-0.474133	0.146293	-1.21856	0.000531362	-0.373927	0.300954	-0.632561	0.0402346	-0.071514	0.902357	-0.550361	0.10274	0.062045	0.897695	-0.284454	0.447553	b
264285_at	At1g62040	Ubiquitin-like superfamily protein	Unknown	protein.degradation.aspartate protease	-0.515913	0.0886414	-1.32522	0.000147269	-0.566971	0.0721135	-0.668293	0.0223554	-0.17988	0.676537	-0.66949	0.0331547	-0.365314	0.262685	-0.0151123	0.974343	b
260414_at	At1g69850	nitrate transporter 1:2	Cell membrane	transport.nitrate	-0.449397	0.0938629	-1.0814	0.000301986	-0.374648	0.195252	-0.543603	0.0345946	0.0936313	0.829062	-0.807566	0.00493373	-0.078688	0.836844	0.0120528	0.977259	b
263122_at	At1g78510	solanesyl diphosphate synthase 1	Unknown	secondary metabolism.isoprenoids	0.802573	0.0610389	1.15888	0.00735788	1.04074	0.0200571	0.872164	0.0343876	0.645348	0.172016	0.276057	0.627271	0.820462	0.0605664	0.285356	0.588505	b
263134_at	At1g78570	rhamnose biosynthesis 1	Chloroplast	cell wall.precursor synthesis	1.01938	0.0141902	1.57256	0.000512845	0.599888	0.176026	0.558909	0.15969	0.802533	0.0687259	0.94266	0.0282564	0.946891	0.0248478	0.584924	0.187323	b
266613_at	At2g14900	Gibberellin-regulated family protein	Extracellular	hormone metabolism.gibberelin	-0.35711	0.471081	-1.21965	0.00635275	-0.77636	0.0933934	-0.942366	0.0268998	-0.446896	0.403358	-1.83024	0.000387466	-0.594488	0.201925	-1.66455	0.00108691	b
263560_s_at	At2g15350;At2g15370	[AT2G15350, fucosyltransferase 10];[AT2G15370, fucosyltransferase 5]	.	cell wall.hemicellulose synthesis	-0.512191	0.220287	1.11553	0.00621498	0.0384361	0.956623	0.827426	0.0326184	0.221223	0.706748	0.905817	0.0304723	0.14586	0.793154	0.576138	0.182266	b
264907_at	At2g17280	Phosphoglycerate mutase family protein	Cytoplasm	glycolysis	0.809493	0.0232594	1.49489	0.000217363	0.665572	0.0734052	0.421178	0.223662	0.542003	0.167429	1.27687	0.00131995	0.515165	0.166869	-0.0877937	0.86667	b
265930_at	At2g18510	RNA-binding (RRM/RBD/RNP motifs) family protein	Nucleus	RNA.processing	0.237748	0.54442	1.10825	0.00180047	0.293886	0.473835	0.371618	0.260712	0.0837598	0.887016	0.662957	0.0591252	0.260518	0.521842	0.526533	0.143677	b
264021_at	At2g21200	SAUR-like auxin-responsive protein family	Mitochondrion	hormone metabolism.auxin	-0.499902	0.226466	-1.17175	0.00399897	-0.920689	0.0260194	-0.643646	0.0898387	-1.61395	0.000568567	-1.64968	0.000383484	-1.68184	0.000310149	-1.071	0.0118423	b
255794_at	At2g33480	NAC domain containing protein 41	Nucleus	development.unspecified	-0.549298	0.106375	-1.4656	0.000162056	-0.743297	0.034308	-0.49187	0.12972	0.681685	0.0582143	-0.30864	0.446443	0.287932	0.469218	0.318493	0.41293	b
263900_at	At2g36290	alpha/beta-Hydrolases superfamily protein	Unknown	unknown	0.463466	0.118435	1.04296	0.000952422	0.352107	0.28485	0.436306	0.121796	0.555924	0.0772488	0.492922	0.111269	0.365935	0.246074	0.413746	0.190932	b
265454_at	At2g46530	auxin response factor 11	Nucleus	RNA.regulation of transcription.ARF	-0.475744	0.308112	-1.43766	0.00179188	-0.149036	0.82389	-0.869692	0.0386294	-1.48699	0.00235443	-2.19961	6.40493e-05	-1.74682	0.000510983	-1.30533	0.00621277	b
258856_at	At3g02040	senescence-related gene 3	Cytoplasm	lipid metabolism.lipid degradation	0.4493	0.679564	3.95646	0.000111179	-0.513846	0.665738	0.31872	0.744755	1.30537	0.177549	0.642151	0.564958	-0.506365	0.654419	0.00628367	0.996942	b
257293_at	At3g15580	Ubiquitin-like superfamily protein	Unknown	protein.degradation.aspartate protease	-0.3432	0.336884	-1.0158	0.00306913	-0.0291793	0.960386	-0.733644	0.0225442	0.296054	0.480376	-0.184737	0.687715	0.219459	0.597566	0.223098	0.585366	b
256824_at	At3g22121	other RNA		micro RNA	-0.0403574	0.948408	1.06056	0.00800464	0.405096	0.380564	0.922493	0.0169526	-0.103658	0.880277	0.412523	0.371407	-0.0234764	0.970334	0.815627	0.0511713	b
257916_at	At3g23210	basic helix-loop-helix (bHLH) DNA-binding superfamily protein	Nucleus	RNA.regulation of transcription.bHLH	0.533923	0.0143666	1.23902	1.02431e-05	0.341522	0.137367	0.24947	0.237131	0.45778	0.0464963	0.844649	0.00067262	0.0540673	0.86403	0.14706	0.580547	b
258194_at	At3g29170	Eukaryotic protein of unknown function (DUF872)	Mitochondrion	unknown.not assigned	-0.0910837	0.833871	-1.00328	0.00247289	-0.753162	0.0234608	-0.58319	0.0556986	-0.346421	0.360943	-0.588156	0.076829	0.155864	0.713948	-0.502642	0.138831	b
252215_at	At3g50240	ATP binding microtubule motor family protein	Nucleus	cell.organisation	-0.782039	0.011594	-1.09395	0.000910881	-0.477862	0.142326	-0.687386	0.0207371	-0.410239	0.237312	-0.946416	0.00422144	-0.961071	0.00341555	-0.446247	0.174594	b
252165_at	At3g50550	unknown protein; Has 75703 Blast hits to 19796 proteins in 1115 species: Archae - 327; Bacteria - 34383; Metazoa - 14453; Fungi - 7466; Plants - 2586; Viruses - 958; Other Eukaryotes - 15530 (source: NCBI BLink).	Unknown	unknown.not assigned	-0.0756374	0.880653	-1.34319	0.000555807	-0.462731	0.237131	-0.472056	0.169115	0.138563	0.805426	-0.81925	0.0270405	0.146779	0.762917	-0.047476	0.930228	b
252093_at	At3g51500	unknown protein; FUNCTIONS IN: molecular_function unknown; INVOLVED IN: biological_process unknown; LOCATED IN: chloroplast; EXPRESSED IN: 22 plant structures; EXPRESSED DURING: 13 growth stages; Has 23 Blast hits to 23 proteins in 10 species: Archae - 0;	Nucleus	unknown.not assigned	0.321128	0.331285	-1.04955	0.00133365	0.185826	0.654191	-0.086765	0.809203	0.00191473	0.997516	-0.898257	0.00630153	-0.45165	0.159506	0.218061	0.56205	b
252043_at	At3g52390	TatD related DNase	Nucleus	DNA.unspecified	0.335262	0.312127	1.20893	0.000426475	0.250716	0.515978	0.569816	0.0552409	0.563551	0.0920444	1.04616	0.00216553	0.59899	0.0590738	0.544746	0.0974298	b
266184_s_at	At3g54700;At2g38940	[AT3G54700, phosphate transporter 1;7];[AT2G38940, phosphate transporter 1;4]	.	transport.phosphate	0.516913	0.24199	1.75172	0.000244175	0.3307	0.53355	0.540369	0.186541	0.635213	0.1739	1.31034	0.00412285	0.195172	0.731838	0.104159	0.86674	b
251630_at	At3g57420	Protein of unknown function (DUF288)	Nucleus	unknown.not assigned	-0.52613	0.0823783	-1.00925	0.00157346	-0.551128	0.0810612	-0.66447	0.0231346	-0.250321	0.520965	-0.425991	0.193642	-0.328481	0.326271	-0.532107	0.0959652	b
251427_at	At3g60130	beta glucosidase 16	Extracellular	misc.gluco-, galacto- and mannosidases	-0.655837	0.0118965	-0.99801	0.000451263	-0.237367	0.443082	-0.456216	0.064443	-0.34053	0.245444	-0.548957	0.0405616	-0.661488	0.0132093	-0.986311	0.000975887	b
251282_at	At3g61630	cytokinin response factor 6	Nucleus	RNA.regulation of transcription.AP2/EREBP	0.633686	0.0747771	1.43013	0.000318184	-0.13017	0.807456	0.563451	0.0975	-0.361516	0.401349	0.0676015	0.913319	-0.28615	0.499495	-0.417936	0.289345	b
255539_at	At4g01710	ARP2/3 complex 16 kDa subunit (p16-Arc)	Cytoplasm	cell.organisation	-0.386993	0.118577	-1.06995	0.000155251	-0.331398	0.215713	-0.567528	0.0175184	0.0260629	0.953133	-0.260174	0.36083	-0.0474624	0.897622	0.0820134	0.811994	b
255554_at	At4g01897	unknown protein; CONTAINS InterPro DOMAIN/s: Protein of unknown function DUF952 (InterPro:IPR009297); Has 763 Blast hits to 763 proteins in 180 species: Archae - 0; Bacteria - 351; Metazoa - 0; Fungi - 0; Plants - 29; Viruses - 0; Other Eukaryotes - 383 (	Cytoplasm	unknown.not assigned	0.0666328	0.898947	-1.4096	0.000435963	-0.235357	0.623568	-0.731194	0.0362855	0.33076	0.467563	0.049332	0.939443	0.107377	0.836253	-0.0541992	0.920616	b
255511_at	At4g02075	RING/FYVE/PHD zinc finger superfamily protein	Cytoplasm	protein.degradation.ubiquitin	-0.331343	0.244686	-1.06508	0.000411489	-0.588393	0.0376689	-0.113602	0.704645	-0.00518783	0.991599	-0.713704	0.0127763	-0.202555	0.541787	0.207347	0.526815	b
255360_at	At4g03960	Phosphotyrosine protein phosphatases superfamily protein	Cytoplasm	protein.postranslational modification	0.815842	0.0169679	1.12743	0.00166984	0.212539	0.640149	0.161256	0.660191	1.40079	0.000504767	0.221495	0.62266	0.92454	0.00914117	0.418638	0.262697	b
255243_at	At4g05590	CONTAINS InterPro DOMAIN/s: Uncharacterised protein family UPF0041 (InterPro:IPR005336); BEST Arabidopsis thaliana protein match is: Uncharacterised protein family (UPF0041) (TAIR:AT4G22310.1); Has 30201 Blast hits to 17322 proteins in 780 species: Archae	Chloroplast	unknown.not assigned	-0.273957	0.614371	-1.20228	0.00827665	-0.393123	0.474309	-1.07229	0.0150808	0.145459	0.847479	-0.604379	0.222791	0.233072	0.696132	0.10119	0.8804	b
255028_at	At4g09890	Protein of unknown function (DUF3511)	Nucleus	unknown.not assigned	0.069421	0.912734	-1.29838	0.00344696	-0.30174	0.58873	-0.227927	0.620233	0.103243	0.892233	-0.875059	0.0507415	-0.401356	0.417904	0.285196	0.592028	b
254475_at	At4g20440	small nuclear ribonucleoprotein associated protein B	Unknown	RNA.processing	0.175815	0.539427	1.10045	0.000128212	0.340059	0.205081	0.536142	0.024853	-0.296448	0.302329	0.497022	0.0530971	0.0672066	0.849526	-0.0562862	0.878432	b
254332_at	At4g22730	Leucine-rich repeat protein kinase family protein	Unknown	signalling.receptor kinases	-0.351766	0.383709	-1.06899	0.00470856	-0.579161	0.141134	-0.894331	0.013546	-0.866025	0.027574	-0.985944	0.0115424	-0.958752	0.0123965	-1.12391	0.0055518	b
254290_at	At4g23000	Calcineurin-like metallo-phosphoesterase superfamily protein	Mitochondrion	misc	0.312169	0.163575	1.27351	8.7417e-06	0.458011	0.0443349	-0.0643734	0.800143	0.421977	0.0716197	0.447588	0.0492395	0.333898	0.142466	0.387776	0.0943174	b
254223_at	At4g23730	Galactose mutarotase-like superfamily protein	Nucleus	minor CHO metabolism.others	-0.673816	0.0332425	-1.04292	0.00176324	-0.577236	0.0812396	-0.795093	0.0106654	-0.317116	0.411039	-0.897932	0.00765818	-0.201589	0.613984	-0.214176	0.5824	b
254020_at	At4g25700	beta-hydroxylase 1	Chloroplast	secondary metabolism.isoprenoids	0.519718	0.0718369	1.01213	0.00105393	0.544511	0.0703698	0.62728	0.0245036	0.405499	0.209523	0.525115	0.081515	0.26156	0.432836	0.421469	0.173313	b
253445_at	At4g32605	Mitochondrial glycoprotein family protein	Mitochondrion	unknown	0.42632	0.0631081	1.06614	8.36541e-05	0.281259	0.271073	0.348844	0.112274	0.246965	0.366448	0.391051	0.104688	0.282807	0.250959	0.251783	0.326072	b
251031_at	At5g02120	one helix protein	Chloroplast	PS.lightreaction	-0.51713	0.017599	-1.18043	1.73427e-05	-0.431891	0.0558415	-0.449119	0.0316896	-0.0542823	0.88595	-0.497136	0.0278534	-0.318155	0.159908	-0.0695314	0.821472	b
250992_at	At5g02260	expansin A9	Extracellular	cell wall.modification	0.523659	0.242461	1.71218	0.000339958	-0.311454	0.569749	0.795387	0.0526121	0.487847	0.333777	0.582934	0.213993	0.4546	0.342255	0.106135	0.866091	b
251020_at	At5g02270	non-intrinsic ABC protein 9	Cell membrane	transport.ABC transporters and multidrug resistance systems	0.416632	0.341759	1.2746	0.0025825	0.537349	0.228319	0.708179	0.0686232	0.272961	0.626832	0.411702	0.38801	0.265838	0.601999	0.330925	0.493988	b
250728_at	At5g06440	BEST Arabidopsis thaliana protein match is: Polyketide cyclase/dehydrase and lipid transport superfamily protein (TAIR:AT3G11720.3); Has 155 Blast hits to 153 proteins in 39 species: Archae - 0; Bacteria - 4; Metazoa - 5; Fungi - 6; Plants - 101; Viruses	Nucleus	unknown.not assigned	0.136708	0.681683	-1.68248	3.74524e-06	-0.276111	0.375683	-0.394355	0.125412	-0.583149	0.0400276	-1.31979	7.59537e-05	-0.877178	0.00251707	-0.746359	0.00973342	b
250537_at	At5g08565	Transcription initiation Spt4-like protein	Nucleus	unknown.not assigned	0.596561	0.0183225	1.25274	4.31529e-05	0.188251	0.557103	0.261126	0.292839	1.32276	5.86339e-05	1.54618	9.39608e-06	0.996142	0.000554018	0.913163	0.00151377	b
250344_at	At5g11930	Thioredoxin superfamily protein	Cytoplasm	redox.glutaredoxins	1.04564	0.135087	1.86765	0.00735286	0.256053	0.804691	0.71313	0.294261	1.81955	0.0137923	1.6546	0.0216501	0.905036	0.216514	1.54559	0.0337475	b
246466_at	At5g17010	Major facilitator superfamily protein	Unknown	transporter.sugars	0.552847	0.0317029	1.36028	2.34008e-05	0.494386	0.065322	0.64027	0.0113059	0.193679	0.570479	0.601965	0.0248765	0.114871	0.741667	0.229467	0.444707	b
249943_at	At5g22280	unknown protein; FUNCTIONS IN: molecular_function unknown; INVOLVED IN: biological_process unknown; LOCATED IN: endomembrane system; EXPRESSED IN: 22 plant structures; EXPRESSED DURING: 13 growth stages; BEST Arabidopsis thaliana protein match is: unknown	Mitochondrion	unknown.not assigned	-0.275777	0.40226	-1.28247	0.000185511	-0.0361377	0.943449	-0.164996	0.605049	0.0337393	0.951865	-0.727414	0.0204118	0.0180374	0.969851	0.131897	0.7423	b
249942_at	At5g22300	nitrilase 4	Cell membrane	misc.nitrilases	0.817436	0.127024	1.52046	0.00484923	1.35938	0.0144504	1.06427	0.0364443	1.23477	0.0277956	0.545297	0.376448	1.42574	0.0096617	1.72816	0.00330335	b
249321_at	At5g40920	pseudogene, disease resistance protein (TIR-NBS-LRR class), putative, domain signature TIR-NBS-LRR exists, suggestive of a disease resistance protein.	.	stress.biotic	-0.466976	0.0611462	-1.04423	0.0002207	-0.561291	0.0303445	-0.150185	0.565894	-0.28913	0.32146	-0.310049	0.264562	-0.379026	0.14318	-0.188838	0.529784	b
265045_s_at	At5g44100;At1g03930	[AT5G44100, casein kinase I-like 7];[AT1G03930, dual specificity kinase 1]	.	protein.postranslational modification	0.0579694	0.897235	-1.16161	0.000617309	-0.713188	0.0277331	-0.254044	0.418684	0.0941011	0.858543	-0.9378	0.00502806	-0.35889	0.290052	-0.679858	0.0382402	b
248923_at	At5g45940	nudix hydrolase homolog 11	Chloroplast	nucleotide metabolism	-0.470196	0.17151	-1.09573	0.00187753	-0.382266	0.314609	-0.677946	0.0357499	-0.363953	0.362876	-1.06319	0.00348124	-0.629881	0.0660318	-0.41034	0.266275	b
248238_at	At5g53900	Serine/threonine-protein kinase WNK (With No Lysine)-related	Mitochondrion	unknown.not assigned	-1.01777	0.0102075	-1.60069	0.000270686	-0.714732	0.080208	-0.818323	0.02997	-0.386715	0.419067	-0.94166	0.0211143	-0.724386	0.0697891	-0.215206	0.667263	b
248140_at	At5g54980	Uncharacterised protein family (UPF0497)	Nucleus	unknown	-0.561993	0.0115934	-1.12647	3.19362e-05	-0.0258407	0.945248	-0.265983	0.213193	-0.506476	0.0300859	-1.01613	0.000145339	-0.46258	0.0396265	-0.321059	0.174206	b
247817_at	At5g58375	Methyltransferase-related protein	Extracellular	unknown.not assigned	-0.361259	0.055181	-1.00528	2.11363e-05	-0.171382	0.449062	-0.428118	0.019348	0.0782394	0.790962	-0.351779	0.0733917	0.0819385	0.748326	0.0165691	0.954098	b
247100_at	At5g66520	Tetratricopeptide repeat (TPR)-like superfamily protein	Unknown	not assigned.PPR	-0.52099	0.241258	-1.16102	0.00697628	-0.15117	0.814567	-0.493779	0.233392	0.267843	0.654256	0.032598	0.966793	-0.0584067	0.928135	0.604463	0.186475	b
245011_at	AtCg00430	photosystem II reaction center protein G	Chloroplast	PS.lightreaction	-0.799372	0.0900923	1.77368	0.000559972	1.04379	0.0326645	-0.161705	0.760401	-0.630771	0.235953	1.49013	0.00346318	-0.621953	0.211756	0.836187	0.0923413	b
244968_at	AtCg00640	ribosomal protein L33	Chloroplast	protein.synthesis	0.0876765	0.896241	1.47662	0.00240184	0.184976	0.789486	0.943124	0.0357499	-0.423461	0.470198	0.751431	0.129191	-0.439571	0.412537	0.682542	0.172992	b
244962_at	AtCg01050	NADH-Ubiquinone/plastoquinone (complex I) protein	Chloroplast	PS.lightreaction	-0.783475	0.178695	1.61175	0.00525361	0.740707	0.234785	-0.329323	0.58219	-0.24465	0.780936	0.744306	0.233394	0.0412131	0.964225	0.658656	0.29683	b
257322_at	AtMg01180	hypothetical protein	Mitochondrion	unknown.not assigned	0.413889	0.240756	1.14849	0.00135993	0.187716	0.685714	0.602013	0.0621944	-0.92877	0.0105073	-0.276232	0.509324	-0.283429	0.477335	-0.327187	0.396881	b
257325_at	AtMg01220;At2g07798	[ATMG01220, hypothetical protein];[AT2G07798, unknown protein; FUNCTIONS IN: molecular_function unknown; INVOLVED IN: biological_process unknown; LOCATED IN: cellular_component unknown; BEST Arabidopsis thaliana protein match is: unknown protein (TAIR:ATM	.	unknown.not assigned	0.341595	0.200155	1.13031	0.000148153	-0.0702788	0.86249	0.0218133	0.944985	-1.00618	0.00079083	-0.734959	0.00740427	-0.788055	0.00407584	-0.587276	0.0310457	b

## Sheet: (C) tpt-2 4h
ATH1 probe set	AGI code	Description	Localisation	Functional Annotation	Col-0 (4) vs Col-0 (0)	Adj. P-value	adg1-1 (4) vs adg1-1 (0)	Adj. P-value	tpt-2 (4) vs tpt-2 (0)	Adj. P-value	adg1-1/tpt-2 (4) vs adg1-1/tpt-2 (0)	Adj. P-value	Col-0 (48) vs Col-0 (0)	Adj. P-value	adg1-1 (48) vs adg1-1 (0)	Adj. P-value	tpt-2 (48) vs tpt-2 (0)	Adj. P-value	adg1-1/tpt-2 (48) vs adg1-1/tpt-2 (0)	Adj. P-value	Venn area	pho3 vs wild type	wild type + vs - ABA 0.5 h	wild type + vs - ABA 1 h	wild type + vs - ABA3 h	wild type + vs - zeatin 0.5 h	wild type + vs - zeatin 1 h	wild type + vs - zeatin 3 h	wild type + vs - IAA 0.5 h	wild type + vs - IAA 1 h	wild type + vs - IAA 3 h	wild type + vs - GA3 0.5 h	wild type + vs - GA3 1 h	wild type + vs - GA3 3 h	wild type + vs - ACC 0.5 h	wild type + vs - ACC 1 h	wild type + vs - ACC 3 h	wild type + vs - MJ 0.5 h	wild type + vs - MJ 1 h	wild type + vs - MJ 0.5 h	flu vs wild type 0.5 h light	flu vs wild type 1 h light	flu vs wild type 2 h light
246464_at	At5g16980	Zinc-binding dehydrogenase family protein	Cytoplasm	misc.oxidases	0.943324	0.112273	1.15896	0.0444276	2.00519	0.00199691	0.376687	0.539286	1.3663	0.0287522	1.59431	0.0103423	1.79786	0.00412299	0.743116	0.248867	c	1.59252
267425_at	At2g34810	FAD-binding Berberine family protein	Cytoplasm	misc.nitrilases	1.19842	0.0110933	0.633732	0.171768	1.76377	0.000847117	0.813489	0.0680614	0.292618	0.655412	-0.309967	0.612871	1.15424	0.016355	-0.434497	0.419589	c	1.08874	0.166132	0.149885	3.17485													0.490223	2.37911	4.42582	-0.83	0	2.1
249775_at	At5g24160	squalene monoxygenase 6	Unknown	hormone metabolism.brassinosteroid	0.571693	0.14613	0.956212	0.0130637	1.83506	0.00011461	0.558414	0.133126	1.42796	0.00124759	0.594459	0.15049	1.89696	8.08379e-05	0.383961	0.383966	c	-1.01433
251919_at	At3g53800	Fes1B	Nucleus	unknown	0.389558	0.375697	0.0898529	0.86064	1.69175	0.000355468	0.717365	0.0634385	0.20389	0.735785	-0.485874	0.285119	-0.284031	0.569533	-0.122386	0.83199	c	-1.04512																			0.28	0.3	1.6
247488_at	At5g61820	FUNCTIONS IN: molecular_function unknown; INVOLVED IN: biological_process unknown; LOCATED IN: vacuole; EXPRESSED IN: 24 plant structures; EXPRESSED DURING: 15 growth stages; CONTAINS InterPro DOMAIN/s: Stress up-regulated Nod 19 (InterPro:IPR011692); Has	Chloroplast	unknown.not assigned	1.27964	0.0147528	1.1589	0.0239441	1.55015	0.00543757	0.242192	0.66738	0.796791	0.16481	0.33532	0.627984	2.01385	0.000661777	-0.289314	0.66429	c		0.378972	1.78719	2.9524																0.28	1	2
259444_at	At1g02370	Tetratricopeptide repeat (TPR)-like superfamily protein	Mitochondrion	not assigned.PPR	0.88209	0.024523	0.830973	0.0307525	1.0931	0.00847339	0.736589	0.049854	0.0553194	0.938519	0.340317	0.476744	0.451551	0.290704	-0.131959	0.810522	c		0.0609834	0.392604	-1.70468
254248_at	At4g23270	cysteine-rich RLK (RECEPTOR-like protein kinase) 19	Extracellular	signalling.receptor kinases	1.15919	0.0158761	1.17246	0.0136075	1.71896	0.00128227	0.298154	0.550981	0.5526	0.323233	0.336764	0.585187	1.16491	0.0177396	-0.186298	0.777184	c		0.0537952	-0.224441	-1.71519																1.13	1.8	1.6
249494_at	At5g39050	HXXXD-type acyl-transferase family protein	Cytoplasm	secondary metabolism.flavonoids	0.855832	0.0606953	0.414401	0.384406	1.42986	0.00375832	0.457693	0.30991	0.801754	0.103914	-0.219182	0.737792	2.20996	8.96224e-05	0.113594	0.864891	c		-0.134223	0.0618131	2.28354																-0.27	0.2	2.8
250968_at	At5g02890	HXXXD-type acyl-transferase family protein	Unknown	unknown	0.75468	0.0109953	0.438478	0.129407	1.06217	0.00120943	0.631747	0.0257779	0.233568	0.540903	-0.00964424	0.984836	-0.0685157	0.873765	0.449693	0.151211	c		-0.157064	-0.372043	-1.67759													-0.390577	-0.779551	-1.40665
262608_at	At1g14120	2-oxoglutarate (2OG) and Fe(II)-dependent oxygenase superfamily protein	Cytoplasm	misc.oxidases	0.903284	0.0610585	0.744546	0.116224	1.38012	0.00709618	0.487163	0.306298	0.0146185	0.987058	-0.340226	0.584664	0.251458	0.692165	-0.53498	0.320398	c					1.48077	-0.383408	0.121629	-1.08797	0.179334	0.121629							1.81279	2.61689	3.78155
266707_at	At2g03310	unknown protein; Has 17 Blast hits to 17 proteins in 6 species: Archae - 0; Bacteria - 0; Metazoa - 0; Fungi - 0; Plants - 17; Viruses - 0; Other Eukaryotes - 0 (source: NCBI BLink).	Mitochondrion	unknown.not assigned	0.29341	0.27036	0.617469	0.0139868	1.24669	8.00236e-05	0.494501	0.0415025	-0.378827	0.174844	-0.55853	0.0336351	-0.474283	0.0660318	0.271884	0.337327	c								1.20808	-0.207469	-0.134966
249752_at	At5g24660	response to low sulfur 2	Nucleus	unknown.not assigned	0.481556	0.200623	0.760288	0.0330555	1.28449	0.0014854	-0.372613	0.299119	0.651586	0.0966949	0.394557	0.348158	0.787302	0.0338554	-0.14019	0.780096	c								-1.08271	-0.136101	-0.0501568
254430_at	At4g20820	FAD-binding Berberine family protein	Chloroplast	misc.nitrilases	0.0911142	0.81324	-0.0446279	0.903371	1.5844	2.58042e-05	0.0406806	0.907747	0.137874	0.75076	-0.0978838	0.82419	0.171855	0.638177	-0.125968	0.741488	c								-1.17264	-0.275634	-0.529529							-0.943055	-0.899867	-1.15082
262236_at	At1g48330	unknown protein; BEST Arabidopsis thaliana protein match is: unknown protein (TAIR:AT3G17580.1); Has 40 Blast hits to 40 proteins in 11 species: Archae - 0; Bacteria - 0; Metazoa - 0; Fungi - 0; Plants - 40; Viruses - 0; Other Eukaryotes - 0 (source: NCBI	Unknown	unknown.not assigned	1.22565	0.024477	0.341399	0.572616	1.97523	0.00119525	1.00167	0.0546525	-0.318692	0.683266	-1.47841	0.0101298	-0.521364	0.402943	-0.489314	0.440052	c																				0.4	1.4	1.8
263515_at	At2g21640	Encodes a protein of unknown function that is a marker for oxidative stress response.	Nucleus	unknown.not assigned	0.644638	0.113227	0.544671	0.174948	1.17248	0.00644945	0.494036	0.206986	1.16286	0.00770496	1.57262	0.000676845	2.30046	2.04309e-05	0.460801	0.305055	c																				0.25	0.5	4.1
261175_at	At1g04800	glycine-rich protein	Unknown	unknown.glycine rich proteins	-0.682543	0.0220909	0.486402	0.0958553	-1.0374	0.00164854	0.1569	0.62124	-0.148738	0.738843	0.437311	0.172258	-0.44543	0.150343	0.595903	0.0575402	c
264424_at	At1g61740	Sulfite exporter TauE/SafE family protein	Chloroplast	unknown.not assigned	-0.00492005	0.991091	-0.0168645	0.959213	-1.05384	0.000345546	0.129467	0.629245	-0.28367	0.337935	-0.0777818	0.84298	-0.857338	0.00180864	-0.0193943	0.959476	c
264704_at	At1g70090	glucosyl transferase family 8	Golgi body	misc.UDP glucosyl and glucoronyl transferases	-0.60349	0.0567096	-0.29119	0.377455	-1.03143	0.00279767	-0.799709	0.0102694	-0.29518	0.453574	-0.196732	0.644275	-0.459887	0.164762	-1.54567	0.000125581	c
262262_at	At1g70782;At1g70780	[AT1G70782, conserved peptide upstream open reading frame 28];[AT1G70780, unknown protein; FUNCTIONS IN: molecular_function unknown; INVOLVED IN: biological_process unknown; LOCATED IN: mitochondrion; EXPRESSED IN: sperm cell, male gametophyte, pollen tub	.	unknown.not assigned	0.479147	0.193259	-0.214242	0.592451	-1.09262	0.00445736	-0.154802	0.690933	-0.0369858	0.954146	-0.506669	0.189855	-0.30459	0.468518	-1.33159	0.00119469	c
261727_at	At1g76090	sterol methyltransferase 3	Unknown	hormone metabolism.brassinosteroid	-0.58713	0.0539655	-0.420337	0.16462	-1.19692	0.000615959	-0.578507	0.0476729	-0.431326	0.205419	0.149067	0.731396	-0.524216	0.0936549	-0.867561	0.00846661	c
259875_s_at	At1g76680;At1g76690	[AT1G76680, 12-oxophytodienoate reductase 1];[AT1G76690, 12-oxophytodienoate reductase 2]	.	hormone metabolism.jasmonate	1.30953	0.0244701	1.2717	0.026256	1.72398	0.00560382	0.320833	0.603513	0.884751	0.167616	0.0559396	0.958336	1.2753	0.0316119	-0.085972	0.921819	c
246390_at	At1g77330	2-oxoglutarate (2OG) and Fe(II)-dependent oxygenase superfamily protein	Cytoplasm	hormone metabolism.ethylene	-0.781452	0.018142	-0.515518	0.111392	-1.12588	0.00194444	-0.202873	0.557409	-1.17999	0.0015829	-1.16569	0.00145956	-1.38137	0.000339672	-0.651683	0.0605747	c
266038_at	At2g07680	multidrug resistance-associated protein 11	Cell membrane	transport.ABC transporters and multidrug resistance systems	-0.669682	0.013991	-0.190483	0.51904	-1.40929	4.74109e-05	0.143014	0.620075	-0.547075	0.0574045	-0.124511	0.750764	-1.37548	5.95135e-05	-0.0940326	0.804127	c
245166_at	At2g33170	Leucine-rich repeat receptor-like protein kinase family protein	Unknown	signalling.receptor kinases	-0.433535	0.264254	-0.743896	0.0396743	-1.06447	0.00675482	-0.85024	0.0178999	-0.179872	0.746976	-0.384412	0.370634	-0.145842	0.773866	-0.767144	0.0487334	c
266882_at	At2g44670	Protein of unknown function (DUF581)	Unknown	development.unspecified	-0.178659	0.547936	-0.131355	0.656992	-1.05312	0.000401715	-0.298428	0.229835	-0.35915	0.209083	0.234547	0.442972	-0.386091	0.145759	-0.118235	0.726981	c
256244_at	At3g12520	sulfate transporter 4;2	Chloroplast	transport.sulphate	0.636679	0.0528957	0.76593	0.0186645	1.31981	0.00052031	0.391026	0.221178	2.16146	6.92264e-06	1.88427	1.87942e-05	1.95989	1.35607e-05	1.20908	0.00135269	c
257217_at	At3g14940	phosphoenolpyruvate carboxylase 3	Cytoplasm	glycolysis	-0.603768	0.136271	-0.673071	0.0854945	-1.52775	0.00077244	-0.257929	0.535148	-0.311707	0.552002	-0.586899	0.172536	-0.746205	0.0675237	-1.03258	0.0154757	c
257771_at	At3g23000	CBL-interacting protein kinase 7	Cell membrane	protein.postranslational modification	-0.0943272	0.809101	-0.684659	0.0174441	-1.1964	0.000410076	-0.58552	0.0362847	-0.627866	0.0416081	-0.348868	0.286194	-1.09961	0.000795298	0.138724	0.717924	c
252414_at	At3g47420	phosphate starvation-induced gene 3	Unknown	transport.misc	-0.891664	0.0154338	0.494827	0.173889	-1.44881	0.000577298	-0.652396	0.0620896	0.341121	0.453377	-0.109741	0.849628	-0.0463306	0.935588	0.173711	0.718864	c
252927_at	At4g39090	Papain family cysteine protease	Extracellular	protein.degradation.cysteine protease	0.30239	0.475843	0.3471	0.376406	1.20796	0.00315043	0.895415	0.0148876	0.00645678	0.992282	-0.0146642	0.982098	0.0187985	0.97425	0.193552	0.691099	c
246791_at	At5g27280	Zim17-type zinc finger protein	Chloroplast	RNA.regulation of transcription.unclassified	0.641474	0.0515026	0.729873	0.0245174	1.00622	0.00455701	0.122479	0.738704	1.02861	0.00444205	1.18556	0.00128919	1.38834	0.000325043	0.598565	0.0853772	c

## Sheet: (D) DM-2 4h
ATH1 probe set	AGI code	Description	Localisation	Functional Annotation	Col-0 (4) vs Col-0 (0)	Adj. P-value	adg1-1 (4) vs adg1-1 (0)	Adj. P-value	tpt-2 (4) vs tpt-2 (0)	Adj. P-value	adg1-1/tpt-2 (4) vs adg1-1/tpt-2 (0)	Adj. P-value	Col-0 (48) vs Col-0 (0)	Adj. P-value	adg1-1 (48) vs adg1-1 (0)	Adj. P-value	tpt-2 (48) vs tpt-2 (0)	Adj. P-value	adg1-1/tpt-2 (48) vs adg1-1/tpt-2 (0)	Adj. P-value	Venn area	pho3 vs wild type	wild type + vs - ABA 0.5 h	wild type + vs - ABA 1 h	wild type + vs - ABA3 h	wild type + vs - zeatin 0.5 h	wild type + vs - zeatin 1 h	wild type + vs - zeatin 3 h	wild type + vs - IAA 0.5 h	wild type + vs - IAA 1 h	wild type + vs - IAA 3 h	wild type + vs - GA3 0.5 h	wild type + vs - GA3 1 h	wild type + vs - GA3 3 h	wild type + vs - ACC 0.5 h	wild type + vs - ACC 1 h	wild type + vs - ACC 3 h	wild type + vs - MJ 0.5 h	wild type + vs - MJ 1 h	wild type + vs - MJ 0.5 h	flu vs wild type 0.5 h light	flu vs wild type 1 h light	flu vs wild type 2 h light
250740_at	At5g05760	syntaxin of plants 31	Golgi body	cell.vesicle transport	-0.582987	0.017878	-0.251636	0.317971	-0.349863	0.186184	-1.10236	0.000106607	0.011122	0.980234	0.0800591	0.833337	0.322541	0.215148	-0.428824	0.0985123	d	1.66663
256245_at	At3g12580	heat shock protein 70	Unknown	stress.abiotic.heat	-0.649722	0.467337	-0.805269	0.326534	0.0296363	0.984157	-2.18202	0.00605927	0.758176	0.441583	0.69005	0.478244	1.83561	0.024331	1.39429	0.0982875	d	1.2997	-0.243963	0.578339	2.61636				-1.17984	0.287011	-0.102652
262177_at	At1g74710	ADC synthase superfamily protein	Chloroplast	Co-factor and vitamine metabolism	-0.863576	0.0732288	-0.916525	0.0520301	-0.813202	0.109415	-1.28668	0.00716801	-0.251008	0.724404	0.143851	0.850409	0.753904	0.130781	-0.99013	0.0514136	d	1.07327
266371_at	At2g41410	Calcium-binding EF-hand family protein	Unknown	signalling.calcium	-0.469523	0.151348	-0.306098	0.358445	-0.425025	0.227728	-1.00043	0.00240879	0.0302475	0.958653	0.2278	0.582864	1.12454	0.00149314	-0.640475	0.0586826	d	1.01186
245505_at	At4g15690	Thioredoxin superfamily protein	Cytoplasm	redox.glutaredoxins	1.59944	0.013415	0.98547	0.118414	0.758501	0.292126	1.74721	0.00626505	0.535127	0.51683	0.264061	0.782021	0.332879	0.693979	-0.467639	0.549029	d	-1.50656	-1.1657	-0.533764	-0.67013										-1.22875	0.242461	1.21581				-0.02	0.7	1.7
257451_at	At1g05690	BTB and TAZ domain protein 3	Chloroplast	protein.degradation.ubiquitin	-0.656523	0.106404	-0.177911	0.709298	-0.624914	0.146163	-1.04958	0.00855732	0.360871	0.478888	-0.181529	0.758296	-0.244936	0.634672	-0.5578	0.201163	d		1.07142	-0.310521	-0.191769										1.08673	0.175779	-0.10373
260156_at	At1g52880	NAC (No Apical Meristem) domain transcriptional regulator superfamily protein	Nucleus	development.unspecified	-1.06554	0.0217478	-0.784678	0.0838107	-0.685209	0.167697	-1.79756	0.000398065	0.518788	0.343496	0.436835	0.429656	0.514668	0.312579	0.129547	0.846245	d		0.951398	1.39547	0.85427
251859_at	At3g54680	proteophosphoglycan-related	Nucleus	unknown	-0.423121	0.0689681	-0.0838081	0.765468	-0.397401	0.104222	-1.1142	5.88034e-05	0.0739261	0.849401	0.275956	0.292579	0.420432	0.0768608	-0.127621	0.66828	d		0.932528	1.16906	1.80465
245427_at	At4g17550	Major facilitator superfamily protein	Chloroplast	transport.mitochondrial metabolite transporters	-0.283734	0.529017	-0.390232	0.332792	-0.674143	0.10085	-1.12131	0.00439355	-0.420964	0.366608	-0.790637	0.051552	-0.352759	0.435602	-1.15585	0.00659313	d		0.759923	1.50974	3.35614										-0.249968	-1.30266	0.394942
264957_at	At1g77000	RNI-like superfamily protein	Nucleus	protein.degradation.ubiquitin	1.12265	0.0104405	0.694536	0.102141	1.05081	0.0202037	1.30995	0.00299374	0.704603	0.134498	0.446348	0.376283	0.656245	0.144528	1.11409	0.0158209	d		0.595339	0.662199	1.70016
264689_at	At1g09900	Pentatricopeptide repeat (PPR-like) superfamily protein	Mitochondrion	not assigned.PPR	0.640521	0.0114032	0.329706	0.186778	0.534716	0.0398328	1.02753	0.000241875	-0.304591	0.293747	-0.187485	0.55499	-0.207367	0.484656	0.0715836	0.842722	d		0.445246	-0.469485	-1.00192
251028_at	At5g02230	Haloacid dehalogenase-like hydrolase (HAD) superfamily protein	Unknown	unknown	-1.01196	0.0188223	-1.07049	0.0124508	-0.381237	0.462713	-1.35753	0.00215464	0.190787	0.773403	-1.20959	0.00799969	-0.16923	0.774664	-0.0526771	0.936191	d		0.43834	0.497994	2.35103	2.12583	-0.398345	-0.656695							-0.304445	-1.33941	-1.12329	0.47914	1.17868	0.510171
253638_at	At4g30470	NAD(P)-binding Rossmann-fold superfamily protein	Nucleus	secondary metabolism.phenylpropanoids	-1.19755	0.0181495	-0.711255	0.154996	-1.18234	0.02481	-1.70922	0.00125473	-0.379477	0.570971	-0.824971	0.122473	-0.489434	0.395566	-0.809012	0.132367	d		0.413011	1.19912	3.20164
262746_at	At1g28960	nudix hydrolase homolog 15	Mitochondrion	nucleotide metabolism	-0.22167	0.458996	-0.451624	0.0847002	-0.673767	0.0162692	-1.37982	2.98111e-05	0.414633	0.158016	0.307067	0.312758	0.0752856	0.844654	0.0905666	0.80944	d		0.390041	0.319068	1.9307
247918_at	At5g57610	Protein kinase superfamily protein with octicosapeptide/Phox/Bem1p domain	Nucleus	protein.postranslational modification	-0.661773	0.0110385	-0.498812	0.0476657	-0.296005	0.308522	-1.1772	9.13853e-05	-0.225781	0.489414	-0.717859	0.0085227	-0.455355	0.083971	-0.281654	0.327718	d		0.355024	0.854124	2.65602
247377_at	At5g63180	Pectin lyase-like superfamily protein	Extracellular	cell wall.degradation	0.649979	0.0489029	0.570999	0.0776315	0.547156	0.116561	1.01867	0.00258847	0.0113868	0.985308	0.328924	0.397544	-0.862141	0.0118083	1.15773	0.00192832	d		0.244058	-0.196442	-2.30794																-0.12	-1.4	-1.9
252592_at	At3g45640	mitogen-activated protein kinase 3	Nucleus	signalling.MAP kinases	-0.423879	0.302504	-0.95296	0.0131866	-0.363842	0.429097	-1.28726	0.00141766	-0.278551	0.591141	0.0375478	0.957656	0.134973	0.802464	-0.288746	0.536946	d		0.234397	-0.654833	-2.14469																2.51	2.7	1.8
266419_at	At2g38760	annexin 3	Chloroplast	cell.organisation	0.34078	0.4866	-0.701382	0.099129	0.720858	0.114702	-1.30821	0.00303863	-0.00888917	0.990751	-1.33447	0.00430182	-0.20484	0.724522	-0.862413	0.0589132	d		0.164157	0.658501	1.55492	1.56218	-0.433429	0.0457707	-1.00869	1.80011	0.0457707							2.04828	3.06083	2.90468
264894_at	At1g23040	hydroxyproline-rich glycoprotein family protein	Unknown	unknown.hydroxyproline rich proteins	-0.676962	0.202948	-0.70915	0.164335	-0.72934	0.188742	-1.34844	0.00802001	0.109372	0.906863	-0.354957	0.59516	0.913093	0.0825841	-0.493418	0.402432	d		0.148009	0.504808	1.77994				0.207616	-1.11005	-0.237951
266326_at	At2g46650	cytochrome B5 isoform C	Unknown	redox.ascorbate/glutathione	0.86542	0.0885979	0.426443	0.427719	0.554613	0.339147	1.37541	0.00639751	0.850037	0.121887	0.426747	0.492714	0.581083	0.293382	1.5091	0.00626281	d		0.108841	-0.104271	-1.32643													0.711936	1.26433	1.63466
266413_at	At2g38740	Haloacid dehalogenase-like hydrolase (HAD) superfamily protein	Cytoplasm	unknown	-0.342217	0.341556	-0.557187	0.0887125	-0.419475	0.257593	-1.37798	0.000230855	0.379541	0.33472	-0.0836832	0.879033	0.42763	0.229859	0.00422366	0.99422	d		0.105819	0.303405	1.0222
267181_at	At2g37760	NAD(P)-linked oxidoreductase superfamily protein	Cytoplasm	minor CHO metabolism.others	0.778543	0.19341	-0.583769	0.328206	0.527282	0.449297	-1.68192	0.00406347	3.23553	3.18739e-05	1.79477	0.00415703	4.0212	3.29831e-06	1.22751	0.0446423	d		0.0865385	-0.0912318	1.41424
258214_at	At3g17970	translocon at the outer membrane of chloroplasts 64-III	Unknown	protein.targeting	0.588858	0.0569042	0.742006	0.0155578	0.831255	0.0108515	1.16142	0.00052253	0.195297	0.652969	0.447814	0.179249	0.376108	0.259308	-0.118635	0.781013	d		-0.111095	-0.228855	-1.37444
245494_at	At4g16390	pentatricopeptide (PPR) repeat-containing protein	Unknown	not assigned.PPR	0.34647	0.152237	0.444686	0.0558938	0.624814	0.012555	1.02422	0.00015515	0.252353	0.374624	0.313687	0.230133	0.349127	0.158928	0.385466	0.127302	d		-0.117017	-0.196829	-1.06251
247362_at	At5g63140	purple acid phosphatase 29	Extracellular	misc.acid and other phosphatases	0.45513	0.139844	0.69699	0.020241	0.202222	0.611585	1.34958	0.000118792	-0.307887	0.40324	-0.0379394	0.944653	-0.815582	0.00986945	0.0881057	0.840247	d		-0.139888	-0.657904	-1.72554
253165_at	At4g35320	unknown protein; BEST Arabidopsis thaliana protein match is: unknown protein (TAIR:AT2G17300.1); Has 30201 Blast hits to 17322 proteins in 780 species: Archae - 12; Bacteria - 1396; Metazoa - 17338; Fungi - 3422; Plants - 5037; Viruses - 0; Other Eukaryot	Mitochondrion	unknown.not assigned	-0.124563	0.711131	-0.0563473	0.866847	-0.51522	0.0621819	-1.17248	0.000124233	-0.616008	0.0285376	-0.33796	0.250516	-0.748303	0.00707629	-0.664611	0.0184804	d		-0.164433	0.0485358	1.06151													-0.493924	-1.01868	-0.867038	-0.57	-1.2	-1.8
259671_at	At1g52290	Protein kinase superfamily protein	Chloroplast	signalling.receptor kinases	-0.633892	0.108777	-0.135483	0.77635	-0.589849	0.15955	-1.0102	0.00908715	-0.657532	0.122444	-0.311489	0.525616	-0.366048	0.417006	-1.58551	0.000626234	d		-0.19031	-0.231035	-1.07025
245528_at	At4g15530	pyruvate orthophosphate dikinase	Chloroplast	gluconeogenese	-1.09819	0.0789259	-0.389999	0.574119	-0.997118	0.132294	-2.38243	0.000458008	1.35693	0.0402314	-0.145404	0.889741	1.68838	0.00943397	-0.0105909	0.992339	d		-0.198608	-0.278906	1.77889
255259_at	At4g05020	NAD(P)H dehydrogenase B2	Mitochondrion	mitochondrial electron transport	0.183962	0.705904	-0.154658	0.73829	-0.0407951	0.951068	-1.49988	0.000389322	0.739004	0.073383	0.320069	0.501485	2.75765	2.46507e-06	-0.791798	0.0516134	d		-0.249724	0.489402	1.80699																-0.54	0.9	3.1
266951_at	At2g18940	Tetratricopeptide repeat (TPR)-like superfamily protein	Mitochondrion	not assigned.PPR	0.588314	0.0832773	0.548193	0.0995292	0.658089	0.0623751	1.04823	0.00253363	0.385071	0.334769	0.341262	0.391361	0.223633	0.598393	0.341048	0.376124	d		-0.40959	-0.0803276	-1.16016
263421_at	At2g17230	EXORDIUM like 5	Extracellular	development.unspecified	-0.336841	0.307635	-0.133715	0.715532	-0.531488	0.102653	-1.49182	5.61658e-05	-0.709643	0.0306723	-0.563397	0.0815596	-0.237018	0.52633	-2.63167	5.95013e-07	d		-0.640256	-0.802006	-2.11444																-0.29	-1	-2.4
253657_at	At4g30110	heavy metal atpase 2	Unknown	transport.metal	0.407043	0.241984	0.835283	0.0120004	0.0845158	0.874295	1.01007	0.00293972	0.703458	0.0466862	-0.159588	0.738544	-0.47171	0.176515	0.487776	0.171898	d		-0.691299	-0.303791	-1.17114	1.65977	-1.26065	-0.0134797	1.15349	-0.10542	-0.0134797							-0.477174	-1.71967	-3.58757
266884_at	At2g44790	uclacyanin 2	Cell membrane	misc.plastocyanin-like	-0.801878	0.0628922	-1.08347	0.0117966	-0.847129	0.0590591	-1.30228	0.00302023	-0.565531	0.248275	-1.1871	0.00922893	-0.744803	0.0921393	-1.18804	0.010347	d		-0.731927	-1.10853	-1.4931																0.07	0.7	1.6
257672_at	At3g20300	Protein of unknown function (DUF3537)	Mitochondrion	RNA.regulation of transcription.AP2/EREBP	-0.721609	0.0710892	-0.438566	0.281769	-0.260723	0.62068	-1.07157	0.00694503	-0.0921671	0.898046	-0.0039312	0.995268	0.0802051	0.893721	-0.894687	0.0338215	d		-0.922747	3.24362	5.50948
251195_at	At3g62930	Thioredoxin superfamily protein	Chloroplast	redox.glutaredoxins	0.262661	0.563964	0.407742	0.304373	-0.496874	0.245436	1.40599	0.000701403	-0.633336	0.132898	-0.367202	0.427388	-1.22289	0.00327606	-0.150179	0.778558	d		-1.0944	-0.797327	0.431556													-1.44154	-0.382837	0.389081
253043_at	At4g37540	LOB domain-containing protein 39	Unknown	RNA.regulation of transcription.AS2	0.806828	0.100671	0.71927	0.135942	-0.382341	0.533457	1.38425	0.00479669	0.565018	0.323874	0.694545	0.189492	0.189184	0.779409	0.599002	0.264936	d		-1.10691	-1.36141	-1.46876													-0.418888	-1.01243	-0.1553
265771_at	At2g48030	DNAse I-like superfamily protein	Nucleus	DNA.synthesis/chromatin structure	-0.804889	0.0162304	-0.0759736	0.856855	-0.824908	0.0179762	-1.08885	0.00165025	-0.410549	0.285273	0.0432563	0.94259	-0.160883	0.717894	-1.1732	0.00187315	d					1.02941	-0.359801	-0.125851
266832_at	At2g30040	mitogen-activated protein kinase kinase kinase 14	Nucleus	protein.postranslational modification	0.738515	0.159875	0.94948	0.0595088	1.31376	0.0150073	1.49457	0.00401039	0.0974807	0.916862	-1.00254	0.0612787	0.302286	0.648024	-0.0381614	0.961021	d					0.86729	2.30149	0.114212													0.51	1.7	2.2
254120_at	At4g24570	dicarboxylate carrier 2	Mitochondrion	mitochondrial electron transport	-0.474831	0.108949	-0.324248	0.279651	-0.205509	0.589424	-1.36181	8.17613e-05	-1.05369	0.0015761	-0.593211	0.0522371	0.0694492	0.872256	-1.37591	0.000177121	d					0.816449	1.12209	-0.269155													4.47	4.9	3.4
247554_at	At5g61010	exocyst subunit exo70 family protein E2	Nucleus	RNA.regulation of transcription.unclassified	-0.294297	0.527214	-1.00214	0.0127728	-0.66772	0.117458	-1.60654	0.00031997	-0.0425255	0.953362	-0.435507	0.351714	0.0872271	0.885094	-0.905091	0.0337442	d					-1.05351	0.0526841	-0.0900294
258289_at	At3g23450	unknown protein; FUNCTIONS IN: molecular_function unknown; INVOLVED IN: biological_process unknown; LOCATED IN: endomembrane system; EXPRESSED IN: 14 plant structures; EXPRESSED DURING: 8 growth stages; Has 694543 Blast hits to 47111 proteins in 2535 spec	Unknown	unknown.not assigned	0.950407	0.026125	0.772029	0.0648333	0.230957	0.696297	1.97219	8.36567e-05	0.507787	0.306638	-0.284854	0.610954	-0.522564	0.255834	0.629077	0.169392	d					-1.5174	-0.359049	-0.834362				-1.45488	-0.0770431	0.566773				1.11293	0.189588	0.371212
254459_at	At4g21200	gibberellin 2-oxidase 8	Cytoplasm	hormone metabolism.gibberelin	1.1367	0.266527	2.35902	0.0145474	1.90547	0.0598364	2.97813	0.00271874	0.0345771	0.984859	0.0988262	0.955557	-0.0743368	0.9618	0.30141	0.82788	d					-1.64681	1.71373	-0.335242
267497_at	At2g30540	Thioredoxin superfamily protein	Cytoplasm	redox.glutaredoxins	-1.12532	0.0269892	-0.744045	0.138412	-1.22606	0.0210367	-1.6871	0.00147054	-1.15836	0.031774	-1.85491	0.0011629	-1.82959	0.00120045	-1.69371	0.00285824	d								-0.989724	1.45759	-0.135782							-0.209305	1.29142	0.777458
249688_at	At5g36160	Tyrosine transaminase family protein	Cytoplasm	secondary metabolism.isoprenoids	0.292682	0.370147	-0.413665	0.165388	-0.412319	0.206245	-1.05264	0.000943243	0.975825	0.00330492	0.749361	0.01727	0.934064	0.00362546	0.801622	0.0126906	d											-0.188049	-0.417928	-1.1386
251722_at	At3g56200	Transmembrane amino acid transporter family protein	Cell membrane	transport.amino acids	-0.65128	0.163575	-0.732387	0.102771	0.193004	0.772954	-2.24919	4.6266e-05	-0.0475967	0.953919	-0.193544	0.775915	0.393604	0.46333	-1.42277	0.00468436	d																	1.75756	2.95271	2.02896
246305_at	At3g51890	Clathrin light chain protein	Nucleus	unknown.not assigned	-1.1279	0.0102714	-0.988761	0.0209237	-0.745305	0.102263	-1.43192	0.00152503	0.387759	0.478462	0.457042	0.363954	1.55936	0.00120045	0.394001	0.433708	d																	0.357582	-1.17876	0.100448	0.22	1	1.6
259165_at	At3g01470;At3g01472	[AT3G01470, homeobox 1];[AT3G01472, conserved peptide upstream open reading frame 33]	.	RNA.regulation of transcription.HB	-0.590353	0.0859754	-0.700617	0.0370257	-0.506344	0.168282	-1.23694	0.000733052	-0.224523	0.63707	-0.461656	0.219358	-0.371388	0.328347	-0.467696	0.207054	d																	-0.431142	-0.651686	-1.08823
262811_at	At1g11700	Protein of unknown function, DUF584	Unknown	unknown.not assigned	-0.370478	0.374886	-0.320072	0.432806	-0.563879	0.17099	-1.26776	0.00152427	0.685955	0.0975034	-0.0269201	0.969723	-0.127577	0.812984	0.394848	0.364113	d																	-0.466676	-1.41192	-0.877261
261177_at	At1g04770	Tetratricopeptide repeat (TPR)-like superfamily protein	Unknown	development.unspecified	0.140871	0.748666	-0.746706	0.0257222	0.804002	0.023587	-1.28095	0.000513783	0.256346	0.569662	-0.777999	0.0282121	0.678604	0.0507452	-1.11144	0.00330899	d																	-1.12053	-0.335055	0.00946831
267069_at	At2g41010	calmodulin (CAM)-binding protein of 25 kDa	Unknown	signalling.calcium	-0.119127	0.803418	0.213867	0.594275	-0.254292	0.579787	-1.00936	0.00491217	0.533149	0.177549	0.773844	0.0373732	0.273424	0.526854	-0.230328	0.60343	d																				1.51	2	0.8
258786_at	At3g11820	syntaxin of plants 121	Unknown	cell.vesicle transport	-0.506867	0.328364	-0.205998	0.719489	-0.979542	0.051229	-1.28872	0.00719933	0.122154	0.884632	0.40034	0.502229	0.719737	0.152478	-0.481337	0.381861	d																				1.47	2.5	2.3
263002_at	At1g54200	unknown protein; BEST Arabidopsis thaliana protein match is: unknown protein (TAIR:AT3G13980.1); Has 1084 Blast hits to 581 proteins in 136 species: Archae - 0; Bacteria - 72; Metazoa - 212; Fungi - 78; Plants - 102; Viruses - 0; Other Eukaryotes - 620 (s	Nucleus	unknown.not assigned	-0.88587	0.0131771	-0.622402	0.0727637	-0.673006	0.0682563	-1.05192	0.00341483	-1.27447	0.0015258	-0.85821	0.020388	-1.05302	0.00494953	-1.33605	0.00109106	d																				-0.33	-0.4	-1.5
259416_at	At1g02305	Cysteine proteinases superfamily protein	Extracellular	protein.degradation.cysteine protease	-0.645813	0.0116162	-0.572725	0.0218555	-0.0521376	0.900758	-1.01346	0.00030241	0.522691	0.0522111	0.516377	0.0495625	0.533131	0.0390922	0.173639	0.575934	d
261167_at	At1g04980	PDI-like 2-2	Chloroplast	redox.peroxiredoxin/thioredoxin	0.609686	0.144718	0.988919	0.015402	0.784936	0.0671893	1.05871	0.0090971	1.36675	0.00279708	1.19164	0.00663421	2.69991	5.17932e-06	1.36176	0.002987	d
264348_at	At1g12110	nitrate transporter 1.1	Cell membrane	transport.nitrate	-0.612953	0.0940257	-0.936584	0.0103581	-0.626339	0.102489	-1.28402	0.000903625	0.501528	0.221574	0.00266116	0.996744	0.409685	0.305603	-0.176054	0.71411	d
261479_at	At1g14380	IQ-domain 28	Cytoplasm	signalling.calcium	-0.628714	0.0294518	-0.571837	0.0431402	-0.784694	0.0100937	-1.0071	0.000980318	-0.495801	0.113018	-0.926193	0.00316993	-0.977548	0.00195422	-0.564378	0.0634743	d
255891_at	At1g17870	ethylene-dependent gravitropism-deficient and yellow-green-like 3	Mitochondrion	protein.degradation.metalloprotease	-1.23921	0.0809394	-0.735094	0.31172	-1.29198	0.0810873	-2.41152	0.0011998	-0.764602	0.365699	-0.739105	0.370001	-0.577965	0.492596	-1.4336	0.0550699	d
245688_at	At1g28290	arabinogalactan protein 31	Extracellular	stress.abiotic.misc	0.684599	0.267127	1.06029	0.0645764	0.103971	0.915928	1.76852	0.00304948	0.657408	0.342222	-0.0879557	0.932823	0.0228172	0.979998	0.547939	0.417371	d
260978_at	At1g53540	HSP20-like chaperones superfamily protein	Cytoplasm	stress.abiotic.heat	0.0813095	0.950818	0.287906	0.777393	0.359279	0.76908	-4.73913	1.24044e-05	0.401316	0.75281	0.579115	0.595088	2.58951	0.00378836	-4.4374	5.72597e-05	d
262910_at	At1g59710	Protein of unknown function (DUF569)	Nucleus	unknown.not assigned	-0.791164	0.0316154	-0.901668	0.0138144	-0.93029	0.0160658	-1.68794	8.96597e-05	-0.15458	0.788299	-0.121238	0.831884	1.2819	0.00155636	-1.23323	0.00274283	d
264745_at	At1g62180	5'adenylylphosphosulfate reductase 2	Chloroplast	S-assimilation	-0.154488	0.724121	-0.471448	0.166833	0.311083	0.451468	-1.16974	0.00119345	0.142243	0.79173	-0.523623	0.154219	0.523501	0.142232	-0.635704	0.0793797	d
260292_at	At1g63680	acid-amino acid ligases;ligases;ATP binding;ATP binding;ligases	Chloroplast	development.unspecified	0.665076	0.0325006	0.579817	0.0570387	0.689946	0.0329443	1.13738	0.000660257	0.423151	0.228069	0.62923	0.0517441	0.115974	0.78801	0.551797	0.0935647	d
262868_at	At1g64980	Nucleotide-diphospho-sugar transferases superfamily protein	Nucleus	unknown.not assigned	-0.649594	0.0104476	-0.369383	0.135133	-0.413271	0.118266	-1.00067	0.000307274	-0.713781	0.00833656	-0.326671	0.23679	-0.552104	0.0307188	-0.627007	0.0186131	d
255851_at	At1g67040	unknown protein; FUNCTIONS IN: molecular_function unknown; INVOLVED IN: biological_process unknown; LOCATED IN: cellular_component unknown; EXPRESSED IN: 20 plant structures; EXPRESSED DURING: 11 growth stages; BEST Arabidopsis thaliana protein match is:	Nucleus	unknown.not assigned	-0.93018	0.0166744	-0.898311	0.0188618	-1.03656	0.0110284	-1.10893	0.00440101	-0.542142	0.210707	-0.2876	0.558106	-0.685022	0.0835863	-0.743934	0.0677527	d
245197_at	At1g67800	Copine (Calcium-dependent phospholipid-binding protein) family	Cell membrane	protein.degradation.ubiquitin	-0.610403	0.041948	-0.392224	0.190802	-0.636645	0.041477	-1.09338	0.000683424	-0.345419	0.327296	0.0858718	0.858808	0.0573191	0.899403	-0.604203	0.0565019	d
262374_s_at	At1g72910;At1g72930	[AT1G72910, Toll-Interleukin-Resistance (TIR) domain-containing protein];[AT1G72930, toll/interleukin-1 receptor-like]	.	stress.biotic.PR-proteins	-1.1752	0.0912342	-1.70867	0.0133038	-0.719634	0.371874	-1.85346	0.00712147	-0.0757974	0.952363	-0.489016	0.585154	0.901953	0.22156	-1.04739	0.158293	d
261754_at	At1g76130	alpha-amylase-like 2	Extracellular	major CHO metabolism.degradation.starch	0.22375	0.598149	-0.311331	0.405398	-0.497575	0.19603	-1.00406	0.00488784	1.14099	0.00359809	-0.0774191	0.897325	0.842689	0.020835	-0.442554	0.256052	d
259889_at	At1g76405	unknown protein; FUNCTIONS IN: molecular_function unknown; INVOLVED IN: biological_process unknown; LOCATED IN: chloroplast envelope; EXPRESSED IN: 21 plant structures; EXPRESSED DURING: 13 growth stages; BEST Arabidopsis thaliana protein match is: unknow	Unknown	unknown.not assigned	0.579097	0.0289373	0.142747	0.639543	0.368451	0.200071	1.25055	6.8071e-05	0.37169	0.210707	0.430512	0.125059	0.160506	0.635495	0.751732	0.00870357	d
259763_at	At1g77630	Peptidoglycan-binding LysM domain-containing protein	Cell membrane	unknown	0.502545	0.0397287	0.511069	0.0332256	0.571917	0.025062	1.11619	9.38131e-05	-0.505018	0.0523847	-0.10356	0.776068	-0.774006	0.00322592	-0.221151	0.436895	d
265370_s_at	At2g01029;At2g10770;At3g30415;At2g06460;At2g10790;At2g06480	[AT2G01029, transposable element gene];[AT2G10770, transposable element gene];[AT3G30415, pseudogene, putative urophorphyrin III methylase, blastp match of 80% identity and 2.7e-49 P-value to GP|20161485|dbj|BAB90408.1||AP003681 uroporphyrin-III C-methyl	.	unknown	-0.599682	0.0783086	-0.167249	0.673529	-0.143679	0.772952	-1.11372	0.00163135	-0.611851	0.0951345	-0.377972	0.332727	-0.421578	0.248649	-1.01895	0.00604328	d
266746_s_at	At2g02930;At4g02520	[AT2G02930, glutathione S-transferase F3];[AT4G02520, glutathione S-transferase PHI 2]	.	misc.glutathione S transferases	-1.15021	0.137276	-1.74674	0.0205344	-1.4184	0.0751126	-2.8548	0.000540399	0.828052	0.36269	0.0113276	0.993437	2.78338	0.00107786	-0.896087	0.290079	d
265560_at	At2g05520	glycine-rich protein 3	Extracellular	unknown.glycine rich proteins	-0.436007	0.186937	-0.688276	0.0288593	-0.383889	0.285552	-1.14375	0.000811112	0.3429	0.370711	-0.107209	0.828849	0.627538	0.0552952	-0.35255	0.325653	d
266032_x_at	At2g05890	transposable element gene		DNA.unspecified	-0.947719	0.0158762	-0.068118	0.891105	-0.170806	0.762682	-1.19252	0.00279827	-0.849559	0.0401024	-0.166235	0.774912	-0.13988	0.796589	-0.434719	0.319082	d
265575_at	At2g14260	proline iminopeptidase	Cytoplasm	protein.degradation	-0.451976	0.128439	-0.679819	0.0192184	-0.480784	0.121331	-1.0236	0.000981991	0.116289	0.801392	0.169751	0.674415	-0.109321	0.788119	0.140668	0.71646	d
266384_at	At2g14660	unknown protein; CONTAINS InterPro DOMAIN/s: Uncharacterised protein family UPF0310 (InterPro:IPR002740); Has 2761 Blast hits to 2761 proteins in 686 species: Archae - 5; Bacteria - 1143; Metazoa - 73; Fungi - 78; Plants - 42; Viruses - 0; Other Eukaryote	Nucleus	unknown.not assigned	0.826576	0.0109953	0.469236	0.138886	0.852331	0.0118311	1.08227	0.00129837	0.213796	0.629852	-0.0785037	0.882961	0.0154448	0.975447	0.907946	0.00886321	d
266682_at	At2g19780	Leucine-rich repeat (LRR) family protein	Unknown	cell wall.cell wall proteins	-0.56809	0.0900747	-0.588183	0.0721543	-0.236967	0.581078	-1.11118	0.00143933	-0.598063	0.0968407	-0.863616	0.0138567	-0.644199	0.0590738	-1.06099	0.00404757	d
265318_at	At2g22650	FAD-dependent oxidoreductase family protein	Chloroplast	unknown	0.410895	0.247504	0.627713	0.0590974	0.855841	0.0162398	1.08146	0.00203471	-0.111965	0.843359	-0.0929089	0.865644	-0.383735	0.302168	0.681301	0.0570912	d
267607_s_at	At2g26740;At2g26750	[AT2G26740, soluble epoxide hydrolase];[AT2G26750, alpha/beta-Hydrolases superfamily protein]	.	misc	-0.650186	0.251912	-1.19063	0.0255359	-0.723592	0.221953	-1.68463	0.00243444	0.655665	0.296432	0.247392	0.753899	0.791028	0.162146	0.0729441	0.929439	d
267523_at	At2g30600	BTB/POZ domain-containing protein	Cytoplasm	unknown	-0.151468	0.786681	0.815078	0.0491574	-0.140783	0.828644	1.4954	0.000879869	-0.886344	0.0487467	-0.110051	0.873269	-1.02394	0.0185917	-0.164097	0.778487	d
267545_at	At2g32690	glycine-rich protein 23	Unknown	unknown.glycine rich proteins	0.717353	0.0724327	-0.17488	0.711267	-0.68427	0.103264	1.20673	0.00302149	0.354538	0.482421	-1.18506	0.00562169	-0.83845	0.0396587	-0.242436	0.628275	d
263947_at	At2g35820	ureidoglycolate hydrolases	Unknown	unknown.not assigned	-0.891197	0.0169041	-0.87009	0.0179705	-0.358159	0.415347	-1.55299	0.000203474	0.791793	0.0444646	0.337475	0.449649	0.500432	0.201925	0.47318	0.24333	d
265960_at	At2g37470	Histone superfamily protein	Nucleus	DNA.synthesis/chromatin structure	0.137569	0.711424	0.660271	0.0224305	-0.00919988	0.986445	1.61852	1.57504e-05	-0.322399	0.353904	0.576098	0.0590616	-0.369803	0.238552	0.889332	0.00556928	d
263264_at	At2g38810	histone H2A 8	Nucleus	DNA.synthesis/chromatin structure	0.0668152	0.840605	0.4257	0.0734351	0.0206698	0.961747	1.18762	4.88192e-05	-0.19335	0.540903	0.155358	0.630177	-0.206259	0.471016	0.244895	0.374573	d
256438_s_at	At2g40205;At3g11120;At3g56020;At3g08520	[AT2G40205, Ribosomal protein L41 family];[AT3G11120, Ribosomal protein L41 family];[AT3G56020, Ribosomal protein L41 family];[AT3G08520, Ribosomal protein L41 family]	.	protein.synthesis	0.537092	0.0497793	-0.482916	0.0717551	-0.193868	0.582435	1.04675	0.000452722	0.0301643	0.95218	0.0807439	0.85272	-0.140387	0.698634	0.177754	0.600463	d
255827_at	At2g40600	appr-1-p processing enzyme family protein	Nucleus	unknown	-0.643421	0.0460132	-0.792427	0.013584	-0.451188	0.196855	-1.23813	0.000437257	0.51163	0.147195	0.361228	0.328158	1.05136	0.00260954	-0.0653114	0.891257	d
267076_at	At2g41090	Calcium-binding EF-hand family protein	Unknown	signalling.calcium	-0.433926	0.627065	-0.688272	0.369507	-1.19961	0.124229	-2.21252	0.0031799	1.16309	0.149409	1.5982	0.0370594	1.93833	0.0112268	0.960293	0.231427	d
267382_at	At2g44300	Bifunctional inhibitor/lipid-transfer protein/seed storage 2S albumin superfamily protein	Cell membrane	lipid metabolism.lipid transfer proteins	-0.501917	0.224926	-0.744592	0.0556328	-0.578219	0.175732	-1.50971	0.000474663	-0.646536	0.13476	-0.852399	0.0390673	-0.640638	0.117915	-0.657808	0.119034	d
259095_at	At3g05020	acyl carrier protein 1	Chloroplast	lipid metabolism.FA	-0.310029	0.415213	-0.656739	0.0516707	-0.85192	0.0182271	-1.12378	0.00169413	-0.584454	0.117845	-0.442034	0.246841	-1.09632	0.00311273	-1.09526	0.00404757	d
258978_at	At3g09320	DHHC-type zinc finger family protein	Extracellular	RNA.regulation of transcription.unclassified	-0.673272	0.0160331	-0.470836	0.0836839	-0.587394	0.0419556	-1.05196	0.000490147	-0.154939	0.701917	0.0123903	0.980075	-0.32622	0.279903	-0.40359	0.175924	d
258936_s_at	At3g10100	transposable element gene		DNA.synthesis/chromatin structure.retrotransposon/transposase	-0.861342	0.0552928	0.753379	0.087112	-0.140959	0.840823	-1.56621	0.000986395	-1.21714	0.0115858	0.0636691	0.936856	-0.34763	0.520689	-0.888212	0.0607813	d
258922_at	At3g10610	Ribosomal S17 family protein	Cytoplasm	protein.synthesis	0.533262	0.0320462	0.508699	0.0370029	0.211446	0.489216	1.09815	0.000126429	-0.382417	0.162444	0.0895025	0.814214	-0.149151	0.639149	-0.349989	0.191725	d
256274_at	At3g12080	GTP-binding family protein	Mitochondrion	signalling.G-proteins	0.444417	0.0231117	0.460769	0.0173001	0.451529	0.0265053	1.16455	7.41443e-06	0.24121	0.284637	0.595812	0.00462097	-0.169145	0.460447	0.906371	0.000190044	d
257021_at	At3g19710	branched-chain aminotransferase4	Cytoplasm	amino acid metabolism.synthesis	0.897151	0.248513	1.55431	0.0329013	0.484321	0.621135	1.96822	0.0075343	0.922409	0.281384	1.4264	0.06548	0.783251	0.345483	2.55172	0.00225743	d
257176_s_at	At3g23530;At3g23510	[AT3G23530, Cyclopropane-fatty-acyl-phospholipid synthase];[AT3G23510, Cyclopropane-fatty-acyl-phospholipid synthase]	.	lipid metabolism.phospholipid synthesis	0.331453	0.343231	0.500735	0.116796	0.606074	0.0735733	1.06498	0.00160639	0.0789648	0.890031	0.0430446	0.940828	0.0912041	0.844835	0.189012	0.646193	d
257646_at	At3g25740	methionine aminopeptidase 1C	Mitochondrion	protein.degradation.metalloprotease	-0.390752	0.127825	-0.634145	0.0121833	-0.387009	0.152145	-1.09932	0.000146622	0.772423	0.00525696	0.142744	0.683567	0.418883	0.108128	0.500504	0.0609321	d
257714_at	At3g27360	Histone superfamily protein	Nucleus	DNA.synthesis/chromatin structure	0.0752992	0.849026	0.599591	0.0340867	-0.440231	0.152679	1.58483	1.6496e-05	-0.278219	0.433738	0.504757	0.0951429	-0.783989	0.00917157	0.467051	0.1282	d
256538_x_at	At3g32900	transposable element gene		protein.degradation.cysteine protease	-0.934382	0.0146266	0.137374	0.764566	0.0423247	0.948001	-1.6434	0.000150434	-0.991405	0.0147255	0.0785417	0.904245	-0.205697	0.678975	-0.613433	0.129182	d
252734_at	At3g43160	maternal effect embryo arrest 38	Mitochondrion	development.unspecified	-0.502139	0.231479	-0.0121322	0.98134	0.0675335	0.922038	-1.11642	0.00555895	-0.295427	0.583057	0.00779827	0.991265	-0.344398	0.466823	0.0392829	0.950387	d
252515_at	At3g46230	heat shock protein 17.4	Cytoplasm	stress.abiotic.heat	0.60296	0.655804	0.899775	0.44495	0.57538	0.70938	-4.22886	0.000441779	1.83008	0.126473	2.22723	0.0520624	4.14551	0.000843783	-3.21898	0.00725956	d
252562_s_at	At3g46320;At3g45930	[AT3G46320, Histone superfamily protein];[AT3G45930, Histone superfamily protein]	.	cell.organisation	0.337474	0.24892	0.35256	0.208583	-0.0594328	0.896886	1.5836	1.22415e-05	-0.241509	0.49909	0.392977	0.195453	-0.288744	0.357974	0.644978	0.0291533	d
252492_at	At3g46740	translocon at the outer envelope membrane of chloroplasts 75-III	Chloroplast	protein.targeting	0.568975	0.0154522	0.550404	0.0173208	0.545172	0.025121	1.0479	0.000107359	0.0512408	0.90431	0.396956	0.105945	-0.0634492	0.849551	0.361522	0.146732	d
252387_at	At3g47800	Galactose mutarotase-like superfamily protein	Cytoplasm	minor CHO metabolism.others	0.203194	0.703984	-0.068677	0.899689	0.730053	0.101373	1.26708	0.00326932	-0.0664019	0.931929	-0.466281	0.338949	-0.338086	0.504323	-0.165982	0.776063	d
252175_at	At3g50700	indeterminate(ID)-domain 2	Nucleus	RNA.regulation of transcription.zink finger/related	0.829383	0.0135503	0.671284	0.0397365	0.592925	0.0896936	0.998209	0.00322122	0.473703	0.203138	0.105726	0.838827	0.0184191	0.972127	-0.097489	0.838503	d
252188_at	At3g50860	Clathrin adaptor complex small chain family protein	Unknown	cell.vesicle transport	-0.00955076	0.982967	-0.505906	0.0605375	-0.240699	0.471206	-1.10342	0.000298809	0.0784761	0.869742	-0.21977	0.522659	0.0649997	0.872264	-0.391022	0.186582	d
252038_at	At3g52120	SWAP (Suppressor-of-White-APricot)/surp domain-containing protein / D111/G-patch domain-containing protein	Nucleus	RNA.processing	-0.288901	0.49901	-0.615594	0.0950336	-0.0337207	0.959423	-1.09135	0.00402413	-0.420013	0.344589	-0.244737	0.62266	0.124558	0.813337	-0.741555	0.0611416	d
251952_at	At3g53650	Histone superfamily protein	Nucleus	DNA.synthesis/chromatin structure	-0.515595	0.095062	0.388063	0.208256	-0.619039	0.0530713	1.31435	0.000168252	-0.356012	0.323086	0.452585	0.171743	-0.538694	0.0876358	0.563988	0.0824313	d
251846_at	At3g54560	histone H2A 11	Nucleus	DNA.synthesis/chromatin structure	-0.181211	0.637621	0.413586	0.190035	-0.514898	0.123998	1.27944	0.000276376	-0.33771	0.371364	0.298416	0.429154	-0.472316	0.151403	0.322884	0.368362	d
251505_at	At3g59052;At3g59050	[AT3G59052, conserved peptide upstream open reading frame 18];[AT3G59050, polyamine oxidase 3]	.	misc.oxidases	-0.0497815	0.882413	-0.404127	0.0820261	-0.17661	0.558952	-1.00051	0.000189583	0.256387	0.364899	-0.104854	0.763722	0.31782	0.205199	-0.181407	0.524887	d
251476_at	At3g59670	unknown protein; BEST Arabidopsis thaliana protein match is: unknown protein (TAIR:AT4G37440.2); Has 77 Blast hits to 77 proteins in 14 species: Archae - 0; Bacteria - 0; Metazoa - 0; Fungi - 0; Plants - 73; Viruses - 0; Other Eukaryotes - 4 (source: NCBI	Nucleus	unknown.not assigned	0.809126	0.0162287	-0.0734415	0.862604	0.389274	0.301926	1.03134	0.00261057	-1.11827	0.002693	-0.761494	0.0289331	-0.781645	0.0225721	-0.987472	0.00670599	d
251438_s_at	At3g59930;At5g33355	[AT3G59930, Encodes a defensin-like (DEFL) family protein.];[AT5G33355, Defensin-like (DEFL) family protein]	.	stress.biotic.PR-proteins	0.246676	0.565371	-0.725068	0.0425225	-0.0785011	0.895917	-1.51057	0.000225355	-0.0663946	0.920798	3.43304	1.73014e-07	-0.221762	0.634151	2.98245	9.13622e-07	d
251406_at	At3g60260	ELMO/CED-12 family protein	Cytoplasm	unknown	-0.458403	0.16563	-0.754145	0.0184007	-0.607492	0.0716632	-1.02705	0.00206897	-0.48201	0.177443	-0.725993	0.0309848	-0.089888	0.845896	-0.883741	0.0109094	d
255614_at	At4g01280	Homeodomain-like superfamily protein	Nucleus	RNA.regulation of transcription.MYB/MYB related	-0.557229	0.0183137	-0.26306	0.272467	-0.564591	0.0216427	-1.10996	6.82004e-05	-0.485035	0.0526794	-0.418165	0.0895989	-0.284151	0.263593	-0.336528	0.18338	d
255488_at	At4g02630	Protein kinase superfamily protein	Unknown	PS.lightreaction	-0.734335	0.0170485	-0.736661	0.0154181	-0.770355	0.0164915	-1.0933	0.000809303	-0.681994	0.0357626	-0.895491	0.00626561	-0.737172	0.0192546	-0.689924	0.0330264	d
255496_at	At4g02640	bZIP transcription factor family protein	Nucleus	RNA.regulation of transcription.bZIP	-0.339926	0.103732	0.0173274	0.949649	-0.370248	0.0890989	-1.03986	3.92357e-05	0.367412	0.101571	0.353341	0.105838	0.100494	0.717621	0.289465	0.19608	d
245306_at	At4g14690	Chlorophyll A-B binding family protein	Chloroplast	signalling.light	3.32294	0.030231	3.56822	0.0187202	3.30743	0.0379852	4.01485	0.00816004	3.01717	0.065252	3.88568	0.0157371	3.53408	0.0242984	3.60419	0.0262617	d
245426_at	At4g17540	unknown protein; Has 30201 Blast hits to 17322 proteins in 780 species: Archae - 12; Bacteria - 1396; Metazoa - 17338; Fungi - 3422; Plants - 5037; Viruses - 0; Other Eukaryotes - 2996 (source: NCBI BLink).	Unknown	unknown.not assigned	0.557128	0.0217757	0.200039	0.438222	0.638515	0.012405	1.03709	0.000165588	0.463193	0.0739904	0.281319	0.305803	0.117235	0.717677	0.889559	0.00136429	d
254454_at	At4g21130	Transducin/WD40 repeat-like superfamily protein	Nucleus	RNA.processing	0.523041	0.0423114	0.278187	0.291204	0.177611	0.596342	1.04324	0.000276569	0.0798485	0.854793	0.108973	0.776288	-0.170055	0.598668	-0.00494023	0.991095	d
254233_at	At4g23800	HMG (high mobility group) box protein	Nucleus	RNA.regulation of transcription.Nucleosome/chromatin assembly	0.483216	0.232136	0.982608	0.0112705	0.183929	0.740896	1.06565	0.00591147	-0.0371007	0.957552	-0.417557	0.352287	-0.314633	0.49508	-0.568715	0.171307	d
254076_at	At4g25340	FK506 BINDING PROTEIN 53	Nucleus	protein.folding	0.947612	0.0107569	0.936475	0.0107995	0.902101	0.0187808	1.28459	0.000950676	-0.06522	0.922545	0.15783	0.771961	0.225113	0.63018	-0.238421	0.600151	d
253295_at	At4g33760	tRNA synthetase class II (D, K and N) family protein	Unknown	protein.aa activation	0.36208	0.127805	0.520373	0.0244421	0.459885	0.0601503	1.22163	2.78219e-05	0.347511	0.181483	0.554528	0.0235256	0.0630201	0.851833	0.676985	0.00781356	d
251050_at	At5g02440	unknown protein; Has 71 Blast hits to 71 proteins in 12 species: Archae - 0; Bacteria - 0; Metazoa - 0; Fungi - 0; Plants - 71; Viruses - 0; Other Eukaryotes - 0 (source: NCBI BLink).	Mitochondrion	unknown.not assigned	-0.878969	0.0475508	-1.06926	0.0152739	-1.05084	0.0233729	-1.71682	0.000408599	-0.604663	0.22688	-1.07361	0.0206817	-0.756535	0.0969709	-0.766684	0.103177	d
250939_at	At5g03040	IQ-domain 2	Nucleus	signalling.calcium	-0.819421	0.0200744	-0.692047	0.0443356	-0.812758	0.0264566	-1.00352	0.0045413	-0.835043	0.0254589	-0.443746	0.256524	-0.705275	0.0492685	-1.2812	0.0014415	d
250732_at	At5g06480	Immunoglobulin E-set superfamily protein	Chloroplast	unknown	-0.250122	0.51745	-0.392008	0.250017	-0.31132	0.440295	-1.0346	0.00267303	-0.459246	0.226382	-0.51034	0.157107	-0.503295	0.15112	-0.364541	0.334054	d
250340_at	At5g11840	Protein of unknown function (DUF1230)	Chloroplast	unknown.not assigned	-0.564151	0.0205127	-0.608175	0.0121548	-0.360153	0.166357	-1.17725	5.34693e-05	0.472717	0.0686218	0.212338	0.473549	0.568562	0.0222996	0.480859	0.0604027	d
250300_at	At5g11890	FUNCTIONS IN: molecular_function unknown; LOCATED IN: plasma membrane; EXPRESSED IN: 12 plant structures; EXPRESSED DURING: 6 growth stages; BEST Arabidopsis thaliana protein match is: Late embryogenesis abundant (LEA) hydroxyproline-rich glycoprotein fam	Nucleus	unknown.not assigned	-0.527656	0.041741	-0.129672	0.668176	-0.534652	0.0474346	-1.09743	0.000184469	-0.444378	0.113815	0.0607443	0.889259	-0.409498	0.12688	-0.64413	0.0194602	d
250296_at	At5g12020	17.6 kDa class II heat shock protein	Cytoplasm	stress.abiotic.heat	0.532317	0.61546	0.74618	0.424189	0.0839559	0.956623	-3.99406	9.81236e-05	1.09948	0.277499	2.98405	0.00205211	3.644	0.000378241	-2.97221	0.00256726	d
249866_at	At5g23010	methylthioalkylmalate synthase 1	Chloroplast	secondary metabolism.sulfur-containing	0.265766	0.658682	1.13155	0.0195636	0.357837	0.567953	1.54073	0.00225027	0.641198	0.250595	0.847282	0.0996024	0.513174	0.349605	1.44925	0.00660011	d
246840_at	At5g26610	D111/G-patch domain-containing protein	Nucleus	unknown	-0.324177	0.169511	-0.588271	0.0107845	-0.257538	0.326539	-1.05257	9.27111e-05	0.105487	0.765126	-0.322784	0.197181	-0.155345	0.58815	-0.239273	0.359	d
249708_at	At5g35660	Glycine-rich protein family	Unknown	unknown.not assigned	0.677568	0.0147923	0.439903	0.104572	0.0132685	0.978822	1.41988	3.06242e-05	0.0877642	0.849401	0.499602	0.0832607	-0.119315	0.749744	0.584088	0.0446423	d
248839_at	At5g46690	beta HLH protein 71	Nucleus	RNA.regulation of transcription.bHLH	-0.585868	0.167866	-0.919875	0.0244375	-0.593732	0.184695	-1.22916	0.00348683	-0.938271	0.0329557	-0.787224	0.0687542	-1.2649	0.00416066	-0.706941	0.108154	d
248862_at	At5g46730	glycine-rich protein	Unknown	unknown.glycine rich proteins	0.464295	0.0983297	0.487693	0.0750652	-0.457913	0.121364	1.07925	0.000415457	0.466419	0.12429	-0.0526536	0.914465	-0.152476	0.676648	0.287648	0.364113	d
248270_at	At5g53450	OBP3-responsive gene 1	Unknown	protein.postranslational modification	-0.0433443	0.941494	-0.292661	0.470346	-0.161905	0.768494	-1.03745	0.00586262	-0.0489729	0.943702	0.666906	0.0910064	-0.388747	0.358568	-0.778762	0.0500794	d
248204_at	At5g54280	myosin 2	Unknown	cell.organisation	-0.144307	0.705918	0.138495	0.698096	0.313547	0.372688	1.02997	0.00119999	-0.826529	0.0109996	-0.685354	0.0296332	-0.865317	0.00646131	0.144287	0.717924	d
247692_s_at	At5g59970;At5g59690	[AT5G59970, Histone superfamily protein];[AT5G59690, Histone superfamily protein]	.	cell.organisation	-0.103964	0.717064	0.38375	0.0821876	-0.259827	0.307319	1.09988	5.01845e-05	-0.442168	0.066051	0.408792	0.0827005	-0.545885	0.0184685	0.44139	0.0630057	d
247649_at	At5g60030	unknown protein; BEST Arabidopsis thaliana protein match is: unknown protein (TAIR:AT1G75335.1); Has 1807 Blast hits to 1807 proteins in 277 species: Archae - 0; Bacteria - 0; Metazoa - 736; Fungi - 347; Plants - 385; Viruses - 0; Other Eukaryotes - 339 (	Nucleus	unknown.not assigned	0.748131	0.0487501	0.363277	0.356422	0.022055	0.97413	1.469	0.000408599	0.167877	0.774566	-0.180759	0.74097	-0.278297	0.549407	0.217642	0.652846	d
247410_at	At5g62990	Ubiquitin carboxyl-terminal hydrolase family protein	Nucleus	unknown.not assigned	0.887439	0.0345419	0.975159	0.019005	0.720139	0.103357	1.2511	0.00337602	0.0471457	0.951865	0.223972	0.702453	0.222189	0.688293	0.377087	0.440993	d
247056_at	At5g66750	chromatin remodeling 1	Nucleus	RNA.regulation of transcription.Chromatin Remodeling	0.762516	0.0113573	0.315766	0.300327	0.438622	0.16983	1.27197	0.000168855	0.0286938	0.957103	0.207599	0.590907	-0.184976	0.625141	-0.401787	0.212821	d
245049_at	AtCg00050	ribosomal protein S16	Chloroplast	protein.synthesis	0.101182	0.849835	0.660121	0.0838313	0.597681	0.150297	1.05987	0.00634799	0.464541	0.305656	1.80414	0.000140878	0.0248267	0.968573	1.68711	0.000348224	d
244969_at	AtCg00650	ribosomal protein S18	Chloroplast	protein.synthesis	0.392574	0.346996	0.889677	0.0201486	0.0412625	0.950897	1.30608	0.00129414	-0.13006	0.838544	0.589575	0.154994	-0.0591298	0.920012	1.22857	0.00408246	d

## Sheet: (E) Col-0 t48h
ATH1 probe set	AGI code	Description	Localisation	Functional Annotation	Col-0 (4) vs Col-0 (0)	Adj. P-value	adg1-1 (4) vs adg1-1 (0)	Adj. P-value	tpt-2 (4) vs tpt-2 (0)	Adj. P-value	adg1-1/tpt-2 (4) vs adg1-1/tpt-2 (0)	Adj. P-value	Col-0 (48) vs Col-0 (0)	Adj. P-value	adg1-1 (48) vs adg1-1 (0)	Adj. P-value	tpt-2 (48) vs tpt-2 (0)	Adj. P-value	adg1-1/tpt-2 (48) vs adg1-1/tpt-2 (0)	Adj. P-value	Venn area	pho3 vs wild type	wild type + vs - ABA 0.5 h	wild type + vs - ABA 1 h	wild type + vs - ABA3 h	wild type + vs - zeatin 0.5 h	wild type + vs - zeatin 1 h	wild type + vs - zeatin 3 h	wild type + vs - IAA 0.5 h	wild type + vs - IAA 1 h	wild type + vs - IAA 3 h	wild type + vs - GA3 0.5 h	wild type + vs - GA3 1 h	wild type + vs - GA3 3 h	wild type + vs - ACC 0.5 h	wild type + vs - ACC 1 h	wild type + vs - ACC 3 h	wild type + vs - MJ 0.5 h	wild type + vs - MJ 1 h	wild type + vs - MJ 0.5 h	flu vs wild type 0.5 h light	flu vs wild type 1 h light	flu vs wild type 2 h light
253940_at	At4g26950	Protein of unknown function, DUF584	Nucleus	unknown.not assigned	-0.165411	0.7409	0.399845	0.317017	-0.282459	0.569934	-0.104685	0.819746	1.41276	0.00142626	1.0366	0.0114564	0.810837	0.04125	0.638019	0.122686	a	1.03648	0.404953	-1.00741	0.614588
259786_at	At1g29660	GDSL-like Lipase/Acylhydrolase superfamily protein	Extracellular	misc.GDSL-motif lipase	-1.29045	0.0216159	-0.610538	0.285526	-0.94357	0.11023	-1.16312	0.0313645	-1.67283	0.0060786	-1.03702	0.0762849	-1.31869	0.0217466	-1.37354	0.0209671	a	-1.17472													0.0143432	-0.299507	-2.28032	-0.374682	-0.944761	-1.01899	-0.48	-1.2	-2.4
263031_at	At1g24070	cellulose synthase-like A10	Golgi body	cell wall.cellulose synthesis	-0.0190055	0.97933	-0.0205712	0.971129	-0.0290515	0.970967	-0.06212	0.907747	1.26165	0.00767078	0.995207	0.0289103	0.183023	0.759419	-0.849056	0.0653564	a		0.487374	0.201586	1.19523													0.857083	1.98312	3.23858
264992_at	At1g67300	Major facilitator superfamily protein	Unknown	transporter.sugars	1.12338	0.00182448	0.249255	0.501301	0.308283	0.452565	-0.0550014	0.895272	1.2339	0.00147073	0.463285	0.214503	0.678696	0.0512284	0.153235	0.735481	a		0.21214	0.302666	1.63256													0.588264	0.541976	1.30104
265478_at	At2g15890	maternal effect embryo arrest 14	Mitochondrion	unknown.not assigned	0.391155	0.344315	0.88535	0.019736	2.17589	2.0132e-05	2.25543	8.66409e-06	-1.12613	0.00686168	-0.579062	0.159556	-1.00598	0.0115385	0.0567087	0.921918	a		-0.0937121	0.0177423	-1.01861													-0.213265	-1.08264	-0.664557
245765_at	At1g33600	Leucine-rich repeat (LRR) family protein	Extracellular	unknown	0.581725	0.163124	0.335759	0.439944	0.479726	0.295718	0.447164	0.263039	-1.13515	0.00973438	-0.804152	0.058172	-0.727409	0.081551	-0.927155	0.0314846	a		-0.144782	-0.94614	-1.70176																1.91	2.3	1.5
266165_at	At2g28190	copper/zinc superoxide dismutase 2	Chloroplast	redox.dismutases/catalases	-0.307573	0.433172	0.42132	0.237882	0.365659	0.373699	0.305906	0.38805	-1.24591	0.00179802	0.325094	0.442858	0.883935	0.0153814	0.49614	0.192767	a		-0.247519	-0.77297	-1.28191							0.515919	-0.64065	-1.02439
262134_at	At1g77990	STAS domain / Sulfate transporter family	Unknown	transport.sulphate	0.153688	0.566819	-0.309044	0.173042	-0.471977	0.0465457	-0.137459	0.565889	1.06967	0.000157181	0.561615	0.0186477	0.155422	0.583101	0.132238	0.64813	a		-0.254974	-0.354072	-1.47953
249923_at	At5g19120	Eukaryotic aspartyl protease family protein	Extracellular	development.storage proteins	-3.36823	1.96226e-05	-1.32111	0.031483	-2.04583	0.00272941	-1.81103	0.00412839	-2.03478	0.00328419	-1.4634	0.0248655	-1.65029	0.0110006	-1.57353	0.0181625	a		-0.77957	-0.652477	-2.31113																0.73	1.7	0.7
253880_at	At4g27590	Heavy metal transport/detoxification superfamily protein	Nucleus	metal handling.binding/chelation/storage	-1.1195	0.000157216	-0.287109	0.273348	-0.230703	0.456473	-0.421706	0.0863303	-1.11629	0.000327114	-0.275674	0.354873	-0.50199	0.05608	-0.521485	0.0546702	a		-1.73082	-0.832759	-0.171296				1.73624	-0.167239	0.129036
254065_at	At4g25420	2-oxoglutarate (2OG) and Fe(II)-dependent oxygenase superfamily protein	Cytoplasm	hormone metabolism.gibberelin	0.481249	0.207366	-0.464602	0.20825	-0.200255	0.694301	-0.241859	0.527585	1.17709	0.00372307	0.10204	0.86389	0.450514	0.256034	-0.0625383	0.908836	a					0.56707	2.58158	-0.71712	0.341591	1.36865	-0.71712
249361_at	At5g40540	Protein kinase superfamily protein	Cytoplasm	protein.postranslational modification	0.200082	0.627488	-0.489883	0.145263	-0.249455	0.565966	-0.329079	0.330011	1.07461	0.00405892	0.293238	0.4812	0.365638	0.333736	0.191318	0.659845	a					-0.043693	1.1826	0.0867651
247255_at	At5g64780	Uncharacterised conserved protein UCP009193	Nucleus	unknown.not assigned	-0.771378	0.0390351	-0.619678	0.0911993	-0.308844	0.503926	-0.300858	0.427043	-1.05627	0.00888815	-0.562933	0.160732	-0.878663	0.0219685	0.226931	0.62886	a					-0.137953	1.53346	-0.30207
266983_at	At2g39400	alpha/beta-Hydrolases superfamily protein	Cytoplasm	lipid metabolism.lipid degradation	-1.29272	0.00587833	-1.33345	0.00442787	-0.771358	0.110116	-1.03535	0.019868	-1.61967	0.00175319	-1.13248	0.0181731	-1.01628	0.0297506	-0.240714	0.682569	a					-1.75804	0.185781	0.0769895							0.0907961	1.36242	1.50469
257460_at	At1g75580	SAUR-like auxin-responsive protein family	Unknown	hormone metabolism.auxin	2.03577	1.75364e-05	1.23587	0.00171068	0.709533	0.0686779	1.1591	0.00249006	1.23479	0.00294106	0.944296	0.0159981	0.863884	0.0239872	0.566789	0.156704	a								0.402007	1.4099	0.0896965
257111_x_at	At3g30450	transposable element gene		unknown.not assigned	-0.973165	0.000896256	-0.0901145	0.785593	-0.146463	0.696848	-0.93201	0.00111148	-1.13045	0.000462427	-0.0582039	0.899135	-0.249267	0.425331	-0.504543	0.0779927	a											1.00264	0.590496	-0.325193
246640_x_at	At5g34900	transposable element gene		protein.degradation.cysteine protease	-1.13425	0.0022108	-0.210058	0.596336	0.0326138	0.958389	-1.10431	0.00231505	-1.17489	0.00273679	-0.199231	0.682942	-0.30926	0.452791	-0.360562	0.367658	a														1.06177	0.973727	-0.142578
249071_at	At5g44050	MATE efflux family protein	Cell membrane	transport.misc	0.725871	0.09669	1.46843	0.00144295	0.804724	0.0766826	1.01381	0.0167643	1.32152	0.00539216	1.17557	0.0104582	0.721826	0.106716	0.551467	0.246613	a																	1.7459	2.78502	3.71077
253684_at	At4g29690	Alkaline-phosphatase-like family protein	Unknown	nucleotide metabolism	-0.0152839	0.971304	0.195294	0.478013	-0.0272269	0.950882	0.0153472	0.960935	1.28686	8.42444e-05	0.188152	0.562738	0.404103	0.12567	0.00600411	0.988713	a																	1.12403	2.10375	2.73322
254773_at	At4g13410	Nucleotide-diphospho-sugar transferases superfamily protein	Golgi body	cell wall.cellulose synthesis	1.32844	0.0249909	0.813336	0.166661	1.36173	0.0273041	1.13035	0.0466333	2.20362	0.00116341	1.33967	0.0298294	1.05836	0.0807865	0.417122	0.564811	a																	0.941817	2.76536	4.85275
257701_at	At3g12710	DNA glycosylase superfamily protein	Unknown	DNA.repair	-1.94492	0.0417562	-1.75897	0.0603805	-1.758	0.0785027	-1.7922	0.05042	-2.84708	0.00619378	-2.14379	0.0312769	-2.52537	0.0108865	-2.46528	0.01571	a																	-0.145945	-0.763874	-1.32344
253806_at	At4g28270	RING membrane-anchor 2	Nucleus	protein.degradation.ubiquitin	-2.11155	2.47311e-06	-1.92976	6.15067e-06	-1.28504	0.000534873	-1.69131	2.50516e-05	1.05145	0.00313824	-0.36062	0.326518	0.796203	0.0162585	0.611372	0.0710069	a																	-0.312099	-1.13605	-0.707844
258055_at	At3g16250	NDH-dependent cyclic electron flow 1	Chloroplast	PS.lightreaction	0.395418	0.144187	0.384148	0.144393	0.696615	0.0130004	0.392595	0.124863	1.04374	0.000769701	0.637264	0.021976	0.415005	0.132519	0.580476	0.0388415	a																				-0.29	-1.2	-1.6
258326_at	At3g22760	Tesmin/TSO1-like CXC domain-containing protein	Nucleus	RNA.regulation of transcription.misc	-0.234367	0.457179	-0.219908	0.467467	-0.0816824	0.853668	0.536657	0.0469889	1.31707	0.000162092	0.721812	0.0146517	0.506025	0.0790529	0.114195	0.766395	a																				-0.41	-0.4	-1.7
258742_at	At3g05800	AtBS1(activation-tagged BRI1 suppressor 1)-interacting factor 1	Nucleus	RNA.regulation of transcription.bHLH	0.232015	0.696225	0.436666	0.376692	1.28739	0.0101265	0.963355	0.0347621	-1.52542	0.00353511	-1.06102	0.0315007	-1.05924	0.028667	-0.760711	0.131767	a																				-1.29	-1.4	-0.1
262619_at	At1g06550	ATP-dependent caseinolytic (Clp) protease/crotonase family protein	Mitochondrion	amino acid metabolism.degradation	0.998042	0.00362171	1.27202	0.000474885	1.03179	0.00390539	1.28897	0.00038282	1.08414	0.00310493	0.298557	0.454245	0.0819411	0.865378	0.786565	0.0247059	a
261410_at	At1g07610	metallothionein 1C	Unknown	metal handling.binding/chelation/storage	1.23645	0.00151725	-0.362477	0.338921	0.400883	0.340919	0.940198	0.00937781	1.02412	0.00955774	-0.0121916	0.984836	0.860766	0.0220961	0.726001	0.0605861	a
262661_s_at	At1g14230;At1g14250	[AT1G14230, GDA1/CD39 nucleoside phosphatase family protein];[AT1G14250, GDA1/CD39 nucleoside phosphatase family protein]	.	nucleotide metabolism	1.01948	0.139844	0.89173	0.188812	1.29454	0.067941	0.842243	0.201541	1.89016	0.00982212	1.56808	0.0269513	1.23935	0.0746222	0.270472	0.771998	a
262605_at	At1g15170	MATE efflux family protein	Cell membrane	transport.misc	0.415058	0.236488	0.317711	0.36212	0.0275659	0.963478	0.27792	0.411308	1.16489	0.00203621	0.807257	0.0213751	0.777281	0.0237028	0.84813	0.0176754	a
264987_at	At1g27030	unknown protein; BEST Arabidopsis thaliana protein match is: unknown protein (TAIR:AT1G27020.1); Has 504 Blast hits to 502 proteins in 169 species: Archae - 0; Bacteria - 299; Metazoa - 0; Fungi - 0; Plants - 67; Viruses - 0; Other Eukaryotes - 138 (sourc	Unknown	unknown.not assigned	1.91192	1.76906e-05	1.99297	1.12237e-05	1.10154	0.00378555	1.38726	0.000342999	1.13321	0.00349348	0.827715	0.023994	0.357121	0.367306	0.155945	0.739446	a
263280_x_at	At1g32830;At2g14140	[AT1G32830, transposable element gene];[AT2G14140, transposable element gene]	.	unknown.not assigned	-1.37164	0.000707038	-0.0161274	0.973295	-0.242431	0.621197	-1.46474	0.000348556	-1.3855	0.00115321	0.100117	0.868668	-0.722175	0.057325	-0.684315	0.0813256	a
261235_x_at	At1g32840	transposable element gene		DNA.synthesis/chromatin structure.retrotransposon/transposase	-1.53666	0.000396245	-0.0783534	0.875363	0.0951796	0.880296	-1.43628	0.000619024	-1.41796	0.00142053	-0.0623362	0.928777	-0.380209	0.392612	-0.64333	0.120582	a
261285_at	At1g35720	annexin 1	Nucleus	cell.organisation	0.972681	0.00614595	0.740535	0.0296591	0.402032	0.303618	0.655364	0.0486641	1.2299	0.00170903	0.678223	0.060298	0.904952	0.0118252	0.306308	0.449434	a
256461_s_at	At1g36280;At4g18440	[AT1G36280, L-Aspartase-like family protein];[AT4G18440, L-Aspartase-like family protein]	.	nucleotide metabolism.synthesis	1.22737	0.017794	0.650725	0.208256	0.565924	0.33785	0.920055	0.0621378	1.49738	0.00735138	0.509145	0.403255	0.907817	0.0858343	-0.572193	0.320906	a
262357_at	At1g73040	Mannose-binding lectin superfamily protein	Extracellular	misc.myrosinases-lectin-jacalin	-0.0946467	0.8646	0.278507	0.522702	0.15961	0.785991	-0.232282	0.580094	1.22132	0.00504703	0.0974205	0.882914	0.934672	0.0219685	-0.329124	0.485309	a
260088_at	At1g73190	Aquaporin-like superfamily protein	Cytoplasm	transport.Major Intrinsic Proteins	-0.717921	0.0108649	-0.204857	0.49815	-0.133334	0.738604	-0.0597714	0.858038	-1.01584	0.00137833	-0.308753	0.334122	-0.253454	0.430512	-0.0665086	0.872114	a
261754_at	At1g76130	alpha-amylase-like 2	Extracellular	major CHO metabolism.degradation.starch	0.22375	0.598149	-0.311331	0.405398	-0.497575	0.19603	-1.00406	0.00488784	1.14099	0.00359809	-0.0774191	0.897325	0.842689	0.020835	-0.442554	0.256052	a
266112_x_at	At2g02210;At3g47260	[AT2G02210, transposable element gene];[AT3G47260, transposable element gene]	.	protein.degradation.cysteine protease	-1.92098	3.00601e-05	-0.0964875	0.835156	0.113675	0.845249	-1.95056	2.59133e-05	-1.67008	0.000240393	-0.140312	0.803155	-0.165999	0.741554	-0.821882	0.0362486	a
261234_x_at	At2g04970;At1g32830;At3g47270;At2g14140	[AT2G04970, transposable element gene];[AT1G32830, transposable element gene];[AT3G47270, transposable element gene];[AT2G14140, transposable element gene]	.	unknown.not assigned	-1.57136	0.000454355	0.0317719	0.952603	-0.142516	0.816651	-1.54353	0.000465871	-1.56954	0.000845262	0.275834	0.601181	-0.663626	0.111583	-0.632828	0.143275	a
263254_x_at	At2g06430;At4g04010;At3g44500;At2g02210	[AT2G06430, transposable element gene];[AT4G04010, transposable element gene];[AT3G44500, transposable element gene];[AT2G02210, transposable element gene]	.	protein.degradation.cysteine protease	-1.54155	0.000135523	-0.0340437	0.941847	-0.333491	0.420089	-1.24661	0.000797002	-1.40166	0.000625585	-0.320864	0.442608	-0.578419	0.106834	-0.339218	0.395122	a
266636_at	At2g35370	glycine decarboxylase complex H	Mitochondrion	PS.photorespiration	0.525391	0.0610543	0.147841	0.64705	0.686312	0.0192089	0.324825	0.234187	1.18047	0.000422581	0.450265	0.12987	0.730953	0.0118681	0.770277	0.0105738	a
266008_at	At2g37390	Chloroplast-targeted copper chaperone protein	Unknown	metal handling.binding/chelation/storage	0.197575	0.635735	0.724581	0.0312236	-0.0299349	0.960589	-0.0148328	0.972623	1.1702	0.00228261	0.623735	0.081548	0.325995	0.406843	0.359812	0.351859	a
260549_at	At2g43535	Scorpion toxin-like knottin superfamily protein	Extracellular	stress.biotic.PR-proteins	1.52377	0.000190625	2.0492	1.00355e-05	1.76297	8.00236e-05	1.60496	0.000107359	1.31365	0.001295	0.867544	0.0202106	0.953793	0.0102662	0.194311	0.671511	a
260560_at	At2g43590	Chitinase family protein	Extracellular	stress.biotic	0.323891	0.543759	0.861131	0.0554371	-0.0196203	0.981351	0.783111	0.0743337	-1.27611	0.00982065	-0.673629	0.173118	-0.657942	0.171577	-0.669383	0.174254	a
259005_at	At3g01930	Major facilitator superfamily protein	Unknown	development.unspecified	0.430832	0.223386	0.792596	0.0185644	-0.0401803	0.944724	-0.0107911	0.979495	1.03855	0.00519071	0.740861	0.0362254	0.378346	0.311692	-0.0582357	0.90826	a
258470_at	At3g06035	Glycoprotein membrane precursor GPI-anchored	Cell membrane	unknown.not assigned	1.34725	0.000169276	0.844468	0.0073647	0.861927	0.00902925	0.311196	0.313293	1.04169	0.00270212	0.329949	0.362299	0.437848	0.181085	0.193113	0.620212	a
257715_at	At3g12750	zinc transporter 1 precursor	Unknown	transport.metal	0.335417	0.360936	1.0507	0.0027718	0.709602	0.0437781	0.967667	0.00452085	1.00905	0.00616488	0.682182	0.0527034	0.789191	0.0228645	0.409179	0.273339	a
258323_at	At3g22750	Protein kinase superfamily protein	Nucleus	protein.postranslational modification	0.0567264	0.916857	-0.163329	0.705111	-0.644101	0.0927571	0.0477574	0.915293	1.23142	0.00251191	0.889446	0.0197691	0.516671	0.177207	0.147578	0.767172	a
256832_at	At3g22880	DNA repair (Rad51) family protein	Nucleus	cell.division	0.864884	0.0120758	0.853804	0.0121673	0.692482	0.0509077	0.876229	0.00921455	1.10084	0.00345989	0.368692	0.350079	0.631986	0.0698383	0.330818	0.396389	a
257110_x_at	At3g30440	transposable element gene		protein.degradation.cysteine protease	-1.08287	0.00119687	-0.0192092	0.962388	0.441967	0.190572	-1.15296	0.000606977	-1.11903	0.00158234	0.000905602	0.998852	0.137045	0.745804	-0.616184	0.0612125	a
252465_x_at	At3g44500;At3g47260;At3g30440	[AT3G44500, transposable element gene];[AT3G47260, transposable element gene];[AT3G30440, transposable element gene]	.	protein.degradation.cysteine protease	-1.90869	8.94099e-05	-0.23401	0.619239	-0.0599522	0.931755	-1.63201	0.000342962	-1.54418	0.00113115	-0.234538	0.681502	-0.250508	0.635313	-0.431489	0.355901	a
263279_x_at	At3g47260;At2g14130	[AT3G47260, transposable element gene];[AT2G14130, transposable element gene]	.	DNA.synthesis/chromatin structure.retrotransposon/transposase	-1.66159	0.000292671	-0.244862	0.592715	0.0515474	0.940993	-1.55732	0.000458268	-1.63547	0.000640964	-0.151849	0.805976	-0.600138	0.158567	-0.771201	0.0729557	a
252119_at	At3g51030	thioredoxin H-type 1	Cytoplasm	redox.peroxiredoxin/thioredoxin	0.329941	0.267251	-0.245605	0.409558	-0.0847412	0.848661	0.0122421	0.972623	1.23032	0.000318682	-0.00992881	0.984037	0.0276784	0.951316	-0.0760866	0.852914	a
255558_at	At4g01900	GLNB1 homolog	Unknown	signalling.sugar/nutrient	0.709613	0.0310115	0.439791	0.179995	0.127663	0.79413	0.341957	0.291717	1.19404	0.00144105	0.602567	0.0796514	0.530693	0.117915	0.483149	0.170987	a
252634_x_at	At4g04010;At3g44500;At3g30440	[AT4G04010, transposable element gene];[AT3G44500, transposable element gene];[AT3G30440, transposable element gene]	.	protein.degradation.cysteine protease	-1.76263	0.000121495	0.177302	0.70337	0.272796	0.594322	-1.657	0.000194713	-1.57601	0.00065421	0.131746	0.828912	-0.360005	0.428841	-0.734153	0.0776227	a
255120_x_at	At4g08890	transposable element gene		DNA.synthesis/chromatin structure.retrotransposon/transposase	-1.16454	0.000201345	-0.147182	0.64144	0.0616668	0.890132	-1.35451	4.52296e-05	-1.0061	0.00133463	-0.2029	0.561405	-0.256814	0.416028	-0.455303	0.118671	a
245307_at	At4g16770	2-oxoglutarate (2OG) and Fe(II)-dependent oxygenase superfamily protein	Cytoplasm	hormone metabolism.gibberelin	0.660194	0.0408123	0.460122	0.150092	0.209156	0.624208	0.221765	0.506613	1.21254	0.00108862	0.81755	0.0158881	0.432657	0.205503	0.670275	0.0492232	a
254371_at	At4g21760	beta-glucosidase 47	Extracellular	misc.gluco-, galacto- and mannosidases	1.03085	0.122385	0.636877	0.351388	0.943791	0.184894	0.18735	0.807587	2.37364	0.00153398	1.03789	0.139145	1.4801	0.0281452	1.12705	0.107069	a
254186_at	At4g24010	cellulose synthase like G1	Cell membrane	cell wall.cellulose synthesis	1.1164	0.00155998	0.963095	0.00459135	0.732281	0.0341597	0.827404	0.0112546	0.998707	0.00584629	0.620369	0.0736135	0.495567	0.15227	0.306059	0.426751	a
250471_at	At5g10170	myo-inositol-1-phosphate synthase 3	Cytoplasm	minor CHO metabolism.myo-inositol	0.908924	0.000974532	0.375542	0.13717	0.055267	0.895593	0.742235	0.00406347	0.99855	0.000793026	0.232621	0.449677	0.168027	0.600163	-0.216716	0.472334	a
245993_at	At5g20700	Protein of unknown function (DUF581)	Mitochondrion	development.unspecified	1.05393	0.00270995	0.84577	0.0118071	0.314207	0.434378	0.377268	0.250649	1.1045	0.00306632	0.566149	0.109986	0.766417	0.0258637	0.645925	0.0682711	a
249456_at	At5g39410	Saccharopine dehydrogenase	Nucleus	unknown.not assigned	2.33977	1.91749e-06	2.26192	2.53598e-06	2.16074	7.60233e-06	2.11584	5.8923e-06	1.10358	0.00385144	0.731364	0.0423012	0.690232	0.0512907	0.660525	0.070813	a
247577_at	At5g61290	Flavin-binding monooxygenase family protein	Nucleus	misc.oxidases	1.77273	0.000256733	1.51514	0.000996577	1.38035	0.00308033	1.03197	0.0138975	1.38968	0.003378	1.11258	0.0136444	0.95781	0.0288052	0.725799	0.110807	a

## Sheet: (F) adg1-1 t48h
ATH1 probe set	AGI code	Description	Localisation	Functional Annotation	Col-0 (4) vs Col-0 (0)	Adj. P-value	adg1-1 (4) vs adg1-1 (0)	Adj. P-value	tpt-2 (4) vs tpt-2 (0)	Adj. P-value	adg1-1/tpt-2 (4) vs adg1-1/tpt-2 (0)	Adj. P-value	Col-0 (48) vs Col-0 (0)	Adj. P-value	adg1-1 (48) vs adg1-1 (0)	Adj. P-value	tpt-2 (48) vs tpt-2 (0)	Adj. P-value	adg1-1/tpt-2 (48) vs adg1-1/tpt-2 (0)	Adj. P-value	Venn area	pho3 vs wild type	wild type + vs - ABA 0.5 h	wild type + vs - ABA 1 h	wild type + vs - ABA3 h	wild type + vs - zeatin 0.5 h	wild type + vs - zeatin 1 h	wild type + vs - zeatin 3 h	wild type + vs - IAA 0.5 h	wild type + vs - IAA 1 h	wild type + vs - IAA 3 h	wild type + vs - GA3 0.5 h	wild type + vs - GA3 1 h	wild type + vs - GA3 3 h	wild type + vs - ACC 0.5 h	wild type + vs - ACC 1 h	wild type + vs - ACC 3 h	wild type + vs - MJ 0.5 h	wild type + vs - MJ 1 h	wild type + vs - MJ 0.5 h	flu vs wild type 0.5 h light	flu vs wild type 1 h light	flu vs wild type 2 h light
264287_at	At1g61930	Protein of unknown function, DUF584	Unknown	unknown.not assigned	0.0658452	0.869378	0.223194	0.46943	-0.0280867	0.955145	-0.01695	0.96184	0.636975	0.0362918	1.65393	1.77534e-05	0.34433	0.266958	0.793384	0.010198	b	1.56613	-0.414108	-2.65129	-0.139103	2.13831	-0.927787	0.76313							0.355577	-1.06211	0.233429	-0.93587	-1.09067	0.0397044
263544_at	At2g21590	Glucose-1-phosphate adenylyltransferase family protein	Chloroplast	major CHO metabolism.synthesis.starch	0.785663	0.00232495	1.43666	8.23339e-06	-0.0158051	0.971685	-0.0583031	0.843549	0.487372	0.0631214	2.22815	2.45196e-07	0.288112	0.28078	0.221682	0.437956	b	1.52156	0.143277	-0.0251231	2.25978
251272_at	At3g61890	homeobox 12	Nucleus	RNA.regulation of transcription.HB	-2.07846	5.72859e-05	-2.40385	1.27822e-05	-1.18067	0.00936557	-1.94574	9.99043e-05	-0.627472	0.188796	-1.18419	0.00922893	-0.0446075	0.948333	0.0575853	0.929964	b	1.33967	1.5193	2.62956	4.09822																-0.71	0.4	2.1
266532_at	At2g16890	UDP-Glycosyltransferase superfamily protein	Chloroplast	misc.UDP glucosyl and glucoronyl transferases	1.85039	1.04319e-06	2.55997	2.51971e-08	1.41231	2.84477e-05	1.90907	8.44752e-07	0.619567	0.0238689	1.50595	1.55867e-05	0.649314	0.0147132	0.685348	0.0130113	b	1.33617	0.925908	-3.02094	2.17935							1.40839	-0.225694	1.081
258894_at	At3g05650	receptor like protein 32	Cell membrane	stress.biotic.PR-proteins	0.2083	0.605447	0.273318	0.447144	0.151133	0.755971	-0.17468	0.626947	0.613417	0.0903061	1.11814	0.00240897	0.803745	0.0199824	-0.215175	0.606644	b	1.17365
265414_at	At2g16660	Major facilitator superfamily protein	Chloroplast	development.unspecified	1.74116	0.00561263	2.04049	0.00161161	1.38404	0.0299261	1.92226	0.00228704	1.68244	0.01062	2.36966	0.000725496	1.00624	0.110567	0.826538	0.21293	b	-1.08559	-0.274881	-1.02976	-1.8397
266277_at	At2g29310	NAD(P)-binding Rossmann-fold superfamily protein	Unknown	misc.nitrilases	-0.46218	0.166531	-0.636942	0.0462047	0.453877	0.199985	0.405821	0.199702	-0.321609	0.42166	-1.1569	0.00144173	-0.516439	0.125917	0.905243	0.0100095	b	-1.10342																0.088218	-0.384263	-1.06628
248282_at	At5g52900	unknown protein; Has 30201 Blast hits to 17322 proteins in 780 species: Archae - 12; Bacteria - 1396; Metazoa - 17338; Fungi - 3422; Plants - 5037; Viruses - 0; Other Eukaryotes - 2996 (source: NCBI BLink).	Nucleus	unknown.not assigned	-1.441	0.00250147	-1.47674	0.00197789	-1.30166	0.00718825	-1.14281	0.01067	-1.13804	0.0190686	-1.62807	0.00134325	-0.638681	0.181279	-0.426134	0.417001	b	-1.181				0.372762	2.16224	-0.0900616										-0.357021	-1.0984	-0.526467
261782_at	At1g76110	HMG (high mobility group) box protein with ARID/BRIGHT DNA-binding domain	Nucleus	RNA.regulation of transcription.Nucleosome/chromatin assembly	-1.63424	8.8497e-05	-1.65105	8.07527e-05	-0.91097	0.0142643	-1.19797	0.00124871	-0.878868	0.0197101	-1.63164	0.000145986	-0.85512	0.0186628	-0.923013	0.0145664	b	-1.24316																0.568789	-0.344167	-1.1543
260221_at	At1g74670	Gibberellin-regulated family protein	Extracellular	hormone metabolism.gibberelin	-4.57252	0.00505174	-6.49732	0.000270163	-2.71719	0.103406	-3.39673	0.0266159	-3.89145	0.0211718	-5.46054	0.00182048	-3.37375	0.0371978	-3.98234	0.0183286	b	-1.31001	0.434691	-0.0733541	-2.6408													0.19428	-0.63856	-2.44073	-0.05	-0.3	-0.9
253421_at	At4g32340	Tetratricopeptide repeat (TPR)-like superfamily protein	Unknown	unknown.not assigned	0.981377	0.0066574	0.508964	0.145665	1.67848	0.000114776	1.58788	0.000108216	-0.597051	0.119951	-1.41522	0.000539573	-0.577722	0.112927	0.00237634	0.997092	b	-1.36874
249606_at	At5g37260	Homeodomain-like superfamily protein	Nucleus	RNA.regulation of transcription.MYB/MYB related	-0.790868	0.000219255	-0.725308	0.0004668	-0.489177	0.0135036	-0.116136	0.556511	-0.200603	0.372763	-1.1447	1.0362e-05	-0.360776	0.0605664	-0.0570716	0.831699	b		1.21531	1.41049	0.597599													-0.795605	-1.92457	-0.832932
260135_at	At1g66400	calmodulin like 23	Nucleus	signalling.calcium	-0.140096	0.800573	-1.35066	0.00192068	-0.608864	0.171255	-0.873562	0.0290383	-0.546909	0.245934	-1.35662	0.00271785	-0.179218	0.749833	-0.901256	0.039294	b		0.995615	1.48975	3.19643	1.14533	0.723625	1.06401	0.0598462	1.25108	1.06401	-0.0131955	0.912605	1.26364				-0.0530676	0.502033	1.15232	2.5	2.5	3.3
250937_at	At5g03230	Protein of unknown function, DUF584	Nucleus	unknown.not assigned	-1.54628	9.24271e-06	-2.17233	2.27639e-07	-0.800084	0.00523068	-1.26851	6.43298e-05	-0.27935	0.38455	-1.5517	1.66415e-05	-0.0461258	0.909201	-0.59809	0.0339714	b		0.955347	1.27809	0.438884													-0.673184	-1.00724	-0.371513
245602_at	At4g14270	Protein containing PAM2 motif which mediates interaction with the PABC domain of polyadenyl binding proteins.	Nucleus	unknown.not assigned	-0.0630595	0.921375	-1.66712	0.000420498	0.85357	0.0551358	0.25974	0.562839	-1.00834	0.0264301	-2.84218	4.23692e-06	-0.812223	0.0627444	-0.847665	0.0600117	b		0.770938	1.2137	1.41056
263545_at	At2g21560	unknown protein; BEST Arabidopsis thaliana protein match is: unknown protein (TAIR:AT4G39190.1); Has 3685 Blast hits to 2305 proteins in 270 species: Archae - 0; Bacteria - 156; Metazoa - 1145; Fungi - 322; Plants - 177; Viruses - 6; Other Eukaryotes - 18	Nucleus	unknown	0.0247993	0.962569	-0.652238	0.0404441	-0.00571197	0.992915	-0.14164	0.689255	0.127514	0.803548	-1.11894	0.00181161	-0.715371	0.030886	0.0465016	0.924299	b		0.75344	1.01864	0.88017
247903_at	At5g57340	unknown protein; Has 30201 Blast hits to 17322 proteins in 780 species: Archae - 12; Bacteria - 1396; Metazoa - 17338; Fungi - 3422; Plants - 5037; Viruses - 0; Other Eukaryotes - 2996 (source: NCBI BLink).	Mitochondrion	unknown.not assigned	-1.68148	0.000686282	-2.22885	4.97685e-05	-1.24302	0.00963764	-1.32056	0.00399959	-1.2024	0.0135316	-2.22399	8.12625e-05	-0.954901	0.0395701	-0.838013	0.0805094	b		0.736248	1.20136	1.20091
263265_at	At2g38820	Protein of unknown function (DUF506)	Nucleus	unknown.not assigned	-1.48033	7.95114e-05	-1.36544	0.000170478	-0.721124	0.028649	-0.489019	0.106924	-0.709183	0.0344784	-1.02294	0.00299027	-0.518488	0.111463	-0.599793	0.0721466	b		0.695771	0.971976	1.16287
255032_at	At4g09500	UDP-Glycosyltransferase superfamily protein	Chloroplast	secondary metabolism.flavonoids	1.69021	6.49725e-05	1.56636	0.000136523	1.24329	0.00154612	1.21058	0.00115511	0.598282	0.118933	1.59166	0.000184271	0.343979	0.394326	0.748763	0.0447506	b		0.656052	1.80104	2.94997													0.954207	1.28127	0.891503
246310_at	At3g51895	sulfate transporter 3;1	Cytoplasm	transport.sulphate	0.112121	0.839761	-0.032551	0.951329	0.248423	0.648276	0.388635	0.334324	-0.303039	0.573816	-1.3646	0.00217282	-0.363112	0.440487	-0.0196295	0.975406	b		0.52881	0.538866	1.6859
250828_at	At5g05250	unknown protein; BEST Arabidopsis thaliana protein match is: unknown protein (TAIR:AT3G56360.1); Has 30201 Blast hits to 17322 proteins in 780 species: Archae - 12; Bacteria - 1396; Metazoa - 17338; Fungi - 3422; Plants - 5037; Viruses - 0; Other Eukaryot	Unknown	unknown.not assigned	-0.148016	0.8201	0.559694	0.250136	-0.720383	0.161367	0.446409	0.351863	0.454677	0.445297	1.89301	0.000626219	-0.352686	0.549096	0.545782	0.308663	b		0.48685	-0.373144	-1.27543																-0.34	-0.6	-0.3
251028_at	At5g02230	Haloacid dehalogenase-like hydrolase (HAD) superfamily protein	Unknown	unknown	-1.01196	0.0188223	-1.07049	0.0124508	-0.381237	0.462713	-1.35753	0.00215464	0.190787	0.773403	-1.20959	0.00799969	-0.16923	0.774664	-0.0526771	0.936191	b		0.43834	0.497994	2.35103	2.12583	-0.398345	-0.656695							-0.304445	-1.33941	-1.12329	0.47914	1.17868	0.510171
256455_at	At1g75190	unknown protein; Has 7306 Blast hits to 3858 proteins in 279 species: Archae - 15; Bacteria - 134; Metazoa - 3314; Fungi - 546; Plants - 228; Viruses - 207; Other Eukaryotes - 2862 (source: NCBI BLink).	Nucleus	unknown.not assigned	-0.433452	0.308958	-0.344905	0.412993	0.912003	0.0282534	0.840906	0.0290271	-0.707579	0.100939	-1.25647	0.00366663	-0.561793	0.179785	-0.14081	0.800772	b		0.388849	-0.322926	-1.06232
249769_at	At5g24120	sigma factor E	Unknown	RNA.transcription	-0.0242734	0.971503	0.199184	0.678398	0.647168	0.137546	0.389181	0.340166	-0.775692	0.0777309	-1.62372	0.00059926	-0.676468	0.109213	-0.462206	0.312868	b		0.388118	0.981945	1.87163
261203_at	At1g12845	unknown protein; FUNCTIONS IN: molecular_function unknown; INVOLVED IN: biological_process unknown; LOCATED IN: endomembrane system; EXPRESSED IN: 22 plant structures; EXPRESSED DURING: 13 growth stages; Has 8 Blast hits to 8 proteins in 4 species: Archae	Unknown	unknown.not assigned	1.89764	1.75364e-05	1.78697	3.12574e-05	1.15366	0.00246357	1.36701	0.000361386	0.823999	0.0260446	1.563	0.000189005	0.314094	0.436596	0.687444	0.0612055	b		0.363428	0.634131	1.87662
245317_at	At4g15610	Uncharacterised protein family (UPF0497)	Unknown	unknown	-0.696788	0.381797	-1.08124	0.134082	0.269926	0.806075	-1.59419	0.0241691	-0.823143	0.34044	-2.00415	0.00957017	1.45468	0.051274	-1.87082	0.0164133	b		0.298299	0.862342	2.15402
247374_at	At5g63190	MA3 domain-containing protein	Nucleus	DNA.unspecified	-2.17871	3.50136e-05	-2.36756	1.47384e-05	-1.50882	0.00152145	-1.59589	0.0005618	-0.853688	0.0617541	-1.27612	0.00550218	-0.912871	0.0369313	-0.743918	0.101165	b		0.281254	0.627283	1.01676
256131_at	At1g13600	basic leucine-zipper 58	Nucleus	RNA.regulation of transcription.bZIP	-0.190411	0.529191	-1.28759	4.94435e-05	-0.434464	0.116745	-0.0452115	0.887019	0.0141866	0.976325	-1.18943	0.000171382	-0.360303	0.192385	-0.16874	0.604169	b		0.25908	1.02298	1.47111
261785_at	At1g08230	Transmembrane amino acid transporter family protein	Cell membrane	transport.amino acids	-0.0601847	0.901283	-0.898953	0.00772918	-0.243351	0.569176	-0.562185	0.0785364	-0.219227	0.636589	-1.70901	5.4312e-05	-0.415962	0.246854	-0.768782	0.0296471	b		0.245033	0.337035	2.48401
264102_at	At1g79270	evolutionarily conserved C-terminal region 8	Nucleus	unknown.not assigned	-0.151399	0.73488	-0.349867	0.330865	0.609881	0.0960955	0.575064	0.0848199	-0.449836	0.259823	-1.03046	0.00585854	-0.219798	0.61839	-0.0959636	0.849209	b		0.239616	1.58441	2.78527
262803_at	At1g21000	PLATZ transcription factor family protein	Mitochondrion	RNA.regulation of transcription.unclassified	-0.75055	0.0353545	-0.231299	0.557699	-0.457021	0.246252	-0.378992	0.280306	-0.821551	0.0299943	-1.2082	0.00208245	-0.275854	0.521188	-0.299569	0.477354	b		0.22433	0.818964	1.78492																-0.21	0.2	1.6
266372_at	At2g41310	response regulator 3	Nucleus	RNA.regulation of transcription.ARR	-0.730127	0.0468284	-1.51453	0.000257707	-1.27417	0.00173193	-0.64083	0.0682504	-0.627055	0.115494	-1.41995	0.000730843	-0.666593	0.0760647	-0.521703	0.187023	b		0.183229	0.54519	-1.03922				0.719663	1.30313	0.151112
248759_at	At5g47610	RING/U-box superfamily protein	Nucleus	protein.degradation.ubiquitin	-1.66247	4.27657e-06	-1.23646	8.53644e-05	-0.790324	0.00557231	-0.868158	0.00169532	-0.503971	0.0773302	-1.33935	6.40377e-05	-0.310075	0.284871	-0.528806	0.059667	b		0.17047	0.677128	1.43278	1.42112	-0.463264	-0.391907				-0.14479	-0.570243	-1.24346				-0.533532	-1.21123	-1.21432	-0.88	-1.2	-1.7
253814_at	At4g28290	unknown protein; FUNCTIONS IN: molecular_function unknown; INVOLVED IN: biological_process unknown; LOCATED IN: chloroplast; EXPRESSED IN: 23 plant structures; EXPRESSED DURING: 15 growth stages; Has 45 Blast hits to 45 proteins in 11 species: Archae - 0;	Chloroplast	unknown.not assigned	-1.03665	0.00543912	-1.14066	0.00253596	-0.547534	0.158309	-0.834038	0.0182083	-0.539632	0.179483	-1.27724	0.00153127	-0.678325	0.0674929	-0.242827	0.587244	b		0.168352	1.07402	1.09831
265382_at	At2g16790	P-loop containing nucleoside triphosphate hydrolases superfamily protein	Cytoplasm	amino acid metabolism.synthesis	-0.490934	0.0735461	-0.884983	0.00205703	-0.43931	0.131078	-0.689774	0.0105473	-0.529892	0.0706573	-1.07832	0.000630676	-0.446143	0.114415	-0.646224	0.0259085	b		0.164744	0.450728	1.37797
266419_at	At2g38760	annexin 3	Chloroplast	cell.organisation	0.34078	0.4866	-0.701382	0.099129	0.720858	0.114702	-1.30821	0.00303863	-0.00888917	0.990751	-1.33447	0.00430182	-0.20484	0.724522	-0.862413	0.0589132	b		0.164157	0.658501	1.55492	1.56218	-0.433429	0.0457707	-1.00869	1.80011	0.0457707							2.04828	3.06083	2.90468
249732_at	At5g24420	6-phosphogluconolactonase 5	Chloroplast	OPP	-2.76856	1.9752e-05	-3.29502	3.10704e-06	-0.945962	0.0787345	-2.39025	8.01368e-05	-0.787939	0.164712	-1.92316	0.000957668	-0.960825	0.0678217	-0.125876	0.867775	b		0.157851	0.412528	1.12235				-0.586531	1.12984	-0.284053							1.62254	3.00816	5.69213
247176_at	At5g65110	acyl-CoA oxidase 2	Unknown	lipid metabolism.lipid degradation	-1.97391	3.85456e-05	-1.64159	0.00022371	-1.4344	0.00112349	-1.2408	0.00214587	-0.507755	0.256879	-1.12436	0.00713543	-0.186207	0.723757	-0.548349	0.194755	b		0.153103	0.77611	1.81569
252300_at	At3g49160	pyruvate kinase family protein	Cytoplasm	glycolysis	-0.925105	0.0593826	-1.25922	0.0103717	-0.285794	0.66793	-0.457613	0.348787	-0.880308	0.0958934	-2.65587	3.07791e-05	-0.961775	0.054765	-0.725849	0.166996	b		0.0985404	0.660794	1.18588	0.550987	1.14374	-1.7988	0.854209	0.207265	-1.7988	1.44214	-0.157952	-1.49489				1.09155	-0.46421	0.242877	-0.41	-0.04	0.1
245777_at	At1g73540	nudix hydrolase homolog 21	Chloroplast	nucleotide metabolism	-1.41465	0.000384766	-2.47265	1.33956e-06	-0.939922	0.0126855	-1.77224	4.35112e-05	-0.720994	0.058742	-1.81884	5.77433e-05	-0.668097	0.0677119	-0.900788	0.0180772	b		0.0872668	0.482984	1.20352																3.45	3.4	1.9
258275_at	At3g15760	unknown protein; FUNCTIONS IN: molecular_function unknown; INVOLVED IN: biological_process unknown; LOCATED IN: endomembrane system; EXPRESSED IN: 22 plant structures; EXPRESSED DURING: 10 growth stages; BEST Arabidopsis thaliana protein match is: unknown	Unknown	unknown.not assigned	-1.40911	0.000736833	-1.11591	0.00449743	-0.100796	0.869102	-0.498617	0.179423	-0.975439	0.0173647	-1.04844	0.00982069	-0.544924	0.176062	-0.0380539	0.949429	b		0.0676368	-0.541434	1.22065																1.49	1.8	1.1
263737_at	At1g60010	unknown protein; FUNCTIONS IN: molecular_function unknown; INVOLVED IN: N-terminal protein myristoylation; LOCATED IN: cellular_component unknown; EXPRESSED IN: 22 plant structures; EXPRESSED DURING: 13 growth stages; BEST Arabidopsis thaliana protein mat	Nucleus	unknown.not assigned	-0.895288	0.00226496	-1.19189	0.00018726	-0.731329	0.0128843	-1.1172	0.000304434	-0.396164	0.204215	-1.01104	0.00123086	-0.707163	0.0142133	-0.533906	0.0696101	b		0.0482727	-0.285741	-1.31893
259856_at	At1g68440	unknown protein; BEST Arabidopsis thaliana protein match is: unknown protein (TAIR:AT1G25400.2); Has 86 Blast hits to 86 proteins in 29 species: Archae - 0; Bacteria - 6; Metazoa - 27; Fungi - 11; Plants - 24; Viruses - 0; Other Eukaryotes - 18 (source: N	Nucleus	unknown.not assigned	-2.72451	6.05751e-06	-1.90594	0.00020821	-2.36971	4.48649e-05	-1.92242	0.000174574	-1.16465	0.0159329	-1.53207	0.00205583	-1.13657	0.0148146	-1.09601	0.0221881	b		0.00489142	1.15843	0.806809
249288_at	At5g41050	Pollen Ole e 1 allergen and extensin family protein	Extracellular	unknown.not assigned	-0.767698	0.00843826	-0.918531	0.0021602	-0.0982019	0.822327	-0.372859	0.178276	-0.37354	0.252868	-1.33093	0.000135941	-0.52425	0.0733942	-0.300548	0.352511	b		-0.0030451	-0.292368	-1.1706													-0.090958	-0.668368	-1.03792
259325_at	At3g05320	O-fucosyltransferase family protein	Nucleus	unknown.not assigned	-1.05941	0.0133001	-1.20788	0.00517578	-0.944024	0.0323088	-0.901198	0.0277445	-0.928644	0.03891	-1.17718	0.00881327	-0.660258	0.132766	-1.06163	0.0186171	b		-0.034837	-1.43653	-0.0109507
260070_at	At1g73830	BR enhanced expression 3	Nucleus	RNA.regulation of transcription.bHLH	-1.52769	0.014957	-2.7482	0.000141454	-1.00376	0.128577	-1.71197	0.00593823	-1.37185	0.0379101	-2.24751	0.00126866	-1.27025	0.0458823	-0.93177	0.162754	b		-0.0518072	-0.239406	-1.99685													-0.944134	-2.20755	-2.09694	0.17	-0.5	-1.8
257615_at	At3g26510	Octicosapeptide/Phox/Bem1p family protein	Nucleus	unknown	-3.02222	1.19017e-07	-2.10487	4.74435e-06	-0.775137	0.0296609	-1.63592	6.08929e-05	-0.377377	0.35292	-2.54422	1.42023e-06	-0.11104	0.817603	-0.338092	0.386976	b		-0.0669553	0.171077	1.10406													-1.03983	-0.885392	-0.209481
257194_at	At3g13110	serine acetyltransferase 2;2	Chloroplast	amino acid metabolism.synthesis	0.501843	0.139844	0.615857	0.0603805	-0.201447	0.655648	-0.326482	0.325652	0.88688	0.0134651	1.114	0.00238873	0.530089	0.12567	0.167403	0.700796	b		-0.155728	-0.239336	-1.74293
251658_at	At3g57020	Calcium-dependent phosphotriesterase superfamily protein	Chloroplast	secondary metabolism.misc	-0.491912	0.0894522	-0.267887	0.372831	0.0189004	0.97125	0.170702	0.573998	-0.693246	0.0239103	-1.02223	0.00144873	-0.460976	0.121922	-0.443846	0.150074	b		-0.170259	0.665634	2.42429
265111_at	At1g62510	Bifunctional inhibitor/lipid-transfer protein/seed storage 2S albumin superfamily protein	Unknown	misc.protease inhibitor/seed storage/lipid transfer protein	-2.60309	0.000159183	-2.41333	0.000314955	-0.596995	0.395793	-2.24764	0.000528825	-1.04636	0.106395	-1.77635	0.00567479	-1.08612	0.0761171	-1.14671	0.0692997	b		-0.176556	-0.00333551	3.32843
262883_at	At1g64780	ammonium transporter 1;2	Cell membrane	transport.amino acids	0.141312	0.684172	0.417082	0.129402	0.0178421	0.971751	-0.482468	0.0702957	0.668132	0.0242645	1.03196	0.00102959	0.736949	0.0108666	0.585935	0.0463154	b		-0.189666	-0.837089	-2.89405
252199_at	At3g50270	HXXXD-type acyl-transferase family protein	Chloroplast	secondary metabolism.phenylpropanoids	-2.35035	6.31691e-05	-2.56822	2.55288e-05	-1.13795	0.0260184	-1.74137	0.000845774	-0.416154	0.508276	-1.57995	0.00307799	-0.465129	0.408891	-0.599099	0.266939	b		-0.202862	-0.263243	-1.61598													0.629483	0.872887	1.16528
265584_at	At2g20180	phytochrome interacting factor 3-like 5	Nucleus	RNA.regulation of transcription.bHLH	-1.63067	6.4577e-05	-2.01793	7.25517e-06	-1.25483	0.00106686	-1.66295	5.07219e-05	-0.871633	0.0167208	-1.5109	0.000215234	-0.721727	0.0382445	-0.870009	0.0167193	b		-0.219544	0.177706	-1.45528
267509_at	At2g45660	AGAMOUS-like 20	Nucleus	RNA.regulation of transcription.MADS box	-0.387195	0.317654	-0.861115	0.0165173	-0.235895	0.62157	-0.688893	0.0473704	-0.869084	0.0240792	-1.57128	0.000262008	-0.460965	0.23361	-0.55256	0.153658	b		-0.22404	-1.23902	2.89581										-0.721478	-2.25699	-0.0249922
263987_at	At2g42690	alpha/beta-Hydrolases superfamily protein	Nucleus	lipid metabolism.lipid degradation	-1.42079	8.99636e-06	-1.32411	1.81794e-05	-1.15858	0.000116617	-1.5307	4.63799e-06	-0.455392	0.0832187	-1.00365	0.000433627	-0.444117	0.0758935	-0.619373	0.0174974	b		-0.395663	-0.283186	-1.10274													-0.497331	-0.690219	-1.18635
246403_at	At1g57590	Pectinacetylesterase family protein	Extracellular	cell wall.precursor synthesis	2.17847	0.00463525	2.07122	0.00620956	1.41153	0.0696574	0.380579	0.633662	1.60219	0.0429532	2.10607	0.00789383	1.93221	0.0123965	0.928455	0.256417	b		-0.408584	0.441959	1.10003
247696_at	At5g59780	myb domain protein 59	Nucleus	RNA.regulation of transcription.MYB/MYB related	-1.17686	0.00102466	-1.40892	0.000203462	-0.777209	0.0253362	-1.12434	0.001289	-0.757341	0.0321508	-1.26699	0.000830433	-0.819306	0.0169801	-0.382398	0.302532	b		-0.43042	-0.314485	-1.10587
259133_at	At3g05400	Major facilitator superfamily protein	Unknown	transporter.sugars	0.625994	0.0790153	1.56016	0.000148513	0.596304	0.112271	0.700619	0.0404859	0.754192	0.0460308	1.09359	0.00440138	0.294227	0.485544	0.241139	0.581759	b		-0.485083	0.297878	1.13389				-1.48164	0.0230631	-0.104332
246911_at	At5g25810	Integrase-type DNA-binding superfamily protein	Nucleus	RNA.regulation of transcription.AP2/EREBP	-0.896144	0.0307027	-1.15607	0.00605988	-0.405598	0.407437	-0.645719	0.104286	-0.850076	0.0543508	-1.16261	0.00828423	-0.572384	0.190224	-0.581388	0.193555	b		-0.581644	-1.16439	-1.26374
266884_at	At2g44790	uclacyanin 2	Cell membrane	misc.plastocyanin-like	-0.801878	0.0628922	-1.08347	0.0117966	-0.847129	0.0590591	-1.30228	0.00302023	-0.565531	0.248275	-1.1871	0.00922893	-0.744803	0.0921393	-1.18804	0.010347	b		-0.731927	-1.10853	-1.4931																0.07	0.7	1.6
246394_at	At1g58160	Mannose-binding lectin superfamily protein	Unknown	misc.myrosinases-lectin-jacalin	-0.311037	0.24168	-1.18322	8.32099e-05	-0.244253	0.417361	-0.787049	0.00251364	-0.258487	0.401539	-1.02323	0.00050678	-0.292618	0.291261	-0.47576	0.0760958	b					1.80317	-0.474665	0.154843
257900_at	At3g28420	Putative membrane lipoprotein	Mitochondrion	unknown.not assigned	0.233675	0.565687	-1.12603	0.00192926	0.00589346	0.99328	-0.658476	0.047228	-0.00317031	0.996324	-1.04569	0.00493975	0.0875234	0.861773	-0.500694	0.177866	b					0.0107754	2.37451	-0.692704
257365_x_at	At2g26020	plant defensin 1.2b	Extracellular	stress.biotic.PR-proteins	0.0947334	0.939074	-0.0511727	0.960649	-0.127813	0.924867	-0.434101	0.608882	0.353413	0.773743	2.63546	0.00250891	0.984319	0.250728	0.664122	0.481308	b					-1.00298	-0.344211	-0.220539
258339_at	At3g16120	Dynein light chain type 1 family protein	Cytoplasm	cell.organisation	0.0820322	0.870933	-0.407205	0.267843	0.567955	0.138472	-0.228841	0.543673	0.276578	0.560976	-1.04637	0.00662319	0.320585	0.445649	0.319958	0.447553	b								-0.0697956	-1.14787	0.194293				1.00928	0.282298	0.818616
261037_at	At1g17420	lipoxygenase 3	Chloroplast	hormone metabolism.jasmonate	1.54791	5.00291e-05	1.31328	0.000234213	1.04549	0.00244974	1.04958	0.00144416	0.770463	0.0217581	0.999272	0.00350213	0.755472	0.0197834	0.624567	0.0604698	b											0.882579	0.829052	2.67091				2.90321	4.49632	5.4026	3.52	4.1	4.7
253243_at	At4g34560	unknown protein; BEST Arabidopsis thaliana protein match is: unknown protein (TAIR:AT5G66440.1); Has 67 Blast hits to 66 proteins in 11 species: Archae - 0; Bacteria - 0; Metazoa - 0; Fungi - 0; Plants - 67; Viruses - 0; Other Eukaryotes - 0 (source: NCBI	Chloroplast	unknown.not assigned	-0.259183	0.460387	-1.57645	3.82889e-05	0.30589	0.408586	-0.0264817	0.944985	-0.208806	0.629852	-1.67741	3.48188e-05	-0.285601	0.430257	-0.425643	0.209749	b											-0.644571	1.45126	0.496586				-0.570538	-1.26524	-1.03022
258370_at	At3g14395	unknown protein; Has 4 Blast hits to 4 proteins in 2 species: Archae - 0; Bacteria - 0; Metazoa - 0; Fungi - 0; Plants - 4; Viruses - 0; Other Eukaryotes - 0 (source: NCBI BLink).	Nucleus	unknown.not assigned	0.484209	0.430379	0.369178	0.545261	0.0634125	0.946685	-0.0897137	0.894678	1.29827	0.0272059	2.14081	0.000725121	1.01201	0.0736296	1.04365	0.0736744	b																	2.72026	1.3286	3.04071
265053_at	At1g52000	Mannose-binding lectin superfamily protein	Unknown	misc.myrosinases-lectin-jacalin	-0.509333	0.475697	-2.57086	0.000296466	-0.0860025	0.936276	-1.61318	0.00978886	-0.617121	0.427779	-2.0336	0.00316872	-0.337809	0.685118	-1.7552	0.0100941	b																	1.69342	3.6426	5.14645
258483_at	At3g02570	Mannose-6-phosphate isomerase, type I	Cytoplasm	cell wall.precursor synthesis	-0.540268	0.00317915	-0.0741517	0.723372	-0.656964	0.000943328	-1.01226	1.06465e-05	-0.0264117	0.93444	1.02184	1.66415e-05	0.106282	0.636032	-0.199618	0.308832	b																	0.743349	1.23253	1.15693
247819_at	At5g58350	with no lysine (K) kinase 4	Cytoplasm	signalling.MAP kinases	-1.45374	6.78891e-06	-1.49986	4.74678e-06	-0.975432	0.000537468	-1.39919	1.10064e-05	-0.00395771	0.992705	-1.15274	0.000115389	0.276981	0.300376	-0.440339	0.0879097	b																	0.409986	1.42555	0.829477
262830_at	At1g14700	purple acid phosphatase 3	Extracellular	misc.acid and other phosphatases	-1.21345	0.00806536	-1.25128	0.00611053	-0.742087	0.118328	-0.682236	0.113642	-0.755692	0.121385	-1.71701	0.000804498	-1.16732	0.0122253	-0.450991	0.378048	b																	0.331871	-0.533663	-1.56562	0.13	-0.6	-2.1
248385_at	At5g51910	TCP family transcription factor	Nucleus	RNA.regulation of transcription.TCP	-0.868476	0.0109142	-1.49116	0.000136887	-0.66377	0.0586282	-0.278607	0.412083	-0.432926	0.261673	-1.41457	0.000354457	-0.627337	0.0684913	-0.170201	0.696651	b																	0.303121	-0.126277	-1.09349
262388_at	At1g49320	unknown seed protein like 1	Extracellular	unknown	-1.05698	0.037269	-1.68467	0.00166569	-0.922288	0.0826207	-0.584566	0.237941	-0.568431	0.343902	-1.70595	0.00221966	-1.0821	0.0369313	-0.692874	0.207178	b																	0.242223	-0.235121	-1.19302
265999_at	At2g24100	unknown protein; BEST Arabidopsis thaliana protein match is: unknown protein (TAIR:AT4G30780.1); Has 101 Blast hits to 101 proteins in 16 species: Archae - 0; Bacteria - 0; Metazoa - 0; Fungi - 0; Plants - 95; Viruses - 0; Other Eukaryotes - 6 (source: NC	Nucleus	unknown.not assigned	-2.08627	4.83154e-06	-2.02329	6.44794e-06	-1.35631	0.000524747	-1.35438	0.000303567	-0.145467	0.782376	-1.72717	5.51275e-05	0.0768	0.878522	-0.657835	0.0650992	b																	0.153552	0.530488	1.15994	-0.4	0.3	1.6
247848_at	At5g58120	Disease resistance protein (TIR-NBS-LRR class) family	Unknown	stress.biotic.PR-proteins	-1.85645	7.51382e-06	-2.07201	2.26449e-06	-1.21369	0.000716043	-1.37867	0.000133076	0.11519	0.819678	-1.09901	0.001607	-0.000520812	0.999217	0.146564	0.725172	b																	-0.252981	-0.730922	-1.28738
254564_at	At4g19170	nine-cis-epoxycarotenoid dioxygenase 4	Chloroplast	hormone metabolism.abscisic acid	-2.16604	0.000584079	-3.31562	9.41717e-06	-0.887847	0.146719	-1.83407	0.00199948	-1.56747	0.0110938	-4.48977	8.11542e-07	-1.40049	0.0177919	-0.533849	0.421298	b																	-0.510347	-1.3043	-1.32518
261958_at	At1g64500	Glutaredoxin family protein	Nucleus	redox.glutaredoxins	-1.73276	8.9951e-05	-0.713669	0.0523426	-0.88233	0.02445	-0.926042	0.0119365	-0.994679	0.0135024	-1.3529	0.00128578	-0.784793	0.0408502	-0.543204	0.178303	b																	-0.554401	-1.5035	-0.693548
248795_at	At5g47390	myb-like transcription factor family protein	Nucleus	RNA.regulation of transcription.MYB/MYB related	-1.74989	1.07381e-05	-2.08781	1.56608e-06	-0.846626	0.00905408	-1.46963	5.88034e-05	-0.679094	0.0367678	-1.64846	3.30248e-05	-0.736498	0.0194325	-0.711335	0.0282458	b																	-0.729604	-1.06251	-0.504678
263632_at	At2g04795	unknown protein; BEST Arabidopsis thaliana protein match is: unknown protein (TAIR:AT5G35732.1); Has 18 Blast hits to 18 proteins in 6 species: Archae - 0; Bacteria - 0; Metazoa - 0; Fungi - 0; Plants - 18; Viruses - 0; Other Eukaryotes - 0 (source: NCBI	Unknown	unknown.not assigned	-1.16303	0.00488807	-2.17655	1.78249e-05	-0.859039	0.0394662	-1.31396	0.001637	-0.495191	0.285067	-1.75421	0.000243071	-0.216219	0.680743	-0.183329	0.730705	b																	-1.19748	-0.674937	-1.56677
252427_at	At3g47640	basic helix-loop-helix (bHLH) DNA-binding superfamily protein	Nucleus	RNA.regulation of transcription.bHLH	-0.354779	0.358117	-0.0434585	0.926477	-0.758444	0.0405738	-0.323413	0.363562	0.728056	0.0550104	2.07378	1.63029e-05	0.206805	0.65327	0.670842	0.0741653	b																				0.14	-1.4	0.7
258023_at	At3g19450	GroES-like zinc-binding alcohol dehydrogenase family protein	Cytoplasm	secondary metabolism.phenylpropanoids	-0.284177	0.493015	0.116874	0.794739	-0.0433519	0.944383	0.158504	0.690933	-0.916629	0.0186584	-1.28096	0.00156745	-0.956577	0.0115486	-0.466383	0.242333	b																				-0.39	-1.1	-1.5
245592_at	At4g14540	nuclear factor Y, subunit B3	Nucleus	RNA.regulation of transcription.CCAAT box	-1.38674	3.43923e-05	-1.92312	1.05028e-06	-0.687554	0.016096	-0.80374	0.00357508	0.147225	0.712514	-1.50216	2.62582e-05	-0.466126	0.0953984	-0.199563	0.546398	b																				-0.52	-0.8	-1.7
247977_at	At5g56850	unknown protein; EXPRESSED IN: 21 plant structures; EXPRESSED DURING: 13 growth stages; Has 35333 Blast hits to 34131 proteins in 2444 species: Archae - 798; Bacteria - 22429; Metazoa - 974; Fungi - 991; Plants - 531; Viruses - 0; Other Eukaryotes - 9610	Mitochondrion	unknown.not assigned	-0.328651	0.330531	-1.19861	0.000512845	-0.311352	0.399218	-0.347738	0.258465	0.00459639	0.993385	-1.19513	0.000832138	-0.618627	0.0539703	-0.0248866	0.958673	b																				-0.62	-0.9	-1.5
245047_at	AtCg00020	photosystem II reaction center protein A	Unknown	PS.lightreaction	1.98296	0.00163733	3.95815	2.01417e-06	3.30245	2.48544e-05	1.14151	0.0451628	-0.200471	0.837444	2.13566	0.00129792	1.22078	0.0442017	1.01252	0.107942	b																				-2.53	-0.1	0.6
264820_at	At1g03475	Coproporphyrinogen III oxidase	Chloroplast	tetrapyrrole synthesis	0.243163	0.253361	0.653374	0.00210713	0.296647	0.17382	0.607209	0.00327639	0.524218	0.0158027	1.01255	6.88121e-05	0.171679	0.473956	0.354131	0.0996775	b
263669_at	At1g04400	cryptochrome 2	Nucleus	signalling.light	-1.06438	0.000321869	-1.08881	0.000257018	-0.284081	0.350184	-0.579861	0.023363	-0.158049	0.675118	-0.998377	0.000872311	-0.0599143	0.878522	-0.342367	0.234263	b
261075_at	At1g07280	Tetratricopeptide repeat (TPR)-like superfamily protein	Unknown	unknown.not assigned	0.706612	0.011703	1.38719	4.04696e-05	0.61427	0.0330336	0.769091	0.00556114	0.651819	0.0268838	1.04464	0.000888254	0.0968473	0.802571	0.458557	0.119359	b
259500_at	At1g15740	Leucine-rich repeat family protein	Golgi body	unknown	-2.67242	4.4132e-07	-2.58164	5.07186e-07	-1.49375	0.000246291	-2.08783	5.99832e-06	-0.752216	0.0385253	-1.22961	0.00131891	-0.702528	0.0448158	-0.504215	0.170157	b
261144_s_at	At1g19660;At1g75380	[AT1G19660, Wound-responsive family protein];[AT1G75380, bifunctional nuclease in basal defense response 1]	.	stress.abiotic.touch/wounding	-2.68662	1.39765e-05	-3.19067	2.19527e-06	-0.852563	0.0923479	-2.85214	8.07843e-06	-0.145745	0.858662	-2.07734	0.000281646	-0.0292194	0.969802	-0.317911	0.593639	b
264201_at	At1g22630	unknown protein; LOCATED IN: chloroplast; EXPRESSED IN: 21 plant structures; EXPRESSED DURING: 13 growth stages; Has 87 Blast hits to 86 proteins in 34 species: Archae - 0; Bacteria - 13; Metazoa - 27; Fungi - 0; Plants - 40; Viruses - 0; Other Eukaryotes	Unknown	unknown.not assigned	-0.255449	0.543354	-1.53324	0.000200103	-0.11499	0.838397	-0.12168	0.766543	-0.0598232	0.927399	-1.41614	0.000654559	-0.338787	0.415318	-0.117038	0.819414	b
260883_at	At1g29270	unknown protein; BEST Arabidopsis thaliana protein match is: unknown protein (TAIR:AT2G40435.1); Has 98 Blast hits to 98 proteins in 15 species: Archae - 0; Bacteria - 0; Metazoa - 0; Fungi - 0; Plants - 98; Viruses - 0; Other Eukaryotes - 0 (source: NCBI	Unknown	unknown.not assigned	0.0969863	0.8432	-0.941218	0.00906649	0.225092	0.638325	-0.32218	0.368842	0.670302	0.0817789	-1.19706	0.00233324	0.395831	0.316992	-0.335849	0.416873	b
245799_at	At1g45616	receptor like protein 6	Unknown	stress.biotic	-0.0788105	0.749638	0.336055	0.0726082	0.0464224	0.880894	0.161604	0.399939	0.345239	0.0935846	1.50257	7.7253e-07	0.351673	0.0717545	0.251611	0.225546	b
262446_at	At1g49310	unknown protein; FUNCTIONS IN: molecular_function unknown; INVOLVED IN: biological_process unknown; LOCATED IN: endomembrane system; EXPRESSED IN: 9 plant structures; EXPRESSED DURING: LP.04 four leaves visible, petal differentiation and expansion stage;	Unknown	unknown.not assigned	-0.329934	0.218295	-1.81666	1.09442e-06	-0.582934	0.0298871	-0.61472	0.0147248	-0.161123	0.657644	-1.45335	2.17478e-05	-0.51766	0.0492751	-0.500792	0.0654247	b
265149_at	At1g51400	Photosystem II 5 kD protein	Chloroplast	PS.lightreaction	-1.41154	0.000344621	-2.32779	2.25357e-06	-1.09491	0.00405682	-1.57574	0.000113581	-0.449805	0.266015	-1.05155	0.00548019	-0.779381	0.0304885	-0.486822	0.20177	b
265057_at	At1g52140	unknown protein; BEST Arabidopsis thaliana protein match is: unknown protein (TAIR:AT3G16330.1); Has 114 Blast hits to 114 proteins in 15 species: Archae - 0; Bacteria - 0; Metazoa - 0; Fungi - 0; Plants - 114; Viruses - 0; Other Eukaryotes - 0 (source: N	Unknown	unknown.not assigned	-0.72437	0.0349042	-0.587414	0.0810765	-0.262619	0.545687	-0.638885	0.0522419	-0.635166	0.085437	-1.29719	0.000876906	-0.806406	0.0220161	-0.942576	0.0106973	b
260155_at	At1g52870	Peroxisomal membrane 22 kDa (Mpv17/PMP22) family protein	Chloroplast	unknown	-1.03996	0.000257376	-1.00533	0.000339958	-0.521769	0.0462509	-1.15148	9.16971e-05	-0.361514	0.197874	-1.04517	0.000387466	-0.505587	0.0490667	-0.0341333	0.928768	b
265005_at	At1g61667	Protein of unknown function, DUF538	Chloroplast	unknown.not assigned	0.275435	0.506559	-0.468533	0.196664	-0.664436	0.0800156	-0.204616	0.594496	0.00954967	0.988605	-1.13617	0.00381743	-0.0665211	0.903543	-0.462222	0.244005	b
265117_at	At1g62500	Bifunctional inhibitor/lipid-transfer protein/seed storage 2S albumin superfamily protein	Unknown	misc.protease inhibitor/seed storage/lipid transfer protein	-1.39409	0.00216315	-1.04077	0.0152759	-1.27409	0.00581703	-0.705779	0.0876014	-0.36927	0.504575	-1.27742	0.00579815	-0.525713	0.259353	-1.08606	0.0182231	b
262884_at	At1g64720	Polyketide cyclase/dehydrase and lipid transport superfamily protein	Chloroplast	lipid metabolism.lipid transfer proteins	-1.30585	8.88858e-05	-1.40607	4.31364e-05	-0.774681	0.00954432	-1.33086	6.94076e-05	-0.581658	0.0532032	-1.02395	0.00123058	-0.635389	0.0278816	-0.355253	0.251212	b
264164_at	At1g65295	unknown protein; LOCATED IN: endomembrane system; EXPRESSED IN: 22 plant structures; EXPRESSED DURING: 13 growth stages; BEST Arabidopsis thaliana protein match is: unknown protein (TAIR:AT5G01015.1); Has 90 Blast hits to 90 proteins in 15 species: Archae	Extracellular	unknown.not assigned	-0.536265	0.0851347	-0.776919	0.012219	-0.529793	0.105193	-0.335658	0.270879	-0.810875	0.0147157	-1.18511	0.000809782	-0.795216	0.0133546	-0.841753	0.0115532	b
261914_at	At1g65870	Disease resistance-responsive (dirigent-like protein) family protein	Extracellular	stress.biotic.PR-proteins	-0.581045	0.0908267	-0.484245	0.153078	-0.504107	0.169895	-0.335458	0.3229	-0.525451	0.163197	-1.38782	0.000480228	-0.669623	0.0555107	-0.40735	0.282457	b
256528_at	At1g66140	zinc finger protein 4	Nucleus	RNA.regulation of transcription.zink finger/related	-0.488737	0.0728318	-0.457806	0.0861769	-0.586059	0.0384101	-0.362632	0.167665	-0.121296	0.772937	-1.11874	0.000426454	-0.61928	0.0261366	-0.528522	0.0654247	b
256379_at	At1g66840	Plant protein of unknown function (DUF827)	Unknown	unknown.not assigned	-0.79481	0.0115718	-0.754743	0.0146717	-0.22242	0.577501	-0.211388	0.512004	-0.563411	0.0929962	-1.27118	0.000449223	-0.732538	0.0217311	-0.210755	0.582045	b
264693_at	At1g69970	CLAVATA3/ESR-RELATED 26	Mitochondrion	development.unspecified	-0.563569	0.0700608	-0.73377	0.0172202	-0.115057	0.805603	-0.276936	0.372988	-0.59863	0.0715844	-1.18128	0.000833369	-0.796619	0.0132442	-0.229478	0.543252	b
259955_s_at	At1g75080;At1g19350	[AT1G75080, Brassinosteroid signalling positive regulator (BZR1) family protein];[AT1G19350, Brassinosteroid signalling positive regulator (BZR1) family protein]	.	hormone metabolism.brassinosteroid	-1.73063	0.00121613	-2.06856	0.00024915	-1.55487	0.00401261	-2.10371	0.000194279	-1.18544	0.0257595	-1.58274	0.003519	-0.959254	0.0605195	-1.19554	0.0241006	b
261120_at	At1g75410	BEL1-like homeodomain 3	Nucleus	RNA.regulation of transcription.HB	-0.538734	0.0151611	-1.19317	1.79381e-05	-0.123886	0.681625	-0.72075	0.00164188	-0.404818	0.0876193	-1.35254	9.39608e-06	-0.298849	0.198725	-0.563322	0.0164733	b
264482_at	At1g77210	sugar transporter 14	Unknown	transporter.sugars	-0.439123	0.267021	-0.784615	0.0331873	0.331968	0.46534	-0.200817	0.615929	-0.626913	0.124098	-1.15237	0.00444694	-0.727764	0.0578891	-0.721859	0.0681684	b
262180_at	At1g78050	phosphoglycerate/bisphosphoglycerate mutase	Unknown	glycolysis	0.863356	0.012595	0.754554	0.0252503	-0.20338	0.661071	-0.107607	0.784942	0.865098	0.017985	1.18828	0.00171987	0.314804	0.425368	0.370952	0.334025	b
266500_at	At2g06925	Phospholipase A2 family protein	Extracellular	lipid metabolism.lipid degradation	1.60976	5.65379e-05	1.33182	0.000330474	0.960285	0.00668291	1.18732	0.000800864	0.527185	0.147118	1.1239	0.00209736	-0.187481	0.663766	0.551727	0.118058	b
244912_at	At2g07783;AtMg00830	[AT2G07783, pseudogene, similar to Ccl1, blastp match of 86% identity and 6.4e-177 P-value to GP|1694629|dbj|BAA12329.1||D84373 Ccl1 {Brassica napus}];[ATMG00830, cytochrome C biogenesis 382]	.	unknown	-0.788473	0.0104405	0.493637	0.0980379	-0.0389407	0.940729	-0.165867	0.607857	0.768264	0.0178226	1.02082	0.00221835	0.665457	0.0318201	0.56077	0.0803752	b
264907_at	At2g17280	Phosphoglycerate mutase family protein	Cytoplasm	glycolysis	0.809493	0.0232594	1.49489	0.000217363	0.665572	0.0734052	0.421178	0.223662	0.542003	0.167429	1.27687	0.00131995	0.515165	0.166869	-0.0877937	0.86667	b
264590_at	At2g17710	unknown protein; Has 39 Blast hits to 39 proteins in 14 species: Archae - 0; Bacteria - 0; Metazoa - 0; Fungi - 0; Plants - 39; Viruses - 0; Other Eukaryotes - 0 (source: NCBI BLink).	Mitochondrion	unknown.not assigned	-0.551791	0.0939733	-0.862271	0.00898424	-0.6742	0.0481638	-0.596891	0.0572607	-0.656648	0.0605961	-1.08673	0.00247283	-0.876091	0.0102565	-0.471284	0.181513	b
264376_at	At2g25070	Protein phosphatase 2C family protein	Nucleus	protein.postranslational modification	-1.6681	1.12072e-06	-1.75446	5.40601e-07	-1.39728	1.21578e-05	-1.58342	2.12362e-06	-0.551396	0.026919	-1.17232	6.71839e-05	-0.241462	0.360003	-0.538436	0.0299263	b
263640_at	At2g25270	unknown protein; LOCATED IN: plasma membrane; EXPRESSED IN: 18 plant structures; EXPRESSED DURING: 13 growth stages; BEST Arabidopsis thaliana protein match is: unknown protein (TAIR:AT2G12400.1); Has 35333 Blast hits to 34131 proteins in 2444 species: Ar	Extracellular	unknown.not assigned	0.351393	0.131636	0.994046	0.000167939	0.132093	0.673546	0.73964	0.00188862	0.515477	0.0344816	1.01206	0.000229326	0.57943	0.0146834	0.413248	0.0891887	b
266302_at	At2g27050	ETHYLENE-INSENSITIVE3-like 1	Nucleus	RNA.regulation of transcription.misc	-2.15309	2.47311e-06	-2.76885	1.58821e-07	-1.05434	0.00307463	-1.78174	1.8047e-05	-0.795883	0.0223651	-1.17015	0.00135775	-0.788245	0.0192546	-0.332444	0.37187	b
265573_at	At2g28200	C2H2-type zinc finger family protein	Nucleus	RNA.regulation of transcription.zink finger/related	-1.28801	0.00162931	-0.611956	0.10618	-1.13084	0.00603571	-0.79287	0.0328001	-0.806921	0.0489096	-1.16008	0.00509444	-0.942872	0.0174837	-0.0505707	0.931467	b
265547_at	At2g28305	Putative lysine decarboxylase family protein	Chloroplast	unknown.not assigned	-0.62359	0.0210915	-0.632673	0.0179077	-0.0510683	0.909344	-0.216198	0.428624	-0.641022	0.0254548	-1.45805	3.14265e-05	-0.506818	0.0658414	-0.115001	0.750998	b
266229_at	At2g28840	XB3 ortholog 1 in Arabidopsis thaliana	Cytoplasm	cell.organisation	2.48878	1.04904e-06	2.39203	1.37918e-06	2.10528	1.0119e-05	2.21717	3.80217e-06	0.903736	0.0149663	1.31117	0.000875422	0.867058	0.0155138	0.60051	0.102675	b
266617_at	At2g29670	Tetratricopeptide repeat (TPR)-like superfamily protein	Chloroplast	unknown.not assigned	1.33998	0.000421302	2.13169	4.18584e-06	0.934004	0.00990566	1.40947	0.000237731	0.156848	0.765269	2.12143	8.61989e-06	-0.354647	0.357004	0.399564	0.294635	b
267115_s_at	At2g32540;At2g32530	[AT2G32540, cellulose synthase-like B4];[AT2G32530, cellulose synthase-like B3]	.	cell wall.cellulose synthesis	-1.99061	1.4897e-06	-2.02275	1.11767e-06	-1.05159	0.00113388	-1.32224	8.81534e-05	0.240027	0.517534	-1.43432	6.90452e-05	0.222052	0.522245	-0.534234	0.0786927	b
267545_at	At2g32690	glycine-rich protein 23	Unknown	unknown.glycine rich proteins	0.717353	0.0724327	-0.17488	0.711267	-0.68427	0.103264	1.20673	0.00302149	0.354538	0.482421	-1.18506	0.00562169	-0.83845	0.0396587	-0.242436	0.628275	b
255833_at	At2g33390	unknown protein; Has 34 Blast hits to 34 proteins in 10 species: Archae - 0; Bacteria - 0; Metazoa - 0; Fungi - 0; Plants - 34; Viruses - 0; Other Eukaryotes - 0 (source: NCBI BLink).	Nucleus	unknown.not assigned	-0.0200658	0.965971	-0.740501	0.0103649	0.0867285	0.848144	-0.341736	0.222438	-0.141973	0.743957	-1.10617	0.000771574	-0.434354	0.147333	-0.0638853	0.881618	b
263943_at	At2g35800	mitochondrial substrate carrier family protein	Mitochondrion	transport.mitochondrial metabolite transporters	-0.811766	0.00121172	-0.923035	0.000389205	-0.518005	0.0336123	-0.475358	0.0352509	-0.578731	0.0204809	-1.01459	0.000267709	-0.523648	0.0287893	-0.620335	0.0133708	b
263866_at	At2g36950	Heavy metal transport/detoxification superfamily protein	Cytoplasm	transport.misc	-0.929441	0.00741063	-0.969927	0.00514895	-0.0631453	0.91118	-0.411261	0.21302	-0.345557	0.402233	-1.23266	0.00122832	-0.248163	0.551645	0.0806883	0.872671	b
267171_at	At2g37590	DNA binding with one finger 2.4	Nucleus	RNA.regulation of transcription.zink finger/related	-0.0130375	0.978518	-0.681718	0.0154265	0.146911	0.711587	-0.338349	0.219158	-0.546974	0.0712322	-1.04875	0.00103681	-0.163544	0.65561	-0.239937	0.472807	b
267093_at	At2g38170	cation exchanger 1	Unknown	transport.calcium	1.36056	0.000330999	1.54227	0.000103935	0.471735	0.199297	0.968285	0.00451774	0.560177	0.127854	1.42943	0.000338723	0.83232	0.017076	0.579687	0.106499	b
245101_at	At2g40890	cytochrome P450, family 98, subfamily A, polypeptide 3	Unknown	misc.cytochrome P450	-0.109039	0.821389	0.113244	0.796516	0.472315	0.227728	0.462773	0.180065	-0.693797	0.0690314	-1.12225	0.00370943	-0.645427	0.0770632	-0.581916	0.125474	b
267237_s_at	At2g44040;At3g59890	[AT2G44040, Dihydrodipicolinate reductase, bacterial/plant];[AT3G59890, Dihydrodipicolinate reductase, bacterial/plant]	.	amino acid metabolism.synthesis	0.147631	0.694673	1.41627	7.2245e-05	-0.180214	0.656406	1.19075	0.000327432	0.492754	0.130711	1.51639	6.10126e-05	0.143551	0.721126	0.60036	0.0577004	b
266720_s_at	At2g46790;At2g46670	[AT2G46790, pseudo-response regulator 9];[AT2G46670, CCT motif family protein]	.	RNA.regulation of transcription.Polycomb Group	0.711895	0.0293036	2.00665	4.74678e-06	0.38672	0.291896	1.23579	0.000491269	0.00811084	0.989208	1.05533	0.00299857	-0.516262	0.126364	0.777244	0.0246408	b
258811_at	At3g03990	alpha/beta-Hydrolases superfamily protein	Cytoplasm	unknown	-2.47006	2.44278e-06	-2.39593	3.18668e-06	-0.992414	0.0121162	-1.62809	0.000146429	-0.727116	0.069696	-1.89887	6.04604e-05	-0.166885	0.742258	-0.758507	0.0553136	b
258803_at	At3g04670	WRKY DNA-binding protein 39	Nucleus	RNA.regulation of transcription.WRKY	-1.23366	0.000871772	-1.33433	0.000427175	-1.09164	0.0033321	-1.0003	0.0038809	-0.206268	0.67297	-1.02713	0.00526115	-0.119769	0.802571	-0.211815	0.62087	b
259081_at	At3g05030	sodium hydrogen exchanger 2	Extracellular	transport.unspecified anions/cations	0.784805	0.0424587	0.909024	0.0178375	0.10036	0.870972	-0.200754	0.627686	1.06628	0.010459	1.44403	0.00097229	0.450255	0.285638	0.899142	0.0281564	b
258757_at	At3g10912;At3g10910	[AT3G10912, conserved peptide upstream open reading frame 63];[AT3G10910, RING/U-box superfamily protein]	.	protein.degradation.ubiquitin	-0.844697	0.00324535	-1.24837	0.00010992	-0.832048	0.00494704	-1.0548	0.000451525	-0.69973	0.0174729	-1.14778	0.000381498	-0.686383	0.0158486	-0.632282	0.0300995	b
258727_at	At3g11930	Adenine nucleotide alpha hydrolases-like superfamily protein	Unknown	hormone metabolism.ethylene	-2.08915	5.73217e-07	-3.13769	8.15579e-09	-1.21368	0.000223169	-1.949	1.31934e-06	-0.724897	0.014036	-1.04671	0.000835247	-0.583275	0.0381199	-0.477723	0.101617	b
257667_at	At3g20440	Alpha amylase family protein	Chloroplast	major CHO metabolism.synthesis.starch	1.9415	1.02566e-06	2.18502	2.33105e-07	2.03543	1.08887e-06	2.28441	2.02113e-07	0.156828	0.686387	1.06766	0.000600197	0.0609398	0.87908	0.557464	0.0502838	b
258038_at	At3g21260	Glycolipid transfer protein (GLTP) family protein	Cytoplasm	lipid metabolism.lipid transfer proteins	-0.699361	0.0723901	-0.957359	0.0134128	-0.244441	0.63778	-0.775752	0.0380742	-0.762767	0.0662413	-1.47425	0.000852018	-0.921314	0.0210463	-0.620612	0.134317	b
257175_s_at	At3g23480;At3g23470	[AT3G23480, Cyclopropane-fatty-acyl-phospholipid synthase];[AT3G23470, Cyclopropane-fatty-acyl-phospholipid synthase]	.	lipid metabolism.phospholipid synthesis	-0.774889	0.166352	-1.32762	0.0146062	-0.394102	0.573196	-0.807186	0.124431	-1.164	0.0450704	-1.491	0.00992748	-1.36417	0.0156637	-0.944628	0.103276	b
257204_at	At3g23805	ralf-like 24	Extracellular	signalling.misc	-0.747187	0.043018	-0.690985	0.0562161	-0.376067	0.382765	-0.415116	0.250141	-0.967329	0.0145027	-1.23484	0.00231542	-0.990737	0.0100082	-0.819429	0.0357464	b
257745_at	At3g29240	Protein of unknown function (DUF179)	Unknown	unknown	-2.54637	1.4472e-07	-2.52406	1.29832e-07	-1.7484	1.20259e-05	-1.93939	2.60449e-06	-0.398391	0.228369	-1.34767	0.00015027	0.16609	0.661894	-0.299924	0.367323	b
252376_at	At3g47930	L-galactono-1,4-lactone dehydrogenase	Mitochondrion	redox.ascorbate/glutathione	0.671837	0.000700348	1.14694	3.61786e-06	0.578099	0.00339645	0.914822	3.78018e-05	0.366257	0.0588675	1.30867	1.90427e-06	0.466579	0.0132061	0.492575	0.0116386	b
252043_at	At3g52390	TatD related DNase	Nucleus	DNA.unspecified	0.335262	0.312127	1.20893	0.000426475	0.250716	0.515978	0.569816	0.0552409	0.563551	0.0920444	1.04616	0.00216553	0.59899	0.0590738	0.544746	0.0974298	b
266184_s_at	At3g54700;At2g38940	[AT3G54700, phosphate transporter 1;7];[AT2G38940, phosphate transporter 1;4]	.	transport.phosphate	0.516913	0.24199	1.75172	0.000244175	0.3307	0.53355	0.540369	0.186541	0.635213	0.1739	1.31034	0.00412285	0.195172	0.731838	0.104159	0.86674	b
251223_at	At3g62610	myb domain protein 11	Nucleus	RNA.regulation of transcription.MYB/MYB related	0.0677065	0.898059	0.890101	0.0143485	-0.0301671	0.963303	0.251909	0.504842	0.611707	0.123466	1.02188	0.00845808	-0.239523	0.60112	0.866832	0.0251543	b
255365_at	At4g04040	Phosphofructokinase family protein	Cytoplasm	glycolysis	-1.21582	6.72059e-05	-1.37599	1.90634e-05	-0.394387	0.147178	-0.821027	0.00189376	-0.351982	0.220871	-1.50589	1.43241e-05	-0.520399	0.0460287	-0.344147	0.213718	b
255070_at	At4g09020	isoamylase 3	Chloroplast	major CHO metabolism.synthesis.starch	2.47006	0.000151652	3.51573	4.18584e-06	2.26854	0.000519411	1.84272	0.00169607	1.43503	0.0174158	3.08433	2.91099e-05	1.09678	0.0575652	0.789402	0.195269	b
254688_at	At4g13830	DNAJ-like 20	Unknown	stress.abiotic.heat	-1.78806	6.49725e-05	-1.36799	0.000749233	-0.809487	0.0374876	-1.50679	0.000288679	-0.553342	0.182136	-1.38048	0.00106044	-0.916412	0.0173852	0.156822	0.756536	b
245385_at	At4g14020	Rapid alkalinization factor (RALF) family protein	Nucleus	unknown	-1.09228	0.00334001	-2.54121	1.00487e-06	-0.89154	0.0175005	-1.66057	8.12529e-05	0.47452	0.243711	-1.75022	8.28565e-05	0.338947	0.410223	-0.836807	0.0271871	b
245296_at	At4g16370	oligopeptide transporter	Cytoplasm	transport.peptides/oligopeptides	-0.220618	0.544448	0.241737	0.473349	-0.82012	0.0128928	-0.238899	0.455053	0.681051	0.0402227	1.57027	6.52531e-05	0.264091	0.475287	0.372286	0.282987	b
253581_at	At4g30660	Low temperature and salt responsive protein family	Unknown	stress.abiotic.drought/salt	3.37037	2.1051e-08	2.927	7.25295e-08	3.05904	1.16688e-07	2.5108	5.06928e-07	0.692176	0.0438349	1.1213	0.00172934	0.199739	0.627737	0.884848	0.0109296	b
246195_at	At4g36410	ubiquitin-conjugating enzyme 17	Nucleus	protein.degradation.ubiquitin	-0.332547	0.646954	-2.55183	0.000180783	-0.729238	0.272168	-1.59508	0.00700715	0.584991	0.423389	-1.95723	0.0026213	-0.37666	0.616587	-0.788936	0.222104	b
250901_at	At5g03530	RAB GTPase homolog C2A	Golgi body	signalling.G-proteins	-0.154184	0.711545	-0.937344	0.00513821	-0.530293	0.127982	-0.956828	0.00395633	-0.165297	0.736778	-1.09844	0.00231412	-0.454429	0.18919	-0.603765	0.0819917	b
250907_at	At5g03670	unknown protein; BEST Arabidopsis thaliana protein match is: unknown protein (TAIR:AT2G36420.1); Has 700 Blast hits to 624 proteins in 104 species: Archae - 0; Bacteria - 18; Metazoa - 333; Fungi - 60; Plants - 73; Viruses - 24; Other Eukaryotes - 192 (so	Nucleus	unknown.not assigned	0.052632	0.937729	0.326562	0.4884	-0.376251	0.478669	0.156357	0.748329	0.91774	0.0472801	1.18898	0.00981608	0.192385	0.744174	0.28445	0.597716	b
250881_at	At5g04080	unknown protein; FUNCTIONS IN: molecular_function unknown; INVOLVED IN: biological_process unknown; LOCATED IN: plasma membrane; EXPRESSED IN: 16 plant structures; EXPRESSED DURING: 9 growth stages; Has 115 Blast hits to 115 proteins in 16 species: Archae	Unknown	unknown.not assigned	-0.642029	0.0410277	-2.33804	5.75627e-07	-0.663218	0.0424847	-1.17788	0.00053786	-0.717218	0.0316238	-1.35861	0.000271906	-0.404566	0.227362	-0.417932	0.221175	b
250566_at	At5g08070	TCP domain protein 17	Nucleus	RNA.regulation of transcription.TCP	-0.634717	0.0213613	-0.540482	0.0447834	-0.592594	0.0382851	-0.552818	0.0367348	-0.693864	0.0181196	-1.11952	0.000463925	-0.648413	0.0215608	-0.525265	0.0700675	b
250268_s_at	At5g12950;At5g12960	[AT5G12950, Putative glycosyl hydrolase of unknown function (DUF1680)];[AT5G12960, Putative glycosyl hydrolase of unknown function (DUF1680)]	.	unknown.not assigned	0.203784	0.574873	-0.503344	0.0952242	0.416299	0.214184	0.469283	0.11123	-0.515444	0.122274	-1.21623	0.00059926	-0.604788	0.0540526	-0.393072	0.241559	b
245984_at	At5g13090	unknown protein; BEST Arabidopsis thaliana protein match is: unknown protein (TAIR:AT1G24270.1); Has 30201 Blast hits to 17322 proteins in 780 species: Archae - 12; Bacteria - 1396; Metazoa - 17338; Fungi - 3422; Plants - 5037; Viruses - 0; Other Eukaryot	Nucleus	unknown.not assigned	-1.0705	0.000208646	-1.30009	3.12361e-05	-0.652715	0.0142771	-0.935177	0.000608656	-0.462467	0.0901542	-1.05983	0.000367552	-0.628932	0.0161253	-0.392218	0.14719	b
250245_at	At5g13690	alpha-N-acetylglucosaminidase family / NAGLU family	Chloroplast	misc.nitrilases	0.238803	0.429393	0.584492	0.0289812	0.379564	0.198983	0.451593	0.0828906	0.582037	0.0441089	1.0166	0.000966145	0.174748	0.610632	0.533523	0.063037	b
250248_at	At5g13740	zinc induced facilitator 1	Unknown	transporter.sugars	-0.246357	0.531157	-0.17229	0.663508	-0.450402	0.227883	-0.33079	0.327635	-0.0202779	0.974147	1.1731	0.00181477	-0.153556	0.739059	-0.0275924	0.957678	b
250079_at	At5g16650	Chaperone DnaJ-domain superfamily protein	Cytoplasm	stress.abiotic.heat	-1.38463	6.84072e-05	-1.92328	2.23952e-06	-0.918249	0.00362718	-1.10227	0.000492284	-0.184308	0.652454	-1.09008	0.000945107	-0.274716	0.411905	0.247594	0.470399	b
246038_s_at	At5g19460;At5g19470	[AT5G19460, nudix hydrolase homolog 20];[AT5G19470, nudix hydrolase homolog 24]	.	nucleotide metabolism	0.200173	0.503236	0.912936	0.00113098	-0.384621	0.172007	-0.491567	0.0505256	0.270819	0.392208	1.04412	0.000565812	-0.214012	0.492635	-0.179976	0.576052	b
246850_at	At5g26860	lon protease 1	Mitochondrion	protein.degradation.serine protease	1.92598	4.82016e-06	2.16238	1.31092e-06	1.5614	7.09839e-05	2.03702	3.02834e-06	0.501227	0.14131	1.07676	0.00180342	0.739195	0.0210804	0.848891	0.0113496	b
248923_at	At5g45940	nudix hydrolase homolog 11	Chloroplast	nucleotide metabolism	-0.470196	0.17151	-1.09573	0.00187753	-0.382266	0.314609	-0.677946	0.0357499	-0.363953	0.362876	-1.06319	0.00348124	-0.629881	0.0660318	-0.41034	0.266275	b
248140_at	At5g54980	Uncharacterised protein family (UPF0497)	Nucleus	unknown	-0.561993	0.0115934	-1.12647	3.19362e-05	-0.0258407	0.945248	-0.265983	0.213193	-0.506476	0.0300859	-1.01613	0.000145339	-0.46258	0.0396265	-0.321059	0.174206	b
247612_at	At5g60730	Anion-transporting ATPase	Chloroplast	mitochondrial electron transport	1.91034	7.77072e-07	2.12808	2.06079e-07	1.34247	5.01461e-05	1.8972	9.47869e-07	0.281094	0.362889	1.02459	0.000601034	0.388098	0.150217	0.23186	0.44283	b
247595_at	At5g60820	RING/U-box superfamily protein	Nucleus	protein.degradation.ubiquitin	-0.591436	0.0886124	-1.01264	0.00427953	-0.744068	0.0386575	-0.912751	0.00778634	-0.566837	0.132122	-1.02248	0.00583233	-0.418615	0.262835	-0.540555	0.143294	b
245002_at	AtCg00270	photosystem II reaction center protein D	Cytoplasm	PS.lightreaction	2.09087	0.00477659	4.27562	6.86019e-06	4.61304	5.76754e-06	0.690234	0.333971	-0.602669	0.515022	2.73923	0.000819701	1.89961	0.0108807	0.247272	0.806496	b
245011_at	AtCg00430	photosystem II reaction center protein G	Chloroplast	PS.lightreaction	-0.799372	0.0900923	1.77368	0.000559972	1.04379	0.0326645	-0.161705	0.760401	-0.630771	0.235953	1.49013	0.00346318	-0.621953	0.211756	0.836187	0.0923413	b
244967_at	AtCg00630	PSAJ	Mitochondrion	PS.lightreaction	0.31408	0.419196	2.23207	3.38001e-06	1.04757	0.00541962	0.66095	0.049854	-0.187507	0.718101	1.46434	0.000379502	0.392841	0.309129	0.330106	0.415265	b
244972_at	AtCg00680	photosystem II reaction center protein B	Chloroplast	PS.lightreaction	-1.54027	0.0540681	4.09608	3.15999e-05	3.73601	0.000132767	1.22905	0.108785	-1.70723	0.0442501	2.22834	0.00859935	0.682809	0.46845	0.870793	0.330727	b
244977_at	AtCg00730	photosynthetic electron transfer D	Chloroplast	PS.lightreaction	-0.278619	0.809165	4.58534	2.0998e-05	4.31844	6.67833e-05	1.65734	0.0443291	-1.46579	0.115356	2.44061	0.00757164	1.15782	0.201925	1.14387	0.219974	b
244938_at	AtCg01120	chloroplast ribosomal protein S15	Chloroplast	protein.synthesis	-0.895656	0.0452832	0.83478	0.0568114	0.874923	0.0607356	-0.36836	0.414578	-0.0421562	0.958653	1.24504	0.00870997	0.404471	0.435109	0.928503	0.0492175	b
244991_s_at	AtCg01250;AtCg00890	[ATCG01250, NADH-Ubiquinone/plastoquinone (complex I) protein];[ATCG00890, NADH-Ubiquinone/plastoquinone (complex I) protein]	.	PS.lightreaction	-1.63157	0.0190853	3.50324	3.6658e-05	3.53187	5.95115e-05	0.324211	0.66561	-0.827647	0.305113	2.88922	0.000379502	1.19378	0.0936887	1.77145	0.0166158	b
257339_s_at	AtMg00040;At2g07671;AtMg01080	[ATMG00040, ATP synthase subunit C family protein];[AT2G07671, ATP synthase subunit C family protein];[ATMG01080, mitochondrial F0-ATPase subunit 9]	.	mitochondrial electron transport	0.967281	0.00196287	0.918066	0.00279094	0.664132	0.0311899	0.622096	0.0294924	-0.400763	0.231186	-1.33552	0.00018039	-0.0441613	0.922185	-0.399905	0.212477	b
265230_s_at	AtMg00480;At2g07707	[ATMG00480, Plant mitochondrial ATPase, F0 complex, subunit 8 protein];[AT2G07707, Plant mitochondrial ATPase, F0 complex, subunit 8 protein]	.	mitochondrial electron transport	0.737435	0.00477031	0.803604	0.00236938	0.132434	0.709045	0.91896	0.000708931	-0.628238	0.0200294	-1.38739	2.84419e-05	-0.646111	0.0137468	0.143461	0.657693	b
257334_at	AtMg01370	hypothetical protein	Mitochondrion	unknown.not assigned	1.19161	0.00205278	1.17361	0.00219968	-0.141241	0.796025	0.759248	0.0318062	-0.970446	0.0135829	-1.2265	0.00230738	-0.721497	0.0541165	-0.92494	0.017912	b

## Sheet: (G) tpt-2 t48h
ATH1 probe set	AGI code	Description	Localisation	Functional Annotation	Col-0 (4) vs Col-0 (0)	Adj. P-value	adg1-1 (4) vs adg1-1 (0)	Adj. P-value	tpt-2 (4) vs tpt-2 (0)	Adj. P-value	adg1-1/tpt-2 (4) vs adg1-1/tpt-2 (0)	Adj. P-value	Col-0 (48) vs Col-0 (0)	Adj. P-value	adg1-1 (48) vs adg1-1 (0)	Adj. P-value	tpt-2 (48) vs tpt-2 (0)	Adj. P-value	adg1-1/tpt-2 (48) vs adg1-1/tpt-2 (0)	Adj. P-value	Venn area	pho3 vs wild type	wild type + vs - ABA 0.5 h	wild type + vs - ABA 1 h	wild type + vs - ABA3 h	wild type + vs - zeatin 0.5 h	wild type + vs - zeatin 1 h	wild type + vs - zeatin 3 h	wild type + vs - IAA 0.5 h	wild type + vs - IAA 1 h	wild type + vs - IAA 3 h	wild type + vs - GA3 0.5 h	wild type + vs - GA3 1 h	wild type + vs - GA3 3 h	wild type + vs - ACC 0.5 h	wild type + vs - ACC 1 h	wild type + vs - ACC 3 h	wild type + vs - MJ 0.5 h	wild type + vs - MJ 1 h	wild type + vs - MJ 0.5 h	flu vs wild type 0.5 h light	flu vs wild type 1 h light	flu vs wild type 2 h light
246405_at	At1g57630	Toll-Interleukin-Resistance (TIR) domain family protein	Chloroplast	stress.biotic.PR-proteins	-0.0699917	0.935324	0.0637021	0.931311	-0.0506285	0.959077	-0.240193	0.6941	0.214943	0.808248	0.193341	0.822567	3.17111	2.11508e-05	-0.269019	0.715295	c	2.18727				-1.43893	1.33514	1.15214				-0.417044	0.113287	1.47863
262482_at	At1g17020	senescence-related gene 1	Cytoplasm	secondary metabolism.flavonoids	0.00831239	0.985934	-0.161351	0.621542	0.150554	0.707135	-0.354105	0.202435	0.443566	0.1588	-0.0486056	0.924055	1.29114	0.000176	0.0718285	0.863958	c	1.8489	-1.09047	0.972366	3.3376	0.103927	1.24467	0.335203	-1.1279	2.2469	0.335203	0.429084	1.60193	1.38305	0.722721	0.0571268	1.51934	0.00359924	1.42713	0.0506261
266267_at	At2g29460	glutathione S-transferase tau 4	Cytoplasm	misc.glutathione S transferases	0.30368	0.711209	0.131063	0.873987	0.562344	0.474395	-0.517643	0.428952	0.398496	0.662723	0.221898	0.82384	3.23013	6.90121e-05	-0.346327	0.676429	c	1.80237	0.345354	-0.880372	3.6933	-2.03391	-0.80786	0.661939	-1.21203	-2.23949	0.661939	-0.250561	0.502352	1.59897	0.393832	-1.52609	2.05421	1.34333	0.980171	3.2077
255340_at	At4g04490	cysteine-rich RLK (RECEPTOR-like protein kinase) 36	Extracellular	signalling.receptor kinases	-0.0426237	0.960496	0.104682	0.87678	0.134345	0.873814	0.0247922	0.970313	0.0588391	0.951909	0.134714	0.87647	1.47088	0.00769206	0.059178	0.941198	c	1.79129	-2.2677	-0.242679	1.06766
249983_at	At5g18470	Curculin-like (mannose-binding) lectin family protein	Extracellular	misc.myrosinases-lectin-jacalin	0.172674	0.759529	0.041953	0.942267	0.0333781	0.966	-0.113671	0.826132	0.198076	0.766052	0.555995	0.247504	1.17823	0.00923297	0.00219225	0.99748	c	1.73341	0.320207	0.889379	1.22796	-0.778907	1.04823	0.128156							-0.256033	0.605797	1.52138				1.06	2.5	2.6
266368_at	At2g41380	S-adenosyl-L-methionine-dependent methyltransferases superfamily protein	Unknown	development.unspecified	0.0287378	0.94939	-0.460257	0.102053	-0.107438	0.802141	-0.288591	0.30857	0.322258	0.341276	-0.264397	0.441134	1.41727	7.5826e-05	0.240502	0.477429	c	1.70953				-1.49974	1.05666	-0.175087
256252_at	At3g11340	UDP-Glycosyltransferase superfamily protein	Unknown	misc.UDP glucosyl and glucoronyl transferases	0.0302843	0.981125	0.256738	0.786448	0.189271	0.880297	0.213401	0.815113	1.16527	0.174108	0.333652	0.771989	5.14618	4.83309e-06	0.0728671	0.951784	c	1.70285							0.421955	-1.10249	0.209987							1.12344	1.37448	1.39616
249890_at	At5g22570	WRKY DNA-binding protein 38	Nucleus	RNA.regulation of transcription.WRKY	-0.0452701	0.936401	0.171996	0.691315	-0.0287513	0.965557	-0.0921051	0.834791	0.408697	0.347454	0.426877	0.305366	1.28547	0.00149855	0.138721	0.784855	c	1.62145				1.21676	0.386806	0.293832				0.652783	0.472563	1.32269				2.40088	1.87531	0.729897
258277_at	At3g26830	Cytochrome P450 superfamily protein	Unknown	misc.cytochrome P450	0.133204	0.912902	-0.0280501	0.979055	0.202778	0.87988	-1.06965	0.181753	0.175064	0.9075	-0.0470879	0.975323	2.60503	0.00335224	-0.936182	0.310793	c	1.61582																0.0323609	1.16054	0.90414	-0.54	0.1	3.8
264005_at	At2g22470	arabinogalactan protein 2	Cell membrane	cell wall.cell wall proteins	-0.369686	0.346965	0.105251	0.815557	-0.346772	0.423445	-0.10479	0.804832	-0.0923323	0.884539	0.0200727	0.976146	2.86873	9.9738e-07	0.299093	0.489668	c	1.61076	-0.255901	0.34899	1.91094
246464_at	At5g16980	Zinc-binding dehydrogenase family protein	Cytoplasm	misc.oxidases	0.943324	0.112273	1.15896	0.0444276	2.00519	0.00199691	0.376687	0.539286	1.3663	0.0287522	1.59431	0.0103423	1.79786	0.00412299	0.743116	0.248867	c	1.59252
250286_at	At5g13320	Auxin-responsive GH3 family protein	Nucleus	hormone metabolism.auxin	-0.0051393	0.994335	0.276082	0.57022	-0.237778	0.694649	-0.329246	0.461746	0.134581	0.855862	0.547378	0.261698	2.43566	2.45109e-05	-0.149429	0.808201	c	1.59038
248062_at	At5g55450	Bifunctional inhibitor/lipid-transfer protein/seed storage 2S albumin superfamily protein	Extracellular	misc.protease inhibitor/seed storage/lipid transfer protein	0.0315895	0.981125	-0.538146	0.546308	-0.63116	0.534581	-1.10974	0.153956	1.96435	0.0223836	1.2291	0.155763	2.25508	0.00769206	0.691178	0.466957	c	1.5634
252068_at	At3g51440	Calcium-dependent phosphotriesterase superfamily protein	Extracellular	secondary metabolism.misc	0.0756749	0.899448	0.0850942	0.871423	0.355359	0.482186	0.127425	0.7887	0.728658	0.103043	0.544316	0.231643	2.08267	6.36012e-05	0.541032	0.228823	c	1.52146	-0.142045	-0.331051	1.15871																-0.61	0.3	1.5
264580_at	At1g05340	unknown protein; FUNCTIONS IN: molecular_function unknown; INVOLVED IN: biological_process unknown; LOCATED IN: chloroplast; EXPRESSED IN: 14 plant structures; EXPRESSED DURING: 7 growth stages; BEST Arabidopsis thaliana protein match is: unknown protein	Nucleus	unknown.not assigned	-0.680722	0.209993	-0.897091	0.0804818	-0.0979441	0.910594	-1.28906	0.0120329	-0.612543	0.316893	-0.749824	0.18534	3.93743	1.47964e-06	-0.776029	0.1665	c	1.5122	-0.562035	2.76892	4.30705	-0.208176	1.74077	-0.134104	-0.0353619	1.63565	-0.134104	-1.14476	1.69982	-0.910112							0	-0.1	2.8
257623_at	At3g26210	cytochrome P450, family 71, subfamily B, polypeptide 23	Unknown	misc.cytochrome P450	-0.492678	0.559661	-0.197193	0.826041	0.00671778	0.996279	-0.0120034	0.989061	0.524328	0.587994	0.939663	0.237128	2.90931	0.000466886	0.156952	0.883695	c	1.50746				-1.05782	-0.016628	-0.0782783										-0.464484	-0.057165	-1.60049
253485_at	At4g31800	WRKY DNA-binding protein 18	Nucleus	RNA.regulation of transcription.WRKY	0.309197	0.61715	-0.116646	0.857259	0.0828887	0.924679	0.30335	0.57411	0.177356	0.832236	0.6036	0.297504	2.29986	0.000183624	0.0144837	0.986392	c	1.50336	-1.25148	-0.929785	-0.744076	1.26328	0.431609	0.454072										2.33531	2.77502	1.49742	1.94	3.5	3
263539_at	At2g24850	tyrosine aminotransferase 3	Cytoplasm	metal handling.binding/chelation/storage	0.231069	0.85035	0.122931	0.916179	0.493746	0.688203	0.137122	0.901005	1.75585	0.0655239	1.01059	0.321868	2.49008	0.0077031	0.483742	0.673161	c	1.49833																1.3816	3.7544	4.2087	-0.82	0.9	2.9
251400_at	At3g60420	Phosphoglycerate mutase family protein	Unknown	unknown.not assigned	-1.03941	0.267602	-0.520563	0.60535	-0.640374	0.574056	-1.04056	0.23003	1.82362	0.0544488	2.07371	0.0254887	3.67041	0.000390864	0.509982	0.652926	c	1.47666	-0.188338	0.140758	1.25617																0.09	1.2	1.7
252345_at	At3g48640	unknown protein; FUNCTIONS IN: molecular_function unknown; INVOLVED IN: biological_process unknown; LOCATED IN: endomembrane system; EXPRESSED IN: 10 plant structures; EXPRESSED DURING: 10 growth stages; CONTAINS InterPro DOMAIN/s: Protein of unknown func	Unknown	unknown.not assigned	0.403726	0.39916	0.333751	0.47893	-0.122693	0.858139	0.33981	0.445559	0.394306	0.47375	0.434206	0.399132	1.76203	0.000471588	0.291613	0.588138	c	1.45289																			1.65	2.4	2.4
266292_at	At2g29350	senescence-associated gene 13	Unknown	misc.nitrilases	-0.189636	0.714327	0.240921	0.600094	0.605411	0.165691	-0.212346	0.625819	0.239929	0.681203	0.0507975	0.944767	3.25382	8.71132e-07	-0.0445311	0.942797	c	1.44633	0.230006	1.18919	4.0957
259385_at	At1g13470	Protein of unknown function (DUF1262)	Unknown	unknown.not assigned	0.138758	0.753005	0.143799	0.722755	0.0151652	0.980588	0.200976	0.574926	0.396468	0.319224	0.115912	0.825221	1.43202	0.000330274	0.278123	0.492068	c	1.44463																-0.124074	0.243387	-2.80031
246018_at	At5g10695	unknown protein; BEST Arabidopsis thaliana protein match is: unknown protein (TAIR:AT5G57123.1); Has 30201 Blast hits to 17322 proteins in 780 species: Archae - 12; Bacteria - 1396; Metazoa - 17338; Fungi - 3422; Plants - 5037; Viruses - 0; Other Eukaryot	Extracellular	unknown.not assigned	0.103961	0.835978	0.00384086	0.993331	0.114959	0.841208	-0.0957229	0.827013	0.00890023	0.989312	0.128761	0.820118	2.44198	4.80785e-06	-0.244575	0.589079	c	1.44321																			1.22	3.3	4.7
248889_at	At5g46230	Protein of unknown function, DUF538	Nucleus	unknown.not assigned	-0.402215	0.370663	-1.24959	0.00335392	-1.09918	0.011681	-0.993953	0.0138998	0.64389	0.155917	0.208569	0.721089	2.11097	5.71973e-05	-0.604169	0.173011	c	1.43541
250983_at	At5g02780	glutathione transferase lambda 1	Cytoplasm	misc.glutathione S transferases	0.0312856	0.959535	0.394139	0.310305	-0.00114519	0.998924	0.471992	0.19873	0.0643016	0.925813	0.196195	0.712049	1.13158	0.00479811	0.106334	0.845756	c	1.42844				0.116299	-1.10417	-0.026599
260568_at	At2g43570	chitinase, putative	Extracellular	stress.biotic	0.125615	0.910451	0.142255	0.884108	0.6141	0.516748	-0.0205449	0.982575	1.43667	0.0784108	0.462841	0.653992	5.17224	3.95396e-06	-0.122468	0.914298	c	1.42724	-0.89755	1.58349	4.47699
255479_at	At4g02380	senescence-associated gene 21	Chloroplast	development.late embryogenesis abundant	1.83717	0.055181	0.208195	0.864034	-1.11021	0.304044	-1.25639	0.174788	1.18148	0.285273	0.96252	0.39273	2.8276	0.00522333	-0.779225	0.494036	c	1.42499																			0.3	1.7	2.8
260904_at	At1g02450	NIM1-interacting 1	Nucleus	RNA.regulation of transcription.unclassified	0.319579	0.671401	0.3612	0.598781	-0.140545	0.886298	0.374535	0.558017	0.434095	0.597892	0.724103	0.292221	1.71043	0.00733845	0.291717	0.716839	c	1.41733				-0.257596	-1.16975	0.0972734
249417_at	At5g39670	Calcium-binding EF-hand family protein	Cell membrane	signalling.calcium	0.0173765	0.980976	-0.466933	0.302834	-0.415964	0.430496	-0.235338	0.618383	0.141875	0.847902	0.524313	0.293664	1.56259	0.00138534	-0.264509	0.635312	c	1.40908	0.765295	0.478176	-1.16318	1.44347	1.00638	-0.409108													1.97	2.5	1.4
245329_at	At4g14365	XB3 ortholog 4 in Arabidopsis thaliana	Nucleus	cell.organisation	-0.433732	0.774504	-0.294408	0.837845	-0.0804528	0.969671	-0.948628	0.4149	1.3026	0.338829	1.73211	0.16165	3.78527	0.00247894	0.243622	0.88709	c	1.40312																-0.641819	-0.413222	-1.16518	1.14	2.2	2.6
260386_at	At1g74010	Calcium-dependent phosphotriesterase superfamily protein	Extracellular	secondary metabolism.misc	0.0279235	0.953683	0.376363	0.213444	0.256524	0.487868	0.00950062	0.97963	0.259565	0.500531	0.408976	0.214961	1.46847	8.48197e-05	-0.0386281	0.933452	c	1.39997
256576_at	At3g28210	zinc finger (AN1-like) family protein	Nucleus	RNA.regulation of transcription.zink finger/related	-0.14021	0.788219	0.0367704	0.94394	0.147236	0.803065	-0.0272018	0.954776	-0.107496	0.874697	0.327397	0.501146	3.25346	6.07966e-07	0.379794	0.400689	c	1.39678	0.112146	0.305059	1.08387	-0.384075	1.15383	0.0182981													1.26	1.9	5.2
266752_at	At2g47000	ATP binding cassette subfamily B4	Nucleus	transport.ABC transporters and multidrug resistance systems	0.064062	0.94645	-0.229384	0.755005	-0.123177	0.902858	-0.139826	0.848435	-0.0891096	0.935943	-0.522971	0.484039	1.74663	0.006406	-0.494298	0.495948	c	1.39502																			-0.59	-0.1	4.4
261005_at	At1g26420	FAD-binding Berberine family protein	Cytoplasm	misc.nitrilases	0.168578	0.767966	0.0837565	0.88073	0.304579	0.590686	0.18517	0.699261	0.117061	0.877203	0.131405	0.849426	1.19334	0.00887035	-0.0975914	0.880618	c	1.38084
252908_at	At4g39670	Glycolipid transfer protein (GLTP) family protein	Cytoplasm	unknown.not assigned	-0.0115089	0.988453	-0.104115	0.863663	0.0661605	0.9349	-0.0729549	0.901521	-0.112253	0.895428	0.0606514	0.943683	3.29766	3.41385e-06	-0.0277438	0.970371	c	1.37282	1.42364	4.13289	4.07846																2.75	3.5	6.4
266385_at	At2g14610	pathogenesis-related gene 1	Extracellular	stress.biotic	-0.101651	0.923142	0.336878	0.681145	0.471792	0.605657	0.119148	0.888324	1.05092	0.173878	0.0458376	0.971654	3.95371	2.15453e-05	0.211786	0.83199	c	1.37248										0.882029	-0.278367	1.87151	0.221334	0.0584035	1.32996
267559_at	At2g45570	cytochrome P450, family 76, subfamily C, polypeptide 2	Extracellular	misc.cytochrome P450	0.195297	0.637621	0.553579	0.0977843	0.182951	0.698878	0.536633	0.0996917	0.0930932	0.874262	0.220648	0.624944	1.73679	5.83642e-05	0.206561	0.628814	c	1.3722	1.84551	-0.0734035	2.95844
259479_at	At1g19020	unknown protein; BEST Arabidopsis thaliana protein match is: unknown protein (TAIR:AT3G48180.1); Has 88 Blast hits to 88 proteins in 15 species: Archae - 0; Bacteria - 0; Metazoa - 0; Fungi - 0; Plants - 88; Viruses - 0; Other Eukaryotes - 0 (source: NCBI	Unknown	unknown.not assigned	0.0590581	0.944575	-0.224913	0.72679	0.0415206	0.966	-0.967581	0.0605944	-0.0209848	0.983328	0.12204	0.893283	4.60836	4.13389e-07	-0.422712	0.512112	c	1.36399	1.12323	0.51632	-0.127629	-0.0625387	1.11232	-0.713811													1.8	3.3	5
258975_at	At3g01970	WRKY DNA-binding protein 45	Nucleus	RNA.regulation of transcription.WRKY	-0.289065	0.263773	0.203065	0.438135	0.504614	0.0483477	-0.0792776	0.777825	0.00206641	0.996566	0.0522171	0.900714	1.14633	0.000130093	-0.080049	0.818013	c	1.35506	0.178759	2.89539	2.41126	-2.39096	2.89507	-0.191512	-0.230113	1.59393	-0.191512				-0.535087	2.68144	2.39476	1.36197	4.03604	2.36549
258947_at	At3g01830	Calcium-binding EF-hand family protein	Nucleus	signalling.calcium	0.00820332	0.993257	0.101116	0.886972	0.226428	0.78342	-0.0812069	0.905802	0.0735325	0.942996	0.0273329	0.978299	2.31985	0.000364089	-0.100632	0.903613	c	1.35253																			4.12	4.6	5.3
251895_at	At3g54420	homolog of carrot EP3-3 chitinase	Extracellular	stress.biotic	-0.16019	0.780055	0.428443	0.341557	0.224855	0.71378	0.508041	0.231669	0.315991	0.589852	0.252288	0.674383	1.62189	0.000921152	0.0573918	0.931253	c	1.3504	-0.458381	-0.306807	-1.31998										-1.07752	-0.437444	-0.0189058				0.87	1.3	1.4
248327_at	At5g52750	Heavy metal transport/detoxification superfamily protein	Nucleus	unknown	0.179067	0.890229	0.0206586	0.986218	-0.146571	0.924679	0.00138671	0.999027	1.27063	0.212715	1.77278	0.0610418	2.77066	0.0041599	0.430397	0.719621	c	1.34663	0.608319	0.443792	1.29126							0.317384	0.333908	1.07143				-0.801823	-0.493966	-1.00895	2.23	2.8	2.5
247604_at	At5g60950	COBRA-like protein 5 precursor	Cell membrane	metal handling	-0.0729295	0.941957	-0.688209	0.293474	-0.0187139	0.987119	-0.572428	0.37134	1.14791	0.0965964	0.227378	0.817338	2.90027	0.000167823	-0.227289	0.799349	c	1.3458	-0.116135	-0.397965	-1.04466	-1.00198	-0.0885797	-0.324107
252417_at	At3g47480	Calcium-binding EF-hand family protein	Cell membrane	signalling.calcium	-0.259686	0.579863	-0.232051	0.603736	0.0629108	0.92521	-0.143877	0.745311	0.452226	0.330754	0.184166	0.747925	2.698	3.83195e-06	0.141403	0.798162	c	1.33184
246099_at	At5g20230	blue-copper-binding protein	Cell membrane	misc.plastocyanin-like	-0.171227	0.910451	-0.604097	0.607076	1.4878	0.183426	-1.88147	0.0580627	-0.331972	0.84829	1.33341	0.245595	5.90811	2.06759e-05	0.809068	0.514709	c	1.32829	-0.0739124	-1.20843	1.24108																0.57	1.7	3.5
262229_at	At1g68620	alpha/beta-Hydrolases superfamily protein	Nucleus	lipid metabolism.lipid degradation	-0.524332	0.210402	-0.306016	0.482828	0.260584	0.625569	-0.853449	0.0285017	-0.39296	0.42793	-0.512014	0.253754	1.20901	0.00472124	-0.258489	0.606332	c	1.32708	0.300811	2.16386	4.86308																-0.03	0.9	3.1
256017_at	At1g19180	jasmonate-zim-domain protein 1	Nucleus	unknown.not assigned	0.929484	0.242644	0.401845	0.646748	1.07248	0.192814	-0.714268	0.345784	1.17818	0.158842	1.5605	0.0484541	2.5326	0.00222608	-0.141784	0.900498	c	1.31974	0.840584	1.01086	1.78832				-1.09894	0.415037	0.476578							3.25351	3.58387	3.43909	1.86	3.5	5.1
245038_at	At2g26560	phospholipase A 2A	Chloroplast	development.storage proteins	0.470445	0.429757	0.13685	0.838132	0.56459	0.36423	-0.485297	0.366118	0.0391485	0.968178	0.306299	0.679536	2.11116	0.000584668	-0.411081	0.524797	c	1.30825				-1.78471	0.365936	0.868644							-1.17249	1.07507	1.35085	-1.52474	1.92048	0.543652
259507_at	At1g43910	P-loop containing nucleoside triphosphate hydrolases superfamily protein	Cell membrane	protein.degradation	0.140417	0.897913	-0.124124	0.898461	-0.360673	0.740315	-0.298126	0.722607	1.99384	0.0140287	1.73594	0.0279353	3.5566	0.000122229	0.374072	0.705455	c	1.30775	-0.0207243	0.577331	-1.02716																-0.34	-0.5	1.4
259489_at	At1g15790	unknown protein; BEST Arabidopsis thaliana protein match is: unknown protein (TAIR:AT1G15780.1); Has 170 Blast hits to 94 proteins in 14 species: Archae - 0; Bacteria - 0; Metazoa - 0; Fungi - 0; Plants - 170; Viruses - 0; Other Eukaryotes - 0 (source: NC	Nucleus	unknown.not assigned	0.0342717	0.955329	-0.151817	0.740247	0.212639	0.684865	-0.0971314	0.831839	0.821886	0.0421804	0.631448	0.116949	1.77318	0.000133554	0.216008	0.657493	c	1.30758							-0.112076	1.04923	0.545901	-0.107493	1.20617	0.711984	-0.0818441	1.63522	-0.0154241	-0.321084	1.47772	-0.588528
266743_at	At2g02990	ribonuclease 1	Extracellular	RNA.processing	-0.138362	0.777097	0.407115	0.283333	0.27033	0.569721	-0.153696	0.707727	0.17499	0.757457	0.852031	0.0279696	1.93222	4.80712e-05	0.0797409	0.88543	c	1.30149	-0.457679	0.288912	3.43516
263584_at	At2g17040	NAC domain containing protein 36	Nucleus	development.unspecified	0.108813	0.907128	-0.0783426	0.925714	-0.00378388	0.998071	-0.165895	0.826806	1.15146	0.092907	1.10452	0.0979304	1.8363	0.00603278	0.278295	0.743585	c	1.29812																-0.540861	-0.369718	-1.64856	1.34	1.6	0.5
252131_at	At3g50930	cytochrome BC1 synthesis	Cell membrane	protein.degradation	0.206007	0.748502	0.189358	0.751821	0.0633069	0.940979	-0.0872416	0.885136	0.451177	0.470198	0.613072	0.270342	1.55445	0.00350724	-0.127987	0.859999	c	1.29234				1.11021	1.19698	0.494401													2.54	3.6	4.2
259561_at	At1g21250	cell wall-associated kinase	Extracellular	signalling.receptor kinases	0.774718	0.699209	-0.655323	0.731297	0.27696	0.918893	-0.212263	0.913908	3.18895	0.0610662	2.92238	0.0796853	4.92465	0.00383744	1.70717	0.341246	c	1.27811
259879_at	At1g76650	calmodulin-like 38	Nucleus	signalling.calcium	-0.0714788	0.770946	0.284119	0.124164	0.216822	0.305359	-0.202661	0.270743	-0.0657366	0.829021	0.163113	0.475796	1.37431	1.928e-06	0.0310225	0.911302	c	1.27567																1.52915	2.26926	3.09804	6.12	3.9	6.2
258203_at	At3g13950	unknown protein; BEST Arabidopsis thaliana protein match is: unknown protein (TAIR:AT4G13266.1); Has 339 Blast hits to 265 proteins in 12 species: Archae - 0; Bacteria - 0; Metazoa - 0; Fungi - 0; Plants - 339; Viruses - 0; Other Eukaryotes - 0 (source: N	Unknown	unknown.not assigned	0.175908	0.690595	0.216408	0.58255	0.10626	0.848006	0.143579	0.712643	0.0777852	0.903884	0.0954044	0.867721	1.31001	0.000936116	0.226981	0.604169	c	1.26021													1.07889	-0.222947	-0.192302
250994_at	At5g02490	Heat shock protein 70 (Hsp 70) family protein	Cytoplasm	protein.folding	-0.0668044	0.888205	-0.430378	0.196847	-0.23195	0.591729	-0.407524	0.208392	0.0290549	0.962865	-0.0647913	0.911261	1.18858	0.001291	-0.280738	0.475619	c	1.24537																			0.25	1.8	2.4
256596_at	At3g28540	P-loop containing nucleoside triphosphate hydrolases superfamily protein	Mitochondrion	protein.degradation	-0.19531	0.852535	-0.0983753	0.922483	0.274587	0.811518	-0.0416499	0.965127	0.779622	0.398431	0.200723	0.871796	2.97557	0.000623429	0.627776	0.488264	c	1.23584
250445_at	At5g10760	Eukaryotic aspartyl protease family protein	Extracellular	RNA.regulation of transcription.unclassified	0.480982	0.72759	-0.0857216	0.952024	0.0687926	0.971847	-0.512942	0.660057	1.73705	0.140875	1.64546	0.155287	3.24913	0.00461294	0.8699	0.499284	c	1.23518																-0.215515	0.101189	-1.67655
264635_at	At1g65500	unknown protein; FUNCTIONS IN: molecular_function unknown; INVOLVED IN: biological_process unknown; LOCATED IN: endomembrane system; EXPRESSED IN: 14 plant structures; EXPRESSED DURING: 9 growth stages; BEST Arabidopsis thaliana protein match is: unknown	Mitochondrion	unknown.not assigned	-0.767534	0.245838	-1.65988	0.00904485	-0.125377	0.904685	-1.24174	0.0409233	1.03857	0.130693	-0.54814	0.477747	2.47731	0.000597396	-0.275025	0.745209	c	1.2331																			0.09	0.7	1.6
256366_at	At1g66880	Protein kinase superfamily protein	Unknown	signalling.receptor kinases	0.261794	0.729378	-0.273924	0.695393	0.300726	0.719996	-0.0741858	0.919162	0.636913	0.368037	0.449984	0.548267	1.63564	0.00828444	0.0297397	0.974285	c	1.23174																			0.94	1.3	1.7
261339_at	At1g35710	Protein kinase family protein with leucine-rich repeat domain	Cell membrane	signalling.receptor kinases	0.0949761	0.954752	-0.0952041	0.945392	-0.0742783	0.969098	-0.123751	0.923422	1.92927	0.0868125	1.52986	0.175068	2.88195	0.00842065	0.868511	0.48399	c	1.22101																-0.67572	-0.587874	-1.05088
257535_at	At3g09490	Tetratricopeptide repeat (TPR)-like superfamily protein	Unknown	unknown	0.167181	0.720838	-0.198419	0.637562	0.0138516	0.983768	0.199644	0.609039	0.533142	0.191313	0.296872	0.515449	1.14484	0.00353755	0.32049	0.454568	c	1.2127																0.22294	0.482027	1.0798
256933_at	At3g22600	Bifunctional inhibitor/lipid-transfer protein/seed storage 2S albumin superfamily protein	Cell membrane	misc.protease inhibitor/seed storage/lipid transfer protein	-0.292868	0.729166	-0.252998	0.75118	0.0676263	0.953221	-0.440351	0.522244	0.0693657	0.953813	-0.0721966	0.951883	2.77104	0.000347063	-0.558666	0.474728	c	1.20236	0.0638081	0.678742	1.58244
249754_at	At5g24530	2-oxoglutarate (2OG) and Fe(II)-dependent oxygenase superfamily protein	Cytoplasm	secondary metabolism.flavonoids	-1.53206	0.0401217	-0.625409	0.431061	-0.789997	0.360527	-1.28072	0.0730223	0.762867	0.399003	0.849097	0.319406	2.76931	0.000949987	0.0193592	0.98774	c	1.2001	0.449781	1.19963	1.17028													-0.419623	-0.0130931	-1.13513
257058_at	At3g15352	cytochrome c oxidase 17	Chloroplast	metal handling.binding/chelation/storage	1.25922	0.000183412	0.865001	0.00409635	1.32649	0.000180353	1.14506	0.00038412	0.495072	0.120445	0.407228	0.203582	1.41266	9.81832e-05	0.44384	0.158476	c	1.19057
258805_at	At3g04010	O-Glycosyl hydrolases family 17 protein	Extracellular	misc.beta 1,3 glucan hydrolases	0.35602	0.14844	0.469397	0.0476748	0.464123	0.0659165	0.0126402	0.966713	0.0835183	0.832491	0.105205	0.768456	1.13878	0.000120092	-0.0776642	0.821376	c	1.1774	-0.190105	0.0523278	1.64493				0.825718	-1.10152	-0.109676
255527_at	At4g02360	Protein of unknown function, DUF538	Extracellular	unknown.not assigned	0.426284	0.348086	0.276156	0.55289	-0.0910796	0.895559	-0.176007	0.704333	0.817337	0.0695024	0.811102	0.0648112	1.17964	0.007493	0.139714	0.81446	c	1.17643	0.812047	0.215528	3.73193													4.27318	3.33382	4.99484
254869_at	At4g11890	Protein kinase superfamily protein	Unknown	protein.postranslational modification	-0.0255096	0.98005	-0.0160542	0.983658	0.085252	0.93466	-0.167674	0.814921	0.465775	0.561758	0.456005	0.55511	3.02094	7.33637e-05	0.174277	0.842691	c	1.17339																-0.262882	0.830807	-1.12469
264866_at	At1g24140	Matrixin family protein	Extracellular	protein.degradation.metalloprotease	-0.0616791	0.866428	-0.00694465	0.983613	-0.067195	0.872931	-0.335829	0.185462	-0.129968	0.74163	-0.0116923	0.980075	1.04179	0.000530684	-0.191128	0.549138	c	1.17032				0.342899	2.0284	-0.212519				0.620776	1.80122	0.664065							3.32	3.4	2.8
263852_at	At2g04450	nudix hydrolase homolog 6	Unknown	nucleotide metabolism	0.0293995	0.963505	0.1293	0.790336	-0.0577806	0.931523	0.11316	0.806471	0.549454	0.21781	0.0874962	0.896164	1.63357	0.000393265	0.114354	0.841435	c	1.1544
263783_at	At2g46400	WRKY DNA-binding protein 46	Nucleus	RNA.regulation of transcription.WRKY	-0.265827	0.736684	-0.112785	0.886143	-0.00442844	0.997674	-0.391026	0.543531	0.677483	0.354312	0.898458	0.176043	2.43416	0.000560217	0.139587	0.878959	c	1.14502																			2.44	3.4	3.3
265837_at	At2g14560	Protein of unknown function (DUF567)	Unknown	unknown.not assigned	0.244991	0.93332	0.318121	0.895524	0.933751	0.729863	-0.417503	0.854646	3.46166	0.0896831	2.92387	0.148478	6.22011	0.00247084	1.45796	0.521656	c	1.13968	0.163047	-0.113842	-2.08604													-0.250842	0.18406	-1.54872	-0.94	-1.2	-1.6
249777_at	At5g24210	alpha/beta-Hydrolases superfamily protein	Nucleus	lipid metabolism.lipid degradation	-1.33369	0.0181211	-0.735248	0.190023	-0.803617	0.185228	-1.09766	0.0419547	0.29638	0.721299	0.309766	0.690815	1.57986	0.00726393	0.869066	0.14757	c	1.13878	-0.604707	-1.02874	-0.88035				-0.41601	-1.24425	0.904796	-0.131974	-0.126649	1.0497	-1.09647	-0.354346	0.705952	-1.08823	-1.40997	-0.0387324
245088_at	At2g39850	Subtilisin-like serine endopeptidase family protein	Extracellular	protein.degradation.subtilases	0.272297	0.414009	0.0746283	0.844604	0.222105	0.564355	0.113152	0.736494	-0.30979	0.396501	-0.0660957	0.896883	-1.10465	0.00105782	-0.370567	0.264621	c	1.13152
260551_at	At2g43510	trypsin inhibitor protein 1	Extracellular	stress.biotic.PR-proteins	-0.318787	0.79735	-0.466353	0.666951	1.50939	0.125519	-0.00206707	0.998637	0.987784	0.37491	0.330289	0.817338	3.86816	0.000364089	0.950008	0.368362	c	1.12167																			0.46	0.4	1.9
245293_at	At4g16660	heat shock protein 70 (Hsp 70) family protein	Chloroplast	stress.abiotic.heat	0.799794	0.0154789	0.433899	0.185136	0.501801	0.151684	0.269396	0.415767	0.767063	0.0276817	0.695738	0.0412668	1.66678	6.00006e-05	0.426859	0.232279	c	1.11515
257888_at	At3g16990	Haem oxygenase-like, multi-helical	Unknown	unknown	-0.198218	0.618638	-0.33931	0.317336	-0.0822135	0.877221	-0.708783	0.0263427	0.685938	0.0507254	0.199458	0.656652	1.22834	0.000921691	0.530184	0.131694	c	1.11511	0.0943934	0.557181	2.07996
260239_at	At1g74360	Leucine-rich repeat protein kinase family protein	Cell membrane	hormone metabolism.brassinosteroid	0.0258519	0.935321	0.13154	0.565531	0.221914	0.349835	0.128602	0.5516	0.12519	0.668687	0.0823897	0.789188	1.11639	3.26153e-05	0.058108	0.84529	c	1.11371							-0.732426	-1.13999	0.384337										0.58	0.6	2.6
250287_at	At5g13330	related to AP2 6l	Nucleus	RNA.regulation of transcription.AP2/EREBP	0.107679	0.847272	-0.152821	0.75556	0.0616609	0.928609	-0.000765647	0.998802	0.0621614	0.933596	0.109179	0.869025	1.41031	0.00161657	0.183329	0.734546	c	1.0949	-0.0493385	0.0839288	3.97446	-1.80517	-0.683422	0.647066							0.565765	-0.183772	1.45495	0.466875	0.921383	2.40508
250351_at	At5g12030	heat shock protein 17.6A	Cytoplasm	stress.abiotic.heat	0.114757	0.931386	0.198146	0.856855	0.107386	0.941846	-1.39736	0.0926031	0.259242	0.86082	0.880178	0.386957	2.48841	0.00639303	-0.266001	0.829993	c	1.09282	1.34789	1.02609	0.855258	-1.02619	1.05453	-1.25847	-0.707856	0.982341	-1.25847	0.362799	1.3518	-0.208807	1.28622	1.14302	0.159398	1.38192	0.783932	-0.691148
252984_at	At4g37990	elicitor-activated gene 3-2	Cytoplasm	secondary metabolism.phenylpropanoids	0.0448285	0.936441	0.187892	0.657208	0.590327	0.127328	0.117716	0.77802	-0.421478	0.325292	-0.164874	0.757463	2.8194	1.19966e-06	0.0111238	0.984998	c	1.09115																			0.4	0	3.4
249237_at	At5g42050	DCD (Development and Cell Death) domain protein	Unknown	stress.abiotic.touch/wounding	0.18972	0.551336	0.279751	0.319066	0.425784	0.142562	-0.254461	0.3497	0.143265	0.72251	0.041496	0.932783	1.20096	0.000222643	-0.401943	0.169858	c	1.09025	0.360089	0.598477	1.90981																0.6	1.5	1.9
262694_at	At1g62790	Bifunctional inhibitor/lipid-transfer protein/seed storage 2S albumin superfamily protein	Unknown	misc.protease inhibitor/seed storage/lipid transfer protein	-0.437344	0.207635	-0.283235	0.425478	-0.425603	0.250417	-0.175073	0.624346	0.520044	0.157524	0.642618	0.0656938	1.13031	0.00199859	0.255545	0.525978	c	1.08999
265670_s_at	At2g32190;At2g32210	[AT2G32190, unknown protein; BEST Arabidopsis thaliana protein match is: unknown protein (TAIR:AT2G32210.1); Has 218 Blast hits to 218 proteins in 24 species: Archae - 0; Bacteria - 0; Metazoa - 0; Fungi - 16; Plants - 202; Viruses - 0; Other Eukaryotes -	.	unknown.not assigned	0.40179	0.314763	0.358737	0.354552	0.313831	0.494772	0.0878152	0.84511	0.365545	0.425344	0.81269	0.0365174	4.93998	4.65781e-09	-0.0959274	0.86036	c	1.08991	0.546451	2.19917	0.362204	0.525371	4.53459	-1.16417	0.963889	2.4985	-1.16417	-0.538557	3.04662	-1.5675	0.727255	2.47732	-1.38629	0.614459	2.31853	-1.87728	1.39	1.9	3.4
260203_at	At1g52890	NAC domain containing protein 19	Nucleus	development.unspecified	0.0672333	0.892734	-0.0816156	0.852736	0.0857506	0.878908	-0.140411	0.715225	0.092818	0.877783	0.0787258	0.893283	2.35129	4.1038e-06	0.671288	0.0669796	c	1.08343	4.02598	5.85908	7.71899													4.18675	4.8808	4.00022	0.2	1.6	5.4
256050_at	At1g07000	exocyst subunit exo70 family protein B2	Nucleus	RNA.regulation of transcription.unclassified	0.0430263	0.942564	-0.645477	0.0835043	-0.109384	0.854928	-0.353919	0.350889	0.285633	0.57191	-0.119808	0.840433	1.56127	0.00040685	-0.0882651	0.876356	c	1.08188																			1.32	2	2.1
266071_at	At2g18680;At2g18670	[AT2G18680, unknown protein; FUNCTIONS IN: molecular_function unknown; INVOLVED IN: biological_process unknown; LOCATED IN: endomembrane system; EXPRESSED IN: male gametophyte, pollen tube; EXPRESSED DURING: L mature pollen stage, M germinated pollen stag	.	protein.degradation.ubiquitin	0.182818	0.821909	0.0721743	0.927701	-0.0938075	0.927291	0.0217256	0.977377	0.0116727	0.991443	-0.154895	0.874923	1.66525	0.00810078	-0.103493	0.907912	c	1.06522																			-0.02	0	2.3
254416_at	At4g21380	receptor kinase 3	Extracellular	signalling.receptor kinases	0.782459	0.271497	0.308849	0.698255	0.455701	0.605496	0.380228	0.594741	1.11426	0.128507	0.978567	0.178908	1.91367	0.00687851	0.288943	0.749698	c	1.05423							-0.328735	-1.97932	-0.933486
252334_at	At3g48850	phosphate transporter 3;2	Mitochondrion	transport.mitochondrial metabolite transporters	0.0582741	0.918776	0.131293	0.778037	0.283263	0.561878	0.0342102	0.942243	0.226764	0.679034	0.0511352	0.94054	2.13573	2.40272e-05	-0.0768918	0.892173	c	1.05382
252060_at	At3g52430	alpha/beta-Hydrolases superfamily protein	Nucleus	stress.biotic	0.238551	0.600655	0.239894	0.571096	0.215593	0.679349	0.163168	0.695409	0.309066	0.532033	0.382703	0.392823	1.92568	6.23122e-05	0.206459	0.672965	c	1.02078	0.198563	-0.731072	-1.27943																1.49	1.9	1.9
261021_at	At1g26380	FAD-binding Berberine family protein	Cytoplasm	misc.nitrilases	0.0614943	0.941129	0.140844	0.831456	0.437688	0.504247	-0.39421	0.467788	-0.0592706	0.951909	0.0308616	0.974836	1.59563	0.00460579	-0.488334	0.427253	c	1.01397										-1.02216	0.230834	0.501854							-0.97	0.4	2
266371_at	At2g41410	Calcium-binding EF-hand family protein	Unknown	signalling.calcium	-0.469523	0.151348	-0.306098	0.358445	-0.425025	0.227728	-1.00043	0.00240879	0.0302475	0.958653	0.2278	0.582864	1.12454	0.00149314	-0.640475	0.0586826	c	1.01186
260401_at	At1g69840	SPFH/Band 7/PHB domain-containing membrane-associated protein family	Unknown	unknown	-0.427272	0.246534	-0.791961	0.0227305	-0.184738	0.70787	-0.9886	0.00514991	0.113953	0.84685	-0.0350999	0.956926	1.29342	0.00102519	-0.375878	0.342611	c	1.01061																			1.03	1.7	1.9
262671_at	At1g76040	calcium-dependent protein kinase 29	Cell membrane	signalling.calcium	0.43911	0.17888	-0.0544098	0.893402	0.0551136	0.918907	-0.020014	0.959102	0.670295	0.0472139	0.458384	0.181488	1.13951	0.00123625	0.0112497	0.982361	c	1																			1.22	1.7	2.5
264146_at	At1g02205	Fatty acid hydroxylase superfamily	Unknown	secondary metabolism.wax	0.537686	0.216133	0.62164	0.132623	0.496925	0.290601	0.554885	0.169954	-0.962959	0.0301476	-0.670799	0.131257	-1.16343	0.00789738	-0.694806	0.118291	c	-1.64177	0.240576	0.217073	3.54638
263231_at	At1g05680	Uridine diphosphate glycosyltransferase 74E2	Unknown	hormone metabolism.salicylic acid	0.535443	0.58051	0.104396	0.92326	1.68888	0.0469401	-0.0724435	0.942513	-0.300423	0.819208	-0.0594137	0.968587	3.78487	0.000138337	0.101031	0.935762	c		3.06792	-0.19069	2.32212
253872_at	At4g27410	NAC (No Apical Meristem) domain transcriptional regulator superfamily protein	Nucleus	development.unspecified	-0.596844	0.239212	-0.212092	0.712008	-0.202035	0.776666	-0.0908009	0.877253	0.267583	0.705805	0.112239	0.890366	1.38076	0.00669556	0.535719	0.323269	c		2.31038	4.13547	4.48784	-1.19582	-0.19551	-0.151983										1.98649	2.4915	1.04696	-0.05	1.6	4.4
255795_at	At2g33380	Caleosin-related family protein	Unknown	signalling.calcium	-0.652768	0.254577	-1.44082	0.0088005	-0.288203	0.705778	-1.89824	0.00101167	1.4431	0.0137143	0.832114	0.154819	2.12027	0.000643457	0.216128	0.773305	c		2.21872	4.66038	6.60825													1.59638	2.66462	2.3144	-0.48	0.1	1.7
247723_at	At5g59220	highly ABA-induced PP2C gene 1	Cell membrane	hormone metabolism.abscisic acid	-0.352358	0.231213	0.409108	0.142067	0.0491146	0.91848	-0.139361	0.645872	0.0813192	0.867763	0.0524336	0.915482	1.49586	3.95757e-05	0.199841	0.562317	c		2.00342	3.59396	5.70563																-0.18	0.7	3.4
247351_at	At5g63790	NAC domain containing protein 102	Nucleus	development.unspecified	1.52654	0.00443922	1.91827	0.00068951	1.48243	0.00732957	1.17948	0.0195115	0.546287	0.381122	0.917903	0.0917607	1.62417	0.00351835	1.03248	0.0596159	c		1.84233	1.67621	1.92955													0.878891	1.06267	1.32065	2.53	3.8	4.1
258498_at	At3g02480	Late embryogenesis abundant protein (LEA) family protein	Unknown	hormone metabolism.abscisic acid	0.146247	0.615162	-0.233943	0.349622	-0.0355183	0.931302	-0.132595	0.605634	0.188368	0.552101	-0.0747294	0.843694	1.22769	5.99978e-05	0.11572	0.716597	c		1.61529	1.35085	5.69573				0.675475	-0.715617	-1.30539	1.18252	0.805953	0.568358
265276_at	At2g28400	Protein of unknown function, DUF584	Unknown	unknown.not assigned	-0.105851	0.815529	-0.159633	0.686736	-0.0857058	0.873814	0.329625	0.323112	0.097891	0.865715	0.00969732	0.98726	1.191	0.0013623	0.522131	0.146165	c		1.47312	2.76247	3.38604																0.64	1.8	4.3
255723_at	At3g29575	ABI five binding protein 3	Nucleus	unknown.not assigned	-0.347722	0.317654	0.248024	0.479868	0.696734	0.0393574	0.137034	0.70115	0.400852	0.285871	0.18151	0.686653	1.41462	0.000243634	0.414862	0.24312	c		1.45617	3.06905	5.11459	-1.09384	-0.47913	0.273775	-0.565897	1.73002	0.273775	-1.34785	0.436225	0.199232				0.0384268	0.852938	1.52684
246562_at	At5g15580	longifolia1	Nucleus	unknown.not assigned	-0.689087	0.193118	-1.11566	0.026975	-1.16301	0.0293664	-1.03604	0.0357799	-1.18852	0.0289068	-1.06747	0.044957	-1.4838	0.00596328	-0.936955	0.0835642	c		1.38028	0.309302	-0.611047	-0.325116	1.3647	-0.188368	-1.22519	-0.406086	-0.348222
246987_at	At5g67300	myb domain protein r1	Nucleus	RNA.regulation of transcription.MYB/MYB related	0.454309	0.365397	1.29227	0.00593983	0.542612	0.297052	0.267896	0.583063	0.89833	0.0691663	1.24796	0.0105809	1.48891	0.00283737	-0.376728	0.493347	c		1.15029	1.77689	1.47652													1.38159	1.59312	1.23523	0.6	0.8	1.9
261892_at	At1g80840	WRKY DNA-binding protein 40	Nucleus	RNA.regulation of transcription.WRKY	0.188976	0.799161	-0.259022	0.692531	0.391218	0.58525	-0.437336	0.438459	0.16514	0.861494	-0.0360025	0.971913	1.65799	0.00481032	-0.371239	0.587291	c		1.05935	0.58375	0.449458	0.0103257	1.10968	-0.0438162							0.594955	1.07147	0.429454	2.34175	3.10029	2.06686	3.99	4.2	5.5
252102_at	At3g50970	dehydrin family protein	Unknown	stress.abiotic.misc	-0.454498	0.145771	0.0247595	0.951218	0.213956	0.591017	0.337189	0.262762	-0.385045	0.275903	-0.31452	0.380979	1.17944	0.000706758	-0.266777	0.458474	c		0.960967	3.2457	4.09651										0.167418	0.402057	1.02435				0.33	0.3	2.6
246125_at	At5g19875	unknown protein; FUNCTIONS IN: molecular_function unknown; INVOLVED IN: response to oxidative stress; LOCATED IN: endomembrane system; EXPRESSED IN: 21 plant structures; EXPRESSED DURING: 13 growth stages; BEST Arabidopsis thaliana protein match is: unkno	Mitochondrion	unknown.not assigned	-0.213615	0.47733	0.272453	0.320531	-0.202895	0.547913	-0.353459	0.169995	0.600804	0.0336109	0.48166	0.0841986	1.16153	0.000241277	0.416493	0.143411	c		0.906005	1.66966	2.23992
258507_at	At3g06500	Plant neutral invertase family protein	Extracellular	major CHO metabolism.degradation.sucrose	1.12879	0.00128726	0.349244	0.299053	1.05431	0.00314618	0.86928	0.00760715	0.747078	0.0320705	0.39246	0.288818	1.39891	0.000298159	0.515245	0.141543	c		0.831862	1.15397	2.20923				0.999769	-0.395565	0.254084							1.66905	2.75314	2.40695	0.1	1.6	3.9
261648_at	At1g27730	salt tolerance zinc finger	Nucleus	RNA.regulation of transcription.zink finger/related	0.405994	0.413893	1.04078	0.0194788	0.408575	0.450643	-0.834821	0.0528669	-0.215593	0.753071	0.352553	0.53267	1.29876	0.00609041	-0.522511	0.297279	c		0.801	0.370093	2.42743	1.584	0.459574	0.570323							-0.00270007	0.542215	1.14733	2.19024	3.25281	2.17203	4.13	4.5	4.5
264000_at	At2g22500	uncoupling protein 5	Mitochondrion	transport.mitochondrial metabolite transporters	1.21838	0.0078818	1.32021	0.00419219	0.563296	0.259696	-0.221803	0.646369	1.0279	0.0313044	0.951267	0.0418261	1.8724	0.00036259	-0.597691	0.221283	c		0.788889	0.573548	1.65893																2	2.5	2.6
247655_at	At5g59820	C2H2-type zinc finger family protein	Nucleus	RNA.regulation of transcription.zink finger/related	0.476458	0.483153	0.865746	0.145188	0.775254	0.24251	0.297209	0.645627	0.307798	0.729685	0.358732	0.662246	3.04245	6.20012e-05	0.348819	0.648031	c		0.686115	1.30838	0.977036													0.475966	1.51668	0.172698	3.56	4	5.4
258452_at	At3g22370	alternative oxidase 1A	Mitochondrion	mitochondrial electron transport	1.26657	0.00311821	1.6796	0.00027927	2.07926	6.37765e-05	0.951188	0.0175873	0.28489	0.612044	0.266073	0.626236	1.48031	0.00120045	-0.114185	0.847311	c		0.658019	1.31422	2.40243																0.06	1	2.8
254269_at	At4g23050	PAS domain-containing protein tyrosine kinase family protein	Cytoplasm	signalling.MAP kinases	0.282262	0.447139	-0.784664	0.0174827	-0.210167	0.636079	-0.829918	0.0112172	0.706414	0.0460019	0.0118572	0.983774	1.02098	0.00401854	-0.464486	0.196183	c		0.64512	2.20256	3.26499													-0.00892342	1.14088	1.46428	-0.09	-0.1	2
251977_at	At3g53250	SAUR-like auxin-responsive protein family	Nucleus	hormone metabolism.auxin	-0.4099	0.276482	-0.67477	0.0533683	-0.967589	0.0102155	-0.513223	0.134475	-0.609826	0.114707	-0.550362	0.148503	-1.11746	0.00345439	-0.489601	0.204314	c		0.636499	0.254609	-1.5901				1.32147	-0.750734	-0.460714							-0.576844	-2.27997	-2.31328
246831_at	At5g26340	Major facilitator superfamily protein	Cell membrane	transporter.sugars	2.52717	9.84641e-06	1.71402	0.000420072	2.97751	3.31787e-06	1.83686	0.000204863	0.0287741	0.971903	-0.262014	0.662253	2.66704	1.14271e-05	-0.21632	0.70627	c		0.585659	1.2951	3.22545													-0.150317	0.980492	1.96023	-0.43	0.5	3.2
264415_at	At1g43160	related to AP2 6	Nucleus	RNA.regulation of transcription.AP2/EREBP	0.0624242	0.908773	-0.0434772	0.929312	0.119695	0.835085	0.0270152	0.951875	0.0209899	0.975372	-0.0809312	0.897081	1.15605	0.00356079	-0.103972	0.845825	c		0.573102	1.89639	3.80656				0.0648622	-1.39116	0.0653361				0.546942	0.992969	1.08509	2.5763	3.82875	3.28682
250279_at	At5g13200	GRAM domain family protein	Cytoplasm	hormone metabolism.abscisic acid	-0.00449368	0.995205	-0.331197	0.495739	0.204047	0.752235	-0.892977	0.0380213	0.193743	0.779975	-0.25379	0.681795	1.79641	0.000491387	-0.249083	0.663624	c		0.572098	2.08091	3.08292							-0.497436	1.0322	-0.180443				0.226175	1.61969	0.308578	0.36	0.4	2.8
259661_at	At1g55265	Protein of unknown function, DUF538	Extracellular	unknown.not assigned	-0.983442	0.038819	-1.48982	0.00261759	-1.39117	0.00625474	-1.64441	0.00107249	-0.994977	0.0495751	-1.02146	0.0392252	-1.37118	0.00618417	-1.2342	0.0153248	c		0.541884	0.78286	1.20325
264042_at	At2g03760	sulphotransferase 12	Cytoplasm	hormone metabolism.brassinosteroid	-0.00645065	0.993257	0.125058	0.818043	0.367287	0.495891	-0.645177	0.125578	0.249545	0.694197	0.183734	0.778173	2.3997	2.93941e-05	-0.329694	0.534126	c		0.512562	0.601441	2.03777																-0.32	0.6	3.6
248092_at	At5g55170	small ubiquitin-like modifier 3	Nucleus	protein.degradation.ubiquitin	-0.153976	0.740743	0.0204258	0.965369	-0.245414	0.60353	-0.251505	0.500474	0.706184	0.067582	0.498574	0.206773	1.29544	0.00124315	0.0341645	0.951721	c		0.502185	0.044444	-1.1701
263184_at	At1g05560	UDP-glucosyltransferase 75B1	Chloroplast	hormone metabolism.auxin	1.4866	0.0022542	0.503246	0.287263	1.17003	0.0161109	0.735141	0.0972728	1.06196	0.0307188	0.209494	0.756919	1.45025	0.00347237	1.0446	0.032791	c		0.469067	0.262831	1.52005	-1.08717	0.514634	-0.211732										0.335479	0.584861	1.52269	0.34	1.4	3.3
254059_at	At4g25200	mitochondrion-localized small heat shock protein 23.6	Mitochondrion	stress.abiotic.heat	0.515492	0.307635	0.213972	0.702046	0.128372	0.863517	-0.250411	0.620322	0.428946	0.471369	0.262204	0.68947	1.31879	0.00777972	-0.13252	0.846225	c		0.456964	1.12395	-0.642944				-1.40735	1.37473	-0.616259
263210_at	At1g10585	basic helix-loop-helix (bHLH) DNA-binding superfamily protein	Nucleus	RNA.regulation of transcription.bHLH	0.117945	0.81418	-0.135799	0.762429	0.323778	0.474233	-0.275439	0.468968	0.0602213	0.929448	0.0230527	0.97281	3.17636	4.13389e-07	-0.146923	0.773798	c		0.406224	0.660775	4.49076							0.150069	0.712447	1.20872	0.678511	0.506071	1.93386	0.198345	1.13065	2.93848	-0.16	-0.9	4.3
247488_at	At5g61820	FUNCTIONS IN: molecular_function unknown; INVOLVED IN: biological_process unknown; LOCATED IN: vacuole; EXPRESSED IN: 24 plant structures; EXPRESSED DURING: 15 growth stages; CONTAINS InterPro DOMAIN/s: Stress up-regulated Nod 19 (InterPro:IPR011692); Has	Chloroplast	unknown.not assigned	1.27964	0.0147528	1.1589	0.0239441	1.55015	0.00543757	0.242192	0.66738	0.796791	0.16481	0.33532	0.627984	2.01385	0.000661777	-0.289314	0.66429	c		0.378972	1.78719	2.9524																0.28	1	2
264787_at	At2g17840	Senescence/dehydration-associated protein-related	Nucleus	development.unspecified	2.088	8.24714e-05	1.3701	0.00309426	1.7755	0.000580401	1.16268	0.00868774	0.136975	0.856987	-0.29197	0.622676	1.4411	0.00286874	-0.227298	0.695595	c		0.375204	0.93124	2.71466																0.33	0.4	1.7
259058_at	At3g03470	cytochrome P450, family 87, subfamily A, polypeptide 9	Unknown	misc.cytochrome P450	-0.264063	0.608722	-0.360805	0.429153	-0.0482569	0.947818	-0.59889	0.147374	0.148331	0.832378	-0.217692	0.719374	1.4829	0.00166682	-0.419239	0.393341	c		0.363275	-0.336027	4.06118				-0.07588	-1.01229	-0.0935525	0.65323	0.0166604	1.22711
254839_at	At4g12400	stress-inducible protein, putative	Unknown	stress.misc	0.237433	0.660269	-0.278879	0.568129	0.199791	0.75302	-0.458147	0.290524	0.735525	0.123499	0.154781	0.819487	1.7647	0.000491387	0.65843	0.162392	c		0.307716	0.245245	1.2588
262607_at	At1g13990	unknown protein; FUNCTIONS IN: molecular_function unknown; INVOLVED IN: biological_process unknown; LOCATED IN: chloroplast; EXPRESSED IN: 23 plant structures; EXPRESSED DURING: 13 growth stages; CONTAINS InterPro DOMAIN/s: Protein of unknown function DUF	Chloroplast	unknown.not assigned	0.62502	0.325604	0.293103	0.672102	1.26836	0.0395122	-0.501662	0.399682	1.12577	0.0761178	0.516869	0.474968	3.28611	2.55836e-05	0.412833	0.56969	c		0.30011	-0.110842	1.63432
250062_at	At5g17760	P-loop containing nucleoside triphosphate hydrolases superfamily protein	Cytoplasm	protein.degradation	0.269116	0.695032	0.548046	0.33177	0.158856	0.853668	0.296888	0.610443	1.21485	0.0364851	1.33724	0.0195526	3.22465	1.51482e-05	0.414494	0.530476	c		0.289577	1.11742	1.87802
250054_at	At5g17860	calcium exchanger 7	Unknown	transport.calcium	-0.219109	0.532798	-0.250774	0.438418	0.114334	0.801166	-0.279219	0.357036	0.220565	0.589092	0.297342	0.408008	1.53567	6.23122e-05	0.32962	0.332941	c		0.276757	0.730598	1.69654													1.32334	1.56248	1.2942	-0.38	1	2.4
263374_at	At2g20560	DNAJ heat shock family protein	Cytoplasm	stress.abiotic.heat	-0.543606	0.321048	-1.26135	0.0132376	0.0658712	0.940083	-1.17116	0.018521	1.32503	0.0154088	-0.436178	0.487256	1.56069	0.00413312	1.15347	0.0327237	c		0.256326	0.50819	1.16519
258003_at	At3g29030	expansin A5	Extracellular	cell wall.modification	0.121301	0.796919	0.389173	0.280029	-0.0243475	0.969904	0.0324478	0.940167	-0.780942	0.0371008	-0.331895	0.431512	-1.13364	0.00289872	-0.946755	0.0123723	c		0.239452	0.197057	-1.05238										-0.32753	-0.582897	-1.07203				-0.05	-0.7	-1.7
260933_at	At1g02470	Polyketide cyclase/dehydrase and lipid transport superfamily protein	Chloroplast	unknown.not assigned	-0.352396	0.163575	-0.0803571	0.791063	-0.0605219	0.879894	-0.497347	0.0365934	0.133408	0.713451	-0.00439374	0.99192	1.08689	0.000223314	-0.0250328	0.948113	c		0.180487	0.230431	1.64116
264900_at	At1g23080	Auxin efflux carrier family protein	Unknown	hormone metabolism.auxin	-0.492645	0.267088	-0.470594	0.27318	-0.765543	0.0825284	-0.635285	0.116073	-1.09723	0.0149616	-0.521415	0.268293	-1.49653	0.00132727	-0.904043	0.0419602	c		0.13935	-0.185308	-1.12049	-1.1754	0.322875	0.0051252										-0.267218	-1.07796	-0.83303
265122_at	At1g62540	flavin-monooxygenase glucosinolate S-oxygenase 2	Nucleus	misc.oxidases	0.992516	0.0299311	0.814725	0.0688299	1.1408	0.0172234	0.313856	0.506342	1.24206	0.0113492	0.540808	0.294644	1.6405	0.00122437	0.199458	0.744397	c		0.129273	-0.337267	1.81513
258815_at	At3g04000	NAD(P)-binding Rossmann-fold superfamily protein	Unknown	misc.short chain dehydrogenase/reductase (SDR)	-0.73174	0.0127529	-0.689985	0.0167634	-0.170329	0.666783	-0.776582	0.0071831	0.435183	0.176073	-0.526653	0.0833293	1.42824	8.01292e-05	-0.356893	0.264496	c		0.123314	0.0583181	1.70586													0.224922	1.36624	2.11524	-0.29	0.4	2.1
249774_at	At5g24150	FAD/NAD(P)-binding oxidoreductase family protein	Unknown	hormone metabolism.brassinosteroid	0.244042	0.637621	0.33705	0.460507	0.654221	0.149265	0.0239952	0.963628	1.0384	0.0218837	0.535355	0.258813	1.56551	0.00100927	0.727855	0.106765	c		0.115881	2.57839	1.6335
247252_at	At5g64770	Encodes a root meristem growth factor (RGF). Belongs to a family of functionally redundant homologous peptides that are secreted, tyrosine-sulfated, and expressed mainly in the stem cell area and the innermost layer of central columella cells. RGFs are r	Mitochondrion	unknown.not assigned	1.31576	7.70395e-05	0.123069	0.710751	0.523871	0.0734997	0.940408	0.0013512	-0.311342	0.34836	-0.191038	0.600829	-1.30293	0.00013361	0.547021	0.0640814	c		0.101513	-0.302141	-1.11241
257137_at	At3g28860	ATP binding cassette subfamily B19	Unknown	transport.ABC transporters and multidrug resistance systems	-0.480682	0.240149	-0.603824	0.117122	-0.55238	0.192354	-0.306798	0.441224	-0.801421	0.054597	-0.842485	0.0385764	-1.15024	0.00538871	-0.98011	0.0186622	c		0.0970162	-0.0734924	-1.06816
267300_at	At2g30140	UDP-Glycosyltransferase superfamily protein	Nucleus	misc.UDP glucosyl and glucoronyl transferases	0.144094	0.661741	0.0171693	0.960649	0.3957	0.168282	-0.141177	0.621392	0.400475	0.176373	0.172218	0.628612	1.11466	0.00036259	0.31094	0.297108	c		0.0881616	0.604071	2.77443	-1.26629	-0.172922	0.0666445													-0.38	0.5	2
252272_at	At3g49670	Leucine-rich receptor-like protein kinase family protein	Extracellular	development.unspecified	-0.0785874	0.837461	-0.207663	0.495294	-0.248259	0.464522	-0.334695	0.219158	-0.629711	0.0341515	-0.571175	0.0500291	-1.32532	0.000115896	-0.571569	0.0534605	c		0.0449041	-0.803172	-1.32786																-0.39	-1.2	-1.8
264362_at	At1g03290	unknown protein; BEST Arabidopsis thaliana protein match is: unknown protein (TAIR:AT4G02880.2); Has 13587 Blast hits to 10183 proteins in 1114 species: Archae - 257; Bacteria - 2402; Metazoa - 5637; Fungi - 960; Plants - 675; Viruses - 54; Other Eukaryot	Extracellular	unknown.not assigned	-0.425338	0.283788	-1.17354	0.00260608	-0.40431	0.348773	-0.959197	0.00948834	0.250918	0.628285	0.261078	0.591811	1.01679	0.00931617	0.121124	0.819847	c		0.0143281	0.324632	1.04719
259040_at	At3g09270	glutathione S-transferase TAU 8	Cytoplasm	misc.glutathione S transferases	-0.219319	0.678097	0.0100726	0.985494	0.354254	0.499415	0.225329	0.619843	-0.0885092	0.909021	-0.126304	0.851467	1.8009	0.000313062	-0.134256	0.82426	c		0.00238411	-0.277476	-1.24486
259878_at	At1g76790	O-methyltransferase family protein	Unknown	secondary metabolism.phenylpropanoids	3.36361	0.000128649	1.91802	0.0112957	2.63657	0.00166057	1.99361	0.0078488	1.65385	0.0392967	1.13635	0.16165	2.46727	0.00260685	0.520199	0.575372	c		-0.00107592	-0.200731	-1.38056				-1.41777	0.286002	-0.136709							0.823205	1.58997	2.43541
249719_at	At5g35735	Auxin-responsive family protein	Unknown	hormone metabolism.auxin	3.54486	0.00011409	4.07072	2.90282e-05	3.87435	8.1555e-05	2.79816	0.000838888	1.60561	0.0555397	1.99374	0.0158015	4.32304	2.85103e-05	0.112156	0.924838	c		-0.022504	-0.521862	-1.60031																2.37	2.9	3.9
260297_at	At1g80280	alpha/beta-Hydrolases superfamily protein	Cytoplasm	unknown	-0.426224	0.459169	-0.471565	0.379389	-0.999439	0.0621846	-0.762368	0.122651	-1.1447	0.0357703	-1.02096	0.0563702	-1.53924	0.00473966	-1.41712	0.010407	c		-0.0283534	-0.615485	-1.08165
251109_at	At5g01600	ferretin 1	Chloroplast	metal handling.binding/chelation/storage	1.39375	0.00824635	1.33773	0.010046	1.62333	0.00379034	1.48778	0.0043821	1.02598	0.0635474	0.0548063	0.953765	1.50048	0.0059367	1.08642	0.0468593	c		-0.0475072	1.64082	1.97574							-0.544763	0.221342	-1.31625							-0.95	0	-0.4
248487_at	At5g51070	Clp ATPase	Chloroplast	protein.degradation.serine protease	-0.669409	0.0641983	-1.51054	0.00022554	-0.701233	0.0625484	-1.99222	1.58995e-05	0.454612	0.273329	-0.760483	0.042677	1.0671	0.0052043	-0.386843	0.340551	c		-0.0509181	0.147965	1.38305													0.047153	0.823195	1.06325	0.04	0	1.6
256769_at	At3g13690	Protein kinase protein with adenine nucleotide alpha hydrolases-like domain	Cell membrane	signalling.receptor kinases	-0.304769	0.406489	-0.525243	0.109636	-0.613948	0.0786381	-0.320588	0.334061	-0.807036	0.023128	-0.659924	0.0577113	-1.10448	0.00233984	-0.65379	0.0631882	c		-0.0603313	-0.498173	-1.34074
248812_at	At5g47330	alpha/beta-Hydrolases superfamily protein	Unknown	protein.postranslational modification	0.322611	0.505052	0.332044	0.466347	0.732373	0.100562	0.350113	0.412954	0.605349	0.201153	0.891616	0.0429506	2.04766	9.30327e-05	1.01211	0.0242635	c		-0.0633109	-0.196886	1.09288	2.52704	0.663872	-0.359692	1.44267	0.488771	-0.359692	-0.0543272	1.16893	-0.18733	0.0058686	0.902334	-1.95015	-0.814133	0.126622	-1.16558
245266_at	At4g17070	peptidyl-prolyl cis-trans isomerases	Cytoplasm	unknown.not assigned	-0.359692	0.362829	0.671352	0.0599386	-0.481753	0.227912	-0.0709094	0.872203	0.570036	0.153803	0.81587	0.0314685	1.21815	0.00214786	0.31961	0.452703	c		-0.0780712	-0.220634	-1.35166
252280_at	At3g49260	IQ-domain 21	Nucleus	signalling.calcium	-0.0314848	0.947131	-0.0139439	0.971774	-0.336156	0.329533	0.0313283	0.93252	-0.785442	0.0151251	-0.547523	0.0832216	-1.26209	0.000351333	-0.402272	0.220331	c		-0.0974593	-0.249398	-1.434
254318_at	At4g22530	S-adenosyl-L-methionine-dependent methyltransferases superfamily protein	Cytoplasm	development.unspecified	-0.303415	0.476382	0.00357398	0.993938	0.0696899	0.912177	0.479846	0.190083	0.19772	0.723764	0.206532	0.693771	1.43857	0.000757929	0.203223	0.675276	c		-0.0992166	0.760127	1.38482	-2.05155	1.2754	0.459947										-1.07984	0.0451648	0.492567	0.4	1.5	2.9
267169_at	At2g37540	NAD(P)-binding Rossmann-fold superfamily protein	Unknown	misc.short chain dehydrogenase/reductase (SDR)	0.811285	0.0372381	1.02652	0.00887654	1.29984	0.00233895	0.607571	0.103734	0.846784	0.0404128	0.434443	0.330844	1.42996	0.00102757	0.333544	0.466328	c		-0.10018	-0.21321	-1.01564													-0.223491	-0.17209	-1.27997
252076_at	At3g51660	Tautomerase/MIF superfamily protein	Unknown	unknown	2.00524	1.40392e-05	1.2115	0.00149414	2.19876	9.41371e-06	1.85848	3.00277e-05	0.33949	0.447406	-0.00410058	0.994719	2.78565	1.18624e-06	-0.222466	0.621151	c		-0.114939	-0.163513	1.15708													0.563158	1.31184	1.33007	0.35	0.6	3
249494_at	At5g39050	HXXXD-type acyl-transferase family protein	Cytoplasm	secondary metabolism.flavonoids	0.855832	0.0606953	0.414401	0.384406	1.42986	0.00375832	0.457693	0.30991	0.801754	0.103914	-0.219182	0.737792	2.20996	8.96224e-05	0.113594	0.864891	c		-0.134223	0.0618131	2.28354																-0.27	0.2	2.8
245249_at	At4g16760	acyl-CoA oxidase 1	Cytoplasm	lipid metabolism.lipid degradation	0.30137	0.283784	-0.352556	0.183521	0.131161	0.729262	-0.185577	0.498484	0.512507	0.0712686	0.0953863	0.814856	1.03041	0.000646988	-0.15679	0.641123	c		-0.150403	0.00658565	1.29475													0.360928	0.665118	1.24441	-0.13	0.1	1.9
253343_at	At4g33540	metallo-beta-lactamase family protein	Unknown	unknown	-0.362928	0.261692	-0.308724	0.329927	-0.300796	0.407218	-0.569311	0.053202	0.0592423	0.91564	-0.254063	0.504072	1.32929	0.00025773	-0.171636	0.662641	c		-0.173413	0.134354	1.24655
245528_at	At4g15530	pyruvate orthophosphate dikinase	Chloroplast	gluconeogenese	-1.09819	0.0789259	-0.389999	0.574119	-0.997118	0.132294	-2.38243	0.000458008	1.35693	0.0402314	-0.145404	0.889741	1.68838	0.00943397	-0.0105909	0.992339	c		-0.198608	-0.278906	1.77889
248169_at	At5g54610	ankyrin	Unknown	cell.organisation	-0.0782837	0.97372	-0.0872893	0.962233	-0.115377	0.963614	-0.32671	0.847393	1.56027	0.350857	1.66543	0.295925	3.89808	0.00822141	1.14661	0.494687	c		-0.209351	0.129508	-1.27804													-0.878113	0.0970736	-2.27918
252993_at	At4g38540	FAD/NAD(P)-binding oxidoreductase family protein	Mitochondrion	misc.oxidases	-0.100345	0.898893	-0.589863	0.290638	-0.168748	0.843581	-0.41947	0.451796	-0.245258	0.771152	-0.165875	0.84781	1.57645	0.00605991	-0.468697	0.464856	c		-0.210928	-0.021157	-1.03008																0.21	0.7	1.4
260592_at	At1g55850	cellulose synthase like E1	Golgi body	cell wall.cellulose synthesis	0.864681	0.116867	0.817507	0.129109	1.19946	0.0345708	0.589664	0.271206	1.19803	0.0385127	0.0844884	0.931483	1.70799	0.00348514	0.289402	0.679707	c		-0.235766	-0.274519	-1.09484
250339_at	At5g11670	NADP-malic enzyme 2	Chloroplast	TCA	1.14547	0.00500518	0.688027	0.0767412	1.27975	0.00302212	0.711906	0.0606116	0.26034	0.636233	0.606071	0.153551	1.28116	0.0027793	0.317308	0.50198	c		-0.244896	-0.169438	-1.11432																-0.07	1	2.2
260116_at	At1g33960	P-loop containing nucleoside triphosphate hydrolases superfamily protein	Chloroplast	stress.biotic.signalling	-0.100627	0.880653	-0.0523796	0.93326	-0.00426723	0.996486	-0.0574623	0.921703	0.11134	0.895295	0.169408	0.815104	3.05186	6.18643e-06	0.219262	0.72682	c		-0.247419	0.367787	-1.26688
255259_at	At4g05020	NAD(P)H dehydrogenase B2	Mitochondrion	mitochondrial electron transport	0.183962	0.705904	-0.154658	0.73829	-0.0407951	0.951068	-1.49988	0.000389322	0.739004	0.073383	0.320069	0.501485	2.75765	2.46507e-06	-0.791798	0.0516134	c		-0.249724	0.489402	1.80699																-0.54	0.9	3.1
266995_at	At2g34500	cytochrome P450, family 710, subfamily A, polypeptide 1	Extracellular	misc.cytochrome P450	0.0863734	0.882513	0.0575517	0.914856	-0.0763666	0.911222	-0.164246	0.718855	-0.216674	0.721783	0.0256118	0.972792	1.79172	0.000244159	-0.231518	0.660071	c		-0.258258	0.615598	1.47729
260391_at	At1g74020	strictosidine synthase 2	Chloroplast	secondary metabolism.misc	-0.701215	0.0271639	-0.552156	0.0757389	0.0942268	0.849988	-0.928519	0.00379624	0.428985	0.231368	0.110986	0.820504	1.08283	0.00182606	0.0496678	0.917034	c		-0.279119	0.0292419	1.57111
255543_at	At4g01870	tolB protein-related	Nucleus	unknown	1.61845	0.00500652	0.204708	0.762385	1.03302	0.0778661	0.122058	0.856314	0.345968	0.66259	0.181099	0.835763	2.83409	6.23122e-05	-0.205174	0.792777	c		-0.299799	0.649734	1.53613	-2.20049	0.340979	0.572957							-0.35656	0.777516	1.13994				1.22	2.3	4.1
257206_at	At3g16530	Legume lectin family protein	Cell membrane	misc.myrosinases-lectin-jacalin	-0.512103	0.722947	-1.74234	0.117892	-0.717852	0.633766	-2.43258	0.0262106	2.73867	0.0229562	1.47585	0.237187	4.73836	0.000345381	-0.428632	0.784101	c		-0.311577	-0.28546	-1.10845																-0.03	1	2.8
254343_at	At4g21990	APS reductase 3	Chloroplast	S-assimilation	1.5235	0.000387047	0.664708	0.0785768	2.19643	1.90651e-05	-0.785258	0.0345619	1.01582	0.0139753	0.0563775	0.934627	1.65836	0.000271076	-0.944717	0.0210469	c		-0.333373	-0.2546	-1.30641																1.63	1.9	2.5
252383_at	At3g47780	ABC2 homolog 6	Unknown	transport.ABC transporters and multidrug resistance systems	0.0221731	0.965971	0.426399	0.178571	0.168964	0.703103	0.123815	0.725957	0.031855	0.955892	0.371585	0.302299	1.15321	0.00113547	0.162104	0.69378	c		-0.333979	0.0709061	-0.999708																1.05	1.3	1.8
262813_at	At1g11670	MATE efflux family protein	Cell membrane	transport.misc	0.357012	0.302061	0.0855423	0.832518	0.473279	0.175085	0.59736	0.0547893	0.04167	0.944424	-0.389891	0.286174	-1.06724	0.00245257	-0.220806	0.580408	c		-0.335308	-0.702454	-1.66016				0.170154	1.12315	-0.0820805										-0.71	0.6	2.1
264956_at	At1g76990	ACT domain repeat 3	Unknown	amino acid metabolism.degradation	-1.37773	0.000159749	-1.11292	0.00105458	-1.11588	0.00153106	-1.00714	0.00208561	-0.773855	0.0218401	-0.819052	0.0140042	-1.21042	0.000738853	-0.703214	0.0357571	c		-0.413525	-1.03429	-1.70021
254723_at	At4g13510	ammonium transporter 1;1	Cell membrane	transport.amino acids	0.464852	0.466562	1.05032	0.0595088	0.816431	0.183228	0.572639	0.308789	0.940063	0.128214	1.12369	0.0577602	1.95976	0.00169931	0.426872	0.535148	c		-0.437481	-0.804922	-1.5919													-0.387076	-0.921515	-1.02855
261873_at	At1g11350	S-domain-1 13	Extracellular	signalling.receptor kinases	-0.511434	0.0917773	-0.702637	0.0188262	-0.332835	0.335435	-0.426112	0.142787	-0.665648	0.0378526	-0.466227	0.148626	-1.72393	2.04309e-05	-0.290143	0.402977	c		-0.460289	-0.238396	-1.79712
247717_at	At5g59320	lipid transfer protein 3	Extracellular	lipid metabolism.lipid transfer proteins	-0.317296	0.738393	0.296186	0.738724	-0.0016587	0.998976	-0.123223	0.891322	0.98015	0.243766	-0.112324	0.932783	2.37098	0.00293484	0.237748	0.821115	c		-0.60422	1.2308	4.60531
260567_at	At2g43820	UDP-glucosyltransferase 74F2	Cytoplasm	misc.UDP glucosyl and glucoronyl transferases	-0.822904	0.210436	-0.894408	0.154072	-0.869656	0.206451	-1.33964	0.0285017	0.495679	0.550703	-0.159074	0.878837	2.458	0.000645641	-0.899982	0.18674	c		-0.666508	-1.17006	-0.215575							-0.0629679	-0.232609	-1.16404
258252_at	At3g15720	Pectin lyase-like superfamily protein	Unknown	cell wall.degradation	-0.112425	0.845304	-0.172653	0.73114	0.49524	0.294624	0.171081	0.712622	-0.0616055	0.935821	-0.455169	0.349117	1.61033	0.000715819	0.122786	0.838649	c		-0.732212	0.107609	-1.69287	1.29977	0.840188	0.824197	-0.282563	2.30812	0.824197				-1.83718	1.35364	-0.444754	0.0760465	2.08145	1.26822
256833_at	At3g22910	ATPase E1-E2 type family protein / haloacid dehalogenase-like hydrolase family protein	Unknown	signalling.calcium	-0.141022	0.720254	0.224656	0.503773	0.0449051	0.931523	0.213891	0.502284	-0.217766	0.602801	0.126367	0.783232	2.10162	3.90166e-06	0.331619	0.33849	c		-0.971939	0.620405	-1.49403	2.39017	-0.56073	-1.06628	-0.555588	0.209788	-1.06628							0.789765	-2.05036	-1.61493	0.61	0.8	2.2
251195_at	At3g62930	Thioredoxin superfamily protein	Chloroplast	redox.glutaredoxins	0.262661	0.563964	0.407742	0.304373	-0.496874	0.245436	1.40599	0.000701403	-0.633336	0.132898	-0.367202	0.427388	-1.22289	0.00327606	-0.150179	0.778558	c		-1.0944	-0.797327	0.431556													-1.44154	-0.382837	0.389081
262290_at	At1g70985	hydroxyproline-rich glycoprotein family protein	Unknown	unknown.hydroxyproline rich proteins	0.375863	0.147282	0.482841	0.0530916	-0.0890727	0.817714	-0.379474	0.121012	-0.0449786	0.923175	-0.233397	0.445545	-1.06819	0.000341653	-0.301198	0.28649	c		-1.32561	-2.94257	-2.96871	1.5281	-0.238617	0.690675	-0.768041	-1.05099	0.690675	-1.00132	-2.18435	-0.287076				-0.694329	-3.66438	-3.19508
255430_at	At4g03320	translocon at the inner envelope membrane of chloroplasts 20-IV	Mitochondrion	protein.targeting	0.0780883	0.8758	0.156701	0.708797	0.0764965	0.895898	-0.379536	0.276891	0.360765	0.401932	0.814823	0.0276322	1.61527	0.000162211	0.167788	0.72047	c		-1.34472	0.142691	1.56066										-1.27411	-0.300049	0.168973	-1.47657	-1.05325	-0.176713
250582_at	At5g07580	Integrase-type DNA-binding superfamily protein	Nucleus	hormone metabolism.ethylene	0.173075	0.692013	-0.348831	0.332668	-0.209495	0.656547	-0.178543	0.633254	-0.470951	0.233056	-0.437021	0.261322	-1.13813	0.00260911	-0.441995	0.247328	c		-1.54426	-1.5982	-2.62324													-1.31612	-0.398379	-0.448617	0.84	-0.1	-1.6
266142_at	At2g39030	Acyl-CoA N-acyltransferases (NAT) superfamily protein	Cytoplasm	misc.GCN5-related N-acetyltransferase	-0.576263	0.308768	-0.18012	0.780259	0.51778	0.408374	-0.567999	0.27626	1.08203	0.0554756	0.439252	0.502695	2.63172	7.33572e-05	-0.383639	0.552423	c		-1.90833	0.862316	2.604	-2.07221	1.92303	1.08143	-0.592658	1.51099	1.08143	-1.17129	2.39535	0.95945				-0.135555	3.39298	5.58787
250981_at	At5g03140	Concanavalin A-like lectin protein kinase family protein	Cell membrane	protein.postranslational modification	-1.07718	0.000497104	-1.10926	0.00037657	-1.85475	4.28267e-06	-1.51374	1.97801e-05	-0.551299	0.0657327	-0.169399	0.656942	-1.14887	0.000414624	-0.620448	0.0362768	c					1.19437	0.0847312	0.981951				-0.262291	-0.764268	1.1188				-0.576562	-0.878358	-1.76519
247175_at	At5g65280	GCR2-like 1	Cytoplasm	unknown	0.354807	0.29716	1.25429	0.000404823	0.797123	0.0174151	0.209121	0.530041	0.650689	0.0563468	0.520945	0.124186	1.00845	0.00331144	0.358875	0.315105	c					0.265413	-0.0779385	-1.37577	-0.512731	-0.132901	-1.37577	1.11614	-0.25847	-0.224737				2.79449	2.1873	2.45228	-0.44	1	1.8
252346_at	At3g48650	pseudogene, At14a-related protein, similar to At14a (GI:11994571 and GI:11994573) (Arabidopsis thaliana)	.	unknown	0.074876	0.936758	-0.0410048	0.959308	-0.0241242	0.983136	0.0251031	0.974492	0.131538	0.906491	-0.0639185	0.954443	1.69485	0.00822141	-0.0305145	0.974442	c					0.0568245	0.258679	1.71049													3.55	3.7	4.4
253628_at	At4g30280	xyloglucan endotransglucosylase/hydrolase 18	Extracellular	cell wall.modification	-0.151644	0.771432	-0.174532	0.711363	-0.0114796	0.987368	-0.0566372	0.907747	-0.189188	0.755254	-0.347509	0.474968	1.75174	0.000223101	-0.179381	0.734939	c					-0.280582	1.42051	0.0525072													3.92	4.6	5.7
266017_at	At2g18690	unknown protein; FUNCTIONS IN: molecular_function unknown; INVOLVED IN: biological_process unknown; LOCATED IN: membrane; EXPRESSED IN: 17 plant structures; EXPRESSED DURING: 9 growth stages; CONTAINS InterPro DOMAIN/s: Protein of unknown function DUF975	Unknown	unknown.not assigned	0.111094	0.928918	-0.005279	0.995968	0.473563	0.668108	-0.36193	0.682078	1.01152	0.280217	0.851838	0.367738	4.96809	1.07098e-05	-0.416507	0.692503	c					-0.640486	1.23694	0.0923184							-0.0536176	0.40854	1.022				0.03	1.3	2.8
254759_at	At4g13180	NAD(P)-binding Rossmann-fold superfamily protein	Unknown	misc.short chain dehydrogenase/reductase (SDR)	1.02527	0.0285012	1.25764	0.00774513	0.623417	0.223578	0.260401	0.600102	0.858192	0.088257	0.612197	0.235334	1.55262	0.002271	0.066255	0.925118	c					-0.846089	1.04472	0.0570315										-0.124622	0.0980507	1.20877	1.84	3.2	3.4
248381_at	At5g51830	pfkB-like carbohydrate kinase family protein	Cytoplasm	major CHO metabolism.degradation.sucrose	0.740577	0.0462069	0.436159	0.245905	-0.0791201	0.896845	-0.0541767	0.905687	0.353603	0.441729	0.138827	0.805449	1.14422	0.00389793	0.0644728	0.907323	c					-1.02784	0.5237	-0.34146													-0.38	0.2	2.7
247327_at	At5g64120	Peroxidase superfamily protein	Extracellular	misc.oxygenases/peroxidases	-0.183079	0.859598	0.129684	0.891737	0.915695	0.271802	-0.324404	0.690759	0.375586	0.736778	0.0240199	0.985282	2.92766	0.000596983	-0.448535	0.633443	c					-1.12014	-0.0697298	0.0798491													1.23	3.2	3
262518_at	At1g17170	glutathione S-transferase TAU 24	Cytoplasm	misc.glutathione S transferases	0.934453	0.119299	0.430439	0.505557	0.492399	0.501285	-0.535163	0.36718	0.41973	0.601529	0.0867365	0.934627	3.73022	8.08997e-06	-0.0636798	0.944104	c					-1.15574	0.111639	-0.327628
249346_at	At5g40780	lysine histidine transporter 1	Cell membrane	transport.amino acids	0.170078	0.832468	0.327454	0.627556	0.0170198	0.987368	-0.412191	0.498516	0.027533	0.979448	0.602901	0.382313	1.75339	0.00500558	-0.303358	0.691229	c					-1.31803	0.230137	-0.398586										-0.205987	-0.339954	-1.27838
259751_at	At1g71030	MYB-like 2	Nucleus	RNA.regulation of transcription.MYB/MYB related	-2.13436	0.000154953	-0.513392	0.306322	-0.931613	0.0680519	-0.829715	0.0761486	-1.24249	0.0174409	-0.806907	0.118674	-1.687	0.00169436	-0.200831	0.763117	c					-1.39051	-0.359658	0.50219	0.335034	-1.13029	0.50219				-0.489781	0.0530894	1.02924	-1.09686	-1.50463	-0.720444	-0.9	-0.3	-1.1
261350_at	At1g79770	Protein of unknown function (DUF1677)	Nucleus	unknown.not assigned	-0.699257	0.0283616	-0.00625556	0.988093	-0.740659	0.0258457	-0.35689	0.251703	-0.629945	0.0639718	-0.178962	0.684568	-1.11163	0.00153843	-0.320421	0.376665	c					-1.41772	0.517964	-0.259302							0.249927	1.031	0.115247
250670_at	At5g06860	polygalacturonase inhibiting protein 1	Extracellular	cell wall.degradation	-0.357935	0.442972	-0.447131	0.297655	0.0421788	0.95415	-0.738707	0.0653992	0.027784	0.971519	-0.510292	0.277799	1.71386	0.000418242	-0.587037	0.194042	c					-2.20677	0.861675	-0.0150894							0.262871	0.147982	1.0493				0.11	1.2	2.2
266290_at	At2g29490	glutathione S-transferase TAU 1	Cytoplasm	misc.glutathione S transferases	0.877957	0.103259	0.77854	0.141125	1.23848	0.0264784	-0.0174992	0.979031	0.115368	0.905684	0.164889	0.844973	1.63454	0.00413312	-0.256061	0.717324	c								-0.154736	1.30738	-0.536451							0.950457	1.24848	0.938625
263948_at	At2g35980	Late embryogenesis abundant (LEA) hydroxyproline-rich glycoprotein family	Mitochondrion	development.unspecified	0.0343601	0.976693	0.0916157	0.920781	0.0585635	0.96244	-0.219979	0.782978	0.0526768	0.966971	0.171013	0.882255	1.90661	0.00866143	-0.0825063	0.937959	c								-1.26145	1.07587	-0.504337
249481_at	At5g38900	Thioredoxin superfamily protein	Unknown	unknown	-0.150907	0.820067	0.0761868	0.903705	0.0826624	0.921844	-0.431301	0.379477	0.166194	0.8368	0.0503026	0.955135	1.84823	0.000818803	-0.0478525	0.950387	c														1.24898	1.11395	0.0309529
253987_at	At4g26270	phosphofructokinase 3	Cytoplasm	glycolysis	0.28669	0.518395	0.222662	0.612091	0.31438	0.512434	0.360192	0.349816	0.830698	0.0428791	0.336798	0.475582	2.02477	4.43787e-05	0.541046	0.194348	c														1.10588	1.06256	0.0759923
248434_at	At5g51440	HSP20-like chaperones superfamily protein	Mitochondrion	stress.abiotic.heat	1.85791	0.0119522	1.2519	0.0806659	1.97137	0.0106728	0.807544	0.2592	0.748105	0.397754	1.27417	0.0966676	2.4123	0.00238015	1.58348	0.0400606	c														0.452727	1.19411	0.338504
260046_at	At1g73805	Calmodulin binding protein-like	Nucleus	signalling.calcium	-0.0983982	0.883085	0.0115437	0.985043	-0.0576614	0.942425	0.00177897	0.997607	0.405673	0.502017	0.569127	0.283203	1.3034	0.00822735	0.286744	0.628179	c														0.405567	1.25408	0.369036				1.79	3.3	1.8
250793_at	At5g05600	2-oxoglutarate (2OG) and Fe(II)-dependent oxygenase superfamily protein	Cytoplasm	secondary metabolism.flavonoids	0.989487	0.174389	-0.0166299	0.985681	1.43687	0.0516415	-0.227608	0.779127	0.565428	0.540903	0.200608	0.860457	2.29365	0.00276978	-0.38329	0.674206	c																	2.94142	4.3278	4.11426
262354_at	At1g64200	vacuolar H+-ATPase subunit E isoform 3	Unknown	transport.p-/v-ATPases	0.0513954	0.940814	-0.368083	0.43266	0.714733	0.126091	-0.355581	0.425772	1.12599	0.0168373	0.162183	0.80898	1.21544	0.00835641	-0.22352	0.695725	c																	1.40641	2.18407	1.99093	-0.03	1.7	4
252921_at	At4g39030	MATE efflux family protein	Cell membrane	stress.biotic	0.111418	0.825718	-0.520075	0.161417	0.297726	0.524449	-0.345458	0.355049	0.238173	0.649966	0.0677792	0.918711	1.33282	0.00129828	-0.842037	0.0332192	c																	1.24923	2.03712	2.23685	0.15	0.6	2.6
251063_at	At5g01850	Protein kinase superfamily protein	Cytoplasm	protein.postranslational modification	0.146624	0.772482	0.0531638	0.916356	0.150048	0.794162	-0.137013	0.752113	0.953892	0.0205784	0.582031	0.160732	1.33748	0.0016475	0.390793	0.374235	c																	0.400943	1.4581	1.18668
267028_at	At2g38470	WRKY DNA-binding protein 33	Nucleus	RNA.regulation of transcription.WRKY	0.00946596	0.992952	-0.417267	0.517662	-0.130964	0.891529	-1.03256	0.0672832	-0.0198367	0.98578	0.228734	0.796863	1.86519	0.00324895	-0.578485	0.390922	c																	0.396179	1.01071	-0.101209	3.57	3.7	4.1
246305_at	At3g51890	Clathrin light chain protein	Nucleus	unknown.not assigned	-1.1279	0.0102714	-0.988761	0.0209237	-0.745305	0.102263	-1.43192	0.00152503	0.387759	0.478462	0.457042	0.363954	1.55936	0.00120045	0.394001	0.433708	c																	0.357582	-1.17876	0.100448	0.22	1	1.6
263482_at	At2g03980	GDSL-like Lipase/Acylhydrolase superfamily protein	Extracellular	misc.GDSL-motif lipase	-0.577801	0.08679	-0.811444	0.0150863	0.186723	0.686166	-0.498881	0.122187	0.519882	0.159382	0.0822369	0.882948	1.14069	0.00191997	-0.000488421	0.999492	c																	0.18921	1.01487	2.76611
256599_at	At3g14760	unknown protein; FUNCTIONS IN: molecular_function unknown; INVOLVED IN: biological_process unknown; LOCATED IN: endomembrane system; EXPRESSED IN: 6 plant structures; EXPRESSED DURING: LP.04 four leaves visible, LP.02 two leaves visible; Has 63 Blast hits	Unknown	unknown.not assigned	-0.752469	0.135239	-0.796054	0.102606	-0.750713	0.157075	-0.199651	0.716401	-0.928398	0.0816149	-0.913533	0.0782875	-1.73257	0.00153173	-0.331363	0.588138	c																	0.168631	-0.840108	-1.41199
258002_at	At3g28930	AIG2-like (avirulence induced gene) family protein	Nucleus	stress.biotic.signalling	0.491689	0.384973	-0.274807	0.645388	-0.212841	0.781013	-0.566923	0.264647	1.27952	0.0204946	0.897794	0.0991207	1.73678	0.00212054	0.448179	0.461203	c																	-0.0445815	0.655543	1.06591	0	0.4	2.2
254042_at	At4g25810	xyloglucan endotransglycosylase 6	Extracellular	cell wall.modification	-0.415257	0.291331	-0.220173	0.598099	-0.086594	0.884849	-0.224542	0.564287	0.570956	0.161845	0.262068	0.584579	1.41663	0.000735153	-0.338471	0.432075	c																	-0.11277	0.0336317	-1.62402
266782_at	At2g29120	glutamate receptor 2.7	Nucleus	signalling.sugar/nutrient	0.107297	0.902779	0.0533106	0.946847	0.145712	0.881388	-0.221289	0.743091	0.679646	0.34044	0.691742	0.313907	1.8809	0.00357679	0.53724	0.445439	c																	-0.157966	-0.154959	-1.00983
255524_at	At4g02330	Plant invertase/pectin methylesterase inhibitor superfamily	Extracellular	cell wall.precursor synthesis	-0.173773	0.53435	-0.0170406	0.957367	-0.0352806	0.931523	-0.0628924	0.82737	0.0914891	0.811441	-0.0544711	0.893878	1.08472	0.000182244	-0.193823	0.500998	c																	-0.193238	-0.266629	-1.25196	2.48	3	1.3
252126_at	At3g50950	HOPZ-ACTIVATED RESISTANCE 1	Nucleus	stress.biotic.PR-proteins	-0.193298	0.71446	-0.382984	0.376726	0.0644765	0.927518	-0.252882	0.562571	0.497305	0.303736	0.499032	0.286154	1.24222	0.00478983	0.356607	0.464956	c																	-0.290368	-0.200848	-1.09406	1.11	1.6	0.9
255844_at	At2g33580	Protein kinase superfamily protein	Extracellular	signalling.receptor kinases	-0.290633	0.538529	0.0729903	0.888709	0.231138	0.678654	-0.205	0.639083	-0.218296	0.716397	0.224001	0.691812	1.16725	0.00642627	-0.250217	0.623682	c																	-0.318446	-0.309415	-1.4247	2.4	3.2	2.1
263218_at	At1g30570	hercules receptor kinase 2	Unknown	signalling.receptor kinases	-0.248064	0.451455	-0.842247	0.00512664	-0.981733	0.00239057	-0.848202	0.00435858	-0.0113266	0.983613	-0.743397	0.0163222	-0.998489	0.00197205	-0.791148	0.0124016	c																	-0.54949	-0.954274	-1.23869
248551_at	At5g50200	nitrate transmembrane transporters	Unknown	transport.nitrate	0.578938	0.390972	0.911986	0.134162	0.0634004	0.952791	-0.131705	0.85905	1.24696	0.0577084	1.22287	0.056658	2.34461	0.000760219	0.256338	0.758852	c																	-0.554255	-0.327146	-1.05605	-0.27	0.5	1.6
259478_at	At1g18980	RmlC-like cupins superfamily protein	Extracellular	stress.abiotic.misc	0.0583701	0.895146	-0.0859372	0.822116	0.253443	0.504324	0.026657	0.94375	-0.0709779	0.898001	0.00444187	0.993621	1.08791	0.00136291	0.12966	0.754377	c																	-0.748411	-0.587455	-1.01359
258792_at	At3g04640	glycine-rich protein	Unknown	unknown.glycine rich proteins	0.233756	0.600081	0.409918	0.281032	0.0434187	0.945543	0.399967	0.275105	-0.12281	0.843528	0.117149	0.84072	1.15228	0.00378836	-0.169107	0.732661	c																				3.81	3.9	4
249197_at	At5g42380	calmodulin like 37	Unknown	signalling.calcium	0.119502	0.860017	0.234122	0.683563	-0.0554158	0.947549	0.249361	0.633662	0.11441	0.895919	0.273133	0.686205	2.58157	4.11482e-05	-0.0187842	0.980454	c																				3.57	3.7	6.2
254231_at	At4g23810	WRKY family transcription factor	Nucleus	RNA.regulation of transcription.WRKY	0.0543818	0.921375	0.271971	0.496981	-0.149112	0.784067	0.209687	0.590587	0.121975	0.84232	-0.0709061	0.912063	1.14515	0.00364667	0.22304	0.629965	c																				3.15	3.4	2.3
247208_at	At5g64870	SPFH/Band 7/PHB domain-containing membrane-associated protein family	Cell membrane	unknown.not assigned	-0.292001	0.516736	0.0392847	0.940637	0.05836	0.930199	-0.279822	0.488164	-0.355856	0.470889	-0.040311	0.955135	1.37124	0.00152179	-0.20909	0.678303	c																				2.83	4.1	4.3
248821_at	At5g47070	Protein kinase superfamily protein	Nucleus	protein.postranslational modification	-0.39665	0.415545	-0.83144	0.0543196	-0.197263	0.756611	-0.484743	0.262156	-0.0675607	0.933596	-0.108048	0.882895	1.78553	0.000456758	-0.332932	0.532403	c																				1.92	2.8	2.6
265723_at	At2g32140	transmembrane receptors	Chloroplast	stress.biotic.receptors	-0.000688541	0.998822	0.0379524	0.92266	-0.214139	0.570163	0.204374	0.50228	0.0207206	0.969417	-0.0153173	0.977526	1.38867	0.000119653	0.0485703	0.91193	c																				1.87	2.9	3.8
259428_at	At1g01560	MAP kinase 11	Nucleus	signalling.MAP kinases	0.162398	0.860427	0.152664	0.856603	-0.0235026	0.985121	0.0700895	0.931876	0.126641	0.916789	0.355689	0.702536	2.74356	0.000400191	0.233788	0.802558	c																				1.47	3.1	3.7
260211_at	At1g74440	Protein of unknown function (DUF962)	Chloroplast	unknown	-0.185326	0.83116	-0.296715	0.693696	-0.791079	0.265766	-0.150084	0.84511	0.49316	0.557284	0.630106	0.403489	1.87077	0.005494	0.0340832	0.97265	c																				1.39	1.7	0.7
266618_at	At2g35480	unknown protein; FUNCTIONS IN: molecular_function unknown; INVOLVED IN: biological_process unknown; LOCATED IN: mitochondrion; EXPRESSED IN: 13 plant structures; EXPRESSED DURING: 9 growth stages; BEST Arabidopsis thaliana protein match is: unknown protei	Mitochondrion	unknown.not assigned	0.580347	0.0279172	0.355984	0.175456	0.0852618	0.834956	0.600957	0.019122	0.168983	0.647212	0.302611	0.313619	1.01709	0.000680224	0.374609	0.186984	c																				1.22	0.5	2.3
261526_at	At1g14370	protein kinase 2A	Chloroplast	protein.postranslational modification	-0.300633	0.287386	-0.0543687	0.87346	0.138815	0.710428	-0.531271	0.0383826	0.279125	0.384368	0.186689	0.589323	1.36531	5.65776e-05	-0.301331	0.311427	c																				1.13	2.7	2
254432_at	At4g20830	FAD-binding Berberine family protein	Chloroplast	misc.nitrilases	1.31351	0.00927678	0.683955	0.165993	0.957863	0.064455	0.627032	0.192969	0.994384	0.0607653	0.57163	0.312218	3.18598	6.60684e-06	-0.177927	0.798019	c																				1.12	1.8	2.9
245760_s_at	At1g66920;At1g66910	[AT1G66920, Protein kinase superfamily protein];[AT1G66910, Protein kinase superfamily protein]	.	signalling.receptor kinases	0.0137035	0.972096	0.115688	0.673449	0.261555	0.329184	0.0815751	0.758161	0.493724	0.0481201	0.241205	0.379562	0.99608	0.000310352	0.431163	0.0823799	c																				0.76	1.4	0.7
248698_at	At5g48380	BAK1-interacting receptor-like kinase 1	Cell membrane	signalling.receptor kinases	0.059611	0.934429	-0.433264	0.374139	0.213056	0.752531	-0.351825	0.462175	0.44075	0.447507	0.29054	0.644841	1.69031	0.0011679	-0.339655	0.551115	c																				0.72	1.5	1.9
267246_at	At2g30250	WRKY DNA-binding protein 25	Nucleus	RNA.regulation of transcription.WRKY	-0.165184	0.819628	-0.42087	0.464099	0.168313	0.840255	-0.817524	0.111098	0.0807619	0.934279	-0.0913801	0.923672	1.57521	0.00533219	-0.132513	0.866091	c																				0.7	1.9	3
260744_at	At1g15010	unknown protein; BEST Arabidopsis thaliana protein match is: unknown protein (TAIR:AT2G01300.1); Has 71 Blast hits to 71 proteins in 13 species: Archae - 0; Bacteria - 2; Metazoa - 0; Fungi - 0; Plants - 69; Viruses - 0; Other Eukaryotes - 0 (source: NCBI	Mitochondrion	unknown.not assigned	-0.205615	0.602298	-0.171474	0.652649	-0.395985	0.283875	-0.144341	0.688136	-0.380124	0.326208	-0.196082	0.663386	2.29559	3.21767e-06	-0.201279	0.626151	c																				0.64	0.6	1.9
259137_at	At3g10300	Calcium-binding EF-hand family protein	Unknown	signalling.calcium	1.04694	0.00350087	0.630752	0.0622818	0.868544	0.0164915	0.459094	0.168672	-0.394278	0.331595	-0.456664	0.229429	1.29335	0.000871417	-0.593624	0.104846	c																				0.64	1.6	2.4
263582_at	At2g17120	lysm domain GPI-anchored protein 2 precursor	Unknown	unknown	-0.0629982	0.900279	-0.0267423	0.953361	-0.381394	0.336066	-0.736891	0.027765	0.543638	0.152829	0.376347	0.347948	1.3295	0.00071201	-0.0949585	0.849694	c																				0.52	1.3	1.5
256526_at	At1g66090	Disease resistance protein (TIR-NBS class)	Chloroplast	stress.biotic.PR-proteins	-0.386854	0.48563	-0.467868	0.357925	0.0326001	0.970967	-0.466687	0.33856	-0.296046	0.671467	0.0253461	0.977634	2.45586	6.75693e-05	-0.135514	0.848115	c																				0.43	1.9	0.8
257805_at	At3g18830	polyol/monosaccharide transporter 5	Chloroplast	transporter.sugars	0.457221	0.300993	0.622963	0.128149	0.810173	0.0611065	-0.024924	0.96094	0.63499	0.164872	0.722157	0.0972998	1.71114	0.000390962	0.095359	0.877305	c																				0.23	1	1.9
262085_at	At1g56060	unknown protein; BEST Arabidopsis thaliana protein match is: unknown protein (TAIR:AT2G32210.1); Has 180 Blast hits to 180 proteins in 22 species: Archae - 0; Bacteria - 0; Metazoa - 0; Fungi - 10; Plants - 170; Viruses - 0; Other Eukaryotes - 0 (source:	Unknown	unknown.not assigned	0.1165	0.847572	0.266782	0.589678	0.181521	0.780634	0.233362	0.620436	-0.171298	0.806456	0.148391	0.827649	4.23564	1.43887e-07	0.0316052	0.962545	c																				0.21	1.6	4.5
264365_s_at	At1g03220;At1g03230	[AT1G03220, Eukaryotic aspartyl protease family protein];[AT1G03230, Eukaryotic aspartyl protease family protein]	.	protein.degradation.aspartate protease	-0.484868	0.185268	-0.923662	0.00961486	-0.257771	0.570467	-0.515211	0.131357	0.108059	0.857681	-0.182325	0.715407	1.04134	0.00548457	-0.275655	0.517142	c																				0.2	1.5	1.8
260648_at	At1g08050	Zinc finger (C3HC4-type RING finger) family protein	Extracellular	protein.degradation.ubiquitin	0.24753	0.575739	0.0485318	0.921967	-0.0612893	0.923683	-0.0910198	0.839021	0.126462	0.837416	0.145834	0.795381	1.15441	0.00382874	0.00252183	0.997092	c																				0.12	0.8	2.5
266835_at	At2g29990	alternative NAD(P)H dehydrogenase 2	Mitochondrion	mitochondrial electron transport	-0.225619	0.374345	-0.620924	0.00831217	-0.181018	0.538261	-0.622131	0.00725236	0.32935	0.207552	0.198388	0.488962	1.05976	0.000165135	0.191511	0.489668	c																				0.08	0	1.5
250916_at	At5g03630	Pyridine nucleotide-disulphide oxidoreductase family protein	Cytoplasm	redox.ascorbate/glutathione	1.29532	0.0117497	0.33636	0.548659	0.810259	0.133426	0.517274	0.302999	1.15785	0.0318528	0.518385	0.383561	1.81375	0.00127888	0.0188163	0.981562	c																				0.05	0.8	2.5
259105_at	At3g05500	Rubber elongation factor protein (REF)	Cytoplasm	unknown	-0.32126	0.335633	-0.117137	0.754067	-0.590538	0.0679179	-0.841122	0.0064471	-0.267852	0.49909	0.0193498	0.972785	1.67394	3.35894e-05	-0.557898	0.0887568	c																				-0.01	0.5	2.1
260943_at	At1g45145	thioredoxin H-type 5	Cytoplasm	redox.peroxiredoxin/thioredoxin	-0.334402	0.623009	-1.90414	0.00142231	-0.015192	0.988258	-1.18749	0.0288368	0.831641	0.182499	-0.0107305	0.991454	2.0869	0.000947548	0.0899984	0.914844	c																				-0.04	0.8	1.7
248134_at	At5g54860	Major facilitator superfamily protein	Mitochondrion	transport.misc	0.67814	0.129107	0.0495172	0.932529	0.278361	0.635867	0.277245	0.547916	0.747572	0.118143	0.75895	0.101635	2.61856	1.39795e-05	0.294087	0.58854	c																				-0.23	1.1	1.6
247989_at	At5g56350	Pyruvate kinase family protein	Cytoplasm	glycolysis	0.344695	0.285021	0.257145	0.426452	0.279035	0.445863	0.114512	0.735579	0.119107	0.804771	0.464936	0.154039	1.40185	0.000146819	-0.518655	0.108488	c																				-0.29	0.1	1.7
246944_at	At5g25450	Cytochrome bd ubiquinol oxidase, 14kDa subunit	Mitochondrion	mitochondrial electron transport	-0.135053	0.819838	0.277874	0.567815	-0.021761	0.977997	-0.0850694	0.872485	0.86132	0.0654545	0.555422	0.253879	1.91329	0.000234342	0.483954	0.322931	c																				-0.4	1.8	3.4
259410_at	At1g13340	Regulator of Vps4 activity in the MVB pathway protein	Unknown	unknown.not assigned	-0.0726681	0.884401	-0.151527	0.716425	-0.719428	0.0494558	-0.329585	0.347395	-0.144884	0.793275	-0.0201527	0.9752	1.95557	2.51833e-05	0.321326	0.431989	c																				-0.48	-0.3	2.9
258201_at	At3g13910	Protein of unknown function (DUF3511)	Nucleus	unknown.not assigned	-0.338458	0.471984	-0.830331	0.0427957	0.156506	0.80267	-0.704682	0.0780199	0.97256	0.0285123	0.0759911	0.918378	1.86488	0.000194515	0.278769	0.588663	c																				-0.5	0.4	2.3
253046_at	At4g37370	cytochrome P450, family 81, subfamily D, polypeptide 8	Extracellular	misc.cytochrome P450	0.0335528	0.967129	0.215381	0.715719	0.158724	0.838265	-0.157813	0.78297	-0.029549	0.974341	0.143714	0.857425	3.38461	4.00786e-06	-0.21165	0.752731	c																				-0.56	1.1	4.4
261240_at	At1g32940	Subtilase family protein	Extracellular	protein.degradation.subtilases	-0.0902382	0.88341	-0.171837	0.74165	-0.0780693	0.914445	-0.193954	0.680994	0.691727	0.145168	0.117852	0.867218	3.241	1.59964e-06	0.0141318	0.984031	c																				-0.83	-0.8	2.7
262118_at	At1g02850	beta glucosidase 11	Extracellular	misc.gluco-, galacto- and mannosidases	0.316978	0.707295	-0.253112	0.752896	0.367108	0.689915	-0.345532	0.628009	1.71895	0.0159886	1.48344	0.0326974	3.62245	3.18841e-05	-0.232487	0.803752	c
264824_at	At1g03420	transposable element gene		DNA.synthesis/chromatin structure.retrotransposon/transposase	-0.49551	0.164525	-0.35847	0.316796	-0.721618	0.0464535	-0.331172	0.339094	-0.768842	0.037501	-0.450093	0.243069	-1.01825	0.00558927	-0.678749	0.064536	c
264840_at	At1g03440	Leucine-rich repeat (LRR) family protein	Mitochondrion	unknown	-0.446289	0.146671	-0.119617	0.741585	-0.740656	0.0191825	-0.709643	0.0160777	-0.529417	0.10542	-0.340063	0.3253	-1.00625	0.00222146	-0.678041	0.0336176	c
264832_at	At1g03660	Ankyrin-repeat containing protein	Unknown	unknown.not assigned	0.673849	0.277847	-0.0567066	0.942267	0.366933	0.640547	-0.0697156	0.923219	0.306611	0.724175	-0.208706	0.817304	2.14491	0.00107292	-0.180006	0.829993	c
256042_at	At1g07220	Arabidopsis thaliana protein of unknown function (DUF821)	Mitochondrion	unknown.not assigned	0.00106757	0.997837	0.0959153	0.764925	0.121238	0.751915	-0.191562	0.482297	0.616283	0.0287463	0.671889	0.0158864	1.03408	0.000627647	-0.0221721	0.956361	c
261692_at	At1g08450	calreticulin 3	Chloroplast	signalling.calcium	-0.0700704	0.883346	-0.0911219	0.82796	-0.000725855	0.998976	-0.158225	0.663798	0.856797	0.0172214	0.540966	0.130103	1.69576	6.42556e-05	0.363978	0.334967	c
264508_at	At1g09570	phytochrome A	Unknown	signalling.light	-1.20895	0.000634099	-1.69306	2.58693e-05	-1.39094	0.000281561	-1.41931	0.000133173	-0.505915	0.154392	-0.797738	0.0185976	-0.995888	0.00391509	-0.732767	0.0321926	c
262783_at	At1g10850	Leucine-rich repeat protein kinase family protein	Unknown	signalling.receptor kinases	-0.580124	0.0643598	-0.781949	0.0123853	-0.820659	0.0128915	-0.772133	0.0119509	-0.78522	0.018843	-0.478521	0.153643	-1.15429	0.000995395	-0.861215	0.0105885	c
256100_at	At1g13750	Purple acid phosphatases superfamily protein	Extracellular	misc.acid and other phosphatases	0.259795	0.671918	0.379824	0.477446	-0.053203	0.950586	-0.462519	0.349088	0.813522	0.131224	0.387411	0.533435	1.637	0.00236815	-0.218936	0.740828	c
259540_at	At1g20640	Plant regulator RWP-RK family protein	Nucleus	development.unspecified	-0.124507	0.752218	-0.291439	0.35617	-0.329926	0.346023	-0.0371288	0.921528	-0.508651	0.123759	-0.31177	0.380845	-1.08621	0.00127851	-0.309553	0.37092	c
260852_at	At1g21900	emp24/gp25L/p24 family/GOLD family protein	Extracellular	transport.misc	-0.0357877	0.940132	-0.160348	0.648393	0.0804126	0.868335	0.0674594	0.854073	0.190322	0.658068	0.000301367	0.99937	1.33785	0.00022868	0.513758	0.112925	c
261938_at	At1g22510	RING/U-box protein with domain of unknown function (DUF 1232)	Nucleus	protein.degradation.ubiquitin	-0.470893	0.0666199	-0.239635	0.369093	-0.244998	0.420581	-0.81354	0.00209654	0.126438	0.743459	0.267364	0.370281	1.01087	0.000566897	-0.325209	0.246469	c
257401_at	At1g23550	similar to RCD one 2	Nucleus	unknown	0.458606	0.118321	0.513663	0.071036	0.743202	0.0148766	0.496336	0.0739301	0.385026	0.243544	0.0355054	0.946053	1.11107	0.000727048	0.501108	0.103731	c
261013_at	At1g26440	ureide permease 5	Unknown	nucleotide metabolism	0.151973	0.718735	0.0654792	0.877114	0.462819	0.196992	-0.55836	0.0775561	0.450588	0.227364	0.318299	0.419486	1.00737	0.00421366	0.117566	0.799214	c
261269_at	At1g26690	emp24/gp25L/p24 family/GOLD family protein	Extracellular	transport.misc	-0.524173	0.0510651	-0.328396	0.224611	-0.195386	0.569447	-0.679635	0.0101901	0.610546	0.0321851	0.359279	0.222902	1.17371	0.000234139	0.324698	0.27314	c
264488_s_at	At1g27330;At1g27350	[AT1G27330, Ribosome associated membrane protein RAMP4];[AT1G27350, Ribosome associated membrane protein RAMP4]	.	unknown.not assigned	0.783083	0.0588158	-0.0411543	0.941039	0.148597	0.812157	0.628307	0.113708	1.03757	0.0188665	0.629461	0.155881	1.36489	0.00240168	0.679533	0.122753	c
259598_at	At1g27980	dihydrosphingosine phosphate lyase	Chloroplast	lipid metabolism.exotics	-0.410468	0.296213	-0.577102	0.112257	-0.654955	0.091246	-0.654029	0.0642825	1.00625	0.0112305	0.547804	0.167938	1.53919	0.000359773	0.404454	0.327878	c
246633_at	At1g29720	Leucine-rich repeat transmembrane protein kinase	Cell membrane	signalling.receptor kinases	-2.53671	9.96126e-06	-1.40602	0.00227796	-2.44668	2.57992e-05	-2.01943	9.16971e-05	-1.19441	0.0116926	-0.75926	0.10172	-1.66339	0.000826973	-0.715605	0.127674	c
265161_at	At1g30900	VACUOLAR SORTING RECEPTOR 6	Golgi body	protein.targeting	-0.0844282	0.912624	0.120795	0.855296	0.258646	0.728883	0.152313	0.802128	0.588917	0.340683	0.435466	0.49975	1.88466	0.00119158	0.192596	0.79126	c
259550_at	At1g35230	arabinogalactan protein 5	Cell membrane	cell wall.cell wall proteins	0.249358	0.69724	0.580374	0.263672	0.121069	0.883118	-0.152013	0.796744	0.640486	0.275176	0.906193	0.0899854	3.05498	1.31253e-05	-0.112071	0.882904	c
260867_at	At1g43790	tracheary element differentiation-related 6	Nucleus	unknown.not assigned	-0.506835	0.0649834	0.646225	0.0174684	-0.613208	0.031734	0.332212	0.212457	-0.720036	0.0142641	0.273853	0.396585	-1.13183	0.000389622	0.466054	0.109357	c
256178_s_at	At1g51760;At1g51780	[AT1G51760, peptidase M20/M25/M40 family protein];[AT1G51780, IAA-leucine resistant (ILR)-like gene 5]	.	hormone metabolism.auxin	0.54326	0.198377	0.0653378	0.900916	0.0488269	0.944002	-0.571324	0.14598	1.07529	0.0139913	0.818938	0.0538642	1.56148	0.000727901	0.119481	0.838503	c
257510_at	At1g55360	Protein of Unknown Function (DUF239)	Extracellular	unknown.not assigned	-0.562792	0.100227	-0.309241	0.384886	-0.897764	0.0123694	-0.371662	0.265503	-0.784424	0.0298726	-0.540319	0.135556	-1.13658	0.00216998	-0.697969	0.0520463	c
260601_at	At1g55910	zinc transporter 11 precursor	Cell membrane	transport.metal	-0.06986	0.893828	-0.193739	0.643563	-0.118302	0.833603	-0.454732	0.197302	0.659726	0.0924629	0.747335	0.0480351	1.096	0.00453082	0.861117	0.0253274	c
256222_at	At1g56210	Heavy metal transport/detoxification superfamily protein	Nucleus	metal handling.binding/chelation/storage	-0.640897	0.0636828	-0.0796343	0.855396	-0.583623	0.108625	0.0700466	0.865573	-0.717578	0.0505984	-0.829666	0.0214624	-1.08955	0.00327606	0.133659	0.778927	c
245864_at	At1g58070	unknown protein; Has 286 Blast hits to 266 proteins in 81 species: Archae - 2; Bacteria - 25; Metazoa - 90; Fungi - 19; Plants - 78; Viruses - 4; Other Eukaryotes - 68 (source: NCBI BLink).	Nucleus	unknown.not assigned	-0.0590952	0.876513	-0.176467	0.554341	-0.525965	0.0616841	-0.0843322	0.785906	-0.42735	0.148292	-0.554696	0.0480775	-1.00042	0.000953611	-0.0411034	0.919402	c
262911_s_at	At1g59860;At1g07400	[AT1G59860, HSP20-like chaperones superfamily protein];[AT1G07400, HSP20-like chaperones superfamily protein]	.	stress.abiotic.heat	0.152528	0.85544	-0.741351	0.2247	0.160686	0.867034	-0.866693	0.137342	0.93206	0.162557	-0.262214	0.770354	2.60175	0.000277458	0.627784	0.360951	c
259765_at	At1g64370	unknown protein; Has 773 Blast hits to 375 proteins in 118 species: Archae - 0; Bacteria - 97; Metazoa - 421; Fungi - 108; Plants - 31; Viruses - 0; Other Eukaryotes - 116 (source: NCBI BLink).	Cytoplasm	unknown.not assigned	0.236885	0.380465	0.439287	0.0703395	0.121017	0.732905	0.837901	0.00126932	-0.480964	0.0693692	-0.4972	0.0537857	-1.07656	0.000245664	0.309484	0.254484	c
262932_at	At1g65820	microsomal glutathione s-transferase, putative	Unknown	misc.glutathione S transferases	0.250613	0.358336	-0.099114	0.743067	0.159617	0.633812	-0.28874	0.239911	0.57834	0.0303619	0.616763	0.0192139	1.34359	3.75369e-05	0.260302	0.361622	c
264923_s_at	At1g65970;At1g60740	[AT1G65970, thioredoxin-dependent peroxidase 2];[AT1G60740, Thioredoxin superfamily protein]	.	redox.peroxiredoxin/thioredoxin	0.243957	0.639002	0.224794	0.648183	0.610345	0.18559	0.0413644	0.937096	0.59526	0.214631	0.147811	0.822616	1.8251	0.000288494	0.129621	0.831575	c
256302_at	At1g69526	S-adenosyl-L-methionine-dependent methyltransferases superfamily protein	Unknown	unknown	0.251156	0.545071	-0.581448	0.096968	-0.0879627	0.878908	-0.212837	0.570383	-0.177373	0.740705	-0.591496	0.116452	-1.01002	0.0069609	0.162808	0.731156	c
259743_at	At1g71140	MATE efflux family protein	Cell membrane	transport.misc	-0.110561	0.853405	0.84492	0.0469029	-0.0278033	0.971751	0.497707	0.240209	-0.190751	0.776076	0.734886	0.108008	1.74815	0.000478917	0.575782	0.222079	c
259760_at	At1g77580	Plant protein of unknown function (DUF869)	Unknown	cell.organisation	-0.388737	0.317654	-0.430312	0.241762	-0.658096	0.0838818	-0.699057	0.0451391	-0.439285	0.297703	-0.610918	0.110904	-1.01281	0.00777061	-0.970024	0.012759	c
266342_at	At2g01540	Calcium-dependent lipid-binding (CaLB domain) family protein	Unknown	unknown	-0.213501	0.59865	-0.7336	0.0279254	0.0680095	0.903692	-0.340549	0.310244	0.596548	0.104195	0.188309	0.688688	1.53868	0.000166357	0.48047	0.188314	c
265221_s_at	At2g02000;At2g02010	[AT2G02000, glutamate decarboxylase 3];[AT2G02010, glutamate decarboxylase 4]	.	amino acid metabolism.synthesis	0.0629932	0.933554	-0.0376351	0.953361	-0.304553	0.640967	-0.44475	0.361476	0.459509	0.447824	0.71989	0.170655	2.39808	7.98913e-05	-0.48338	0.38528	c
266746_s_at	At2g02930;At4g02520	[AT2G02930, glutathione S-transferase F3];[AT4G02520, glutathione S-transferase PHI 2]	.	misc.glutathione S transferases	-1.15021	0.137276	-1.74674	0.0205344	-1.4184	0.0751126	-2.8548	0.000540399	0.828052	0.36269	0.0113276	0.993437	2.78338	0.00107786	-0.896087	0.290079	c
263403_at	At2g04040	MATE efflux family protein	Cell membrane	transport.misc	0.26135	0.25184	0.190789	0.405385	0.210046	0.415374	0.0882245	0.713964	-0.038311	0.92346	0.317946	0.17525	1.72111	9.57526e-07	0.257431	0.286059	c
266038_at	At2g07680	multidrug resistance-associated protein 11	Cell membrane	transport.ABC transporters and multidrug resistance systems	-0.669682	0.013991	-0.190483	0.51904	-1.40929	4.74109e-05	0.143014	0.620075	-0.547075	0.0574045	-0.124511	0.750764	-1.37548	5.95135e-05	-0.0940326	0.804127	c
266150_s_at	At2g12290;At4g19700	[AT2G12290, BEST Arabidopsis thaliana protein match is: SBP (S-ribonuclease binding protein) family protein (TAIR:AT4G19700.1); Has 66 Blast hits to 66 proteins in 12 species: Archae - 0; Bacteria - 0; Metazoa - 0; Fungi - 0; Plants - 66; Viruses - 0; Oth	.	protein.degradation.ubiquitin	-0.283497	0.440102	-0.435383	0.186204	-0.987576	0.00525894	-0.0824743	0.835111	0.45374	0.222034	-0.305721	0.438918	1.04605	0.00318588	0.156163	0.720048	c
264592_at	At2g17720	2-oxoglutarate (2OG) and Fe(II)-dependent oxygenase superfamily protein	Unknown	misc.oxidases	-0.23643	0.363329	-0.0861067	0.766433	-0.356743	0.164635	-0.333643	0.148192	0.514503	0.0431156	0.423734	0.0914132	1.17795	7.98749e-05	-0.00761748	0.984402	c
263517_at	At2g21620	Adenine nucleotide alpha hydrolases-like superfamily protein	Cytoplasm	stress.abiotic.misc	0.127986	0.744254	-0.0973195	0.795053	0.0606505	0.904339	-0.331268	0.26732	0.0870496	0.869212	-0.237253	0.534642	1.02232	0.00207917	-0.0381909	0.93457	c
263536_at	At2g25000	WRKY DNA-binding protein 60	Nucleus	RNA.regulation of transcription.WRKY	-0.170141	0.796165	-0.595048	0.23203	0.106631	0.895593	-0.50304	0.302275	0.566686	0.3284	-0.219888	0.761415	2.33428	0.000115753	0.14826	0.833342	c
267209_at	At2g30930	unknown protein; FUNCTIONS IN: molecular_function unknown; INVOLVED IN: biological_process unknown; LOCATED IN: chloroplast, plasma membrane, membrane; EXPRESSED IN: 24 plant structures; EXPRESSED DURING: 14 growth stages; BEST Arabidopsis thaliana protei	Unknown	unknown.not assigned	-3.41262	4.9465e-07	-3.5585	2.46506e-07	-1.9515	0.000219335	-3.32487	6.88974e-07	-3.71328	6.59193e-07	-3.85507	2.99666e-07	-1.77483	0.000490789	-4.92726	4.12438e-08	o
267645_at	At2g32860	beta glucosidase 33	Chloroplast	misc.gluco-, galacto- and mannosidases	-0.131732	0.688648	-0.372181	0.152749	-0.514312	0.0604751	-0.17762	0.514637	-0.662639	0.018175	-0.625292	0.0227027	-1.08192	0.000396548	-0.369774	0.191725	c
256713_at	At2g34060	Peroxidase superfamily protein	Extracellular	misc.oxygenases/peroxidases	-0.925742	0.00179451	-0.592373	0.0313779	-0.939946	0.00224725	-0.581913	0.0313697	-0.617628	0.037816	-0.183671	0.619814	-1.05472	0.000838785	0.299989	0.340966	c
265200_s_at	At2g36800;At2g36790	[AT2G36800, don-glucosyltransferase 1];[AT2G36790, UDP-glucosyl transferase 73C6]	.	secondary metabolism.flavonoids	1.6989	0.00150869	2.22561	0.000139397	2.33462	0.000142907	1.89301	0.000523359	0.864709	0.113316	0.0952578	0.91411	1.87879	0.00090398	0.833276	0.119473	c
265446_at	At2g37110	PLAC8 family protein	Cytoplasm	unknown.not assigned	-0.24493	0.409461	-0.460003	0.081919	-0.216573	0.519667	-0.535098	0.0391325	0.140708	0.724206	0.0223213	0.964095	1.16048	0.000270944	-0.0709694	0.857139	c
267096_at	At2g38180	SGNH hydrolase-type esterase superfamily protein	Extracellular	misc.GDSL-motif lipase	-0.449833	0.102903	-0.172132	0.572325	-0.546271	0.0556774	-0.559393	0.0341354	0.591884	0.0416866	0.177611	0.624944	1.27823	0.000130093	-0.15303	0.66257	c
255827_at	At2g40600	appr-1-p processing enzyme family protein	Nucleus	unknown	-0.643421	0.0460132	-0.792427	0.013584	-0.451188	0.196855	-1.23813	0.000437257	0.51163	0.147195	0.361228	0.328158	1.05136	0.00260954	-0.0653114	0.891257	c
260522_x_at	At2g41730	unknown protein; BEST Arabidopsis thaliana protein match is: unknown protein (TAIR:AT5G24640.1); Has 25 Blast hits to 25 proteins in 5 species: Archae - 0; Bacteria - 0; Metazoa - 0; Fungi - 0; Plants - 25; Viruses - 0; Other Eukaryotes - 0 (source: NCBI	Nucleus	unknown.not assigned	0.823171	0.0728318	1.07359	0.0181219	0.969207	0.0420306	0.691665	0.115883	-0.0937138	0.910843	0.344328	0.553986	4.69791	1.12539e-07	-0.436151	0.408051	c
266137_at	At2g45010	PLAC8 family protein	Cell membrane	unknown	-0.282591	0.24131	-0.0916928	0.740529	-0.0320832	0.9349	-0.206311	0.371125	0.211693	0.463314	0.425537	0.0774588	1.01711	0.000217116	0.267974	0.296881	c
266591_at	At2g46225	ABI-1-like 1	Cytoplasm	cell.organisation	-0.581518	0.0150059	-0.501703	0.0312697	-0.711547	0.00518543	-0.743508	0.00231162	-0.583794	0.0208565	-0.268945	0.320962	-1.04128	0.000226555	-0.560698	0.0255759	c
263776_s_at	At2g46440;At2g46430	[AT2G46440, cyclic nucleotide-gated channels];[AT2G46430, cyclic nucleotide gated channel 3]	.	transport.channels	0.189086	0.903848	-0.257003	0.84947	-0.0154663	0.994806	-0.347378	0.776776	1.31042	0.291286	1.13905	0.360152	2.98335	0.00783959	0.474953	0.739648	c
245175_at	At2g47470	thioredoxin family protein	Unknown	redox.peroxiredoxin/thioredoxin	0.109825	0.675247	0.428276	0.038852	0.234503	0.331493	0.313565	0.122622	0.365334	0.110672	0.373946	0.0913407	1.09638	4.89926e-05	0.455291	0.0412582	c
258857_at	At3g02110	serine carboxypeptidase-like 25	Extracellular	protein.degradation.serine protease	-0.456094	0.19577	-0.0391581	0.930764	-0.322605	0.426725	0.116362	0.762924	-0.821901	0.0235069	-0.840931	0.0185617	-1.21802	0.00127403	-0.594933	0.0996524	c
259050_at	At3g03360	F-box/RNI-like superfamily protein	Nucleus	protein.degradation.ubiquitin	-0.315832	0.209106	-0.368399	0.123271	-0.767652	0.00349508	-0.106405	0.6872	-0.320374	0.245308	-0.606039	0.0171417	-1.12262	0.000138756	-0.0356225	0.922301	c
259219_at	At3g03560	unknown protein; LOCATED IN: plasma membrane; EXPRESSED IN: 22 plant structures; EXPRESSED DURING: 13 growth stages; BEST Arabidopsis thaliana protein match is: unknown protein (TAIR:AT5G23490.1); Has 157 Blast hits to 146 proteins in 38 species: Archae -	Nucleus	unknown.not assigned	-0.314644	0.199819	-0.109637	0.695251	-0.220409	0.43755	-0.356839	0.116915	0.334701	0.207524	0.387804	0.122285	1.03711	0.000233288	0.361942	0.15363	c
258791_at	At3g04720	pathogenesis-related 4	Extracellular	stress.biotic	-0.119986	0.939074	-0.537843	0.643767	0.351426	0.818855	-0.11051	0.929291	2.23884	0.0367678	1.91524	0.069097	2.91754	0.00604594	0.14301	0.925137	c
258897_at	At3g05730	Encodes a defensin-like (DEFL) family protein.	Extracellular	stress.biotic.PR-proteins	-0.533848	0.154274	-0.720724	0.0450998	-0.510583	0.20025	-0.00973327	0.98293	-1.00025	0.0112305	-0.926565	0.016179	-1.89915	5.04571e-05	-0.904948	0.0204618	c
258984_at	At3g08970	DNAJ heat shock N-terminal domain-containing protein	Unknown	stress.abiotic.heat	-0.0158004	0.975547	-0.0695796	0.857097	0.188535	0.646124	-0.342169	0.251926	0.569269	0.0830777	0.167089	0.693628	1.65749	3.237e-05	-0.0262753	0.955208	c
259213_at	At3g09010	Protein kinase superfamily protein	Cell membrane	signalling.receptor kinases	-0.181426	0.683164	0.27485	0.474719	0.361543	0.385496	-0.0719852	0.866616	0.305778	0.503782	0.5837	0.122246	1.39066	0.000625989	0.399185	0.316828	c
259293_at	At3g11580	AP2/B3-like transcriptional factor family protein	Nucleus	RNA.regulation of transcription.misc	0.170581	0.596736	0.671114	0.0126167	0.638361	0.0234608	0.568347	0.0290494	0.73958	0.0107588	0.290956	0.351746	1.69114	8.31282e-06	0.728216	0.0118377	c
257551_at	At3g13270	transposable element gene		DNA.synthesis/chromatin structure	-0.509365	0.0260818	0.0140008	0.962591	-0.969376	0.000320424	-0.354742	0.10558	-0.54126	0.0259708	-0.360939	0.137862	-1.28677	2.24141e-05	-0.382537	0.11543	c
257708_at	At3g13330	proteasome activating protein 200	Nucleus	unknown.not assigned	0.459309	0.29804	0.0425546	0.93893	-0.166519	0.785827	-0.0155758	0.976479	0.294886	0.59907	0.993903	0.0218456	1.20659	0.00577992	0.012495	0.984998	c
258202_at	At3g13940	DNA binding;DNA-directed RNA polymerases	Nucleus	RNA.regulation of transcription.misc	1.81117	6.62515e-06	1.21515	0.000334461	1.3616	0.0001916	1.30266	0.000162649	0.201107	0.632083	0.326874	0.35266	1.01322	0.00217373	-0.148631	0.708663	c
258063_at	At3g14620	cytochrome P450, family 72, subfamily A, polypeptide 8	Unknown	misc.cytochrome P450	0.205025	0.82499	-0.335227	0.675401	1.30273	0.0683004	-0.379684	0.601841	1.83687	0.012421	1.20097	0.0946007	3.97432	1.7562e-05	0.393751	0.651822	c
257894_at	At3g17100	sequence-specific DNA binding transcription factors	Nucleus	RNA.regulation of transcription.bHLH	-0.904286	0.0118762	-0.809913	0.0210923	-0.445086	0.259701	-0.732328	0.0325561	-0.900504	0.0176438	-0.612372	0.101153	-1.03203	0.00584057	-0.436569	0.264082	c
257088_at	At3g20510	Transmembrane proteins 14C	Mitochondrion	unknown.not assigned	0.00538003	0.993215	-0.094295	0.829934	-0.116938	0.829574	-0.290183	0.415295	0.170564	0.750211	-0.0249818	0.969636	1.23833	0.00147279	-0.0630494	0.904466	c
257093_at	At3g20570	early nodulin-like protein 9	Cell membrane	misc.plastocyanin-like	-0.404767	0.164976	0.223012	0.466347	-0.702893	0.0184132	-0.327019	0.239431	-0.710837	0.0192689	-0.126556	0.762305	-1.13278	0.000528722	-0.224256	0.509877	c
257083_s_at	At3g20590;At3g20600	[AT3G20590, Late embryogenesis abundant (LEA) hydroxyproline-rich glycoprotein family];[AT3G20600, Late embryogenesis abundant (LEA) hydroxyproline-rich glycoprotein family]	.	stress.biotic	-0.140653	0.879312	-0.654848	0.332778	-0.0249488	0.983715	-0.667123	0.302874	0.820087	0.276846	0.520236	0.525973	1.81536	0.00809421	-0.171467	0.857798	c
257771_at	At3g23000	CBL-interacting protein kinase 7	Cell membrane	protein.postranslational modification	-0.0943272	0.809101	-0.684659	0.0174441	-1.1964	0.000410076	-0.58552	0.0362847	-0.627866	0.0416081	-0.348868	0.286194	-1.09961	0.000795298	0.138724	0.717924	c
257763_s_at	At3g23120;At3g23110	[AT3G23120, receptor like protein 38];[AT3G23110, receptor like protein 37]	.	stress.biotic.PR-proteins	-0.046695	0.969954	-0.402349	0.643563	-0.267362	0.81547	-0.0226786	0.980673	1.3289	0.103919	1.95562	0.013822	2.12972	0.00713386	0.483568	0.60651	c
256911_at	At3g24090	glutamine-fructose-6-phosphate transaminase (isomerizing)s;sugar binding;transaminases	Cytoplasm	unknown	0.434705	0.304696	-0.0348494	0.94715	0.417672	0.36423	0.226398	0.590126	0.482222	0.295022	0.45649	0.312758	1.35893	0.00180097	0.246877	0.618799	c
256619_at	At3g24460	Serinc-domain containing serine and sphingolipid biosynthesis protein	Unknown	unknown	0.28168	0.555041	0.376496	0.376441	0.756356	0.0762928	0.0548176	0.913132	1.11118	0.0112642	0.262133	0.629209	1.11155	0.00907117	0.71084	0.100208	c
258259_s_at	At3g26820;At3g26840	[AT3G26820, Esterase/lipase/thioesterase family protein];[AT3G26840, Esterase/lipase/thioesterase family protein]	.	misc.acyl transferases	0.447708	0.239089	0.0668233	0.885655	0.226108	0.64275	-0.13152	0.746555	0.961838	0.0136472	0.457954	0.258358	1.45468	0.000506715	0.135345	0.788516	c
246340_s_at	At3g44860;At3g44870	[AT3G44860, farnesoic acid carboxyl-O-methyltransferase];[AT3G44870, S-adenosyl-L-methionine-dependent methyltransferases superfamily protein]	.	hormone metabolism.salicylic acid	0.529017	0.642956	0.114667	0.926261	1.32805	0.189453	-0.635772	0.512406	2.11463	0.0332745	1.71295	0.0800632	3.18997	0.0018651	0.388446	0.759463	c
252587_at	At3g45620	Transducin/WD40 repeat-like superfamily protein	Nucleus	protein.degradation.ubiquitin	-0.0741279	0.875405	-0.459781	0.168953	-0.179139	0.701912	-0.402506	0.217839	0.684828	0.0559916	0.241802	0.575813	1.68815	6.60839e-05	0.230511	0.576632	c
252381_s_at	At3g47760;At3g47750	[AT3G47760, ABC2 homolog 4];[AT3G47750, ATP binding cassette subfamily A4]		transport.ABC transporters and multidrug resistance systems	0.560259	0.0566288	-0.309123	0.304373	-0.370401	0.255247	0.233788	0.432598	-0.0445527	0.933942	-0.457692	0.143939	-1.08106	0.00100354	-0.202993	0.573362	c
252403_at	At3g48080	alpha/beta-Hydrolases superfamily protein	Nucleus	stress.biotic	0.0038957	0.993898	0.0464542	0.906899	-0.0171321	0.975259	0.0307737	0.935203	0.279355	0.470037	0.432298	0.195921	1.0079	0.00251723	0.107855	0.802442	c
252170_at	At3g50480	homolog of RPW8 4	Chloroplast	stress.biotic	0.0995777	0.950658	-0.318778	0.799234	-0.367355	0.810799	-0.343507	0.765604	2.01212	0.0637344	1.64472	0.12723	4.9897	8.06973e-05	0.665122	0.597319	c
252184_at	At3g50660	Cytochrome P450 superfamily protein	Unknown	hormone metabolism.brassinosteroid	0.177035	0.691141	0.0501926	0.913936	-0.743149	0.0444239	-0.166367	0.665286	-0.483055	0.228841	-0.31514	0.466083	-1.09882	0.0038058	-0.383933	0.335591	c
252155_at	At3g50920	Phosphatidic acid phosphatase (PAP2) family protein	Unknown	misc.acid and other phosphatases	0.318257	0.231293	0.242749	0.358721	0.177028	0.59199	0.0356238	0.909458	0.564464	0.036792	0.561468	0.0342045	1.20474	0.000115753	0.333056	0.22962	c
251966_at	At3g53380	Concanavalin A-like lectin protein kinase family protein	Cell membrane	protein.postranslational modification	-0.85473	0.0047113	-0.780695	0.0082783	-0.952351	0.00287803	-0.652073	0.0218446	-0.552038	0.0793343	-0.504218	0.10196	-1.17694	0.000491387	-0.772285	0.0138311	c
251594_at	At3g57630	exostosin family protein	Extracellular	misc.UDP glucosyl and glucoronyl transferases	0.0923206	0.846441	0.285739	0.439925	-0.29231	0.493702	0.0138206	0.975152	0.745045	0.0430534	0.707172	0.0498985	1.18158	0.00186646	0.365856	0.349669	c
251422_at	At3g60540	Preprotein translocase Sec, Sec61-beta subunit protein	Unknown	protein.targeting	0.395998	0.359357	-0.340397	0.4197	-0.423446	0.357121	-0.244991	0.557937	0.53223	0.238954	-0.0192893	0.978612	1.81361	0.000162109	-0.310021	0.515584	c
251205_at	At3g63080	glutathione peroxidase 5	Chloroplast	redox.ascorbate/glutathione	-0.752112	0.0283767	-0.914072	0.00818625	-0.304065	0.463469	-1.2213	0.000823934	0.53292	0.157349	0.532553	0.145402	1.17929	0.00172208	0.218395	0.608496	c
255636_at	At4g00730	Homeobox-leucine zipper family protein / lipid-binding START domain-containing protein	Nucleus	RNA.regulation of transcription.HB	0.320179	0.139479	-0.0414695	0.878979	-0.219041	0.377526	0.212826	0.313421	-0.354496	0.125944	-0.372634	0.095881	-1.00755	0.000116205	-0.578535	0.0115366	c
255642_at	At4g00820	IQ-domain 17	Nucleus	signalling.calcium	-0.548798	0.168821	-0.828016	0.0303887	-0.752042	0.0638657	-0.395278	0.304112	-0.72928	0.0810083	-0.860372	0.0337621	-1.06903	0.00856802	-0.793473	0.0534605	c
255577_at	At4g01410	Late embryogenesis abundant (LEA) hydroxyproline-rich glycoprotein family	Unknown	unknown	0.270896	0.27941	-0.126633	0.642408	-0.158942	0.608343	-0.15499	0.529709	-0.25341	0.370715	-0.34773	0.173111	-1.02297	0.000260873	-0.566146	0.0241573	c
255590_at	At4g01610	Cysteine proteinases superfamily protein	Extracellular	protein.degradation.cysteine protease	-0.280782	0.338122	-0.619174	0.0212592	0.151481	0.68553	-0.523686	0.0450398	0.72419	0.0130924	0.13164	0.735748	1.17976	0.000251459	0.170565	0.615706	c
255594_at	At4g01660	ABC transporter 1	Mitochondrion	mitochondrial electron transport	1.19819	0.00101014	0.818085	0.0150015	1.22631	0.00121435	1.04605	0.00256149	0.495428	0.187883	0.594653	0.0937681	1.0555	0.00357316	0.669984	0.060545	c
255595_at	At4g01700	Chitinase family protein	Extracellular	stress.biotic	0.0515175	0.930033	0.234666	0.582661	0.338963	0.464134	0.140562	0.742485	0.934887	0.0216817	0.509042	0.226015	2.63153	3.51938e-06	0.0209696	0.972144	c
255477_at	At4g02370	Protein of unknown function, DUF538	Chloroplast	unknown.not assigned	1.47917	9.82061e-06	0.991489	0.000464165	1.55314	1.05303e-05	1.08731	0.000184958	0.388764	0.170534	0.109792	0.773957	1.01828	0.00054658	-0.0491994	0.898031	c
255455_at	At4g02930	GTP binding Elongation factor Tu family protein	Mitochondrion	protein.synthesis	1.38177	1.34971e-06	1.36558	1.33227e-06	0.972326	8.14169e-05	1.61287	2.87394e-07	0.459832	0.0282281	0.483293	0.0192963	1.04409	4.06439e-05	0.121384	0.623083	c
255148_at	At4g08470	MAPK/ERK kinase kinase 3	Nucleus	protein.postranslational modification	-0.0900765	0.917196	-0.85622	0.136272	-0.0885826	0.928276	0.0464877	0.94781	0.703501	0.297485	0.132536	0.892455	2.08457	0.00124502	0.131602	0.879104	c
254952_at	At4g10960;At4g10955	[AT4G10960, UDP-D-glucose/UDP-D-galactose 4-epimerase 5];[AT4G10955, alpha/beta-Hydrolases superfamily protein]	.	unknown	-0.395896	0.251425	-0.262778	0.456555	-0.102922	0.841415	-0.495498	0.11697	0.0567808	0.924332	0.0499301	0.932783	1.28338	0.000626036	-0.241079	0.547341	c
254833_s_at	At4g12280;At4g12290	[AT4G12280, copper amine oxidase family protein];[AT4G12290, Copper amine oxidase family protein]	.	misc.oxidases	2.29767	8.66463e-06	2.29124	8.80385e-06	2.30776	1.47295e-05	1.35925	0.00108749	0.794854	0.058723	0.200516	0.718436	1.69876	0.000267573	0.314165	0.504201	c
254797_at	At4g13030	P-loop containing nucleoside triphosphate hydrolases superfamily protein	Nucleus	unknown.not assigned	-0.461777	0.0340403	-0.219966	0.327454	-0.906258	0.00037688	-0.137784	0.545291	-0.571542	0.0143486	-0.377816	0.0987383	-1.05499	9.11449e-05	-0.112435	0.689893	c
254741_s_at	At4g13900;At4g13920	[AT4G13900, pseudogene, similar to NL0D, contains leucine rich-repeat domains Pfam:PF00560, INTERPRO:IPR001611; similar to Cf-4A protein (Lycopersicon esculentum) gi|3097197|emb|CAA73187; blastp match of 33% identity and 2.9e-93 P-value to GP|4235641|gb|A	.	stress.biotic.PR-proteins	-0.876561	0.04052	-0.0743897	0.891737	-0.23534	0.690491	-0.0470693	0.928919	0.319671	0.575096	0.522956	0.27607	1.66676	0.00063148	0.399479	0.419348	c
245359_at	At4g14430	indole-3-butyric acid response 10	Cytoplasm	amino acid metabolism.degradation	0.0973695	0.789816	-0.0397791	0.911574	0.402538	0.173689	0.298286	0.269841	0.702045	0.0170268	0.724808	0.0124759	1.14551	0.000364089	0.759619	0.0103711	c
254544_at	At4g19820	Glycosyl hydrolase family protein with chitinase insertion domain	Extracellular	stress.biotic	-0.961576	0.000398033	-0.474022	0.0474244	-1.07547	0.000223422	-0.626129	0.00933168	-0.0259749	0.953133	-0.54797	0.0311823	-1.13945	0.000129396	0.572584	0.0265953	c
254500_at	At4g20110	VACUOLAR SORTING RECEPTOR 7	Unknown	protein.targeting	0.0127713	0.98755	-0.126966	0.83818	0.250361	0.723867	-0.0873124	0.885238	0.576699	0.323866	0.274581	0.691117	2.23256	0.000185139	0.320961	0.604001	c
254447_at	At4g20860	FAD-binding Berberine family protein	Cytoplasm	misc.nitrilases	0.426189	0.561443	-0.317028	0.663027	1.05272	0.110592	-0.290931	0.66742	0.826087	0.245401	0.112693	0.919042	2.00632	0.00292071	-0.125185	0.89282	c
254291_at	At4g23010	UDP-galactose transporter 2	Cytoplasm	transport.NDP-sugars	0.404164	0.302211	0.510139	0.162255	0.486289	0.228042	0.105618	0.805	0.468418	0.266555	0.648957	0.0920757	1.24203	0.00199674	0.0649575	0.905086	c
254262_at	At4g23470	PLAC8 family protein	Nucleus	unknown.hydroxyproline rich proteins	-0.506152	0.213901	-0.0576785	0.909965	-0.124848	0.838265	-0.550052	0.145262	0.467565	0.306053	0.516343	0.232263	1.57558	0.000490789	0.285051	0.550898	c
254083_at	At4g24920	secE/sec61-gamma protein transport protein	Unknown	protein.targeting	-0.0722438	0.842352	-0.583392	0.0255367	-0.282537	0.356222	-0.319528	0.215002	0.348529	0.248298	0.183676	0.594838	1.13183	0.000293743	0.190864	0.555101	c
254043_at	At4g25990	CCT motif family protein	Unknown	unknown.not assigned	1.3229	0.00019041	1.40997	0.000105307	0.719651	0.0260026	2.26636	9.58846e-07	-0.351577	0.336364	-0.172422	0.68808	-1.09872	0.00135086	-0.308995	0.381986	c
253950_at	At4g26910	Dihydrolipoamide succinyltransferase	Mitochondrion	unknown	0.371848	0.158466	0.321549	0.215097	0.254669	0.40177	-0.206231	0.430424	0.700186	0.0114903	0.645517	0.0170741	1.5375	1.35607e-05	-0.259644	0.376375	c
253776_at	At4g28390	ADP/ATP carrier 3	Mitochondrion	transport.mitochondrial metabolite transporters	0.089506	0.840605	-0.122196	0.755279	0.0123857	0.983715	-0.41311	0.189365	0.61665	0.0765704	0.463222	0.188119	2.01569	9.3775e-06	0.0500899	0.918526	c
253646_at	At4g29810	MAP kinase kinase 2	Unknown	protein.postranslational modification	-0.404969	0.0696867	0.111152	0.669362	-0.364728	0.122013	-0.579477	0.00857416	0.207359	0.45532	0.399464	0.0869585	1.22568	2.82027e-05	0.113816	0.693229	c
253273_at	At4g34180	Cyclase family protein	Chloroplast	DNA.unspecified	0.23566	0.445325	-0.225869	0.445364	0.241149	0.474309	-0.754353	0.00631042	0.740746	0.0126303	0.724821	0.0129365	1.16772	0.000325446	0.266163	0.402687	c
246215_at	At4g37180	Homeodomain-like superfamily protein	Nucleus	RNA.regulation of transcription.G2-like	0.35857	0.54863	0.855868	0.0887196	0.179373	0.817688	0.421701	0.415114	1.16071	0.0329143	1.14576	0.0319146	1.76713	0.0016976	-0.556663	0.332818	c
250980_at	At5g03130	unknown protein; Has 1 Blast hits to 1 proteins in 1 species: Archae - 0; Bacteria - 0; Metazoa - 0; Fungi - 0; Plants - 1; Viruses - 0; Other Eukaryotes - 0 (source: NCBI BLink).	Mitochondrion	unknown.not assigned	-1.4235	0.000711618	-0.752953	0.0464369	-1.18734	0.00434855	-1.05091	0.00632751	-0.80548	0.0498511	-0.352514	0.447165	-1.4999	0.000641153	-0.208823	0.673739	c
250929_at	At5g03290	isocitrate dehydrogenase V	Mitochondrion	TCA	0.086441	0.767945	-0.20082	0.391995	-0.410329	0.0797344	-0.38828	0.0698833	0.451217	0.0587667	-0.00606875	0.987922	1.00398	0.000183928	-0.187842	0.477995	c
250896_at	At5g03560	Tetratricopeptide repeat (TPR)-like superfamily protein	Chloroplast	unknown.not assigned	0.0799421	0.812746	0.109165	0.71277	0.300498	0.284231	0.205653	0.415737	0.463174	0.0852982	0.182516	0.568767	1.00075	0.000508413	0.650335	0.0150504	c
256451_s_at	At5g04781;At1g75170	[AT5G04781, Pseudogene of AT1G75170; SEC14 cytosolic factor family protein / phosphoglyceride transfer family protein];[AT1G75170, Sec14p-like phosphatidylinositol transfer family protein]	.	transport.misc	-0.577304	0.139024	-0.495996	0.196721	-0.253703	0.61594	-0.57329	0.12025	-0.19156	0.739706	-0.552285	0.183474	1.06423	0.00809582	-0.255561	0.589549	c
250475_at	At5g10180	slufate transporter 2;1	Unknown	transport.sulphate	0.347741	0.257671	-0.0962481	0.788031	0.419933	0.183267	0.495772	0.076298	-0.207537	0.600132	-0.304848	0.370688	-1.03883	0.00133239	-0.0986395	0.810397	c
250423_s_at	At5g10600;At5g10610	[AT5G10600, cytochrome P450, family 81, subfamily K, polypeptide 2];[AT5G10610, cytochrome P450, family 81, subfamily K, polypeptide 1]	.	misc.cytochrome P450	0.247379	0.429321	0.502072	0.0692925	0.242533	0.48228	0.116777	0.707143	0.505276	0.0968973	0.752663	0.0114062	1.0579	0.00086133	0.277322	0.389368	c
250400_at	At5g10740	Protein phosphatase 2C family protein	Unknown	protein.postranslational modification	-0.385187	0.142643	-0.731552	0.00543026	-0.477779	0.0769497	-1.30147	3.75341e-05	0.552622	0.0440122	-0.459218	0.0897492	1.08159	0.000346081	-0.365246	0.189418	c
250385_at	At5g11520	aspartate aminotransferase 3	Chloroplast	amino acid metabolism.synthesis	-0.692165	0.00246103	-0.85027	0.000423615	-0.34968	0.130886	-0.639095	0.00377399	0.602225	0.0102713	0.473765	0.0367524	1.19765	2.85103e-05	0.100336	0.729019	c
250216_at	At5g14090	unknown protein; Has 56 Blast hits to 56 proteins in 18 species: Archae - 0; Bacteria - 0; Metazoa - 0; Fungi - 2; Plants - 46; Viruses - 0; Other Eukaryotes - 8 (source: NCBI BLink).	Nucleus	unknown.not assigned	-0.983188	0.017264	-0.708876	0.0783577	-0.927892	0.0299895	-0.460523	0.251269	-1.08269	0.0139361	-0.952572	0.0262037	-1.30203	0.00319055	-0.626094	0.154365	c
249988_at	At5g18310	unknown protein; FUNCTIONS IN: molecular_function unknown; INVOLVED IN: biological_process unknown; LOCATED IN: plasma membrane; EXPRESSED IN: 22 plant structures; EXPRESSED DURING: 13 growth stages; BEST Arabidopsis thaliana protein match is: unknown pro	Nucleus	unknown.not assigned	-0.664493	0.0782355	-0.712246	0.0534488	-0.3314	0.468038	-0.885291	0.0159762	0.604432	0.141368	-0.198775	0.705831	1.32313	0.00145037	-0.0399075	0.945067	c
246133_at	At5g20960	aldehyde oxidase 1	Unknown	misc	-0.307232	0.433496	-0.398328	0.268118	-0.120988	0.822511	-0.223239	0.545344	-0.228121	0.643812	-0.55896	0.136782	1.73692	7.94351e-05	-0.46637	0.224378	c
249843_at	At5g23570	XS domain-containing protein / XS zinc finger domain-containing protein-related	Cytoplasm	RNA.regulation of transcription.unclassified	0.686721	0.0900747	0.538376	0.181025	0.43829	0.344762	0.373351	0.353634	0.708803	0.104396	0.608214	0.160004	1.08778	0.00968405	0.585423	0.176753	c
246927_s_at	At5g25260;At5g25250	[AT5G25260, SPFH/Band 7/PHB domain-containing membrane-associated protein family];[AT5G25250, SPFH/Band 7/PHB domain-containing membrane-associated protein family]	.	unknown.not assigned	0.0808147	0.934819	-0.0224255	0.978113	-0.0226001	0.985121	-0.0503363	0.94817	0.135939	0.906863	0.411682	0.627484	2.62597	0.000398651	-0.0295707	0.976655	c
246906_at	At5g25475	AP2/B3-like transcriptional factor family protein	Nucleus	unknown.not assigned	-0.358002	0.211981	0.307427	0.275604	-0.811986	0.00599869	0.3926	0.139955	-0.241514	0.492446	-0.404241	0.174854	-1.0265	0.000938499	-0.196142	0.561969	c
246749_at	At5g27830	FUNCTIONS IN: molecular_function unknown; INVOLVED IN: response to oxidative stress; LOCATED IN: endomembrane system; EXPRESSED IN: 22 plant structures; EXPRESSED DURING: 13 growth stages; CONTAINS InterPro DOMAIN/s: Folate receptor, conserved region (Int	Extracellular	unknown.not assigned	0.139032	0.753478	-0.0537026	0.902735	-0.0290282	0.961887	-0.621537	0.0574114	0.541904	0.147406	0.318935	0.435748	1.12874	0.00236466	0.135866	0.772197	c
249233_at	At5g42150	Glutathione S-transferase family protein	Unknown	unknown.not assigned	1.39262	3.20898e-05	1.30741	5.96652e-05	1.42027	4.55297e-05	1.12049	0.000229139	0.635085	0.027452	0.711146	0.0127668	1.24429	0.000151087	0.302446	0.318477	c
249153_s_at	At5g43400;At5g43390	[AT5G43400, Uncharacterised conserved protein UCP015417, vWA];[AT5G43390, Uncharacterised conserved protein UCP015417, vWA]	.	unknown.not assigned	0.867516	0.0133377	0.901937	0.00967788	0.884909	0.0152485	0.602115	0.0698724	0.461636	0.241952	0.897656	0.0139473	1.11752	0.00284956	0.609588	0.0973994	c
254521_at	At5g44820	Nucleotide-diphospho-sugar transferase family protein	Chloroplast	unknown.not assigned	-0.373268	0.623251	-0.1539	0.846259	-0.131979	0.898412	-0.191118	0.791995	0.517631	0.524667	0.293575	0.746985	2.42492	0.00067973	0.162397	0.859511	c
249021_at	At5g44820	Nucleotide-diphospho-sugar transferase family protein	Chloroplast	unknown.not assigned	0.0773374	0.896277	-0.307559	0.490977	-0.179188	0.764877	-0.266797	0.533646	0.383925	0.453991	0.151735	0.80878	1.54634	0.000853306	-0.22053	0.676735	c
248970_at	At5g45380	solute:sodium symporters;urea transmembrane transporters	Unknown	transport.unspecified anions/cations	0.0417676	0.930586	-0.00967972	0.980813	0.110096	0.816055	0.16286	0.625245	0.205873	0.633947	-0.021794	0.969993	1.05174	0.0020266	0.396987	0.244867	c
248839_at	At5g46690	beta HLH protein 71	Nucleus	RNA.regulation of transcription.bHLH	-0.585868	0.167866	-0.919875	0.0244375	-0.593732	0.184695	-1.22916	0.00348683	-0.938271	0.0329557	-0.787224	0.0687542	-1.2649	0.00416066	-0.706941	0.108154	c
248833_at	At5g47120	BAX inhibitor 1	Cell membrane	stress.biotic	-0.249107	0.543254	-0.594095	0.0855325	-0.110087	0.841415	-0.813168	0.01785	-0.0772332	0.904603	-0.408086	0.308204	1.10185	0.0035202	-0.420484	0.281299	c
248787_at	At5g47420	Tryptophan RNA-binding attenuator protein-like	Chloroplast	unknown.not assigned	0.125802	0.716449	-0.0466759	0.893243	-0.116586	0.769398	-0.49855	0.0556986	0.452758	0.125378	0.637792	0.0245754	1.15349	0.000310149	0.240176	0.449879	c
248681_at	At5g48900	Pectin lyase-like superfamily protein	Extracellular	cell wall.degradation	-0.776354	0.0372573	-0.858509	0.0199547	-0.58587	0.139257	-0.261782	0.495906	-0.915885	0.0211061	-0.750572	0.0530356	-1.10281	0.00517176	-0.132012	0.800269	c
248197_at	At5g54190	protochlorophyllide oxidoreductase A	Chloroplast	tetrapyrrole synthesis	-0.301327	0.450955	-0.622536	0.0762185	-0.424202	0.291907	-0.242553	0.513759	-0.598779	0.123672	-0.881299	0.0187983	-1.20369	0.00207334	-0.889321	0.0195075	c
248049_at	At5g56090	cytochrome c oxidase 15	Mitochondrion	protein.aa activation	1.68341	0.000404663	1.33973	0.00260926	1.79252	0.000356555	1.65591	0.000409414	0.862998	0.0586756	0.791779	0.0766141	1.57426	0.00101158	0.282593	0.592977	c
247800_at	At5g58570	unknown protein; Has 30201 Blast hits to 17322 proteins in 780 species: Archae - 12; Bacteria - 1396; Metazoa - 17338; Fungi - 3422; Plants - 5037; Viruses - 0; Other Eukaryotes - 2996 (source: NCBI BLink).	Mitochondrion	unknown.not assigned	0.473925	0.41104	-0.443623	0.424393	0.252744	0.736184	-0.887757	0.0759519	0.961922	0.0876712	0.632237	0.282343	1.8303	0.0015081	0.714315	0.207054	c
247713_at	At5g59330	Bifunctional inhibitor/lipid-transfer protein/seed storage 2S albumin superfamily protein	Extracellular	unknown.not assigned	-0.883861	0.00959691	-0.406837	0.230105	-1.54534	0.000152899	0.571928	0.0751442	-0.33203	0.420434	-0.643685	0.0662722	-1.05133	0.00350427	0.343369	0.368362	c

## Sheet: (H) DM-2 t48h
ATH1 probe set	AGI code	Description	Localisation	Functional Annotation	Col-0 (4) vs Col-0 (0)	Adj. P-value	adg1-1 (4) vs adg1-1 (0)	Adj. P-value	tpt-2 (4) vs tpt-2 (0)	Adj. P-value	adg1-1/tpt-2 (4) vs adg1-1/tpt-2 (0)	Adj. P-value	Col-0 (48) vs Col-0 (0)	Adj. P-value	adg1-1 (48) vs adg1-1 (0)	Adj. P-value	tpt-2 (48) vs tpt-2 (0)	Adj. P-value	adg1-1/tpt-2 (48) vs adg1-1/tpt-2 (0)	Adj. P-value	Venn area	pho3 vs wild type	wild type + vs - ABA 0.5 h	wild type + vs - ABA 1 h	wild type + vs - ABA3 h	wild type + vs - zeatin 0.5 h	wild type + vs - zeatin 1 h	wild type + vs - zeatin 3 h	wild type + vs - IAA 0.5 h	wild type + vs - IAA 1 h	wild type + vs - IAA 3 h	wild type + vs - GA3 0.5 h	wild type + vs - GA3 1 h	wild type + vs - GA3 3 h	wild type + vs - ACC 0.5 h	wild type + vs - ACC 1 h	wild type + vs - ACC 3 h	wild type + vs - MJ 0.5 h	wild type + vs - MJ 1 h	wild type + vs - MJ 0.5 h	flu vs wild type 0.5 h light	flu vs wild type 1 h light	flu vs wild type 2 h light
265665_at	At2g27420	Cysteine proteinases superfamily protein	Chloroplast	protein.degradation.cysteine protease	0.454683	0.291303	1.38444	0.00134211	0.943729	0.0258457	0.866265	0.0272482	0.958513	0.0263953	0.624282	0.15049	0.554176	0.195851	1.30799	0.00366248	d	-1.04435				1.43654	-0.0387629	-0.222078													-1.64	-1.4	-2.1
246550_at	At5g14920	Gibberellin-regulated family protein	Unknown	hormone metabolism.gibberelin	-0.234384	0.682495	-0.195857	0.720349	-0.145174	0.839891	-0.778555	0.0767364	-0.321221	0.608524	-0.107728	0.889368	-0.481018	0.350972	-1.81503	0.000761852	d	-1.10806	0.0452266	0.000970458	-1.03205
245427_at	At4g17550	Major facilitator superfamily protein	Chloroplast	transport.mitochondrial metabolite transporters	-0.283734	0.529017	-0.390232	0.332792	-0.674143	0.10085	-1.12131	0.00439355	-0.420964	0.366608	-0.790637	0.051552	-0.352759	0.435602	-1.15585	0.00659313	d		0.759923	1.50974	3.35614										-0.249968	-1.30266	0.394942
251713_at	At3g56080	S-adenosyl-L-methionine-dependent methyltransferases superfamily protein	Unknown	stress.abiotic.drought/salt	-1.83018	8.18438e-05	-1.45257	0.000674308	-1.49418	0.000804546	-2.3252	7.92019e-06	-0.769734	0.0663001	-0.805889	0.0482355	-0.71846	0.0734413	-1.54045	0.00079433	d		0.713806	1.51021	1.61996
263497_at	At2g42540	cold-regulated 15a	Chloroplast	stress.abiotic.cold	2.79705	6.15488e-06	2.24771	5.75204e-05	2.4101	4.97676e-05	1.98232	0.000171436	0.0921453	0.913396	-0.788701	0.10693	0.432311	0.418553	-1.38434	0.00627582	d		0.713756	2.11206	5.88828				1.11913	0.0985201	-0.24082							0.276646	1.03111	0.0691385
249134_at	At5g43150	unknown protein; FUNCTIONS IN: molecular_function unknown; INVOLVED IN: biological_process unknown; LOCATED IN: mitochondrion; EXPRESSED IN: 22 plant structures; EXPRESSED DURING: 13 growth stages; Has 1807 Blast hits to 1807 proteins in 277 species: Arch	Mitochondrion	unknown.not assigned	0.585253	0.0882352	0.630839	0.0597749	0.254274	0.559932	0.178089	0.626109	0.853901	0.0192381	0.423307	0.268249	0.234486	0.580462	1.3146	0.000944226	d		0.676457	1.40985	1.91423
248246_at	At5g53200	Homeodomain-like superfamily protein	Nucleus	RNA.regulation of transcription.MYB/MYB related	-0.962481	0.00847956	-0.728188	0.03878	-0.21124	0.665323	-0.63017	0.0667248	0.994784	0.0100883	0.251373	0.58965	0.0147847	0.979374	1.54221	0.000378825	d		0.604921	-0.611682	-1.97725	-0.00985451	-0.931409	-1.11083	-0.415232	0.100723	-1.11083	1.55009	-0.795998	-0.438829	1.36227	-0.383237	-0.301018	1.49195	0.236849	-1.75066
256577_at	At3g28220	TRAF-like family protein	Nucleus	unknown	-0.912708	0.0680828	-2.05271	0.0002642	-0.577437	0.305853	-2.00758	0.000293929	-0.642791	0.261029	-0.905215	0.0832216	-0.824497	0.108938	-2.05752	0.000532887	d		0.279678	-0.119984	1.29146													0.597423	2.87764	5.90023
247377_at	At5g63180	Pectin lyase-like superfamily protein	Extracellular	cell wall.degradation	0.649979	0.0489029	0.570999	0.0776315	0.547156	0.116561	1.01867	0.00258847	0.0113868	0.985308	0.328924	0.397544	-0.862141	0.0118083	1.15773	0.00192832	d		0.244058	-0.196442	-2.30794																-0.12	-1.4	-1.9
255129_at	At4g08290	nodulin MtN21 /EamA-like transporter family protein	Unknown	development.unspecified	-1.11223	0.00845328	-0.0631718	0.906076	-1.07368	0.0139401	-0.317038	0.454542	0.366954	0.485717	0.56377	0.214894	0.526596	0.23559	1.39216	0.00272503	d		0.151543	-0.024683	1.27651
266326_at	At2g46650	cytochrome B5 isoform C	Unknown	redox.ascorbate/glutathione	0.86542	0.0885979	0.426443	0.427719	0.554613	0.339147	1.37541	0.00639751	0.850037	0.121887	0.426747	0.492714	0.581083	0.293382	1.5091	0.00626281	d		0.108841	-0.104271	-1.32643													0.711936	1.26433	1.63466
248236_at	At5g53870	early nodulin-like protein 1	Cell membrane	misc.plastocyanin-like	-1.28465	0.00324401	-0.435246	0.31174	-1.0624	0.0158091	-2.35136	1.35583e-05	-0.622939	0.179854	-0.611772	0.175613	0.406053	0.396434	-1.34406	0.00380092	d		0.0607424	0.459694	3.00918																0.14	0.1	0.1
252365_at	At3g48350	Cysteine proteinases superfamily protein	Extracellular	protein.degradation.cysteine protease	0.588594	0.0520404	1.27709	0.000208908	1.97118	4.99149e-06	2.66942	1.52547e-07	0.776201	0.0165003	0.1717	0.682005	0.498772	0.109769	1.16394	0.000944401	d		0.0554733	0.0813226	1.03392													0.575183	1.05116	1.87697
248942_at	At5g45480	Protein of unknown function (DUF594)	Unknown	unknown.not assigned	-0.9512	0.00070775	-0.718624	0.00606298	-0.631384	0.0192747	-0.82674	0.00193605	-0.562604	0.0396399	-0.325135	0.257423	0.112595	0.747087	-1.11222	0.000361122	d		0.00610415	-0.522419	-1.16302
247882_at	At5g57785	unknown protein; Has 30201 Blast hits to 17322 proteins in 780 species: Archae - 12; Bacteria - 1396; Metazoa - 17338; Fungi - 3422; Plants - 5037; Viruses - 0; Other Eukaryotes - 2996 (source: NCBI BLink).	Mitochondrion	unknown.not assigned	-0.430409	0.524769	-0.241085	0.731425	0.179283	0.845443	1.17532	0.0375673	0.631349	0.367829	-0.0774339	0.941365	1.20114	0.0453196	2.02424	0.00221741	d		-0.0728561	0.449247	1.17527													-0.503799	-1.0279	-1.14871
253609_at	At4g30190	H(+)-ATPase 2	Cell membrane	transport.p-/v-ATPases	0.175706	0.616477	-0.208182	0.512012	-0.263963	0.451044	-0.1846	0.543639	-0.154723	0.719344	-0.363221	0.263219	-0.213173	0.549579	-1.14108	0.000799827	d		-0.113938	-0.132292	-1.22813
259671_at	At1g52290	Protein kinase superfamily protein	Chloroplast	signalling.receptor kinases	-0.633892	0.108777	-0.135483	0.77635	-0.589849	0.15955	-1.0102	0.00908715	-0.657532	0.122444	-0.311489	0.525616	-0.366048	0.417006	-1.58551	0.000626234	d		-0.19031	-0.231035	-1.07025
248945_at	At5g45510	Leucine-rich repeat (LRR) family protein	Cell membrane	unknown	-0.226967	0.507722	-0.860825	0.00488738	-0.467094	0.142866	-0.563109	0.049983	-0.262646	0.490331	-0.477435	0.133955	0.603544	0.0485141	-1.08647	0.0015143	d		-0.300085	-0.179753	-1.07302
253579_at	At4g30610	alpha/beta-Hydrolases superfamily protein	Extracellular	hormone metabolism.brassinosteroid	-0.505749	0.0642968	0.209731	0.476055	-0.416101	0.153273	0.242964	0.373849	-0.476685	0.106719	-0.577846	0.0416563	-0.700476	0.0131932	-1.11222	0.000584893	d		-0.309177	-0.0561204	-1.01717	1.3389	0.328038	0.149018													-0.5	-1	-1.6
257891_at	At3g17170	Translation elongation factor EF1B/ribosomal protein S6 family protein	Unknown	protein.synthesis	0.727523	0.000874323	0.371446	0.0607651	0.599261	0.00562155	1.69374	2.23309e-07	0.345764	0.114683	0.361109	0.0879796	0.0955873	0.724665	1.27943	1.13556e-05	d		-0.322212	-0.139574	-1.13904
263421_at	At2g17230	EXORDIUM like 5	Extracellular	development.unspecified	-0.336841	0.307635	-0.133715	0.715532	-0.531488	0.102653	-1.49182	5.61658e-05	-0.709643	0.0306723	-0.563397	0.0815596	-0.237018	0.52633	-2.63167	5.95013e-07	d		-0.640256	-0.802006	-2.11444																-0.29	-1	-2.4
264240_at	At1g54820	Protein kinase superfamily protein	Unknown	signalling.receptor kinases	-1.49651	0.000907512	-1.10684	0.00853254	-0.966529	0.0264327	-1.36483	0.00166428	-0.982444	0.0268797	-0.893213	0.0396308	-1.02528	0.0171572	-1.35218	0.00353184	d					1.51255	-0.086742	0.118562													0.08	-0.5	-2.2
265771_at	At2g48030	DNAse I-like superfamily protein	Nucleus	DNA.synthesis/chromatin structure	-0.804889	0.0162304	-0.0759736	0.856855	-0.824908	0.0179762	-1.08885	0.00165025	-0.410549	0.285273	0.0432563	0.94259	-0.160883	0.717894	-1.1732	0.00187315	d					1.02941	-0.359801	-0.125851
244970_at	AtCg00660	ribosomal protein L20	Chloroplast	protein.synthesis	-1.42252	0.00576214	1.35912	0.00740631	2.21299	0.000223384	0.785845	0.102394	-0.273795	0.71032	1.08088	0.0385764	0.731951	0.163275	1.91449	0.001007	d					0.269463	-1.12433	0.510947
255064_at	At4g08950	Phosphate-responsive 1 family protein	Extracellular	signalling.sugar/nutrient	-1.95611	0.00115723	-1.58645	0.00552002	-1.58173	0.00802052	-2.26924	0.000281213	-0.538517	0.437732	-1.24424	0.033418	-0.125423	0.880346	-1.91348	0.00241273	d					0.196886	1.35833	0.550108										-1.10703	-1.21161	-1.19876	1.29	1.6	-1
248539_at	At5g50130	NAD(P)-binding Rossmann-fold superfamily protein	Nucleus	misc.short chain dehydrogenase/reductase (SDR)	0.457405	0.183412	0.0433216	0.921967	0.772252	0.0265184	0.0689155	0.863436	0.809951	0.0226389	0.49449	0.168686	0.797229	0.0201125	1.10127	0.0030864	d					-0.313969	1.06893	0.353786
250669_at	At5g06870	polygalacturonase inhibiting protein 2	Extracellular	cell wall.degradation	-1.78377	0.00085084	-1.67555	0.00139715	-0.452318	0.446091	-1.45295	0.00368525	-0.556273	0.340683	-0.637829	0.243494	0.171419	0.80405	-1.59813	0.00356308	d					-1.05517	-0.22991	-0.105089										3.02117	3.46427	4.08809	0.23	1.1	2.3
251072_at	At5g01740	Nuclear transport factor 2 (NTF2) family protein	Unknown	signalling.receptor kinases	-1.31928	0.00418504	-0.298033	0.543899	-1.23856	0.00869373	-1.04722	0.0159928	-0.753684	0.118903	-0.442987	0.39904	-0.42985	0.399	-1.34053	0.00590228	d					-1.38652	-0.630369	-0.0883622										-0.709667	-1.17492	-1.3644
251143_at	At5g01220	sulfoquinovosyldiacylglycerol 2	Chloroplast	lipid metabolism.glyceral metabolism	-0.0503817	0.919696	1.45174	0.000166227	-0.0789455	0.884057	-1.46473	0.000138194	0.250383	0.575081	-0.0237157	0.969636	-0.481053	0.171404	-1.2754	0.00102668	d								-1.02925	-0.0109074	-0.113491							-0.304163	0.488372	-1.07432
260126_at	At1g36370	serine hydroxymethyltransferase 7	Cytoplasm	C1-metabolism	-0.248214	0.336295	-0.737218	0.00296998	0.487598	0.0507402	-1.83335	5.83425e-07	-0.0201322	0.963608	-0.169229	0.5851	0.322645	0.203195	-1.30722	4.51025e-05	d								-1.24665	0.0595449	0.191465
259846_at	At1g72140	Major facilitator superfamily protein	Cell membrane	transport.peptides/oligopeptides	-0.933737	0.0199622	-0.459372	0.257977	-0.127995	0.837093	-0.762185	0.0470593	-0.926	0.0291111	-0.737039	0.0778203	-0.57167	0.172882	-1.3262	0.00297269	d								-1.42537	1.16925	-0.434737
245244_at	At1g44350	IAA-leucine resistant (ILR)-like gene 6	Extracellular	hormone metabolism.auxin	-0.688889	0.25248	-1.05626	0.0605898	0.140457	0.880093	-1.05085	0.0560734	-0.822787	0.199699	-0.827584	0.182253	0.41848	0.552212	-1.72839	0.00590407	d																	3.03371	3.89944	3.33671	0.11	1.7	4.1
251722_at	At3g56200	Transmembrane amino acid transporter family protein	Cell membrane	transport.amino acids	-0.65128	0.163575	-0.732387	0.102771	0.193004	0.772954	-2.24919	4.6266e-05	-0.0475967	0.953919	-0.193544	0.775915	0.393604	0.46333	-1.42277	0.00468436	d																	1.75756	2.95271	2.02896
260227_at	At1g74450	Protein of unknown function (DUF793)	Mitochondrion	unknown.not assigned	-0.984043	0.00180893	-0.369355	0.218113	-0.901385	0.00489029	-1.19568	0.000299815	-0.537729	0.0946184	0.0313232	0.953839	-0.208551	0.571801	-1.27441	0.000391621	d																	1.01293	1.059	0.142664	1.2	1.6	1.3
250633_at	At5g07460	peptidemethionine sulfoxide reductase 2	Cell membrane	DNA.synthesis/chromatin structure	0.697613	0.0953234	0.647608	0.113966	0.747285	0.0868855	0.737262	0.064209	0.607594	0.189419	0.433727	0.370688	0.551129	0.211858	1.20441	0.00768158	d																	0.67056	1.46979	2.15059
259609_at	At1g52410	TSK-associating protein 1	Unknown	signalling.calcium	0.21442	0.649307	-1.13213	0.00418279	0.252528	0.619572	-0.504044	0.176398	-0.123837	0.847774	-0.997919	0.0138459	-0.143286	0.788771	-1.65237	0.000383099	d																	0.076962	1.76782	5.11065
255662_at	At4g00400	glycerol-3-phosphate acyltransferase 8	Unknown	lipid metabolism.phospholipid synthesis	-0.626795	0.270807	0.234492	0.714184	0.178922	0.829552	-0.301137	0.599243	-1.37175	0.0173647	-0.982759	0.0815944	-0.802029	0.154166	-1.89481	0.00192735	d																	-0.272726	0.126246	-1.15114
261177_at	At1g04770	Tetratricopeptide repeat (TPR)-like superfamily protein	Unknown	development.unspecified	0.140871	0.748666	-0.746706	0.0257222	0.804002	0.023587	-1.28095	0.000513783	0.256346	0.569662	-0.777999	0.0282121	0.678604	0.0507452	-1.11144	0.00330899	d																	-1.12053	-0.335055	0.00946831
256221_at	At1g56300	Chaperone DnaJ-domain superfamily protein	Cytoplasm	stress.abiotic.heat	5.52683	5.93384e-10	5.62502	5.02414e-10	5.87219	4.39954e-10	5.23971	1.13316e-09	0.136176	0.817377	0.481434	0.235796	0.120255	0.816048	1.15379	0.00448458	d																				0.74	1.2	2.3
257216_at	At3g14990	Class I glutamine amidotransferase-like superfamily protein	Chloroplast	Co-factor and vitamine metabolism	-1.02094	0.0454573	-2.61917	3.12574e-05	-0.995004	0.0615697	-2.61065	3.26162e-05	-0.31509	0.66259	-0.85892	0.110346	0.225961	0.743907	-1.63182	0.00389015	d																				0.59	1.5	2.7
248968_at	At5g45280	Pectinacetylesterase family protein	Extracellular	cell wall.precursor synthesis	-0.549871	0.160843	-0.420734	0.282515	-0.47352	0.267782	-0.75383	0.040861	-0.221978	0.688201	-0.242984	0.635883	-0.543785	0.176526	-1.16007	0.00570966	d																				0.44	1.9	1.7
264751_at	At1g23020	ferric reduction oxidase 3	Unknown	metal handling	-0.631659	0.0522496	-1.10374	0.001396	-0.721286	0.0330498	-0.832724	0.00946854	0.275796	0.508957	-0.14915	0.752725	0.461834	0.176106	-1.32781	0.000577338	d																				0.41	-0.1	-0.3
255818_at	At2g33570	Domain of unknown function (DUF23)	Unknown	unknown.not assigned	0.344093	0.19425	-0.335134	0.190802	-0.607131	0.0234778	-0.864066	0.00131149	-0.115343	0.770809	-0.26537	0.375117	-0.62594	0.0177713	-1.30761	8.28373e-05	d																				-0.13	-0.9	-1.8
265042_at	At1g04040	HAD superfamily, subfamily IIIB acid phosphatase	Unknown	misc.acid and other phosphatases	-1.58338	0.0571626	-1.27907	0.118261	-1.75919	0.04191	-1.35304	0.0889188	-0.950151	0.33108	-1.16485	0.197507	-1.02596	0.251278	-3.03298	0.0014415	d																				-0.15	-1	-1.9
244939_at	AtCg00065	ribosomal protein S12A	Chloroplast	protein.synthesis	-1.90092	0.0011512	0.840957	0.117438	0.647559	0.290787	-0.0912517	0.890837	-1.32569	0.0224068	0.677282	0.26642	-0.588049	0.332238	1.62682	0.00625922	d																				-0.32	0	0.1
261762_at	At1g15510	Tetratricopeptide repeat (TPR)-like superfamily protein	Chloroplast	not assigned.PPR	1.24984	0.000198221	0.808996	0.00664775	1.40389	0.000109003	1.60605	1.75986e-05	0.532955	0.0928887	0.56602	0.0650114	0.149132	0.702777	1.204	0.000562891	d																				-0.64	-0.7	-1.7
264611_at	At1g04680	Pectin lyase-like superfamily protein	Extracellular	cell wall.degradation	-0.160314	0.547936	0.252987	0.278956	-0.429365	0.0724914	-0.0344785	0.903201	-0.22678	0.418704	-0.212092	0.439032	-0.518279	0.0268562	-1.407	1.37586e-05	d
262634_at	At1g06690	NAD(P)-linked oxidoreductase superfamily protein	Cytoplasm	minor CHO metabolism.others	0.891123	0.01776	1.05905	0.00543053	1.11259	0.00550448	1.393	0.000566148	0.793404	0.0460188	0.691232	0.07701	0.163257	0.747326	1.10668	0.00661391	d
261425_at	At1g18880	Major facilitator superfamily protein	Cell membrane	transport.peptides/oligopeptides	-0.360291	0.372715	-0.648624	0.0750292	-0.209556	0.680874	-0.70755	0.0472347	-0.490987	0.245309	-0.866594	0.0253642	-0.524063	0.179076	-1.10022	0.00657507	d
260667_at	At1g19440	3-ketoacyl-CoA synthase 4	Nucleus	secondary metabolism.wax	-0.0859823	0.766348	-0.101478	0.697726	-0.745672	0.00217349	-0.806958	0.000675	-0.173956	0.54845	-0.190892	0.480854	-0.569859	0.0128985	-1.05897	0.000148238	d
260662_at	At1g19540	NmrA-like negative transcriptional regulator family protein	Cytoplasm	secondary metabolism.flavonoids	-0.302103	0.377164	-1.05639	0.00149875	0.093283	0.850005	-1.12812	0.000769563	-0.425536	0.230883	-0.717077	0.0285535	-0.236341	0.535586	-1.11803	0.00174537	d
261451_at	At1g21060	Protein of unknown function, DUF547	Nucleus	unknown.not assigned	-1.13176	0.000290581	-0.725497	0.00931918	-0.801083	0.00675418	-1.15309	0.00021764	-0.352629	0.267638	-0.564968	0.0501941	-0.685687	0.0165843	-1.13655	0.000561707	d
264895_at	At1g23100	GroES-like family protein	Cytoplasm	protein.postranslational modification	2.41892	2.80507e-07	2.25419	4.73092e-07	1.70465	1.78248e-05	2.68784	1.11025e-07	0.636097	0.0437647	0.636479	0.0394052	0.617336	0.0420064	1.0696	0.0016058	d
264857_at	At1g24170	Nucleotide-diphospho-sugar transferases superfamily protein	Unknown	misc.UDP glucosyl and glucoronyl transferases	-0.750351	0.00326578	-0.365723	0.130586	-0.893433	0.00115458	-1.05233	0.000162538	-0.594842	0.022579	-0.227536	0.438196	-0.475495	0.0577179	-1.19403	0.000128579	d
261639_at	At1g50010	tubulin alpha-2 chain	Cytoplasm	cell.organisation	-0.260938	0.470148	0.219975	0.533039	-0.377246	0.297151	-0.0531152	0.892394	-0.874577	0.0112858	-0.545049	0.107358	-0.79903	0.0160082	-1.24071	0.00091143	d
265058_s_at	At1g52040;At1g52030	[AT1G52040, myrosinase-binding protein 1];[AT1G52030, myrosinase-binding protein 2]	.	misc.myrosinases-lectin-jacalin	0.0292055	0.978518	-1.86367	0.0040193	0.00807891	0.995158	-0.979879	0.105487	-0.484875	0.560215	-1.18672	0.0717476	-0.266937	0.756133	-2.67839	0.000416021	d
259664_at	At1g55330	arabinogalactan protein 21	Cell membrane	cell wall.cell wall proteins	-0.888109	0.00843372	-0.790214	0.0162018	-0.576369	0.0976371	-0.602229	0.0575105	-0.806643	0.0220875	-0.511978	0.147843	-0.37583	0.300431	-1.12217	0.00250512	d
260109_at	At1g63260	tetraspanin10	Mitochondrion	development.unspecified	-1.13591	0.000520335	-0.819412	0.00655147	-1.00281	0.00216083	-1.14579	0.000423821	-0.629248	0.0464616	-0.469197	0.137994	-0.688722	0.0237078	-1.22727	0.000522534	d
262885_at	At1g64740	alpha-1 tubulin	Cytoplasm	cell.organisation	-1.2598	2.50117e-05	-0.981518	0.000271967	-1.02637	0.000289477	-1.07669	0.000107359	-0.559791	0.0277984	-0.56532	0.0238014	-0.274774	0.294198	-1.12717	0.000170813	d
264998_at	At1g67330	Protein of unknown function (DUF579)	Mitochondrion	unknown.not assigned	-1.97284	0.000157227	-1.15274	0.0110581	-1.88805	0.00037006	-1.74916	0.000417151	-1.02007	0.0337261	-1.07264	0.0232897	-1.16891	0.0127513	-1.40068	0.00494048	d
260343_at	At1g69200	fructokinase-like 2	Cytoplasm	major CHO metabolism.degradation.sucrose	1.18713	0.000335294	1.63611	1.46775e-05	1.14736	0.000693661	2.314	4.61865e-07	0.347056	0.315379	0.794335	0.0109678	0.0900821	0.830698	1.1309	0.00098195	d
264704_at	At1g70090	glucosyl transferase family 8	Golgi body	misc.UDP glucosyl and glucoronyl transferases	-0.60349	0.0567096	-0.29119	0.377455	-1.03143	0.00279767	-0.799709	0.0102694	-0.29518	0.453574	-0.196732	0.644275	-0.459887	0.164762	-1.54567	0.000125581	d
262262_at	At1g70782;At1g70780	[AT1G70782, conserved peptide upstream open reading frame 28];[AT1G70780, unknown protein; FUNCTIONS IN: molecular_function unknown; INVOLVED IN: biological_process unknown; LOCATED IN: mitochondrion; EXPRESSED IN: sperm cell, male gametophyte, pollen tub	.	unknown.not assigned	0.479147	0.193259	-0.214242	0.592451	-1.09262	0.00445736	-0.154802	0.690933	-0.0369858	0.954146	-0.506669	0.189855	-0.30459	0.468518	-1.33159	0.00119469	d
262951_at	At1g75500	Walls Are Thin 1	Mitochondrion	development.unspecified	-0.217835	0.694024	-0.101895	0.855396	-0.524094	0.290601	-0.709004	0.0933335	-0.445158	0.406961	-0.495614	0.326533	-0.403016	0.429272	-1.2566	0.00851212	d
261728_at	At1g76160	SKU5 similar 5	Extracellular	unknown	-0.284558	0.243758	-0.230786	0.338256	-0.44074	0.0703315	-0.474177	0.0348345	-0.582125	0.0193209	-0.542362	0.0258398	-0.408041	0.0882636	-1.45921	1.2244e-05	d
260745_at	At1g78370	glutathione S-transferase TAU 20	Cytoplasm	misc.glutathione S transferases	0.973274	0.014957	1.24766	0.00252466	0.286604	0.57241	1.69684	0.000167901	0.944761	0.0252438	0.81783	0.0472885	0.77642	0.0555107	1.64924	0.000492505	d
262892_at	At1g79440	aldehyde dehydrogenase 5F1	Mitochondrion	TCA	1.0902	0.00025309	0.190188	0.507157	0.896048	0.00200931	0.0757102	0.804807	0.252061	0.438064	-0.30819	0.3012	0.404256	0.13912	-1.15853	0.000302277	d
265370_s_at	At2g01029;At2g10770;At3g30415;At2g06460;At2g10790;At2g06480	[AT2G01029, transposable element gene];[AT2G10770, transposable element gene];[AT3G30415, pseudogene, putative urophorphyrin III methylase, blastp match of 80% identity and 2.7e-49 P-value to GP|20161485|dbj|BAB90408.1||AP003681 uroporphyrin-III C-methyl	.	unknown	-0.599682	0.0783086	-0.167249	0.673529	-0.143679	0.772952	-1.11372	0.00163135	-0.611851	0.0951345	-0.377972	0.332727	-0.421578	0.248649	-1.01895	0.00604328	d
267336_at	At2g19310	HSP20-like chaperones superfamily protein	Cytoplasm	unknown.not assigned	0.0607724	0.899476	-0.560524	0.0849059	0.266315	0.519861	-0.690151	0.0311585	0.812131	0.0215349	0.101932	0.845454	0.570627	0.094186	1.10345	0.00291329	d
266682_at	At2g19780	Leucine-rich repeat (LRR) family protein	Unknown	cell wall.cell wall proteins	-0.56809	0.0900747	-0.588183	0.0721543	-0.236967	0.581078	-1.11118	0.00143933	-0.598063	0.0968407	-0.863616	0.0138567	-0.644199	0.0590738	-1.06099	0.00404757	d
266703_at	At2g19880	Nucleotide-diphospho-sugar transferases superfamily protein	Unknown	lipid metabolism.exotics	-0.630236	0.00304567	-0.361777	0.0703403	-0.714764	0.00159051	-0.789418	0.000408989	-0.529564	0.0152886	-0.220091	0.351854	-0.479189	0.0220091	-1.42008	4.75283e-06	d
263715_at	At2g20570	GBF's pro-rich region-interacting factor 1	Nucleus	RNA.regulation of transcription.G2-like	0.136513	0.705215	-0.248329	0.409789	-0.246115	0.480608	-0.784764	0.00594275	-0.22597	0.544485	-0.699416	0.0192574	-0.187342	0.600797	-1.38515	0.000133408	d
267260_at	At2g23130	arabinogalactan protein 17	Cell membrane	cell wall.cell wall proteins	-1.85238	7.55722e-05	-1.17351	0.00374771	-1.87595	0.000111117	-1.72056	0.000137899	-0.52966	0.235156	-0.118801	0.849121	-0.348311	0.44818	-1.61197	0.000562891	d
265991_at	At2g24120	DNA/RNA polymerases superfamily protein	Chloroplast	RNA.transcription	1.17164	0.000133477	0.932273	0.00102059	1.49768	2.03784e-05	1.72958	2.97403e-06	-0.0161543	0.973639	0.343973	0.238878	0.0378646	0.9247	1.08058	0.000572705	d
266841_at	At2g26150	heat shock transcription factor A2	Nucleus	RNA.regulation of transcription.HSF	-0.347948	0.221125	-0.192163	0.520366	0.116849	0.770172	-0.48171	0.0654044	0.284421	0.387498	-0.12387	0.756404	0.589469	0.0346724	1.52817	3.57952e-05	d
263083_at	At2g27190	purple acid phosphatase 12	Extracellular	misc.acid and other phosphatases	0.21911	0.487817	0.976214	0.00107879	0.343631	0.268819	-0.844698	0.00299407	0.0818972	0.86418	-0.250403	0.458285	-0.326264	0.282318	-1.30051	0.000182398	d
267318_at	At2g34770	fatty acid hydroxylase 1	Unknown	lipid metabolism.exotics	-0.902231	0.00974866	-0.54102	0.109598	-0.73813	0.0390168	-1.33733	0.000391542	-0.669295	0.0687997	-0.501493	0.175975	-0.529182	0.13824	-1.20912	0.00191336	d
263804_at	At2g40270	Protein kinase family protein	Unknown	protein.postranslational modification	-1.15553	0.00247636	-1.11173	0.00313945	-0.856076	0.02445	-1.24396	0.0011758	-0.652447	0.0970603	-0.844746	0.0262037	-0.120733	0.813337	-1.12741	0.004906	d
267064_at	At2g41110	calmodulin 2	Cytoplasm	signalling.calcium	-0.508933	0.0806151	-1.19363	0.0002642	-1.11172	0.000771364	-0.717788	0.0117898	-0.314246	0.364751	-0.591723	0.0500291	0.130029	0.741219	-1.14485	0.000766074	d
258480_at	At3g02640	unknown protein; BEST Arabidopsis thaliana protein match is: unknown protein (TAIR:AT5G16250.1); Has 96 Blast hits to 96 proteins in 16 species: Archae - 0; Bacteria - 0; Metazoa - 0; Fungi - 0; Plants - 95; Viruses - 0; Other Eukaryotes - 1 (source: NCBI	Mitochondrion	unknown.not assigned	0.103343	0.839787	-0.00312577	0.994551	-0.272403	0.568585	-0.084973	0.849589	-0.296001	0.543607	-0.768208	0.0478272	-0.657523	0.085917	-1.10006	0.00680914	d
258663_at	At3g08670	unknown protein; BEST Arabidopsis thaliana protein match is: unknown protein (TAIR:AT3G51540.1); Has 48380 Blast hits to 29827 proteins in 1356 species: Archae - 46; Bacteria - 5589; Metazoa - 17361; Fungi - 13192; Plants - 2237; Viruses - 905; Other Euka	Nucleus	unknown.not assigned	-0.950133	0.00718163	-0.836511	0.0150058	-0.583119	0.110195	-1.08449	0.00231505	-0.294018	0.507938	-0.37111	0.354916	-0.423079	0.256781	-1.00802	0.00737725	d
257004_s_at	At3g14130;At3g14150	[AT3G14130, Aldolase-type TIM barrel family protein];[AT3G14150, Aldolase-type TIM barrel family protein]	.	PS.photorespiration	0.26744	0.428897	-0.286534	0.365764	0.0287767	0.957017	0.501228	0.085449	0.612576	0.0593886	0.102546	0.827492	0.50282	0.109015	1.04038	0.0023774	d
258338_at	At3g16150	N-terminal nucleophile aminohydrolases (Ntn hydrolases) superfamily protein	Cytoplasm	amino acid metabolism.degradation	-0.478406	0.347286	0.18924	0.738472	-0.343823	0.569163	-0.406218	0.391297	-0.13078	0.873376	0.399839	0.490552	-0.740463	0.129863	1.54628	0.00325916	d
257021_at	At3g19710	branched-chain aminotransferase4	Cytoplasm	amino acid metabolism.synthesis	0.897151	0.248513	1.55431	0.0329013	0.484321	0.621135	1.96822	0.0075343	0.922409	0.281384	1.4264	0.06548	0.783251	0.345483	2.55172	0.00225743	d
257933_at	At3g25585	aminoalcoholphosphotransferase	Unknown	misc	-0.565386	0.0918194	-0.659744	0.0438273	-0.949467	0.00751729	-1.10634	0.00149757	-0.32047	0.43731	-0.603889	0.0839134	-0.24952	0.539697	-1.12203	0.00269523	d
256601_s_at	At3g28290;At3g28300	[AT3G28290, Protein of unknown function (DUF677)];[AT3G28300, Protein of unknown function (DUF677)]	.	unknown	0.376512	0.717186	-1.26585	0.114996	1.03111	0.254344	-1.14313	0.145631	-1.7862	0.0390617	-2.19114	0.0109678	-0.758651	0.418955	-3.83453	0.000172523	d
252362_at	At3g48500	Nucleic acid-binding, OB-fold-like protein	Nucleus	unknown.not assigned	0.851944	0.0110371	0.582378	0.0726856	1.1266	0.00200931	2.02372	5.81599e-06	0.527433	0.145111	0.502769	0.156204	0.325566	0.388067	1.43081	0.000354307	d
255714_at	At4g00300	fringe-related protein	Nucleus	unknown	-1.45393	7.95249e-05	-1.13916	0.000732429	-1.18542	0.000791812	-1.34593	0.000149427	-0.770496	0.0199752	-0.494796	0.134099	-0.260762	0.477627	-1.71346	4.02528e-05	d
255344_s_at	At4g04570;At4g04540	[AT4G04570, cysteine-rich RLK (RECEPTOR-like protein kinase) 40];[AT4G04540, cysteine-rich RLK (RECEPTOR-like protein kinase) 39]	.	signalling.receptor kinases	-0.958394	0.0464055	-1.32857	0.00647161	-1.32067	0.0094763	-1.14858	0.0146225	-1.14166	0.0256722	-0.831665	0.100026	-0.0346319	0.96453	-1.63235	0.00248421	d
245398_at	At4g14900	FRIGIDA-like protein	Nucleus	cell wall.cell wall proteins	-0.759432	0.0155184	-0.748985	0.015476	-0.926331	0.00550933	-0.788651	0.0101882	-0.565671	0.092149	-0.694337	0.0323477	-0.63402	0.0463597	-1.02504	0.00314401	d
254332_at	At4g22730	Leucine-rich repeat protein kinase family protein	Unknown	signalling.receptor kinases	-0.351766	0.383709	-1.06899	0.00470856	-0.579161	0.141134	-0.894331	0.013546	-0.866025	0.027574	-0.985944	0.0115424	-0.958752	0.0123965	-1.12391	0.0055518	d
253663_at	At4g30160	villin 4	Cytoplasm	cell.organisation	0.0693694	0.829318	-0.345687	0.139622	-0.0407315	0.919831	-0.534068	0.0202152	-0.409586	0.110324	-0.392197	0.116949	-0.552705	0.0227307	-1.24214	6.28181e-05	d
253340_s_at	At4g33270;At4g33260	[AT4G33270, Transducin family protein / WD-40 repeat family protein];[AT4G33260, Transducin family protein / WD-40 repeat family protein]	.	cell.division	0.0590232	0.921375	0.00199141	0.99692	-0.0620147	0.927518	-0.0597796	0.903944	0.152236	0.81023	-0.416791	0.370588	-0.352091	0.450787	-1.11683	0.00958592	d
250939_at	At5g03040	IQ-domain 2	Nucleus	signalling.calcium	-0.819421	0.0200744	-0.692047	0.0443356	-0.812758	0.0264566	-1.00352	0.0045413	-0.835043	0.0254589	-0.443746	0.256524	-0.705275	0.0492685	-1.2812	0.0014415	d
250549_at	At5g07860	HXXXD-type acyl-transferase family protein	Cytoplasm	secondary metabolism.phenylpropanoids	-0.49842	0.178442	-0.697952	0.0479922	0.26943	0.557103	-0.083901	0.846317	0.483227	0.236874	0.107607	0.850409	0.415968	0.290064	1.17804	0.00330335	d
250394_at	At5g10910	mraW methylase family protein	Cytoplasm	unknown	0.23705	0.353542	0.215745	0.381395	0.435217	0.0778942	0.631978	0.00707798	0.574178	0.0222953	0.502536	0.0406121	0.383281	0.115455	1.00717	0.000395671	d
246492_at	At5g16140	Peptidyl-tRNA hydrolase family protein	Chloroplast	protein.synthesis	0.45252	0.135762	-0.0471075	0.902501	0.828931	0.00884544	0.62884	0.0292933	0.745315	0.0193781	0.50146	0.111579	0.315649	0.34483	1.21277	0.000607181	d
246505_at	At5g16250	unknown protein; BEST Arabidopsis thaliana protein match is: unknown protein (TAIR:AT3G02640.1); Has 1807 Blast hits to 1807 proteins in 277 species: Archae - 0; Bacteria - 0; Metazoa - 736; Fungi - 347; Plants - 385; Viruses - 0; Other Eukaryotes - 339 (	Chloroplast	unknown.not assigned	-0.270009	0.408274	-0.158436	0.642915	-0.268112	0.453016	-0.280867	0.341632	-0.468415	0.149477	-0.740367	0.0173449	-0.637175	0.0354778	-1.06119	0.00169361	d
250049_at	At5g17780	alpha/beta-Hydrolases superfamily protein	Cytoplasm	unknown	0.814025	0.171716	1.12025	0.0489079	0.883048	0.154667	1.4309	0.0120016	1.18701	0.0550654	1.03674	0.0882542	1.19716	0.0436711	1.91935	0.00304469	d
249866_at	At5g23010	methylthioalkylmalate synthase 1	Chloroplast	secondary metabolism.sulfur-containing	0.265766	0.658682	1.13155	0.0195636	0.357837	0.567953	1.54073	0.00225027	0.641198	0.250595	0.847282	0.0996024	0.513174	0.349605	1.44925	0.00660011	d
249513_at	At5g38460	ALG6, ALG8 glycosyltransferase family	Unknown	misc.UDP glucosyl and glucoronyl transferases	0.12213	0.706625	-0.31743	0.218582	-0.0471189	0.912605	-0.2538	0.317936	0.0796571	0.854186	-0.124024	0.735917	0.0415686	0.915156	-1.16328	0.000233049	d
249375_at	At5g40730	arabinogalactan protein 24	Cell membrane	cell wall.cell wall proteins	-0.447864	0.171129	-1.3049	0.000276871	-0.685294	0.0389476	-1.18735	0.000569697	-0.636379	0.0616584	-0.661364	0.046103	-0.138311	0.749395	-1.17209	0.00136678	d
248287_at	At5g52970	thylakoid lumen 15.0 kDa protein	Chloroplast	unknown	-0.0494583	0.899627	-0.0579644	0.866218	0.308715	0.314189	0.721981	0.00722569	0.457915	0.118903	0.568396	0.0432868	-0.0497957	0.9031	1.08154	0.000689152	d
247924_at	At5g57655	xylose isomerase family protein	Cytoplasm	minor CHO metabolism.others	-1.16351	0.000448973	-2.39701	2.64022e-07	-0.172338	0.673028	-2.53338	2.02113e-07	-0.426029	0.203187	0.255293	0.487785	-0.0994939	0.813134	-1.49822	9.79685e-05	d
247768_at	At5g58900	Homeodomain-like transcriptional regulator	Nucleus	RNA.regulation of transcription.MYB/MYB related	0.0667519	0.880099	-0.0809462	0.83549	-0.301467	0.415821	-0.709971	0.0194577	0.163183	0.724119	-0.103013	0.831757	-0.568005	0.0756589	-1.16167	0.00124187	d
247533_at	At5g61570	Protein kinase superfamily protein	Extracellular	signalling.receptor kinases	-0.476147	0.199307	-0.554611	0.115972	-0.630834	0.0938068	-0.967436	0.00668999	-0.985441	0.0105866	-0.827946	0.0267815	-0.566887	0.126369	-1.18058	0.00312381	d
247467_at	At5g62130	Per1-like family protein	Golgi body	unknown	-0.689111	0.0551127	0.239096	0.546287	-0.425287	0.291907	-0.424954	0.223579	-0.629603	0.105157	-0.620479	0.100043	-0.60817	0.0993293	-1.22347	0.00240637	d
247132_at	At5g66200	armadillo repeat only 2	Cytoplasm	unknown	-1.1342	1.40585e-05	-1.25466	4.70241e-06	-1.33691	4.58611e-06	-1.75301	1.77801e-07	-0.556537	0.0110441	-0.106431	0.70889	-0.334235	0.11125	-1.01913	9.80945e-05	d
244997_at	AtCg00170	DNA-directed RNA polymerase family protein	Chloroplast	RNA.transcription	-0.409139	0.3334	0.0907045	0.855396	0.101939	0.870972	0.675735	0.0722028	0.376401	0.438044	0.43962	0.328872	-0.122435	0.826059	1.8136	0.000200907	d
244998_at	AtCg00180	DNA-directed RNA polymerase family protein	Chloroplast	RNA.transcription	-0.176968	0.744351	1.34074	0.0022808	1.03645	0.0186811	1.07259	0.00974278	0.665697	0.148522	0.779121	0.0763263	0.457419	0.326874	1.58688	0.00110346	d
244969_at	AtCg00650	ribosomal protein S18	Chloroplast	protein.synthesis	0.392574	0.346996	0.889677	0.0201486	0.0412625	0.950897	1.30608	0.00129414	-0.13006	0.838544	0.589575	0.154994	-0.0591298	0.920012	1.22857	0.00408246	d
