# Supplementary material for: The essential role of sugar metabolism in the acclimation response of Arabidopsis thaliana to high light intensities
Source: J Exp Bot. 2014 Feb 12;65(6):1619–36. doi: 10.1093/jxb/eru027 (PMC3967092; doi:10.1093/jxb/eru027)
Supplement: Supplementary Data [file supp_eru027_jexbot114363_file006.xlsx]

## Sheet: Table S5 Legend 
	Table S5. `Dynamic´ comparison of gobal gene expression in Col-0, adg1-1, tpt-2 and adg1-1/tpt-2 at t4h after LL/HL-transfer vs t0. The lists of significantly (adjusted P<0.01) altered genes in the 15 datasheets refer to the nomenclature of the Venn-diagram shown in Fig. 7A. Up- and down-regulated genes are sorted according to their functional annotation.

## Sheet: (A) t4h vs t0 a
ATH1 probe set	AGI code	Description	Localisation	Functional Annotation	Col-0 (4) vs Col-0 (0)	Adj. P-value	adg1-1 (4) vs adg1-1 (0)	Adj. P-value	tpt-2 (4) vs tpt-2 (0)	Adj. P-value	adg1-1/tpt-2 (4) vs adg1-1/tpt-2 (0)	Adj. P-value	Col-0 (48) vs Col-0 (0)	Adj. P-value	adg1-1 (48) vs adg1-1 (0)	Adj. P-value	tpt-2 (48) vs tpt-2 (0)	Adj. P-value	adg1-1/tpt-2 (48) vs adg1-1/tpt-2 (0)	Adj. P-value
263807_at	At2g04400	Aldolase-type TIM barrel family protein	Unknown	amino acid metabolism.synthesis	1.03038	6.04412e-05	0.183432	0.418037	0.452241	0.0421665	0.0916193	0.695802	0.798164	0.00114971	0.670336	0.00381378	0.945005	0.000215333	0.416443	0.0650186
245993_at	At5g20700	Protein of unknown function (DUF581)	Mitochondrion	development.unspecified	1.05393	0.00270995	0.84577	0.0118071	0.314207	0.434378	0.377268	0.250649	1.1045	0.00306632	0.566149	0.109986	0.766417	0.0258637	0.645925	0.0682711
255650_s_at	At5g37190;At4g00930	[AT5G37190, COP1-interacting protein 4];[AT4G00930, COP1-interacting protein 4.1]	.	development.unspecified	0.996747	0.00122242	0.263545	0.380967	0.542219	0.0716507	0.531279	0.0543089	0.401043	0.215599	0.149291	0.712122	0.0295317	0.949585	-0.113196	0.775507
263922_s_at	At2g36580;At3g52990	[AT2G36580, Pyruvate kinase family protein];[AT3G52990, Pyruvate kinase family protein]	.	glycolysis	1.14479	0.000453229	0.650794	0.0250965	0.354857	0.282928	0.678507	0.018112	0.642871	0.0398916	0.625565	0.041284	0.80469	0.00895525	-0.220926	0.536382
263184_at	At1g05560	UDP-glucosyltransferase 75B1	Chloroplast	hormone metabolism.auxin	1.4866	0.0022542	0.503246	0.287263	1.17003	0.0161109	0.735141	0.0972728	1.06196	0.0307188	0.209494	0.756919	1.45025	0.00347237	1.0446	0.032791
264873_at	At1g24100	UDP-glucosyl transferase 74B1	Nucleus	hormone metabolism.auxin	1.04194	0.00328846	0.191855	0.621784	0.476099	0.197491	0.27871	0.418145	0.831934	0.0217999	0.269661	0.527431	0.54734	0.119844	0.5014	0.170157
255403_at	At4g03400	Auxin-responsive GH3 family protein	Nucleus	hormone metabolism.auxin	1.03602	0.00899961	0.698872	0.0676174	1.00394	0.0144093	0.0893288	0.848611	-0.564959	0.19398	0.0354716	0.961038	-0.363544	0.41783	-0.714628	0.0828971
252888_at	At4g39210	Glucose-1-phosphate adenylyltransferase family protein	Chloroplast	major CHO metabolism.synthesis.starch	1.36522	0.00806355	1.27581	0.0116295	0.0151958	0.986926	-0.438507	0.387329	2.72285	4.67082e-05	2.58569	5.4312e-05	2.29581	0.000165237	1.09614	0.0399797
248353_at	At5g52320	cytochrome P450, family 96, subfamily A, polypeptide 4	Extracellular	misc.cytochrome P450	2.51664	0.00283043	1.15843	0.146665	1.77208	0.0346897	-0.00682652	0.994242	1.33003	0.129409	1.2548	0.145018	0.668607	0.4848	0.0421124	0.973521
252827_at	At4g39950	cytochrome P450, family 79, subfamily B, polypeptide 2	Chloroplast	misc.cytochrome P450	1.70082	0.00117613	-0.21617	0.708698	0.516352	0.362237	0.0151333	0.979998	1.35555	0.0100551	0.601106	0.272895	0.943595	0.0593162	0.409633	0.479225
264052_at	At2g22330	cytochrome P450, family 79, subfamily B, polypeptide 3	Chloroplast	misc.cytochrome P450	1.18166	0.00836857	-0.488808	0.276379	0.0614079	0.934881	-0.282185	0.538623	0.180993	0.793483	-0.0726125	0.926494	-0.0899835	0.892133	-0.343874	0.514056
266826_at	At2g22910	N-acetyl-l-glutamate synthase 1	Cytoplasm	misc.GCN5-related N-acetyltransferase	1.09984	0.000727277	0.623564	0.0336526	0.483045	0.12788	0.567739	0.0479457	0.903457	0.00567893	0.582813	0.0615726	0.902084	0.00451926	0.502581	0.113924
264271_at	At1g60270	beta glucosidase 6		misc.gluco-, galacto- and mannosidases	1.14223	0.00989065	0.604058	0.163283	0.8512	0.0613398	0.303701	0.500257	0.4212	0.433389	-0.250073	0.677678	-0.00659065	0.992372	-0.787848	0.0876449
254432_at	At4g20830	FAD-binding Berberine family protein	Chloroplast	misc.nitrilases	1.31351	0.00927678	0.683955	0.165993	0.957863	0.064455	0.627032	0.192969	0.994384	0.0607653	0.57163	0.312218	3.18598	6.60684e-06	-0.177927	0.798019
265244_at	At2g43018;At2g43020	[AT2G43018, conserved peptide upstream open reading frame 17];[AT2G43020, polyamine oxidase 2]	.	misc.oxidases	1.19544	0.000271777	0.577298	0.0429412	0.689424	0.0233604	0.0142048	0.968983	1.17903	0.000588181	0.884878	0.00473846	1.07508	0.00097987	0.0946306	0.818445
253268_s_at	At4g34131;At4g34135	[AT4G34131, UDP-glucosyl transferase 73B3];[AT4G34135, UDP-glucosyltransferase 73B2]	.	misc.UDP glucosyl and glucoronyl transferases	1.8721	0.00880925	1.22584	0.0752439	0.875406	0.262688	0.0890373	0.918256	0.8218	0.317198	0.327835	0.747227	1.80998	0.012898	0.122272	0.907139
255888_at	At1g20300	Pentatricopeptide repeat (PPR) superfamily protein	Mitochondrion	not assigned.PPR	1.21336	3.30445e-05	0.369221	0.113416	0.415676	0.0949331	0.489398	0.0322132	0.0504662	0.906891	-0.122712	0.712256	0.100665	0.754424	-0.597974	0.0178777
258592_at	At3g04130	Tetratricopeptide repeat (TPR)-like superfamily protein	Mitochondrion	not assigned.PPR	1.00589	0.00417799	0.566806	0.0887125	0.423724	0.261628	0.457613	0.16246	0.418364	0.286233	0.176639	0.710525	0.192727	0.661525	-0.0587015	0.907569
266288_s_at	At2g29200;At2g29140	[AT2G29200, pumilio 1];[AT2G29140, pumilio 3]		not assigned.RNA binding	1.13302	0.000755817	0.737449	0.0164002	0.691522	0.0318958	0.653181	0.0289201	0.400942	0.256999	0.176676	0.679497	0.156519	0.703517	-0.108447	0.802682
262306_s_at	At5g56680;At1g70980	[AT5G56680, Class II aminoacyl-tRNA and biotin synthetases superfamily protein];[AT1G70980, Class II aminoacyl-tRNA and biotin synthetases superfamily protein]	.	protein.aa activation	1.0008	3.66776e-05	0.0650353	0.788031	0.341681	0.100294	0.395127	0.0377392	0.223373	0.338633	0.0563563	0.859217	0.16293	0.487408	-0.460448	0.027692
250435_at	At5g10380	RING/U-box superfamily protein	Extracellular	protein.degradation.ubiquitin	1.75369	0.0040514	1.22222	0.034617	0.497947	0.492541	0.151304	0.830439	1.72858	0.0069013	1.73209	0.00607123	2.34182	0.000535323	1.14346	0.0657222
253726_at	At4g29430	ribosomal protein S15A E	Chloroplast	protein.synthesis	1.08298	0.00544684	0.26101	0.530629	0.546506	0.181258	0.844	0.0217374	0.506773	0.238954	-0.0823585	0.897847	0.566719	0.151422	0.194217	0.692544
259225_at	At3g07590	Small nuclear ribonucleoprotein family protein	Nucleus	RNA.processing	1.17059	0.000201345	-0.19066	0.528895	0.518343	0.0721135	0.691481	0.0108225	-0.0614872	0.902357	-0.201909	0.566723	0.277597	0.373614	-0.123735	0.736397
259551_at	At1g21190	Small nuclear ribonucleoprotein family protein	Nucleus	RNA.processing	1.13138	0.000824845	-0.0295113	0.943504	0.406726	0.236953	0.696015	0.0215559	0.428694	0.222953	0.0157055	0.977954	0.170427	0.676634	0.536107	0.105377
261794_at	At1g16060	ARIA-interacting double AP2 domain protein	Nucleus	RNA.regulation of transcription.AP2/EREBP	1.00061	0.00390597	0.647726	0.0483196	0.791687	0.0235834	0.31541	0.343881	1.17328	0.00189005	0.870871	0.0134497	1.04852	0.00347237	0.868306	0.0152528
254693_at	At4g17880	Basic helix-loop-helix (bHLH) DNA-binding family protein	Nucleus	RNA.regulation of transcription.bHLH	1.30287	0.00371288	0.322199	0.492758	0.332014	0.544425	-0.187032	0.692709	0.378071	0.49263	-0.326759	0.551151	-0.437534	0.370719	-0.156938	0.794918
259448_at	At1g13790	XH/XS domain-containing protein	Unknown	RNA.regulation of transcription.misc	1.00157	0.00168818	0.614925	0.0371925	0.674307	0.0313892	0.501414	0.0815249	0.436031	0.19373	0.427069	0.190552	0.186289	0.627042	0.588796	0.0634313
245254_at	At4g14680	Pseudouridine synthase/archaeosine transglycosylase-like family protein	Chloroplast	S-assimilation	1.16787	0.000539164	0.422153	0.166164	0.685678	0.0318354	0.00797828	0.983169	1.24228	0.000591854	0.801227	0.0131259	0.981438	0.0029927	0.229074	0.537963
247464_at	At5g62070	IQ-domain 23	Nucleus	signalling.calcium	1.11352	0.000260756	0.653936	0.0147738	0.438152	0.12537	0.169068	0.54981	0.493844	0.08928	0.168271	0.642945	0.35777	0.211137	-0.0730067	0.852153
259137_at	At3g10300	Calcium-binding EF-hand family protein	Unknown	signalling.calcium	1.04694	0.00350087	0.630752	0.0622818	0.868544	0.0164915	0.459094	0.168672	-0.394278	0.331595	-0.456664	0.229429	1.29335	0.000871417	-0.593624	0.104846
265253_at	At2g02020	Major facilitator superfamily protein	Unknown	transport.peptides/oligopeptides	1.05496	0.00808494	0.56487	0.143893	0.381596	0.408596	0.319608	0.418409	0.65544	0.122525	0.26667	0.600519	-0.0988704	0.861924	-0.249148	0.608487
262935_at	At1g79410	organic cation/carnitine transporter5	Cell membrane	transporter.sugars	1.68449	0.00491667	0.57243	0.34083	0.702549	0.2806	0.16084	0.813967	0.694648	0.304642	0.260076	0.76015	0.677316	0.284889	-0.366753	0.612828
264992_at	At1g67300	Major facilitator superfamily protein	Unknown	transporter.sugars	1.12338	0.00182448	0.249255	0.501301	0.308283	0.452565	-0.0550014	0.895272	1.2339	0.00147073	0.463285	0.214503	0.678696	0.0512284	0.153235	0.735481
260143_at	At1g71880	sucrose-proton symporter 1	Cell membrane	transporter.sugars	1.06883	0.00422355	0.0197242	0.966537	0.572929	0.135623	0.866933	0.0141643	1.18715	0.00307438	0.997801	0.00915484	1.4784	0.000416812	0.457161	0.247909
255543_at	At4g01870	tolB protein-related	Nucleus	unknown	1.61845	0.00500652	0.204708	0.762385	1.03302	0.0778661	0.122058	0.856314	0.345968	0.66259	0.181099	0.835763	2.83409	6.23122e-05	-0.205174	0.792777
251005_at	At5g02590	Tetratricopeptide repeat (TPR)-like superfamily protein	Unknown	unknown	1.15474	0.000681818	0.582326	0.056423	0.528146	0.107726	0.723589	0.017156	1.22246	0.000766403	1.3004	0.000374259	1.50619	9.22851e-05	0.843772	0.0116429
246516_at	At5g15740	O-fucosyltransferase family protein	Golgi body	unknown	1.0723	0.000555301	0.427402	0.125479	-0.0690228	0.880297	-0.222191	0.439771	0.418248	0.182085	0.219357	0.537075	-0.244572	0.461227	-0.558162	0.0611922
259864_at	At1g72800	RNA-binding (RRM/RBD/RNP motifs) family protein	Unknown	unknown	1.07218	4.88206e-05	-0.064058	0.812211	0.520071	0.0223903	-0.8498	0.000383131	1.24683	2.53786e-05	-0.300332	0.207209	0.669367	0.00396315	0.107431	0.706117
260351_at	At1g69380	Protein of unknown function (DUF155)	Chloroplast	unknown.not assigned	1.17944	0.000956794	0.594947	0.0667632	0.561997	0.107356	0.727966	0.0232438	0.658697	0.0623986	0.632169	0.0670306	0.349171	0.345708	0.941052	0.00862012
257875_at	At3g17120	unknown protein; BEST Arabidopsis thaliana protein match is: unknown protein (TAIR:AT1G02380.1); Has 67 Blast hits to 67 proteins in 11 species: Archae - 0; Bacteria - 0; Metazoa - 0; Fungi - 0; Plants - 67; Viruses - 0; Other Eukaryotes - 0 (source: NCBI	Nucleus	unknown.not assigned	1.15811	0.000782781	0.640964	0.0396691	0.65538	0.0473842	0.255476	0.427247	0.34066	0.369463	0.191237	0.658306	-0.00242475	0.996229	0.0784262	0.866653
263574_at	At2g16990	Major facilitator superfamily protein	Unknown	unknown.not assigned	1.13274	0.000770285	0.710598	0.0205309	0.688001	0.0329855	0.212762	0.507098	0.0242741	0.966112	-0.543049	0.0951377	-0.568283	0.0732674	-0.61855	0.0587657
250960_at	At5g02940	Protein of unknown function (DUF1012)	Mitochondrion	unknown.not assigned	1.08976	0.00131431	0.361065	0.264273	0.816218	0.0146009	0.554945	0.0680208	0.94291	0.00638424	0.713234	0.0312381	0.214078	0.589047	0.345804	0.331644
262533_at	At1g17090	unknown protein; INVOLVED IN: biological_process unknown; LOCATED IN: endomembrane system; EXPRESSED IN: 17 plant structures; EXPRESSED DURING: 7 growth stages; Has 5 Blast hits to 5 proteins in 2 species: Archae - 0; Bacteria - 0; Metazoa - 0; Fungi - 0;	Extracellular	unknown.not assigned	1.02685	0.0033174	0.745892	0.0244375	0.786956	0.0249698	0.410981	0.208335	1.44297	0.000361674	0.582569	0.0990204	1.63535	8.70854e-05	0.389979	0.297609
251372_at	At3g60520	unknown protein; BEST Arabidopsis thaliana protein match is: unknown protein (TAIR:AT1G02070.1); Has 107 Blast hits to 107 proteins in 14 species: Archae - 0; Bacteria - 0; Metazoa - 0; Fungi - 0; Plants - 107; Viruses - 0; Other Eukaryotes - 0 (source: N	Unknown	unknown.not assigned	0.995321	0.00765826	0.618193	0.0848231	0.673866	0.0782111	0.425124	0.233369	0.0864312	0.894752	0.160316	0.766489	-0.426122	0.285066	0.329659	0.439135
258552_at	At3g07010	Pectin lyase-like superfamily protein	Extracellular	cell wall.degradation	-1.98862	0.00699426	-1.79441	0.0126694	-1.34309	0.0748513	-1.373	0.0473704	-2.0212	0.009363	-1.8735	0.0135963	-2.17795	0.00449014	-1.43789	0.0589126
253040_at	At4g37800	xyloglucan endotransglucosylase/hydrolase 7	Extracellular	cell wall.modification	-1.07819	0.00158378	-0.803	0.0123575	-0.685738	0.0402395	-0.531658	0.0838125	-0.287751	0.478415	-0.636858	0.0570316	-0.198135	0.628418	-0.100172	0.82727
261226_at	At1g20190	expansin 11	Extracellular	cell wall.modification	-1.68121	0.000719232	-0.549481	0.232993	-0.630642	0.20343	-0.678744	0.121698	-1.83848	0.000621458	-1.19104	0.0131911	-1.74972	0.000717359	-0.99243	0.0393936
254573_at	At4g19420	Pectinacetylesterase family protein	Extracellular	cell wall.precursor synthesis	-1.32857	0.00166193	-0.889671	0.0235637	-0.859917	0.0379852	-1.00485	0.0104251	-0.487881	0.290059	-0.605466	0.156052	-0.253299	0.614597	-1.02317	0.0161374
255129_at	At4g08290	nodulin MtN21 /EamA-like transporter family protein	Unknown	development.unspecified	-1.11223	0.00845328	-0.0631718	0.906076	-1.07368	0.0139401	-0.317038	0.454542	0.366954	0.485717	0.56377	0.214894	0.526596	0.23559	1.39216	0.00272503
251797_at	At3g55560	AT-hook protein of GA feedback 2	Nucleus	hormone metabolism.gibberelin	-1.26451	0.00111998	-0.817926	0.0219795	-0.857701	0.0232423	-0.756344	0.0302605	-1.21221	0.0026513	-1.01203	0.00839479	-0.545491	0.147225	-1.01318	0.00941823
245016_at	AtCg00500	acetyl-CoA carboxylase carboxyl transferase subunit beta	Chloroplast	lipid metabolism.FA	-1.79205	0.00388191	1.21351	0.0388978	0.88901	0.166326	-0.96452	0.0926004	-0.892186	0.178577	1.39328	0.0257995	0.0133308	0.988926	0.81885	0.206601
255852_at	At1g66970	SHV3-like 2	Cell membrane	lipid metabolism.lipid degradation	-1.12111	0.00163431	-0.768964	0.0204667	-0.625033	0.0746092	-0.429766	0.185799	-0.0337329	0.955679	0.210549	0.639644	0.34921	0.353566	-0.0837606	0.86468
253880_at	At4g27590	Heavy metal transport/detoxification superfamily protein	Nucleus	metal handling.binding/chelation/storage	-1.1195	0.000157216	-0.287109	0.273348	-0.230703	0.456473	-0.421706	0.0863303	-1.11629	0.000327114	-0.275674	0.354873	-0.50199	0.05608	-0.521485	0.0546702
249755_at	At5g24580	Heavy metal transport/detoxification superfamily protein	Nucleus	metal handling.binding/chelation/storage	-1.12076	0.0025811	-0.394851	0.275964	-0.916831	0.014143	-0.415545	0.229813	-1.23412	0.0020267	-0.54766	0.149152	-1.24111	0.001522	-0.481926	0.210274
264246_at	At1g60140	trehalose phosphate synthase	Nucleus	minor CHO metabolism.trehalose	-1.23097	0.000901407	-0.712912	0.0342661	-0.672598	0.0601936	-0.73056	0.0276098	-0.38728	0.339554	-0.600277	0.0954557	-0.289547	0.47531	-0.245139	0.558205
245330_at	At4g14930	Survival protein SurE-like phosphatase/nucleotidase	Cytoplasm	misc.acid and other phosphatases	-1.38578	0.00649355	-0.758024	0.122248	-0.561107	0.321479	-0.756643	0.112918	-0.0866575	0.923668	-0.133847	0.868915	0.24966	0.705516	0.537942	0.334967
256772_at	At3g13750	beta galactosidase 1	Extracellular	misc.gluco-, galacto- and mannosidases	-1.26446	6.60866e-05	0.265181	0.332234	-0.51763	0.0611065	0.617676	0.0168453	-0.798022	0.00578788	-0.106292	0.788399	-0.740601	0.00762693	0.121953	0.729082
262844_at	At1g14890	Plant invertase/pectin methylesterase inhibitor superfamily protein	Mitochondrion	misc.invertase/pectin methylesterase inhibitor family protein	-1.48784	0.0080676	-1.41939	0.0102381	-0.590842	0.352021	-1.08189	0.0411102	-0.448056	0.531503	-0.90644	0.11984	-0.303096	0.673581	0.215594	0.776603
264279_s_at	At1g78820;At1g78830	[AT1G78820, D-mannose binding lectin protein with Apple-like carbohydrate-binding domain];[AT1G78830, Curculin-like (mannose-binding) lectin family protein]	.	misc.myrosinases-lectin-jacalin	-1.57269	0.0022071	-1.16733	0.0160562	-1.04706	0.0393005	-0.536199	0.262813	-0.844296	0.110638	0.178442	0.81055	-0.892571	0.0739679	-1.23173	0.0179454
266278_at	At2g29300	NAD(P)-binding Rossmann-fold superfamily protein	Unknown	misc.nitrilases	-1.40651	0.00740394	-1.29859	0.0116086	-1.34355	0.0131733	-0.860466	0.0802345	-1.20252	0.0277161	-1.53099	0.00555938	-1.87285	0.0011021	-0.441433	0.46519
245008_at	AtCg00360	Tetratricopeptide repeat (TPR)-like superfamily protein	Chloroplast	protein.assembly and cofactor ligation	-1.30758	0.00620147	0.76042	0.0969483	1.14419	0.0191213	-0.0130846	0.981965	-0.119594	0.88298	1.05543	0.0298776	0.207494	0.742258	1.16732	0.018737
260475_at	At1g11080	serine carboxypeptidase-like 31	Extracellular	protein.degradation.serine protease	-1.11433	0.000838839	-0.727034	0.0173323	-0.770211	0.0171436	0.042909	0.909722	-0.829346	0.012156	-0.422489	0.210288	-0.478866	0.133926	0.0190998	0.967916
267264_at	At2g22970	serine carboxypeptidase-like 11	Extracellular	protein.degradation.serine protease	-1.26074	0.0013292	-0.400345	0.28703	-0.601245	0.123053	-0.200154	0.609706	-1.1049	0.00590225	-1.74051	0.000114651	-0.771511	0.0403355	-1.14884	0.00462214
253865_at	At4g27470	RING membrane-anchor 3	Nucleus	protein.degradation.ubiquitin	-1.02812	0.00217526	-0.245219	0.47541	-0.23184	0.569568	-0.650243	0.0342874	-0.312379	0.424748	-0.163181	0.716401	0.0452928	0.925383	0.00356135	0.994888
263796_at	At2g24540	Galactose oxidase/kelch repeat superfamily protein	Nucleus	protein.degradation.ubiquitin	-1.12639	0.00108368	-0.148624	0.694534	-0.526268	0.121056	-0.392337	0.208236	-1.02831	0.00366812	-1.05294	0.00266305	-0.85048	0.0107146	-0.403466	0.251097
252991_at	At4g38470	ACT-like protein tyrosine kinase family protein	Unknown	protein.postranslational modification	-1.73871	0.0006212	-0.923558	0.0423006	-1.2325	0.0118455	-0.483899	0.290201	-0.751311	0.137512	-0.0390861	0.963524	-0.942055	0.0469257	0.489801	0.349287
244939_at	AtCg00065	ribosomal protein S12A	Chloroplast	protein.synthesis	-1.90092	0.0011512	0.840957	0.117438	0.647559	0.290787	-0.0912517	0.890837	-1.32569	0.0224068	0.677282	0.26642	-0.588049	0.332238	1.62682	0.00625922
261958_at	At1g64500	Glutaredoxin family protein	Nucleus	redox.glutaredoxins	-1.73276	8.9951e-05	-0.713669	0.0523426	-0.88233	0.02445	-0.926042	0.0119365	-0.994679	0.0135024	-1.3529	0.00128578	-0.784793	0.0408502	-0.543204	0.178303
266555_at	At2g46270	G-box binding factor 3	Nucleus	RNA.regulation of transcription.bZIP	-1.3938	0.000456292	-0.573346	0.104617	-0.842139	0.02481	-0.794317	0.0225877	-0.291746	0.532033	-0.484932	0.218614	0.596624	0.106804	-0.150804	0.756183
258139_at	At3g24520	heat shock transcription factor C1	Nucleus	RNA.regulation of transcription.HSF	-1.37785	0.0054795	-1.13619	0.0176395	-1.21702	0.0163118	-1.0587	0.0235789	-0.576812	0.304769	-1.2343	0.014985	-0.68571	0.176018	-0.147371	0.830683
246253_at	At4g37260	myb domain protein 73	Nucleus	RNA.regulation of transcription.MYB/MYB related	-1.00041	0.0062692	-0.493218	0.164783	-0.892479	0.0172213	-0.654465	0.0558712	-0.136287	0.810193	0.00142867	0.998568	-0.18168	0.70186	-0.544949	0.154159
255037_at	At4g09460	myb domain protein 6	Nucleus	RNA.regulation of transcription.MYB/MYB related	-1.09197	0.00371288	-0.643455	0.0703395	-0.688407	0.0688785	-0.700508	0.0443451	-1.04954	0.00757802	-1.34986	0.000990587	-0.542754	0.150954	-1.0305	0.00864848
259751_at	At1g71030	MYB-like 2	Nucleus	RNA.regulation of transcription.MYB/MYB related	-2.13436	0.000154953	-0.513392	0.306322	-0.931613	0.0680519	-0.829715	0.0761486	-1.24249	0.0174409	-0.806907	0.118674	-1.687	0.00169436	-0.200831	0.763117
265245_at	At2g43060	ILI1 binding bHLH 1	Nucleus	RNA.regulation of transcription.unclassified	-1.14101	0.00523847	-0.698429	0.0731618	-0.666159	0.112539	-1.00141	0.0105108	-0.897985	0.0332745	-0.4227	0.359932	-0.516463	0.222632	-0.349115	0.45258
257264_at	At3g22060	Receptor-like protein kinase-related family protein	Extracellular	signalling.receptor kinases	-2.45888	0.000790593	-1.4837	0.0256744	-1.46793	0.0366258	-1.18984	0.0654926	-1.16157	0.112644	-0.0334746	0.978251	-0.269801	0.771269	-0.396713	0.643243
264773_at	At1g22900	Disease resistance-responsive (dirigent-like protein) family protein	Extracellular	stress.biotic	-1.27418	0.00304567	-0.816116	0.0434603	-0.733208	0.0903591	-1.00795	0.0126188	-1.00474	0.0220865	-0.712177	0.100408	-1.01897	0.0166044	-0.509296	0.261304
254317_at	At4g22510	unknown protein; FUNCTIONS IN: molecular_function unknown; INVOLVED IN: biological_process unknown; LOCATED IN: mitochondrion; EXPRESSED IN: shoot apex, leaf; Has 2 Blast hits to 2 proteins in 1 species: Archae - 0; Bacteria - 0; Metazoa - 0; Fungi - 0; P	Mitochondrion	unknown.not assigned	-0.995691	0.00441602	-0.377102	0.274806	-0.409582	0.280086	0.0521752	0.900587	-0.457478	0.232332	-0.667169	0.0584613	-0.547791	0.116906	0.14391	0.752349
259180_at	At3g01680	CONTAINS InterPro DOMAIN/s: Mediator complex subunit Med28 (InterPro:IPR021640); BEST Arabidopsis thaliana protein match is: unknown protein (TAIR:AT3G01670.1); Has 122 Blast hits to 112 proteins in 13 species: Archae - 0; Bacteria - 0; Metazoa - 0; Fungi	Nucleus	unknown.not assigned	-0.999463	0.000537057	-0.293664	0.272338	-0.470334	0.0875403	-0.60768	0.0174743	-0.982764	0.00111376	-0.493229	0.0718302	-1.29118	7.94257e-05	-1.16369	0.000284373
257336_at	AtMg01410	open reading frame 204	Mitochondrion	unknown.not assigned	-1.00819	0.00205575	0.282933	0.383024	0.126481	0.782593	-0.640231	0.0323883	-0.861605	0.00991408	0.024941	0.965135	-0.0181082	0.970601	-0.419177	0.212477
254954_at	At4g10910	unknown protein; Has 30201 Blast hits to 17322 proteins in 780 species: Archae - 12; Bacteria - 1396; Metazoa - 17338; Fungi - 3422; Plants - 5037; Viruses - 0; Other Eukaryotes - 2996 (source: NCBI BLink).	Nucleus	unknown.not assigned	-1.23821	3.49985e-05	-0.27766	0.262003	-0.560988	0.0270362	-0.147244	0.564643	-1.32388	4.1482e-05	-0.496384	0.0497542	-0.768872	0.00325927	-0.19892	0.492068
253173_at	At4g35110	Arabidopsis phospholipase-like protein (PEARLI 4) family	Nucleus	unknown.not assigned	-1.26188	1.9752e-05	-0.364212	0.114596	-0.383722	0.122085	-0.300389	0.185811	-1.24139	5.44017e-05	-0.65864	0.00820213	-0.631336	0.00977055	-0.820724	0.00196334
265265_at	At2g42900	Plant basic secretory protein (BSP) family protein	Unknown	unknown.not assigned	-1.33431	0.00380485	-1.00718	0.0218397	-0.0264285	0.973612	-0.458538	0.29608	-1.00353	0.033392	-1.36717	0.00440641	-1.38393	0.00363132	0.0759486	0.908552
252250_at	At3g49790	Carbohydrate-binding protein	Unknown	unknown.not assigned	-1.438	8.73764e-05	-0.611062	0.0445304	-0.727827	0.0247663	-0.354978	0.241458	-1.42456	0.000196016	-0.620976	0.0545978	-1.02649	0.00235051	-0.439094	0.189131
246919_at	At5g25460	Protein of unknown function, DUF642	Extracellular	unknown.not assigned	-1.58048	0.00331709	-0.975353	0.0543447	-1.153	0.0322895	-0.897296	0.0698997	-1.93137	0.00114275	-0.624647	0.283011	-1.64609	0.00311815	-0.653827	0.248658

## Sheet: (B) t4h vs t0 b
ATH1 probe set	AGI code	Description	Localisation	Functional Annotation	Col-0 (4) vs Col-0 (0)	Adj. P-value	adg1-1 (4) vs adg1-1 (0)	Adj. P-value	tpt-2 (4) vs tpt-2 (0)	Adj. P-value	adg1-1/tpt-2 (4) vs adg1-1/tpt-2 (0)	Adj. P-value	Col-0 (48) vs Col-0 (0)	Adj. P-value	adg1-1 (48) vs adg1-1 (0)	Adj. P-value	tpt-2 (48) vs tpt-2 (0)	Adj. P-value	adg1-1/tpt-2 (48) vs adg1-1/tpt-2 (0)	Adj. P-value
247638_at	At5g60490	FASCICLIN-like arabinogalactan-protein 12	Cell membrane	cell wall.cell wall proteins	0.214645	0.542116	1.01172	0.00158687	0.202813	0.609549	0.177245	0.579411	-0.367795	0.295115	-0.0894201	0.852679	-0.514555	0.0984546	-0.39406	0.232631
263560_s_at	At2g15350;At2g15370	[AT2G15350, fucosyltransferase 10];[AT2G15370, fucosyltransferase 5]	.	cell wall.hemicellulose synthesis	-0.512191	0.220287	1.11553	0.00621498	0.0384361	0.956623	0.827426	0.0326184	0.221223	0.706748	0.905817	0.0304723	0.14586	0.793154	0.576138	0.182266
250992_at	At5g02260	expansin A9	Extracellular	cell wall.modification	0.523659	0.242461	1.71218	0.000339958	-0.311454	0.569749	0.795387	0.0526121	0.487847	0.333777	0.582934	0.213993	0.4546	0.342255	0.106135	0.866091
253815_at	At4g28250	expansin B3	Extracellular	cell wall.modification	0.510357	0.385767	1.64187	0.00316946	0.137446	0.873521	0.824659	0.110521	-0.34096	0.652342	-0.0860859	0.928777	-0.869841	0.117603	0.637558	0.285851
263134_at	At1g78570	rhamnose biosynthesis 1	Chloroplast	cell wall.precursor synthesis	1.01938	0.0141902	1.57256	0.000512845	0.599888	0.176026	0.558909	0.15969	0.802533	0.0687259	0.94266	0.0282564	0.946891	0.0248478	0.584924	0.187323
245982_at	At5g13170	senescence-associated gene 29	Unknown	development.unspecified	1.06043	0.0215252	1.64768	0.000891981	0.220502	0.73855	0.580417	0.192927	3.18032	4.56993e-06	3.25462	2.22985e-06	3.41097	1.71098e-06	2.19437	0.000150837
256677_at	At3g52190	phosphate transporter traffic facilitator1	Cytoplasm	development.unspecified	0.20507	0.424441	1.36583	7.59926e-06	-0.318525	0.20591	-0.173413	0.464385	0.365358	0.149965	0.40699	0.0938465	0.111208	0.720138	-0.318369	0.203931
252043_at	At3g52390	TatD related DNase	Nucleus	DNA.unspecified	0.335262	0.312127	1.20893	0.000426475	0.250716	0.515978	0.569816	0.0552409	0.563551	0.0920444	1.04616	0.00216553	0.59899	0.0590738	0.544746	0.0974298
264907_at	At2g17280	Phosphoglycerate mutase family protein	Cytoplasm	glycolysis	0.809493	0.0232594	1.49489	0.000217363	0.665572	0.0734052	0.421178	0.223662	0.542003	0.167429	1.27687	0.00131995	0.515165	0.166869	-0.0877937	0.86667
263391_at	At2g11810	monogalactosyldiacylglycerol synthase type C	Chloroplast	lipid metabolism.glyceral metabolism	0.220221	0.779236	3.58628	6.15067e-06	0.17487	0.851669	-0.244452	0.710576	0.635761	0.373189	0.493517	0.503612	-0.041807	0.965385	-0.613527	0.364453
258856_at	At3g02040	senescence-related gene 3	Cytoplasm	lipid metabolism.lipid degradation	0.4493	0.679564	3.95646	0.000111179	-0.513846	0.665738	0.31872	0.744755	1.30537	0.177549	0.642151	0.564958	-0.506365	0.654419	0.00628367	0.996942
258270_at	At3g15650	alpha/beta-Hydrolases superfamily protein	Unknown	lipid metabolism.lipid degradation	0.528577	0.186512	1.03961	0.00794745	0.135828	0.817688	0.189343	0.650755	0.970591	0.0190788	0.952563	0.0190367	0.320866	0.485795	-0.465461	0.278076
245998_at	At5g20830	sucrose synthase 1	Unknown	major CHO metabolism.degradation.sucrose	0.997359	0.0231649	1.3642	0.00271469	0.439373	0.392112	1.10315	0.0105372	1.33951	0.00518342	1.03831	0.0231991	1.59293	0.00111474	0.600909	0.204959
256824_at	At3g22121	other RNA		micro RNA	-0.0403574	0.948408	1.06056	0.00800464	0.405096	0.380564	0.922493	0.0169526	-0.103658	0.880277	0.412523	0.371407	-0.0234764	0.970334	0.815627	0.0511713
254290_at	At4g23000	Calcineurin-like metallo-phosphoesterase superfamily protein	Mitochondrion	misc	0.312169	0.163575	1.27351	8.7417e-06	0.458011	0.0443349	-0.0643734	0.800143	0.421977	0.0716197	0.447588	0.0492395	0.333898	0.142466	0.387776	0.0943174
266766_at	At2g46880	purple acid phosphatase 14	Extracellular	misc	0.212353	0.533868	1.25006	0.00020051	0.13266	0.755835	0.357864	0.211731	-0.0855588	0.866393	0.0876642	0.851433	-0.135268	0.733754	0.154387	0.684595
262369_at	At1g73010	phosphate starvation-induced gene 2	Nucleus	misc.acid and other phosphatases	0.115003	0.823111	3.66625	3.53699e-08	0.237512	0.640711	-0.038429	0.93448	1.12399	0.00653427	1.93625	5.71716e-05	0.705407	0.0697979	0.583905	0.15113
261134_at	At1g19630	cytochrome P450, family 722, subfamily A, polypeptide 1	Extracellular	misc.cytochrome P450	0.363965	0.317654	1.20711	0.000963369	0.539516	0.135623	0.166239	0.650138	0.327703	0.434811	0.847938	0.017474	0.130971	0.780815	0.443199	0.231915
264436_at	At1g10370	Glutathione S-transferase family protein	Cytoplasm	misc.glutathione S transferases	0.419927	0.272994	1.19096	0.00182036	0.563158	0.14526	0.634688	0.0675846	0.0413004	0.951411	0.389973	0.354013	0.258947	0.562774	0.240052	0.592455
264898_at	At1g23205	Plant invertase/pectin methylesterase inhibitor superfamily protein	Extracellular	misc.invertase/pectin methylesterase inhibitor family protein	0.522008	0.158466	1.1461	0.00240885	0.847502	0.0250095	0.526017	0.131005	1.4067	0.000833434	1.65934	0.000156667	1.27679	0.00141477	1.17016	0.0035897
257876_at	At3g17130	Plant invertase/pectin methylesterase inhibitor superfamily protein	Extracellular	misc.invertase/pectin methylesterase inhibitor family protein	-0.0729373	0.8489	1.00809	0.000819796	0.423193	0.155261	0.0653151	0.845501	0.693402	0.0196111	1.05254	0.000876906	0.293897	0.345683	1.0792	0.000887075
249942_at	At5g22300	nitrilase 4	Cell membrane	misc.nitrilases	0.817436	0.127024	1.52046	0.00484923	1.35938	0.0144504	1.06427	0.0364443	1.23477	0.0277956	0.545297	0.376448	1.42574	0.0096617	1.72816	0.00330335
253875_at	At4g27520	early nodulin-like protein 2	Cell membrane	misc.plastocyanin-like	0.343938	0.233988	1.09744	0.000365606	0.559962	0.0517598	0.520489	0.0498045	-0.209703	0.566981	0.385191	0.201083	0.232988	0.476063	0.045029	0.913197
254759_at	At4g13180	NAD(P)-binding Rossmann-fold superfamily protein	Unknown	misc.short chain dehydrogenase/reductase (SDR)	1.02527	0.0285012	1.25764	0.00774513	0.623417	0.223578	0.260401	0.600102	0.858192	0.088257	0.612197	0.235334	1.55262	0.002271	0.066255	0.925118
252179_at	At3g50760	galacturonosyltransferase-like 2	Unknown	misc.UDP glucosyl and glucoronyl transferases	0.178067	0.37224	1.01372	1.47863e-05	0.0915579	0.725905	0.0811451	0.684274	0.120471	0.636091	0.746965	0.000463534	0.283773	0.136035	0.643381	0.00193099
249581_at	At5g37600	glutamine synthase clone R1	Cytoplasm	N-metabolism	0.800708	0.0963657	1.3855	0.00467219	0.517565	0.347872	0.981009	0.0336816	0.591986	0.284701	0.674362	0.195022	1.21704	0.0140172	1.16282	0.0221825
265665_at	At2g27420	Cysteine proteinases superfamily protein	Chloroplast	protein.degradation.cysteine protease	0.454683	0.291303	1.38444	0.00134211	0.943729	0.0258457	0.866265	0.0272482	0.958513	0.0263953	0.624282	0.15049	0.554176	0.195851	1.30799	0.00366248
265214_at	At1g05000	Phosphotyrosine protein phosphatases superfamily protein	Cytoplasm	protein.postranslational modification	0.171945	0.694673	1.64415	7.46572e-05	0.0828055	0.883174	0.0609825	0.885709	0.248516	0.598807	0.649553	0.0749521	0.37249	0.338754	-0.2337	0.587244
255360_at	At4g03960	Phosphotyrosine protein phosphatases superfamily protein	Cytoplasm	protein.postranslational modification	0.815842	0.0169679	1.12743	0.00166984	0.212539	0.640149	0.161256	0.660191	1.40079	0.000504767	0.221495	0.62266	0.92454	0.00914117	0.418638	0.262697
244968_at	AtCg00640	ribosomal protein L33	Chloroplast	protein.synthesis	0.0876765	0.896241	1.47662	0.00240184	0.184976	0.789486	0.943124	0.0357499	-0.423461	0.470198	0.751431	0.129191	-0.439571	0.412537	0.682542	0.172992
244974_at	AtCg00700	photosystem II reaction center protein N	Unknown	PS.lightreaction	-1.79626	0.0388411	3.08915	0.000956428	2.11991	0.0198567	0.00359	0.997325	-0.511318	0.682178	2.06463	0.0230657	0.121738	0.92659	1.67236	0.0682504
245011_at	AtCg00430	photosystem II reaction center protein G	Chloroplast	PS.lightreaction	-0.799372	0.0900923	1.77368	0.000559972	1.04379	0.0326645	-0.161705	0.760401	-0.630771	0.235953	1.49013	0.00346318	-0.621953	0.211756	0.836187	0.0923413
244962_at	AtCg01050	NADH-Ubiquinone/plastoquinone (complex I) protein	Chloroplast	PS.lightreaction	-0.783475	0.178695	1.61175	0.00525361	0.740707	0.234785	-0.329323	0.58219	-0.24465	0.780936	0.744306	0.233394	0.0412131	0.964225	0.658656	0.29683
250344_at	At5g11930	Thioredoxin superfamily protein	Cytoplasm	redox.glutaredoxins	1.04564	0.135087	1.86765	0.00735286	0.256053	0.804691	0.71313	0.294261	1.81955	0.0137923	1.6546	0.0216501	0.905036	0.216514	1.54559	0.0337475
265930_at	At2g18510	RNA-binding (RRM/RBD/RNP motifs) family protein	Nucleus	RNA.processing	0.237748	0.54442	1.10825	0.00180047	0.293886	0.473835	0.371618	0.260712	0.0837598	0.887016	0.662957	0.0591252	0.260518	0.521842	0.526533	0.143677
254475_at	At4g20440	small nuclear ribonucleoprotein associated protein B	Unknown	RNA.processing	0.175815	0.539427	1.10045	0.000128212	0.340059	0.205081	0.536142	0.024853	-0.296448	0.302329	0.497022	0.0530971	0.0672066	0.849526	-0.0562862	0.878432
251282_at	At3g61630	cytokinin response factor 6	Nucleus	RNA.regulation of transcription.AP2/EREBP	0.633686	0.0747771	1.43013	0.000318184	-0.13017	0.807456	0.563451	0.0975	-0.361516	0.401349	0.0676015	0.913319	-0.28615	0.499495	-0.417936	0.289345
265418_at	At2g20880	Integrase-type DNA-binding superfamily protein	Nucleus	RNA.regulation of transcription.AP2/EREBP	0.760315	0.0539677	1.11292	0.00554547	0.730742	0.0762891	0.820521	0.0310388	0.200397	0.733039	0.312289	0.527138	0.261015	0.597094	0.458995	0.296053
257916_at	At3g23210	basic helix-loop-helix (bHLH) DNA-binding superfamily protein	Nucleus	RNA.regulation of transcription.bHLH	0.533923	0.0143666	1.23902	1.02431e-05	0.341522	0.137367	0.24947	0.237131	0.45778	0.0464963	0.844649	0.00067262	0.0540673	0.86403	0.14706	0.580547
255734_at	At1g25550	myb-like transcription factor family protein	Nucleus	RNA.regulation of transcription.G2-like	-0.283764	0.324202	1.1784	0.000146907	-0.352445	0.232008	0.57936	0.0255893	-0.581872	0.0408677	-0.0424722	0.929748	-0.0204675	0.961902	-0.394914	0.170052
254274_at	At4g22770	AT hook motif DNA-binding family protein	Nucleus	RNA.regulation of transcription.misc	0.672422	0.0202057	1.02558	0.00095129	0.35885	0.263745	-0.069773	0.840324	0.273481	0.444535	0.351052	0.278208	0.27812	0.39974	0.18782	0.599659
260140_at	At1g66390	myb domain protein 90	Nucleus	RNA.regulation of transcription.MYB/MYB related	0.530477	0.596848	2.54769	0.00326888	0.348998	0.777091	0.260639	0.787394	1.37014	0.133419	1.05657	0.258336	0.957001	0.29736	1.35562	0.129212
246987_at	At5g67300	myb domain protein r1	Nucleus	RNA.regulation of transcription.MYB/MYB related	0.454309	0.365397	1.29227	0.00593983	0.542612	0.297052	0.267896	0.583063	0.89833	0.0691663	1.24796	0.0105809	1.48891	0.00283737	-0.376728	0.493347
252123_at	At3g51240	flavanone 3-hydroxylase	Cytoplasm	secondary metabolism.flavonoids	1.31761	0.0284818	2.33092	0.00044244	1.46827	0.019526	1.50679	0.0107786	2.40049	0.000661722	1.71233	0.00745807	1.79662	0.00478983	1.61337	0.0122963
263122_at	At1g78510	solanesyl diphosphate synthase 1	Unknown	secondary metabolism.isoprenoids	0.802573	0.0610389	1.15888	0.00735788	1.04074	0.0200571	0.872164	0.0343876	0.645348	0.172016	0.276057	0.627271	0.820462	0.0605664	0.285356	0.588505
254020_at	At4g25700	beta-hydroxylase 1	Chloroplast	secondary metabolism.isoprenoids	0.519718	0.0718369	1.01213	0.00105393	0.544511	0.0703698	0.62728	0.0245036	0.405499	0.209523	0.525115	0.081515	0.26156	0.432836	0.421469	0.173313
266578_at	At2g23910	NAD(P)-binding Rossmann-fold superfamily protein	Unknown	secondary metabolism.phenylpropanoids	0.384752	0.729166	3.82976	0.000144896	0.42833	0.730546	0.236052	0.818183	0.751981	0.499265	0.48226	0.689331	0.547276	0.619265	0.0815464	0.951938
256216_at	At1g56340	calreticulin 1a	Chloroplast	signalling.calcium	0.496648	0.194294	1.06754	0.00477201	0.353477	0.421378	0.844647	0.0190164	0.639509	0.110973	1.12873	0.00466246	0.948488	0.0133612	1.19463	0.0036264
260146_at	At1g52770	Phototropic-responsive NPH3 family protein	Cell membrane	signalling.light	0.414063	0.165988	1.16878	0.000334461	0.479027	0.120884	0.440845	0.115595	1.427	0.000108989	1.40618	9.50517e-05	1.83848	7.99384e-06	0.309637	0.346087
251020_at	At5g02270	non-intrinsic ABC protein 9	Cell membrane	transport.ABC transporters and multidrug resistance systems	0.416632	0.341759	1.2746	0.0025825	0.537349	0.228319	0.708179	0.0686232	0.272961	0.626832	0.411702	0.38801	0.265838	0.601999	0.330925	0.493988
263918_at	At2g36590	proline transporter 3	Cell membrane	transport.amino acids	0.599255	0.0804597	1.14495	0.00154794	0.366194	0.352463	0.669623	0.0414706	-0.652367	0.0747444	0.380007	0.333044	-0.94005	0.00849117	0.142136	0.758868
254606_at	At4g19030	NOD26-like major intrinsic protein 1	Unknown	transport.Major Intrinsic Proteins	0.473788	0.262053	1.49712	0.000630685	0.576522	0.183289	1.01814	0.010092	0.401476	0.412448	0.34251	0.487698	0.176892	0.745283	0.575066	0.183184
259354_at	At3g05220	Heavy metal transport/detoxification superfamily protein	Extracellular	transport.metal	0.462933	0.0607204	1.05476	0.000184072	0.506528	0.0482451	0.495628	0.0366973	-0.794968	0.00349348	-0.446579	0.0832607	-0.710321	0.00614456	-0.625113	0.0173238
249071_at	At5g44050	MATE efflux family protein	Cell membrane	transport.misc	0.725871	0.09669	1.46843	0.00144295	0.804724	0.0766826	1.01381	0.0167643	1.32152	0.00539216	1.17557	0.0104582	0.721826	0.106716	0.551467	0.246613
266184_s_at	At3g54700;At2g38940	[AT3G54700, phosphate transporter 1;7];[AT2G38940, phosphate transporter 1;4]	.	transport.phosphate	0.516913	0.24199	1.75172	0.000244175	0.3307	0.53355	0.540369	0.186541	0.635213	0.1739	1.31034	0.00412285	0.195172	0.731838	0.104159	0.86674
259133_at	At3g05400	Major facilitator superfamily protein	Unknown	transporter.sugars	0.625994	0.0790153	1.56016	0.000148513	0.596304	0.112271	0.700619	0.0404859	0.754192	0.0460308	1.09359	0.00440138	0.294227	0.485544	0.241139	0.581759
246466_at	At5g17010	Major facilitator superfamily protein	Unknown	transporter.sugars	0.552847	0.0317029	1.36028	2.34008e-05	0.494386	0.065322	0.64027	0.0113059	0.193679	0.570479	0.601965	0.0248765	0.114871	0.741667	0.229467	0.444707
264968_at	At1g67360	Rubber elongation factor protein (REF)	Cytoplasm	unknown	0.696357	0.0320894	1.6094	4.50887e-05	0.328147	0.38727	0.212341	0.530041	0.956381	0.00669671	1.21836	0.00092863	1.06506	0.00250155	0.635524	0.0634064
247393_at	At5g63130	Octicosapeptide/Phox/Bem1p family protein	Nucleus	unknown	0.148202	0.499299	1.30636	1.65337e-06	0.0467281	0.881072	-0.148324	0.450729	-0.0577884	0.860096	0.56023	0.00652452	0.480551	0.015709	-0.0657178	0.808736
247175_at	At5g65280	GCR2-like 1	Cytoplasm	unknown	0.354807	0.29716	1.25429	0.000404823	0.797123	0.0174151	0.209121	0.530041	0.650689	0.0563468	0.520945	0.124186	1.00845	0.00331144	0.358875	0.315105
253293_at	At4g33905	Peroxisomal membrane 22 kDa (Mpv17/PMP22) family protein	Mitochondrion	unknown	0.343779	0.219081	1.16776	0.00016249	0.164829	0.648743	0.285177	0.281446	-0.324612	0.29895	0.704605	0.0128741	0.345408	0.228803	0.0524117	0.895899
255621_at	At4g01390	TRAF-like family protein	Extracellular	unknown	0.442788	0.283183	1.11427	0.0050791	0.245661	0.636679	0.194263	0.642575	0.151748	0.805724	-0.0498658	0.943189	-0.00598855	0.992372	-0.0494849	0.934066
253445_at	At4g32605	Mitochondrial glycoprotein family protein	Mitochondrion	unknown	0.42632	0.0631081	1.06614	8.36541e-05	0.281259	0.271073	0.348844	0.112274	0.246965	0.366448	0.391051	0.104688	0.282807	0.250959	0.251783	0.326072
263900_at	At2g36290	alpha/beta-Hydrolases superfamily protein	Unknown	unknown	0.463466	0.118435	1.04296	0.000952422	0.352107	0.28485	0.436306	0.121796	0.555924	0.0772488	0.492922	0.111269	0.365935	0.246074	0.413746	0.190932
247642_at	At5g60590	DHBP synthase RibB-like alpha/beta domain	Unknown	unknown	0.46677	0.0834263	1.00279	0.000626528	0.0782933	0.852772	-0.0582533	0.856782	0.528505	0.0656074	0.899286	0.00230695	0.923733	0.00174069	0.142452	0.679975
246001_at	At5g20790	unknown protein; FUNCTIONS IN: molecular_function unknown; INVOLVED IN: biological_process unknown; LOCATED IN: endomembrane system; EXPRESSED IN: 11 plant structures; EXPRESSED DURING: LP.04 four leaves visible, 4 anthesis, petal differentiation and expa	Extracellular	unknown.not assigned	0.57532	0.700323	4.22613	0.00094275	-0.565747	0.740315	-0.716609	0.565827	0.676298	0.694197	0.745844	0.639194	-2.09995	0.0845516	-1.1236	0.411433
263851_at	At2g04460	transposable element gene		unknown.not assigned	0.578707	0.221616	1.62674	0.000905939	0.273499	0.656327	0.0165012	0.977377	0.576225	0.269784	0.653507	0.183868	0.0613998	0.929375	0.146857	0.820081
250537_at	At5g08565	Transcription initiation Spt4-like protein	Nucleus	unknown.not assigned	0.596561	0.0183225	1.25274	4.31529e-05	0.188251	0.557103	0.261126	0.292839	1.32276	5.86339e-05	1.54618	9.39608e-06	0.996142	0.000554018	0.913163	0.00151377
250028_at	At5g18130	unknown protein; BEST Arabidopsis thaliana protein match is: unknown protein (TAIR:AT3G03870.2); Has 1807 Blast hits to 1807 proteins in 277 species: Archae - 0; Bacteria - 0; Metazoa - 736; Fungi - 347; Plants - 385; Viruses - 0; Other Eukaryotes - 339 (	Nucleus	unknown.not assigned	0.116089	0.816574	1.15044	0.00279094	0.86186	0.0259176	0.0647989	0.885662	-0.436611	0.313489	-0.600216	0.12723	0.506326	0.195892	-0.464858	0.252855
257322_at	AtMg01180	hypothetical protein	Mitochondrion	unknown.not assigned	0.413889	0.240756	1.14849	0.00135993	0.187716	0.685714	0.602013	0.0621944	-0.92877	0.0105073	-0.276232	0.509324	-0.283429	0.477335	-0.327187	0.396881
257325_at	AtMg01220;At2g07798	[ATMG01220, hypothetical protein];[AT2G07798, unknown protein; FUNCTIONS IN: molecular_function unknown; INVOLVED IN: biological_process unknown; LOCATED IN: cellular_component unknown; BEST Arabidopsis thaliana protein match is: unknown protein (TAIR:ATM	.	unknown.not assigned	0.341595	0.200155	1.13031	0.000148153	-0.0702788	0.86249	0.0218133	0.944985	-1.00618	0.00079083	-0.734959	0.00740427	-0.788055	0.00407584	-0.587276	0.0310457
256627_at	At3g19970	alpha/beta-Hydrolases superfamily protein	Unknown	unknown.not assigned	-0.153831	0.628019	1.06932	0.000278878	-0.368989	0.192935	-0.508465	0.0431548	1.08142	0.00049543	0.778228	0.00558995	0.768828	0.00541851	-0.0828093	0.824037
249622_at	At5g37550	unknown protein; BEST Arabidopsis thaliana protein match is: unknown protein (TAIR:AT1G66190.1); Has 1807 Blast hits to 1807 proteins in 277 species: Archae - 0; Bacteria - 0; Metazoa - 736; Fungi - 347; Plants - 385; Viruses - 0; Other Eukaryotes - 339 (	Mitochondrion	unknown.not assigned	0.330385	0.338151	1.05244	0.00180047	0.381654	0.288804	0.707636	0.022598	0.513671	0.141835	0.366728	0.314636	0.426747	0.208474	0.526336	0.122287
261864_s_at	At1g50480;At2g12280;At2g12200	[AT1G50480, 10-formyltetrahydrofolate synthetase];[AT2G12280, P-loop containing nucleoside triphosphate hydrolases superfamily protein];[AT2G12200, P-loop containing nucleoside triphosphate hydrolases superfamily protein]	.	C1-metabolism	-0.302744	0.169748	-1.04127	5.74526e-05	-0.197145	0.445849	-0.38674	0.0603254	0.371778	0.110692	0.436293	0.0511255	0.284987	0.211682	0.236554	0.326038
255539_at	At4g01710	ARP2/3 complex 16 kDa subunit (p16-Arc)	Cytoplasm	cell.organisation	-0.386993	0.118577	-1.06995	0.000155251	-0.331398	0.215713	-0.567528	0.0175184	0.0260629	0.953133	-0.260174	0.36083	-0.0474624	0.897622	0.0820134	0.811994
252215_at	At3g50240	ATP binding microtubule motor family protein	Nucleus	cell.organisation	-0.782039	0.011594	-1.09395	0.000910881	-0.477862	0.142326	-0.687386	0.0207371	-0.410239	0.237312	-0.946416	0.00422144	-0.961071	0.00341555	-0.446247	0.174594
248981_at	At5g45110	NPR1-like protein 3	Chloroplast	cell.organisation	-0.772775	0.0210574	-1.26904	0.000531362	-0.864404	0.013927	-0.396968	0.221466	-0.271654	0.531235	-0.498802	0.164564	-0.0671638	0.893721	-0.608048	0.0849158
255794_at	At2g33480	NAC domain containing protein 41	Nucleus	development.unspecified	-0.549298	0.106375	-1.4656	0.000162056	-0.743297	0.034308	-0.49187	0.12972	0.681685	0.0582143	-0.30864	0.446443	0.287932	0.469218	0.318493	0.41293
264021_at	At2g21200	SAUR-like auxin-responsive protein family	Mitochondrion	hormone metabolism.auxin	-0.499902	0.226466	-1.17175	0.00399897	-0.920689	0.0260194	-0.643646	0.0898387	-1.61395	0.000568567	-1.64968	0.000383484	-1.68184	0.000310149	-1.071	0.0118423
266613_at	At2g14900	Gibberellin-regulated family protein	Extracellular	hormone metabolism.gibberelin	-0.35711	0.471081	-1.21965	0.00635275	-0.77636	0.0933934	-0.942366	0.0268998	-0.446896	0.403358	-1.83024	0.000387466	-0.594488	0.201925	-1.66455	0.00108691
254223_at	At4g23730	Galactose mutarotase-like superfamily protein	Nucleus	minor CHO metabolism.others	-0.673816	0.0332425	-1.04292	0.00176324	-0.577236	0.0812396	-0.795093	0.0106654	-0.317116	0.411039	-0.897932	0.00765818	-0.201589	0.613984	-0.214176	0.5824
251427_at	At3g60130	beta glucosidase 16	Extracellular	misc.gluco-, galacto- and mannosidases	-0.655837	0.0118965	-0.99801	0.000451263	-0.237367	0.443082	-0.456216	0.064443	-0.34053	0.245444	-0.548957	0.0405616	-0.661488	0.0132093	-0.986311	0.000975887
265058_s_at	At1g52040;At1g52030	[AT1G52040, myrosinase-binding protein 1];[AT1G52030, myrosinase-binding protein 2]	.	misc.myrosinases-lectin-jacalin	0.0292055	0.978518	-1.86367	0.0040193	0.00807891	0.995158	-0.979879	0.105487	-0.484875	0.560215	-1.18672	0.0717476	-0.266937	0.756133	-2.67839	0.000416021
261317_at	At1g53030	Cytochrome C oxidase copper chaperone (COX17)	Unknown	mitochondrial electron transport	-0.111189	0.850462	-1.4876	0.00118856	-0.528689	0.270327	-0.992112	0.0178243	0.532446	0.283295	0.21562	0.723144	0.617454	0.170873	0.00929999	0.989769
247100_at	At5g66520	Tetratricopeptide repeat (TPR)-like superfamily protein	Unknown	not assigned.PPR	-0.52099	0.241258	-1.16102	0.00697628	-0.15117	0.814567	-0.493779	0.233392	0.267843	0.654256	0.032598	0.966793	-0.0584067	0.928135	0.604463	0.186475
248923_at	At5g45940	nudix hydrolase homolog 11	Chloroplast	nucleotide metabolism	-0.470196	0.17151	-1.09573	0.00187753	-0.382266	0.314609	-0.677946	0.0357499	-0.363953	0.362876	-1.06319	0.00348124	-0.629881	0.0660318	-0.41034	0.266275
257293_at	At3g15580	Ubiquitin-like superfamily protein	Unknown	protein.degradation.aspartate protease	-0.3432	0.336884	-1.0158	0.00306913	-0.0291793	0.960386	-0.733644	0.0225442	0.296054	0.480376	-0.184737	0.687715	0.219459	0.597566	0.223098	0.585366
264285_at	At1g62040	Ubiquitin-like superfamily protein	Unknown	protein.degradation.aspartate protease	-0.515913	0.0886414	-1.32522	0.000147269	-0.566971	0.0721135	-0.668293	0.0223554	-0.17988	0.676537	-0.66949	0.0331547	-0.365314	0.262685	-0.0151123	0.974343
248961_at	At5g45650	subtilase family protein	Extracellular	protein.degradation.subtilases	-0.673956	0.0272401	-1.12032	0.000719401	-0.0204703	0.970742	-0.228425	0.463873	0.470686	0.160485	-0.444364	0.176166	0.316037	0.356245	0.291548	0.405354
254377_at	At4g21650	Subtilase family protein	Extracellular	protein.degradation.subtilases	-0.206448	0.593376	-1.26919	0.000405235	-0.25346	0.533409	-0.0365741	0.927203	-0.10706	0.842742	-0.887156	0.00962897	-0.163279	0.70382	-0.450142	0.197692
255511_at	At4g02075	RING/FYVE/PHD zinc finger superfamily protein	Cytoplasm	protein.degradation.ubiquitin	-0.331343	0.244686	-1.06508	0.000411489	-0.588393	0.0376689	-0.113602	0.704645	-0.00518783	0.991599	-0.713704	0.0127763	-0.202555	0.541787	0.207347	0.526815
251494_at	At3g59350	Protein kinase superfamily protein	Nucleus	protein.postranslational modification	-0.519954	0.111096	-1.05952	0.00184131	-0.56805	0.0945253	-0.686778	0.0279578	-1.31108	0.00058661	-2.01706	7.94169e-06	-0.389347	0.265622	-1.38433	0.000388542
265045_s_at	At5g44100;At1g03930	[AT5G44100, casein kinase I-like 7];[AT1G03930, dual specificity kinase 1]	.	protein.postranslational modification	0.0579694	0.897235	-1.16161	0.000617309	-0.713188	0.0277331	-0.254044	0.418684	0.0941011	0.858543	-0.9378	0.00502806	-0.35889	0.290052	-0.679858	0.0382402
251031_at	At5g02120	one helix protein	Chloroplast	PS.lightreaction	-0.51713	0.017599	-1.18043	1.73427e-05	-0.431891	0.0558415	-0.449119	0.0316896	-0.0542823	0.88595	-0.497136	0.0278534	-0.318155	0.159908	-0.0695314	0.821472
263703_at	At1g31170	sulfiredoxin	Chloroplast	redox.heme/misc	-0.0418532	0.932103	-1.08609	0.00136101	-0.243862	0.546043	-0.739085	0.0174464	0.456293	0.2005	-0.351002	0.339495	0.268494	0.476612	0.232745	0.54927
260943_at	At1g45145	thioredoxin H-type 5	Cytoplasm	redox.peroxiredoxin/thioredoxin	-0.334402	0.623009	-1.90414	0.00142231	-0.015192	0.988258	-1.18749	0.0288368	0.831641	0.182499	-0.0107305	0.991454	2.0869	0.000947548	0.0899984	0.914844
260226_at	At1g74660	mini zinc finger 1	Nucleus	RNA.regulation of transcription. ZN-finger/related	-0.481327	0.111121	-1.31674	0.000145746	-0.334458	0.327215	-0.707927	0.015465	-0.899347	0.00586344	-1.39532	0.000131948	-0.661439	0.0305353	-0.75433	0.0180393
246911_at	At5g25810	Integrase-type DNA-binding superfamily protein	Nucleus	RNA.regulation of transcription.AP2/EREBP	-0.896144	0.0307027	-1.15607	0.00605988	-0.405598	0.407437	-0.645719	0.104286	-0.850076	0.0543508	-1.16261	0.00828423	-0.572384	0.190224	-0.581388	0.193555
265454_at	At2g46530	auxin response factor 11	Nucleus	RNA.regulation of transcription.ARF	-0.475744	0.308112	-1.43766	0.00179188	-0.149036	0.82389	-0.869692	0.0386294	-1.48699	0.00235443	-2.19961	6.40493e-05	-1.74682	0.000510983	-1.30533	0.00621277
253662_at	At4g30080	auxin response factor 16	Nucleus	RNA.regulation of transcription.ARF	-0.841648	0.0109953	-1.51013	9.01225e-05	-0.491849	0.159338	-0.818171	0.010881	-0.158208	0.749625	-0.955333	0.00627636	-0.0578915	0.906613	-0.342649	0.353024
249383_at	At5g39860	basic helix-loop-helix (bHLH) DNA-binding family protein	Nucleus	RNA.regulation of transcription.bHLH	-0.903862	0.0912197	-1.6541	0.00277478	-0.906579	0.10645	-0.68168	0.18646	-2.08229	0.000790587	-2.2941	0.000282858	-2.65282	7.20384e-05	-0.63962	0.277807
256131_at	At1g13600	basic leucine-zipper 58	Nucleus	RNA.regulation of transcription.bZIP	-0.190411	0.529191	-1.28759	4.94435e-05	-0.434464	0.116745	-0.0452115	0.887019	0.0141866	0.976325	-1.18943	0.000171382	-0.360303	0.192385	-0.16874	0.604169
264945_at	At1g77080	K-box region and MADS-box transcription factor family protein	Nucleus	RNA.regulation of transcription.MADS box	-0.155131	0.746896	-1.04887	0.00561815	-0.14971	0.785587	-0.19306	0.627723	-0.227383	0.666418	-0.315357	0.490552	-0.16417	0.744857	-0.420493	0.311599
262902_x_at	At1g59930	MADS-box family protein	Nucleus	RNA.regulation of transcription.MADS box	-1.15943	0.0541097	-1.6533	0.00668884	-1.13883	0.0696726	-1.20331	0.0376831	-0.716353	0.306509	-0.934312	0.145693	-0.832627	0.189023	-1.18596	0.0615614
248385_at	At5g51910	TCP family transcription factor	Nucleus	RNA.regulation of transcription.TCP	-0.868476	0.0109142	-1.49116	0.000136887	-0.66377	0.0586282	-0.278607	0.412083	-0.432926	0.261673	-1.41457	0.000354457	-0.627337	0.0684913	-0.170201	0.696651
264507_at	At1g09415	NIM1-interacting 3	Nucleus	RNA.regulation of transcription.unclassified	-0.611617	0.0661712	-1.56832	7.28216e-05	0.0201879	0.973026	-0.0561847	0.889669	0.370465	0.346497	-0.26826	0.517417	-0.0431396	0.933333	0.723842	0.039051
259609_at	At1g52410	TSK-associating protein 1	Unknown	signalling.calcium	0.21442	0.649307	-1.13213	0.00418279	0.252528	0.619572	-0.504044	0.176398	-0.123837	0.847774	-0.997919	0.0138459	-0.143286	0.788771	-1.65237	0.000383099
260135_at	At1g66400	calmodulin like 23	Nucleus	signalling.calcium	-0.140096	0.800573	-1.35066	0.00192068	-0.608864	0.171255	-0.873562	0.0290383	-0.546909	0.245934	-1.35662	0.00271785	-0.179218	0.749833	-0.901256	0.039294
254332_at	At4g22730	Leucine-rich repeat protein kinase family protein	Unknown	signalling.receptor kinases	-0.351766	0.383709	-1.06899	0.00470856	-0.579161	0.141134	-0.894331	0.013546	-0.866025	0.027574	-0.985944	0.0115424	-0.958752	0.0123965	-1.12391	0.0055518
256168_at	At1g51805	Leucine-rich repeat protein kinase family protein	Unknown	signalling.receptor kinases	-0.305982	0.355801	-1.1629	0.000530679	-0.395771	0.241008	-0.549343	0.0605944	-1.12818	0.00126627	-1.24989	0.000449979	-1.48267	9.02474e-05	-0.870844	0.00852739
253278_at	At4g34220	Leucine-rich repeat protein kinase family protein	Unknown	signalling.receptor kinases	-0.800496	0.0145952	-1.18507	0.000769496	-0.626792	0.0644158	-0.749643	0.0178938	-1.20153	0.00124222	-1.43177	0.000228792	-1.46673	0.000175235	-1.14061	0.00192832
262508_at	At1g11300	protein serine/threonine kinases;protein kinases;ATP binding;sugar binding;kinases;carbohydrate binding	Extracellular	signalling.receptor kinases	-0.41957	0.190855	-1.24774	0.000326722	-0.346308	0.328474	-0.398881	0.184902	-0.0976372	0.852083	-0.512173	0.118881	-0.517793	0.105359	-0.458097	0.169411
253911_at	At4g27300	S-locus lectin protein kinase family protein	Extracellular	signalling.receptor kinases	0.14801	0.87305	-2.03271	0.00295586	-0.55652	0.493812	-0.807153	0.208408	0.441493	0.628934	-0.783828	0.293169	0.0829869	0.936357	0.456304	0.573759
250107_at	At5g15330	SPX domain gene 4	Nucleus	stress.abiotic	-0.931373	0.0209311	-1.04344	0.00974895	-0.558435	0.200751	-0.557925	0.149556	-0.561171	0.21403	-0.53808	0.222902	-0.975583	0.0183551	-0.101359	0.863552
261572_at	At1g01170	Protein of unknown function (DUF1138)	Unknown	stress.abiotic.misc	-0.189338	0.510763	-1.29493	3.04262e-05	0.267125	0.357893	-0.0460603	0.879784	0.445946	0.101236	0.0325469	0.942696	0.0900746	0.796859	0.506497	0.0564839
249321_at	At5g40920	pseudogene, disease resistance protein (TIR-NBS-LRR class), putative, domain signature TIR-NBS-LRR exists, suggestive of a disease resistance protein.	.	stress.biotic	-0.466976	0.0611462	-1.04423	0.0002207	-0.561291	0.0303445	-0.150185	0.565894	-0.28913	0.32146	-0.310049	0.264562	-0.379026	0.14318	-0.188838	0.529784
260414_at	At1g69850	nitrate transporter 1:2	Cell membrane	transport.nitrate	-0.449397	0.0938629	-1.0814	0.000301986	-0.374648	0.195252	-0.543603	0.0345946	0.0936313	0.829062	-0.807566	0.00493373	-0.078688	0.836844	0.0120528	0.977259
264901_at	At1g23090	sulfate transporter 91	Unknown	transport.sulphate	-0.679825	0.101099	-1.12828	0.00685247	-0.739283	0.0871172	-0.789415	0.045992	0.746424	0.092907	0.016973	0.98157	0.969544	0.0218164	-0.0791757	0.897461
248140_at	At5g54980	Uncharacterised protein family (UPF0497)	Nucleus	unknown	-0.561993	0.0115934	-1.12647	3.19362e-05	-0.0258407	0.945248	-0.265983	0.213193	-0.506476	0.0300859	-1.01613	0.000145339	-0.46258	0.0396265	-0.321059	0.174206
264399_at	At1g61780	postsynaptic protein-related	Cytoplasm	unknown	-0.474133	0.146293	-1.21856	0.000531362	-0.373927	0.300954	-0.632561	0.0402346	-0.071514	0.902357	-0.550361	0.10274	0.062045	0.897695	-0.284454	0.447553
264310_at	At1g62030	Cysteine/Histidine-rich C1 domain family protein	Nucleus	unknown	-0.356102	0.234946	-1.35041	7.49438e-05	-0.585235	0.0500746	-0.300299	0.288095	-0.666105	0.028799	-1.45143	6.10126e-05	-1.34157	0.000127818	-0.575202	0.0575279
262388_at	At1g49320	unknown seed protein like 1	Extracellular	unknown	-1.05698	0.037269	-1.68467	0.00166569	-0.922288	0.0826207	-0.584566	0.237941	-0.568431	0.343902	-1.70595	0.00221966	-1.0821	0.0369313	-0.692874	0.207178
250696_at	At5g06790	unknown protein; FUNCTIONS IN: molecular_function unknown; INVOLVED IN: biological_process unknown; LOCATED IN: chloroplast; EXPRESSED IN: 9 plant structures; EXPRESSED DURING: LP.04 four leaves visible, LP.02 two leaves visible, petal differentiation and	Unknown	unknown.not assigned	-0.812918	0.0102869	-0.997578	0.00223923	-0.322199	0.375576	-0.722379	0.0175965	-0.112403	0.822897	-0.991807	0.00345121	0.143453	0.733343	0.125935	0.768092
258194_at	At3g29170	Eukaryotic protein of unknown function (DUF872)	Mitochondrion	unknown.not assigned	-0.0910837	0.833871	-1.00328	0.00247289	-0.753162	0.0234608	-0.58319	0.0556986	-0.346421	0.360943	-0.588156	0.076829	0.155864	0.713948	-0.502642	0.138831
247817_at	At5g58375	Methyltransferase-related protein	Extracellular	unknown.not assigned	-0.361259	0.055181	-1.00528	2.11363e-05	-0.171382	0.449062	-0.428118	0.019348	0.0782394	0.790962	-0.351779	0.0733917	0.0819385	0.748326	0.0165691	0.954098
251630_at	At3g57420	Protein of unknown function (DUF288)	Nucleus	unknown.not assigned	-0.52613	0.0823783	-1.00925	0.00157346	-0.551128	0.0810612	-0.66447	0.0231346	-0.250321	0.520965	-0.425991	0.193642	-0.328481	0.326271	-0.532107	0.0959652
252093_at	At3g51500	unknown protein; FUNCTIONS IN: molecular_function unknown; INVOLVED IN: biological_process unknown; LOCATED IN: chloroplast; EXPRESSED IN: 22 plant structures; EXPRESSED DURING: 13 growth stages; Has 23 Blast hits to 23 proteins in 10 species: Archae - 0;	Nucleus	unknown.not assigned	0.321128	0.331285	-1.04955	0.00133365	0.185826	0.654191	-0.086765	0.809203	0.00191473	0.997516	-0.898257	0.00630153	-0.45165	0.159506	0.218061	0.56205
256796_at	At3g22210	unknown protein; FUNCTIONS IN: molecular_function unknown; INVOLVED IN: biological_process unknown; LOCATED IN: endomembrane system; EXPRESSED IN: 21 plant structures; EXPRESSED DURING: 13 growth stages; Has 26 Blast hits to 26 proteins in 13 species: Arc	Unknown	unknown.not assigned	-0.100149	0.764922	-1.08168	0.000207643	0.315028	0.270371	0.161357	0.54704	0.234005	0.46656	-0.706379	0.00924415	-0.0574961	0.879772	0.305372	0.281642
257900_at	At3g28420	Putative membrane lipoprotein	Mitochondrion	unknown.not assigned	0.233675	0.565687	-1.12603	0.00192926	0.00589346	0.99328	-0.658476	0.047228	-0.00317031	0.996324	-1.04569	0.00493975	0.0875234	0.861773	-0.500694	0.177866
248186_at	At5g53880	unknown protein; FUNCTIONS IN: molecular_function unknown; INVOLVED IN: biological_process unknown; LOCATED IN: mitochondrion, plasma membrane; EXPRESSED IN: 23 plant structures; EXPRESSED DURING: 13 growth stages; Has 30201 Blast hits to 17322 proteins i	Unknown	unknown.not assigned	-0.475643	0.184893	-1.13423	0.00192527	-0.594003	0.105225	-0.139382	0.71765	-0.149353	0.783038	-0.576552	0.116974	-0.706047	0.0470858	-0.150362	0.747231
259520_at	At1g12320	Protein of unknown function (DUF1442)	Unknown	unknown.not assigned	-0.59003	0.0239298	-1.16947	0.000120867	-0.555349	0.0405764	-0.292581	0.250921	-0.818173	0.00429497	-1.25656	9.50517e-05	-0.711537	0.00895525	-0.754427	0.00768294
254752_at	At4g13160	Protein of unknown function, DUF593	Unknown	unknown.not assigned	-0.194299	0.569682	-1.18245	0.000281598	-0.4666	0.129008	-0.688615	0.015003	-0.302992	0.384814	-0.853555	0.00595811	-0.545251	0.0655801	-0.266502	0.427728
247977_at	At5g56850	unknown protein; EXPRESSED IN: 21 plant structures; EXPRESSED DURING: 13 growth stages; Has 35333 Blast hits to 34131 proteins in 2444 species: Archae - 798; Bacteria - 22429; Metazoa - 974; Fungi - 991; Plants - 531; Viruses - 0; Other Eukaryotes - 9610	Mitochondrion	unknown.not assigned	-0.328651	0.330531	-1.19861	0.000512845	-0.311352	0.399218	-0.347738	0.258465	0.00459639	0.993385	-1.19513	0.000832138	-0.618627	0.0539703	-0.0248866	0.958673
255243_at	At4g05590	CONTAINS InterPro DOMAIN/s: Uncharacterised protein family UPF0041 (InterPro:IPR005336); BEST Arabidopsis thaliana protein match is: Uncharacterised protein family (UPF0041) (TAIR:AT4G22310.1); Has 30201 Blast hits to 17322 proteins in 780 species: Archae	Chloroplast	unknown.not assigned	-0.273957	0.614371	-1.20228	0.00827665	-0.393123	0.474309	-1.07229	0.0150808	0.145459	0.847479	-0.604379	0.222791	0.233072	0.696132	0.10119	0.8804
259325_at	At3g05320	O-fucosyltransferase family protein	Nucleus	unknown.not assigned	-1.05941	0.0133001	-1.20788	0.00517578	-0.944024	0.0323088	-0.901198	0.0277445	-0.928644	0.03891	-1.17718	0.00881327	-0.660258	0.132766	-1.06163	0.0186171
248889_at	At5g46230	Protein of unknown function, DUF538	Nucleus	unknown.not assigned	-0.402215	0.370663	-1.24959	0.00335392	-1.09918	0.011681	-0.993953	0.0138998	0.64389	0.155917	0.208569	0.721089	2.11097	5.71973e-05	-0.604169	0.173011
249943_at	At5g22280	unknown protein; FUNCTIONS IN: molecular_function unknown; INVOLVED IN: biological_process unknown; LOCATED IN: endomembrane system; EXPRESSED IN: 22 plant structures; EXPRESSED DURING: 13 growth stages; BEST Arabidopsis thaliana protein match is: unknown	Mitochondrion	unknown.not assigned	-0.275777	0.40226	-1.28247	0.000185511	-0.0361377	0.943449	-0.164996	0.605049	0.0337393	0.951865	-0.727414	0.0204118	0.0180374	0.969851	0.131897	0.7423
255028_at	At4g09890	Protein of unknown function (DUF3511)	Nucleus	unknown.not assigned	0.069421	0.912734	-1.29838	0.00344696	-0.30174	0.58873	-0.227927	0.620233	0.103243	0.892233	-0.875059	0.0507415	-0.401356	0.417904	0.285196	0.592028
252165_at	At3g50550	unknown protein; Has 75703 Blast hits to 19796 proteins in 1115 species: Archae - 327; Bacteria - 34383; Metazoa - 14453; Fungi - 7466; Plants - 2586; Viruses - 958; Other Eukaryotes - 15530 (source: NCBI BLink).	Unknown	unknown.not assigned	-0.0756374	0.880653	-1.34319	0.000555807	-0.462731	0.237131	-0.472056	0.169115	0.138563	0.805426	-0.81925	0.0270405	0.146779	0.762917	-0.047476	0.930228
263674_at	At2g04790	unknown protein; Has 45 Blast hits to 45 proteins in 15 species: Archae - 0; Bacteria - 0; Metazoa - 0; Fungi - 0; Plants - 43; Viruses - 0; Other Eukaryotes - 2 (source: NCBI BLink).	Nucleus	unknown.not assigned	-0.449054	0.133021	-1.36539	8.80009e-05	-0.0286718	0.955524	-0.720718	0.0125795	0.380299	0.259374	-0.66834	0.0295474	0.00187128	0.996953	0.366908	0.256451
255554_at	At4g01897	unknown protein; CONTAINS InterPro DOMAIN/s: Protein of unknown function DUF952 (InterPro:IPR009297); Has 763 Blast hits to 763 proteins in 180 species: Archae - 0; Bacteria - 351; Metazoa - 0; Fungi - 0; Plants - 29; Viruses - 0; Other Eukaryotes - 383 (	Cytoplasm	unknown.not assigned	0.0666328	0.898947	-1.4096	0.000435963	-0.235357	0.623568	-0.731194	0.0362855	0.33076	0.467563	0.049332	0.939443	0.107377	0.836253	-0.0541992	0.920616
264201_at	At1g22630	unknown protein; LOCATED IN: chloroplast; EXPRESSED IN: 21 plant structures; EXPRESSED DURING: 13 growth stages; Has 87 Blast hits to 86 proteins in 34 species: Archae - 0; Bacteria - 13; Metazoa - 27; Fungi - 0; Plants - 40; Viruses - 0; Other Eukaryotes	Unknown	unknown.not assigned	-0.255449	0.543354	-1.53324	0.000200103	-0.11499	0.838397	-0.12168	0.766543	-0.0598232	0.927399	-1.41614	0.000654559	-0.338787	0.415318	-0.117038	0.819414
253243_at	At4g34560	unknown protein; BEST Arabidopsis thaliana protein match is: unknown protein (TAIR:AT5G66440.1); Has 67 Blast hits to 66 proteins in 11 species: Archae - 0; Bacteria - 0; Metazoa - 0; Fungi - 0; Plants - 67; Viruses - 0; Other Eukaryotes - 0 (source: NCBI	Chloroplast	unknown.not assigned	-0.259183	0.460387	-1.57645	3.82889e-05	0.30589	0.408586	-0.0264817	0.944985	-0.208806	0.629852	-1.67741	3.48188e-05	-0.285601	0.430257	-0.425643	0.209749
248238_at	At5g53900	Serine/threonine-protein kinase WNK (With No Lysine)-related	Mitochondrion	unknown.not assigned	-1.01777	0.0102075	-1.60069	0.000270686	-0.714732	0.080208	-0.818323	0.02997	-0.386715	0.419067	-0.94166	0.0211143	-0.724386	0.0697891	-0.215206	0.667263
262488_at	At1g21830	unknown protein; CONTAINS InterPro DOMAIN/s: Protein of unknown function DUF740 (InterPro:IPR008004); BEST Arabidopsis thaliana protein match is: unknown protein (TAIR:AT1G44608.1); Has 49 Blast hits to 49 proteins in 12 species: Archae - 0; Bacteria - 0;	Nucleus	unknown.not assigned	-0.966505	0.0132611	-1.61513	0.000226976	-0.519891	0.218212	-0.659754	0.0742352	-1.33234	0.00213735	-1.52927	0.000599746	-1.23215	0.00306474	-0.485184	0.251866
264635_at	At1g65500	unknown protein; FUNCTIONS IN: molecular_function unknown; INVOLVED IN: biological_process unknown; LOCATED IN: endomembrane system; EXPRESSED IN: 14 plant structures; EXPRESSED DURING: 9 growth stages; BEST Arabidopsis thaliana protein match is: unknown	Mitochondrion	unknown.not assigned	-0.767534	0.245838	-1.65988	0.00904485	-0.125377	0.904685	-1.24174	0.0409233	1.03857	0.130693	-0.54814	0.477747	2.47731	0.000597396	-0.275025	0.745209
245602_at	At4g14270	Protein containing PAM2 motif which mediates interaction with the PABC domain of polyadenyl binding proteins.	Nucleus	unknown.not assigned	-0.0630595	0.921375	-1.66712	0.000420498	0.85357	0.0551358	0.25974	0.562839	-1.00834	0.0264301	-2.84218	4.23692e-06	-0.812223	0.0627444	-0.847665	0.0600117
250728_at	At5g06440	BEST Arabidopsis thaliana protein match is: Polyketide cyclase/dehydrase and lipid transport superfamily protein (TAIR:AT3G11720.3); Has 155 Blast hits to 153 proteins in 39 species: Archae - 0; Bacteria - 4; Metazoa - 5; Fungi - 6; Plants - 101; Viruses	Nucleus	unknown.not assigned	0.136708	0.681683	-1.68248	3.74524e-06	-0.276111	0.375683	-0.394355	0.125412	-0.583149	0.0400276	-1.31979	7.59537e-05	-0.877178	0.00251707	-0.746359	0.00973342
262446_at	At1g49310	unknown protein; FUNCTIONS IN: molecular_function unknown; INVOLVED IN: biological_process unknown; LOCATED IN: endomembrane system; EXPRESSED IN: 9 plant structures; EXPRESSED DURING: LP.04 four leaves visible, petal differentiation and expansion stage;	Unknown	unknown.not assigned	-0.329934	0.218295	-1.81666	1.09442e-06	-0.582934	0.0298871	-0.61472	0.0147248	-0.161123	0.657644	-1.45335	2.17478e-05	-0.51766	0.0492751	-0.500792	0.0654247

## Sheet: (C) t4h vs t0 c
ATH1 probe set	AGI code	Description	Localisation	Functional Annotation	Col-0 (4) vs Col-0 (0)	Adj. P-value	adg1-1 (4) vs adg1-1 (0)	Adj. P-value	tpt-2 (4) vs tpt-2 (0)	Adj. P-value	adg1-1/tpt-2 (4) vs adg1-1/tpt-2 (0)	Adj. P-value	Col-0 (48) vs Col-0 (0)	Adj. P-value	adg1-1 (48) vs adg1-1 (0)	Adj. P-value	tpt-2 (48) vs tpt-2 (0)	Adj. P-value	adg1-1/tpt-2 (48) vs adg1-1/tpt-2 (0)	Adj. P-value
249775_at	At5g24160	squalene monoxygenase 6	Unknown	hormone metabolism.brassinosteroid	0.571693	0.14613	0.956212	0.0130637	1.83506	0.00011461	0.558414	0.133126	1.42796	0.00124759	0.594459	0.15049	1.89696	8.08379e-05	0.383961	0.383966
259875_s_at	At1g76680;At1g76690	[AT1G76680, 12-oxophytodienoate reductase 1];[AT1G76690, 12-oxophytodienoate reductase 2]	.	hormone metabolism.jasmonate	1.30953	0.0244701	1.2717	0.026256	1.72398	0.00560382	0.320833	0.603513	0.884751	0.167616	0.0559396	0.958336	1.2753	0.0316119	-0.085972	0.921819
267425_at	At2g34810	FAD-binding Berberine family protein	Cytoplasm	misc.nitrilases	1.19842	0.0110933	0.633732	0.171768	1.76377	0.000847117	0.813489	0.0680614	0.292618	0.655412	-0.309967	0.612871	1.15424	0.016355	-0.434497	0.419589
254430_at	At4g20820	FAD-binding Berberine family protein	Chloroplast	misc.nitrilases	0.0911142	0.81324	-0.0446279	0.903371	1.5844	2.58042e-05	0.0406806	0.907747	0.137874	0.75076	-0.0978838	0.82419	0.171855	0.638177	-0.125968	0.741488
246464_at	At5g16980	Zinc-binding dehydrogenase family protein	Cytoplasm	misc.oxidases	0.943324	0.112273	1.15896	0.0444276	2.00519	0.00199691	0.376687	0.539286	1.3663	0.0287522	1.59431	0.0103423	1.79786	0.00412299	0.743116	0.248867
262608_at	At1g14120	2-oxoglutarate (2OG) and Fe(II)-dependent oxygenase superfamily protein	Cytoplasm	misc.oxidases	0.903284	0.0610585	0.744546	0.116224	1.38012	0.00709618	0.487163	0.306298	0.0146185	0.987058	-0.340226	0.584664	0.251458	0.692165	-0.53498	0.320398
259444_at	At1g02370	Tetratricopeptide repeat (TPR)-like superfamily protein	Mitochondrion	not assigned.PPR	0.88209	0.024523	0.830973	0.0307525	1.0931	0.00847339	0.736589	0.049854	0.0553194	0.938519	0.340317	0.476744	0.451551	0.290704	-0.131959	0.810522
252927_at	At4g39090	Papain family cysteine protease	Extracellular	protein.degradation.cysteine protease	0.30239	0.475843	0.3471	0.376406	1.20796	0.00315043	0.895415	0.0148876	0.00645678	0.992282	-0.0146642	0.982098	0.0187985	0.97425	0.193552	0.691099
246791_at	At5g27280	Zim17-type zinc finger protein	Chloroplast	RNA.regulation of transcription.unclassified	0.641474	0.0515026	0.729873	0.0245174	1.00622	0.00455701	0.122479	0.738704	1.02861	0.00444205	1.18556	0.00128919	1.38834	0.000325043	0.598565	0.0853772
249494_at	At5g39050	HXXXD-type acyl-transferase family protein	Cytoplasm	secondary metabolism.flavonoids	0.855832	0.0606953	0.414401	0.384406	1.42986	0.00375832	0.457693	0.30991	0.801754	0.103914	-0.219182	0.737792	2.20996	8.96224e-05	0.113594	0.864891
254248_at	At4g23270	cysteine-rich RLK (RECEPTOR-like protein kinase) 19	Extracellular	signalling.receptor kinases	1.15919	0.0158761	1.17246	0.0136075	1.71896	0.00128227	0.298154	0.550981	0.5526	0.323233	0.336764	0.585187	1.16491	0.0177396	-0.186298	0.777184
256244_at	At3g12520	sulfate transporter 4;2	Chloroplast	transport.sulphate	0.636679	0.0528957	0.76593	0.0186645	1.31981	0.00052031	0.391026	0.221178	2.16146	6.92264e-06	1.88427	1.87942e-05	1.95989	1.35607e-05	1.20908	0.00135269
251919_at	At3g53800	Fes1B	Nucleus	unknown	0.389558	0.375697	0.0898529	0.86064	1.69175	0.000355468	0.717365	0.0634385	0.20389	0.735785	-0.485874	0.285119	-0.284031	0.569533	-0.122386	0.83199
250968_at	At5g02890	HXXXD-type acyl-transferase family protein	Unknown	unknown	0.75468	0.0109953	0.438478	0.129407	1.06217	0.00120943	0.631747	0.0257779	0.233568	0.540903	-0.00964424	0.984836	-0.0685157	0.873765	0.449693	0.151211
262236_at	At1g48330	unknown protein; BEST Arabidopsis thaliana protein match is: unknown protein (TAIR:AT3G17580.1); Has 40 Blast hits to 40 proteins in 11 species: Archae - 0; Bacteria - 0; Metazoa - 0; Fungi - 0; Plants - 40; Viruses - 0; Other Eukaryotes - 0 (source: NCBI	Unknown	unknown.not assigned	1.22565	0.024477	0.341399	0.572616	1.97523	0.00119525	1.00167	0.0546525	-0.318692	0.683266	-1.47841	0.0101298	-0.521364	0.402943	-0.489314	0.440052
247488_at	At5g61820	FUNCTIONS IN: molecular_function unknown; INVOLVED IN: biological_process unknown; LOCATED IN: vacuole; EXPRESSED IN: 24 plant structures; EXPRESSED DURING: 15 growth stages; CONTAINS InterPro DOMAIN/s: Stress up-regulated Nod 19 (InterPro:IPR011692); Has	Chloroplast	unknown.not assigned	1.27964	0.0147528	1.1589	0.0239441	1.55015	0.00543757	0.242192	0.66738	0.796791	0.16481	0.33532	0.627984	2.01385	0.000661777	-0.289314	0.66429
249752_at	At5g24660	response to low sulfur 2	Nucleus	unknown.not assigned	0.481556	0.200623	0.760288	0.0330555	1.28449	0.0014854	-0.372613	0.299119	0.651586	0.0966949	0.394557	0.348158	0.787302	0.0338554	-0.14019	0.780096
266707_at	At2g03310	unknown protein; Has 17 Blast hits to 17 proteins in 6 species: Archae - 0; Bacteria - 0; Metazoa - 0; Fungi - 0; Plants - 17; Viruses - 0; Other Eukaryotes - 0 (source: NCBI BLink).	Mitochondrion	unknown.not assigned	0.29341	0.27036	0.617469	0.0139868	1.24669	8.00236e-05	0.494501	0.0415025	-0.378827	0.174844	-0.55853	0.0336351	-0.474283	0.0660318	0.271884	0.337327
263515_at	At2g21640	Encodes a protein of unknown function that is a marker for oxidative stress response.	Nucleus	unknown.not assigned	0.644638	0.113227	0.544671	0.174948	1.17248	0.00644945	0.494036	0.206986	1.16286	0.00770496	1.57262	0.000676845	2.30046	2.04309e-05	0.460801	0.305055
266882_at	At2g44670	Protein of unknown function (DUF581)	Unknown	development.unspecified	-0.178659	0.547936	-0.131355	0.656992	-1.05312	0.000401715	-0.298428	0.229835	-0.35915	0.209083	0.234547	0.442972	-0.386091	0.145759	-0.118235	0.726981
257217_at	At3g14940	phosphoenolpyruvate carboxylase 3	Cytoplasm	glycolysis	-0.603768	0.136271	-0.673071	0.0854945	-1.52775	0.00077244	-0.257929	0.535148	-0.311707	0.552002	-0.586899	0.172536	-0.746205	0.0675237	-1.03258	0.0154757
261727_at	At1g76090	sterol methyltransferase 3	Unknown	hormone metabolism.brassinosteroid	-0.58713	0.0539655	-0.420337	0.16462	-1.19692	0.000615959	-0.578507	0.0476729	-0.431326	0.205419	0.149067	0.731396	-0.524216	0.0936549	-0.867561	0.00846661
246390_at	At1g77330	2-oxoglutarate (2OG) and Fe(II)-dependent oxygenase superfamily protein	Cytoplasm	hormone metabolism.ethylene	-0.781452	0.018142	-0.515518	0.111392	-1.12588	0.00194444	-0.202873	0.557409	-1.17999	0.0015829	-1.16569	0.00145956	-1.38137	0.000339672	-0.651683	0.0605747
264704_at	At1g70090	glucosyl transferase family 8	Golgi body	misc.UDP glucosyl and glucoronyl transferases	-0.60349	0.0567096	-0.29119	0.377455	-1.03143	0.00279767	-0.799709	0.0102694	-0.29518	0.453574	-0.196732	0.644275	-0.459887	0.164762	-1.54567	0.000125581
257771_at	At3g23000	CBL-interacting protein kinase 7	Cell membrane	protein.postranslational modification	-0.0943272	0.809101	-0.684659	0.0174441	-1.1964	0.000410076	-0.58552	0.0362847	-0.627866	0.0416081	-0.348868	0.286194	-1.09961	0.000795298	0.138724	0.717924
245166_at	At2g33170	Leucine-rich repeat receptor-like protein kinase family protein	Unknown	signalling.receptor kinases	-0.433535	0.264254	-0.743896	0.0396743	-1.06447	0.00675482	-0.85024	0.0178999	-0.179872	0.746976	-0.384412	0.370634	-0.145842	0.773866	-0.767144	0.0487334
266038_at	At2g07680	multidrug resistance-associated protein 11	Cell membrane	transport.ABC transporters and multidrug resistance systems	-0.669682	0.013991	-0.190483	0.51904	-1.40929	4.74109e-05	0.143014	0.620075	-0.547075	0.0574045	-0.124511	0.750764	-1.37548	5.95135e-05	-0.0940326	0.804127
252414_at	At3g47420	phosphate starvation-induced gene 3	Unknown	transport.misc	-0.891664	0.0154338	0.494827	0.173889	-1.44881	0.000577298	-0.652396	0.0620896	0.341121	0.453377	-0.109741	0.849628	-0.0463306	0.935588	0.173711	0.718864
261175_at	At1g04800	glycine-rich protein	Unknown	unknown.glycine rich proteins	-0.682543	0.0220909	0.486402	0.0958553	-1.0374	0.00164854	0.1569	0.62124	-0.148738	0.738843	0.437311	0.172258	-0.44543	0.150343	0.595903	0.0575402
264424_at	At1g61740	Sulfite exporter TauE/SafE family protein	Chloroplast	unknown.not assigned	-0.00492005	0.991091	-0.0168645	0.959213	-1.05384	0.000345546	0.129467	0.629245	-0.28367	0.337935	-0.0777818	0.84298	-0.857338	0.00180864	-0.0193943	0.959476
262262_at	At1g70782;At1g70780	[AT1G70782, conserved peptide upstream open reading frame 28];[AT1G70780, unknown protein; FUNCTIONS IN: molecular_function unknown; INVOLVED IN: biological_process unknown; LOCATED IN: mitochondrion; EXPRESSED IN: sperm cell, male gametophyte, pollen tub	.	unknown.not assigned	0.479147	0.193259	-0.214242	0.592451	-1.09262	0.00445736	-0.154802	0.690933	-0.0369858	0.954146	-0.506669	0.189855	-0.30459	0.468518	-1.33159	0.00119469

## Sheet: (D) t4h vs t0 d
ATH1 probe set	AGI code	Description	Localisation	Functional Annotation	Col-0 (4) vs Col-0 (0)	Adj. P-value	adg1-1 (4) vs adg1-1 (0)	Adj. P-value	tpt-2 (4) vs tpt-2 (0)	Adj. P-value	adg1-1/tpt-2 (4) vs adg1-1/tpt-2 (0)	Adj. P-value	Col-0 (48) vs Col-0 (0)	Adj. P-value	adg1-1 (48) vs adg1-1 (0)	Adj. P-value	tpt-2 (48) vs tpt-2 (0)	Adj. P-value	adg1-1/tpt-2 (48) vs adg1-1/tpt-2 (0)	Adj. P-value
257021_at	At3g19710	branched-chain aminotransferase4	Cytoplasm	amino acid metabolism.synthesis	0.897151	0.248513	1.55431	0.0329013	0.484321	0.621135	1.96822	0.0075343	0.922409	0.281384	1.4264	0.06548	0.783251	0.345483	2.55172	0.00225743
247377_at	At5g63180	Pectin lyase-like superfamily protein	Extracellular	cell wall.degradation	0.649979	0.0489029	0.570999	0.0776315	0.547156	0.116561	1.01867	0.00258847	0.0113868	0.985308	0.328924	0.397544	-0.862141	0.0118083	1.15773	0.00192832
252562_s_at	At3g46320;At3g45930	[AT3G46320, Histone superfamily protein];[AT3G45930, Histone superfamily protein]	.	cell.organisation	0.337474	0.24892	0.35256	0.208583	-0.0594328	0.896886	1.5836	1.22415e-05	-0.241509	0.49909	0.392977	0.195453	-0.288744	0.357974	0.644978	0.0291533
247692_s_at	At5g59970;At5g59690	[AT5G59970, Histone superfamily protein];[AT5G59690, Histone superfamily protein]	.	cell.organisation	-0.103964	0.717064	0.38375	0.0821876	-0.259827	0.307319	1.09988	5.01845e-05	-0.442168	0.066051	0.408792	0.0827005	-0.545885	0.0184685	0.44139	0.0630057
248204_at	At5g54280	myosin 2	Unknown	cell.organisation	-0.144307	0.705918	0.138495	0.698096	0.313547	0.372688	1.02997	0.00119999	-0.826529	0.0109996	-0.685354	0.0296332	-0.865317	0.00646131	0.144287	0.717924
260292_at	At1g63680	acid-amino acid ligases;ligases;ATP binding;ATP binding;ligases	Chloroplast	development.unspecified	0.665076	0.0325006	0.579817	0.0570387	0.689946	0.0329443	1.13738	0.000660257	0.423151	0.228069	0.62923	0.0517441	0.115974	0.78801	0.551797	0.0935647
265960_at	At2g37470	Histone superfamily protein	Nucleus	DNA.synthesis/chromatin structure	0.137569	0.711424	0.660271	0.0224305	-0.00919988	0.986445	1.61852	1.57504e-05	-0.322399	0.353904	0.576098	0.0590616	-0.369803	0.238552	0.889332	0.00556928
257714_at	At3g27360	Histone superfamily protein	Nucleus	DNA.synthesis/chromatin structure	0.0752992	0.849026	0.599591	0.0340867	-0.440231	0.152679	1.58483	1.6496e-05	-0.278219	0.433738	0.504757	0.0951429	-0.783989	0.00917157	0.467051	0.1282
251952_at	At3g53650	Histone superfamily protein	Nucleus	DNA.synthesis/chromatin structure	-0.515595	0.095062	0.388063	0.208256	-0.619039	0.0530713	1.31435	0.000168252	-0.356012	0.323086	0.452585	0.171743	-0.538694	0.0876358	0.563988	0.0824313
251846_at	At3g54560	histone H2A 11	Nucleus	DNA.synthesis/chromatin structure	-0.181211	0.637621	0.413586	0.190035	-0.514898	0.123998	1.27944	0.000276376	-0.33771	0.371364	0.298416	0.429154	-0.472316	0.151403	0.322884	0.368362
263264_at	At2g38810	histone H2A 8	Nucleus	DNA.synthesis/chromatin structure	0.0668152	0.840605	0.4257	0.0734351	0.0206698	0.961747	1.18762	4.88192e-05	-0.19335	0.540903	0.155358	0.630177	-0.206259	0.471016	0.244895	0.374573
254459_at	At4g21200	gibberellin 2-oxidase 8	Cytoplasm	hormone metabolism.gibberelin	1.1367	0.266527	2.35902	0.0145474	1.90547	0.0598364	2.97813	0.00271874	0.0345771	0.984859	0.0988262	0.955557	-0.0743368	0.9618	0.30141	0.82788
257176_s_at	At3g23530;At3g23510	[AT3G23530, Cyclopropane-fatty-acyl-phospholipid synthase];[AT3G23510, Cyclopropane-fatty-acyl-phospholipid synthase]	.	lipid metabolism.phospholipid synthesis	0.331453	0.343231	0.500735	0.116796	0.606074	0.0735733	1.06498	0.00160639	0.0789648	0.890031	0.0430446	0.940828	0.0912041	0.844835	0.189012	0.646193
252387_at	At3g47800	Galactose mutarotase-like superfamily protein	Cytoplasm	minor CHO metabolism.others	0.203194	0.703984	-0.068677	0.899689	0.730053	0.101373	1.26708	0.00326932	-0.0664019	0.931929	-0.466281	0.338949	-0.338086	0.504323	-0.165982	0.776063
247362_at	At5g63140	purple acid phosphatase 29	Extracellular	misc.acid and other phosphatases	0.45513	0.139844	0.69699	0.020241	0.202222	0.611585	1.34958	0.000118792	-0.307887	0.40324	-0.0379394	0.944653	-0.815582	0.00986945	0.0881057	0.840247
266951_at	At2g18940	Tetratricopeptide repeat (TPR)-like superfamily protein	Mitochondrion	not assigned.PPR	0.588314	0.0832773	0.548193	0.0995292	0.658089	0.0623751	1.04823	0.00253363	0.385071	0.334769	0.341262	0.391361	0.223633	0.598393	0.341048	0.376124
264689_at	At1g09900	Pentatricopeptide repeat (PPR-like) superfamily protein	Mitochondrion	not assigned.PPR	0.640521	0.0114032	0.329706	0.186778	0.534716	0.0398328	1.02753	0.000241875	-0.304591	0.293747	-0.187485	0.55499	-0.207367	0.484656	0.0715836	0.842722
245494_at	At4g16390	pentatricopeptide (PPR) repeat-containing protein	Unknown	not assigned.PPR	0.34647	0.152237	0.444686	0.0558938	0.624814	0.012555	1.02422	0.00015515	0.252353	0.374624	0.313687	0.230133	0.349127	0.158928	0.385466	0.127302
253295_at	At4g33760	tRNA synthetase class II (D, K and N) family protein	Unknown	protein.aa activation	0.36208	0.127805	0.520373	0.0244421	0.459885	0.0601503	1.22163	2.78219e-05	0.347511	0.181483	0.554528	0.0235256	0.0630201	0.851833	0.676985	0.00781356
264957_at	At1g77000	RNI-like superfamily protein	Nucleus	protein.degradation.ubiquitin	1.12265	0.0104405	0.694536	0.102141	1.05081	0.0202037	1.30995	0.00299374	0.704603	0.134498	0.446348	0.376283	0.656245	0.144528	1.11409	0.0158209
254076_at	At4g25340	FK506 BINDING PROTEIN 53	Nucleus	protein.folding	0.947612	0.0107569	0.936475	0.0107995	0.902101	0.0187808	1.28459	0.000950676	-0.06522	0.922545	0.15783	0.771961	0.225113	0.63018	-0.238421	0.600151
266832_at	At2g30040	mitogen-activated protein kinase kinase kinase 14	Nucleus	protein.postranslational modification	0.738515	0.159875	0.94948	0.0595088	1.31376	0.0150073	1.49457	0.00401039	0.0974807	0.916862	-1.00254	0.0612787	0.302286	0.648024	-0.0381614	0.961021
244969_at	AtCg00650	ribosomal protein S18	Chloroplast	protein.synthesis	0.392574	0.346996	0.889677	0.0201486	0.0412625	0.950897	1.30608	0.00129414	-0.13006	0.838544	0.589575	0.154994	-0.0591298	0.920012	1.22857	0.00408246
258922_at	At3g10610	Ribosomal S17 family protein	Cytoplasm	protein.synthesis	0.533262	0.0320462	0.508699	0.0370029	0.211446	0.489216	1.09815	0.000126429	-0.382417	0.162444	0.0895025	0.814214	-0.149151	0.639149	-0.349989	0.191725
245049_at	AtCg00050	ribosomal protein S16	Chloroplast	protein.synthesis	0.101182	0.849835	0.660121	0.0838313	0.597681	0.150297	1.05987	0.00634799	0.464541	0.305656	1.80414	0.000140878	0.0248267	0.968573	1.68711	0.000348224
256438_s_at	At2g40205;At3g11120;At3g56020;At3g08520	[AT2G40205, Ribosomal protein L41 family];[AT3G11120, Ribosomal protein L41 family];[AT3G56020, Ribosomal protein L41 family];[AT3G08520, Ribosomal protein L41 family]	.	protein.synthesis	0.537092	0.0497793	-0.482916	0.0717551	-0.193868	0.582435	1.04675	0.000452722	0.0301643	0.95218	0.0807439	0.85272	-0.140387	0.698634	0.177754	0.600463
258214_at	At3g17970	translocon at the outer membrane of chloroplasts 64-III	Unknown	protein.targeting	0.588858	0.0569042	0.742006	0.0155578	0.831255	0.0108515	1.16142	0.00052253	0.195297	0.652969	0.447814	0.179249	0.376108	0.259308	-0.118635	0.781013
252492_at	At3g46740	translocon at the outer envelope membrane of chloroplasts 75-III	Chloroplast	protein.targeting	0.568975	0.0154522	0.550404	0.0173208	0.545172	0.025121	1.0479	0.000107359	0.0512408	0.90431	0.396956	0.105945	-0.0634492	0.849551	0.361522	0.146732
266326_at	At2g46650	cytochrome B5 isoform C	Unknown	redox.ascorbate/glutathione	0.86542	0.0885979	0.426443	0.427719	0.554613	0.339147	1.37541	0.00639751	0.850037	0.121887	0.426747	0.492714	0.581083	0.293382	1.5091	0.00626281
245505_at	At4g15690	Thioredoxin superfamily protein	Cytoplasm	redox.glutaredoxins	1.59944	0.013415	0.98547	0.118414	0.758501	0.292126	1.74721	0.00626505	0.535127	0.51683	0.264061	0.782021	0.332879	0.693979	-0.467639	0.549029
251195_at	At3g62930	Thioredoxin superfamily protein	Chloroplast	redox.glutaredoxins	0.262661	0.563964	0.407742	0.304373	-0.496874	0.245436	1.40599	0.000701403	-0.633336	0.132898	-0.367202	0.427388	-1.22289	0.00327606	-0.150179	0.778558
261167_at	At1g04980	PDI-like 2-2	Chloroplast	redox.peroxiredoxin/thioredoxin	0.609686	0.144718	0.988919	0.015402	0.784936	0.0671893	1.05871	0.0090971	1.36675	0.00279708	1.19164	0.00663421	2.69991	5.17932e-06	1.36176	0.002987
254454_at	At4g21130	Transducin/WD40 repeat-like superfamily protein	Nucleus	RNA.processing	0.523041	0.0423114	0.278187	0.291204	0.177611	0.596342	1.04324	0.000276569	0.0798485	0.854793	0.108973	0.776288	-0.170055	0.598668	-0.00494023	0.991095
253043_at	At4g37540	LOB domain-containing protein 39	Unknown	RNA.regulation of transcription.AS2	0.806828	0.100671	0.71927	0.135942	-0.382341	0.533457	1.38425	0.00479669	0.565018	0.323874	0.694545	0.189492	0.189184	0.779409	0.599002	0.264936
247056_at	At5g66750	chromatin remodeling 1	Nucleus	RNA.regulation of transcription.Chromatin Remodeling	0.762516	0.0113573	0.315766	0.300327	0.438622	0.16983	1.27197	0.000168855	0.0286938	0.957103	0.207599	0.590907	-0.184976	0.625141	-0.401787	0.212821
254233_at	At4g23800	HMG (high mobility group) box protein	Nucleus	RNA.regulation of transcription.Nucleosome/chromatin assembly	0.483216	0.232136	0.982608	0.0112705	0.183929	0.740896	1.06565	0.00591147	-0.0371007	0.957552	-0.417557	0.352287	-0.314633	0.49508	-0.568715	0.171307
252175_at	At3g50700	indeterminate(ID)-domain 2	Nucleus	RNA.regulation of transcription.zink finger/related	0.829383	0.0135503	0.671284	0.0397365	0.592925	0.0896936	0.998209	0.00322122	0.473703	0.203138	0.105726	0.838827	0.0184191	0.972127	-0.097489	0.838503
249866_at	At5g23010	methylthioalkylmalate synthase 1	Chloroplast	secondary metabolism.sulfur-containing	0.265766	0.658682	1.13155	0.0195636	0.357837	0.567953	1.54073	0.00225027	0.641198	0.250595	0.847282	0.0996024	0.513174	0.349605	1.44925	0.00660011
256274_at	At3g12080	GTP-binding family protein	Mitochondrion	signalling.G-proteins	0.444417	0.0231117	0.460769	0.0173001	0.451529	0.0265053	1.16455	7.41443e-06	0.24121	0.284637	0.595812	0.00462097	-0.169145	0.460447	0.906371	0.000190044
245306_at	At4g14690	Chlorophyll A-B binding family protein	Chloroplast	signalling.light	3.32294	0.030231	3.56822	0.0187202	3.30743	0.0379852	4.01485	0.00816004	3.01717	0.065252	3.88568	0.0157371	3.53408	0.0242984	3.60419	0.0262617
245688_at	At1g28290	arabinogalactan protein 31	Extracellular	stress.abiotic.misc	0.684599	0.267127	1.06029	0.0645764	0.103971	0.915928	1.76852	0.00304948	0.657408	0.342222	-0.0879557	0.932823	0.0228172	0.979998	0.547939	0.417371
253657_at	At4g30110	heavy metal atpase 2	Unknown	transport.metal	0.407043	0.241984	0.835283	0.0120004	0.0845158	0.874295	1.01007	0.00293972	0.703458	0.0466862	-0.159588	0.738544	-0.47171	0.176515	0.487776	0.171898
267523_at	At2g30600	BTB/POZ domain-containing protein	Cytoplasm	unknown	-0.151468	0.786681	0.815078	0.0491574	-0.140783	0.828644	1.4954	0.000879869	-0.886344	0.0487467	-0.110051	0.873269	-1.02394	0.0185917	-0.164097	0.778487
259763_at	At1g77630	Peptidoglycan-binding LysM domain-containing protein	Cell membrane	unknown	0.502545	0.0397287	0.511069	0.0332256	0.571917	0.025062	1.11619	9.38131e-05	-0.505018	0.0523847	-0.10356	0.776068	-0.774006	0.00322592	-0.221151	0.436895
265318_at	At2g22650	FAD-dependent oxidoreductase family protein	Chloroplast	unknown	0.410895	0.247504	0.627713	0.0590974	0.855841	0.0162398	1.08146	0.00203471	-0.111965	0.843359	-0.0929089	0.865644	-0.383735	0.302168	0.681301	0.0570912
267545_at	At2g32690	glycine-rich protein 23	Unknown	unknown.glycine rich proteins	0.717353	0.0724327	-0.17488	0.711267	-0.68427	0.103264	1.20673	0.00302149	0.354538	0.482421	-1.18506	0.00562169	-0.83845	0.0396587	-0.242436	0.628275
248862_at	At5g46730	glycine-rich protein	Unknown	unknown.glycine rich proteins	0.464295	0.0983297	0.487693	0.0750652	-0.457913	0.121364	1.07925	0.000415457	0.466419	0.12429	-0.0526536	0.914465	-0.152476	0.676648	0.287648	0.364113
258289_at	At3g23450	unknown protein; FUNCTIONS IN: molecular_function unknown; INVOLVED IN: biological_process unknown; LOCATED IN: endomembrane system; EXPRESSED IN: 14 plant structures; EXPRESSED DURING: 8 growth stages; Has 694543 Blast hits to 47111 proteins in 2535 spec	Unknown	unknown.not assigned	0.950407	0.026125	0.772029	0.0648333	0.230957	0.696297	1.97219	8.36567e-05	0.507787	0.306638	-0.284854	0.610954	-0.522564	0.255834	0.629077	0.169392
247649_at	At5g60030	unknown protein; BEST Arabidopsis thaliana protein match is: unknown protein (TAIR:AT1G75335.1); Has 1807 Blast hits to 1807 proteins in 277 species: Archae - 0; Bacteria - 0; Metazoa - 736; Fungi - 347; Plants - 385; Viruses - 0; Other Eukaryotes - 339 (	Nucleus	unknown.not assigned	0.748131	0.0487501	0.363277	0.356422	0.022055	0.97413	1.469	0.000408599	0.167877	0.774566	-0.180759	0.74097	-0.278297	0.549407	0.217642	0.652846
249708_at	At5g35660	Glycine-rich protein family	Unknown	unknown.not assigned	0.677568	0.0147923	0.439903	0.104572	0.0132685	0.978822	1.41988	3.06242e-05	0.0877642	0.849401	0.499602	0.0832607	-0.119315	0.749744	0.584088	0.0446423
247410_at	At5g62990	Ubiquitin carboxyl-terminal hydrolase family protein	Nucleus	unknown.not assigned	0.887439	0.0345419	0.975159	0.019005	0.720139	0.103357	1.2511	0.00337602	0.0471457	0.951865	0.223972	0.702453	0.222189	0.688293	0.377087	0.440993
259889_at	At1g76405	unknown protein; FUNCTIONS IN: molecular_function unknown; INVOLVED IN: biological_process unknown; LOCATED IN: chloroplast envelope; EXPRESSED IN: 21 plant structures; EXPRESSED DURING: 13 growth stages; BEST Arabidopsis thaliana protein match is: unknow	Unknown	unknown.not assigned	0.579097	0.0289373	0.142747	0.639543	0.368451	0.200071	1.25055	6.8071e-05	0.37169	0.210707	0.430512	0.125059	0.160506	0.635495	0.751732	0.00870357
266384_at	At2g14660	unknown protein; CONTAINS InterPro DOMAIN/s: Uncharacterised protein family UPF0310 (InterPro:IPR002740); Has 2761 Blast hits to 2761 proteins in 686 species: Archae - 5; Bacteria - 1143; Metazoa - 73; Fungi - 78; Plants - 42; Viruses - 0; Other Eukaryote	Nucleus	unknown.not assigned	0.826576	0.0109953	0.469236	0.138886	0.852331	0.0118311	1.08227	0.00129837	0.213796	0.629852	-0.0785037	0.882961	0.0154448	0.975447	0.907946	0.00886321
245426_at	At4g17540	unknown protein; Has 30201 Blast hits to 17322 proteins in 780 species: Archae - 12; Bacteria - 1396; Metazoa - 17338; Fungi - 3422; Plants - 5037; Viruses - 0; Other Eukaryotes - 2996 (source: NCBI BLink).	Unknown	unknown.not assigned	0.557128	0.0217757	0.200039	0.438222	0.638515	0.012405	1.03709	0.000165588	0.463193	0.0739904	0.281319	0.305803	0.117235	0.717677	0.889559	0.00136429
251476_at	At3g59670	unknown protein; BEST Arabidopsis thaliana protein match is: unknown protein (TAIR:AT4G37440.2); Has 77 Blast hits to 77 proteins in 14 species: Archae - 0; Bacteria - 0; Metazoa - 0; Fungi - 0; Plants - 73; Viruses - 0; Other Eukaryotes - 4 (source: NCBI	Nucleus	unknown.not assigned	0.809126	0.0162287	-0.0734415	0.862604	0.389274	0.301926	1.03134	0.00261057	-1.11827	0.002693	-0.761494	0.0289331	-0.781645	0.0225721	-0.987472	0.00670599
266682_at	At2g19780	Leucine-rich repeat (LRR) family protein	Unknown	cell wall.cell wall proteins	-0.56809	0.0900747	-0.588183	0.0721543	-0.236967	0.581078	-1.11118	0.00143933	-0.598063	0.0968407	-0.863616	0.0138567	-0.644199	0.0590738	-1.06099	0.00404757
266419_at	At2g38760	annexin 3	Chloroplast	cell.organisation	0.34078	0.4866	-0.701382	0.099129	0.720858	0.114702	-1.30821	0.00303863	-0.00888917	0.990751	-1.33447	0.00430182	-0.20484	0.724522	-0.862413	0.0589132
250740_at	At5g05760	syntaxin of plants 31	Golgi body	cell.vesicle transport	-0.582987	0.017878	-0.251636	0.317971	-0.349863	0.186184	-1.10236	0.000106607	0.011122	0.980234	0.0800591	0.833337	0.322541	0.215148	-0.428824	0.0985123
252188_at	At3g50860	Clathrin adaptor complex small chain family protein	Unknown	cell.vesicle transport	-0.00955076	0.982967	-0.505906	0.0605375	-0.240699	0.471206	-1.10342	0.000298809	0.0784761	0.869742	-0.21977	0.522659	0.0649997	0.872264	-0.391022	0.186582
258786_at	At3g11820	syntaxin of plants 121	Unknown	cell.vesicle transport	-0.506867	0.328364	-0.205998	0.719489	-0.979542	0.051229	-1.28872	0.00719933	0.122154	0.884632	0.40034	0.502229	0.719737	0.152478	-0.481337	0.381861
262177_at	At1g74710	ADC synthase superfamily protein	Chloroplast	Co-factor and vitamine metabolism	-0.863576	0.0732288	-0.916525	0.0520301	-0.813202	0.109415	-1.28668	0.00716801	-0.251008	0.724404	0.143851	0.850409	0.753904	0.130781	-0.99013	0.0514136
252734_at	At3g43160	maternal effect embryo arrest 38	Mitochondrion	development.unspecified	-0.502139	0.231479	-0.0121322	0.98134	0.0675335	0.922038	-1.11642	0.00555895	-0.295427	0.583057	0.00779827	0.991265	-0.344398	0.466823	0.0392829	0.950387
261177_at	At1g04770	Tetratricopeptide repeat (TPR)-like superfamily protein	Unknown	development.unspecified	0.140871	0.748666	-0.746706	0.0257222	0.804002	0.023587	-1.28095	0.000513783	0.256346	0.569662	-0.777999	0.0282121	0.678604	0.0507452	-1.11144	0.00330899
263421_at	At2g17230	EXORDIUM like 5	Extracellular	development.unspecified	-0.336841	0.307635	-0.133715	0.715532	-0.531488	0.102653	-1.49182	5.61658e-05	-0.709643	0.0306723	-0.563397	0.0815596	-0.237018	0.52633	-2.63167	5.95013e-07
260156_at	At1g52880	NAC (No Apical Meristem) domain transcriptional regulator superfamily protein	Nucleus	development.unspecified	-1.06554	0.0217478	-0.784678	0.0838107	-0.685209	0.167697	-1.79756	0.000398065	0.518788	0.343496	0.436835	0.429656	0.514668	0.312579	0.129547	0.846245
265771_at	At2g48030	DNAse I-like superfamily protein	Nucleus	DNA.synthesis/chromatin structure	-0.804889	0.0162304	-0.0759736	0.856855	-0.824908	0.0179762	-1.08885	0.00165025	-0.410549	0.285273	0.0432563	0.94259	-0.160883	0.717894	-1.1732	0.00187315
258936_s_at	At3g10100	transposable element gene		DNA.synthesis/chromatin structure.retrotransposon/transposase	-0.861342	0.0552928	0.753379	0.087112	-0.140959	0.840823	-1.56621	0.000986395	-1.21714	0.0115858	0.0636691	0.936856	-0.34763	0.520689	-0.888212	0.0607813
266032_x_at	At2g05890	transposable element gene		DNA.unspecified	-0.947719	0.0158762	-0.068118	0.891105	-0.170806	0.762682	-1.19252	0.00279827	-0.849559	0.0401024	-0.166235	0.774912	-0.13988	0.796589	-0.434719	0.319082
245528_at	At4g15530	pyruvate orthophosphate dikinase	Chloroplast	gluconeogenese	-1.09819	0.0789259	-0.389999	0.574119	-0.997118	0.132294	-2.38243	0.000458008	1.35693	0.0402314	-0.145404	0.889741	1.68838	0.00943397	-0.0105909	0.992339
259095_at	At3g05020	acyl carrier protein 1	Chloroplast	lipid metabolism.FA	-0.310029	0.415213	-0.656739	0.0516707	-0.85192	0.0182271	-1.12378	0.00169413	-0.584454	0.117845	-0.442034	0.246841	-1.09632	0.00311273	-1.09526	0.00404757
267382_at	At2g44300	Bifunctional inhibitor/lipid-transfer protein/seed storage 2S albumin superfamily protein	Cell membrane	lipid metabolism.lipid transfer proteins	-0.501917	0.224926	-0.744592	0.0556328	-0.578219	0.175732	-1.50971	0.000474663	-0.646536	0.13476	-0.852399	0.0390673	-0.640638	0.117915	-0.657808	0.119034
261754_at	At1g76130	alpha-amylase-like 2	Extracellular	major CHO metabolism.degradation.starch	0.22375	0.598149	-0.311331	0.405398	-0.497575	0.19603	-1.00406	0.00488784	1.14099	0.00359809	-0.0774191	0.897325	0.842689	0.020835	-0.442554	0.256052
267181_at	At2g37760	NAD(P)-linked oxidoreductase superfamily protein	Cytoplasm	minor CHO metabolism.others	0.778543	0.19341	-0.583769	0.328206	0.527282	0.449297	-1.68192	0.00406347	3.23553	3.18739e-05	1.79477	0.00415703	4.0212	3.29831e-06	1.22751	0.0446423
267607_s_at	At2g26740;At2g26750	[AT2G26740, soluble epoxide hydrolase];[AT2G26750, alpha/beta-Hydrolases superfamily protein]	.	misc	-0.650186	0.251912	-1.19063	0.0255359	-0.723592	0.221953	-1.68463	0.00243444	0.655665	0.296432	0.247392	0.753899	0.791028	0.162146	0.0729441	0.929439
266746_s_at	At2g02930;At4g02520	[AT2G02930, glutathione S-transferase F3];[AT4G02520, glutathione S-transferase PHI 2]	.	misc.glutathione S transferases	-1.15021	0.137276	-1.74674	0.0205344	-1.4184	0.0751126	-2.8548	0.000540399	0.828052	0.36269	0.0113276	0.993437	2.78338	0.00107786	-0.896087	0.290079
251505_at	At3g59052;At3g59050	[AT3G59052, conserved peptide upstream open reading frame 18];[AT3G59050, polyamine oxidase 3]	.	misc.oxidases	-0.0497815	0.882413	-0.404127	0.0820261	-0.17661	0.558952	-1.00051	0.000189583	0.256387	0.364899	-0.104854	0.763722	0.31782	0.205199	-0.181407	0.524887
266884_at	At2g44790	uclacyanin 2	Cell membrane	misc.plastocyanin-like	-0.801878	0.0628922	-1.08347	0.0117966	-0.847129	0.0590591	-1.30228	0.00302023	-0.565531	0.248275	-1.1871	0.00922893	-0.744803	0.0921393	-1.18804	0.010347
254120_at	At4g24570	dicarboxylate carrier 2	Mitochondrion	mitochondrial electron transport	-0.474831	0.108949	-0.324248	0.279651	-0.205509	0.589424	-1.36181	8.17613e-05	-1.05369	0.0015761	-0.593211	0.0522371	0.0694492	0.872256	-1.37591	0.000177121
255259_at	At4g05020	NAD(P)H dehydrogenase B2	Mitochondrion	mitochondrial electron transport	0.183962	0.705904	-0.154658	0.73829	-0.0407951	0.951068	-1.49988	0.000389322	0.739004	0.073383	0.320069	0.501485	2.75765	2.46507e-06	-0.791798	0.0516134
262746_at	At1g28960	nudix hydrolase homolog 15	Mitochondrion	nucleotide metabolism	-0.22167	0.458996	-0.451624	0.0847002	-0.673767	0.0162692	-1.37982	2.98111e-05	0.414633	0.158016	0.307067	0.312758	0.0752856	0.844654	0.0905666	0.80944
265575_at	At2g14260	proline iminopeptidase	Cytoplasm	protein.degradation	-0.451976	0.128439	-0.679819	0.0192184	-0.480784	0.121331	-1.0236	0.000981991	0.116289	0.801392	0.169751	0.674415	-0.109321	0.788119	0.140668	0.71646
259416_at	At1g02305	Cysteine proteinases superfamily protein	Extracellular	protein.degradation.cysteine protease	-0.645813	0.0116162	-0.572725	0.0218555	-0.0521376	0.900758	-1.01346	0.00030241	0.522691	0.0522111	0.516377	0.0495625	0.533131	0.0390922	0.173639	0.575934
256538_x_at	At3g32900	transposable element gene		protein.degradation.cysteine protease	-0.934382	0.0146266	0.137374	0.764566	0.0423247	0.948001	-1.6434	0.000150434	-0.991405	0.0147255	0.0785417	0.904245	-0.205697	0.678975	-0.613433	0.129182
257646_at	At3g25740	methionine aminopeptidase 1C	Mitochondrion	protein.degradation.metalloprotease	-0.390752	0.127825	-0.634145	0.0121833	-0.387009	0.152145	-1.09932	0.000146622	0.772423	0.00525696	0.142744	0.683567	0.418883	0.108128	0.500504	0.0609321
255891_at	At1g17870	ethylene-dependent gravitropism-deficient and yellow-green-like 3	Mitochondrion	protein.degradation.metalloprotease	-1.23921	0.0809394	-0.735094	0.31172	-1.29198	0.0810873	-2.41152	0.0011998	-0.764602	0.365699	-0.739105	0.370001	-0.577965	0.492596	-1.4336	0.0550699
257451_at	At1g05690	BTB and TAZ domain protein 3	Chloroplast	protein.degradation.ubiquitin	-0.656523	0.106404	-0.177911	0.709298	-0.624914	0.146163	-1.04958	0.00855732	0.360871	0.478888	-0.181529	0.758296	-0.244936	0.634672	-0.5578	0.201163
245197_at	At1g67800	Copine (Calcium-dependent phospholipid-binding protein) family	Cell membrane	protein.degradation.ubiquitin	-0.610403	0.041948	-0.392224	0.190802	-0.636645	0.041477	-1.09338	0.000683424	-0.345419	0.327296	0.0858718	0.858808	0.0573191	0.899403	-0.604203	0.0565019
248270_at	At5g53450	OBP3-responsive gene 1	Unknown	protein.postranslational modification	-0.0433443	0.941494	-0.292661	0.470346	-0.161905	0.768494	-1.03745	0.00586262	-0.0489729	0.943702	0.666906	0.0910064	-0.388747	0.358568	-0.778762	0.0500794
247918_at	At5g57610	Protein kinase superfamily protein with octicosapeptide/Phox/Bem1p domain	Nucleus	protein.postranslational modification	-0.661773	0.0110385	-0.498812	0.0476657	-0.296005	0.308522	-1.1772	9.13853e-05	-0.225781	0.489414	-0.717859	0.0085227	-0.455355	0.083971	-0.281654	0.327718
255488_at	At4g02630	Protein kinase superfamily protein	Unknown	PS.lightreaction	-0.734335	0.0170485	-0.736661	0.0154181	-0.770355	0.0164915	-1.0933	0.000809303	-0.681994	0.0357626	-0.895491	0.00626561	-0.737172	0.0192546	-0.689924	0.0330264
267497_at	At2g30540	Thioredoxin superfamily protein	Cytoplasm	redox.glutaredoxins	-1.12532	0.0269892	-0.744045	0.138412	-1.22606	0.0210367	-1.6871	0.00147054	-1.15836	0.031774	-1.85491	0.0011629	-1.82959	0.00120045	-1.69371	0.00285824
252038_at	At3g52120	SWAP (Suppressor-of-White-APricot)/surp domain-containing protein / D111/G-patch domain-containing protein	Nucleus	RNA.processing	-0.288901	0.49901	-0.615594	0.0950336	-0.0337207	0.959423	-1.09135	0.00402413	-0.420013	0.344589	-0.244737	0.62266	0.124558	0.813337	-0.741555	0.0611416
257672_at	At3g20300	Protein of unknown function (DUF3537)	Mitochondrion	RNA.regulation of transcription.AP2/EREBP	-0.721609	0.0710892	-0.438566	0.281769	-0.260723	0.62068	-1.07157	0.00694503	-0.0921671	0.898046	-0.0039312	0.995268	0.0802051	0.893721	-0.894687	0.0338215
248839_at	At5g46690	beta HLH protein 71	Nucleus	RNA.regulation of transcription.bHLH	-0.585868	0.167866	-0.919875	0.0244375	-0.593732	0.184695	-1.22916	0.00348683	-0.938271	0.0329557	-0.787224	0.0687542	-1.2649	0.00416066	-0.706941	0.108154
255496_at	At4g02640	bZIP transcription factor family protein	Nucleus	RNA.regulation of transcription.bZIP	-0.339926	0.103732	0.0173274	0.949649	-0.370248	0.0890989	-1.03986	3.92357e-05	0.367412	0.101571	0.353341	0.105838	0.100494	0.717621	0.289465	0.19608
259165_at	At3g01470;At3g01472	[AT3G01470, homeobox 1];[AT3G01472, conserved peptide upstream open reading frame 33]	.	RNA.regulation of transcription.HB	-0.590353	0.0859754	-0.700617	0.0370257	-0.506344	0.168282	-1.23694	0.000733052	-0.224523	0.63707	-0.461656	0.219358	-0.371388	0.328347	-0.467696	0.207054
255614_at	At4g01280	Homeodomain-like superfamily protein	Nucleus	RNA.regulation of transcription.MYB/MYB related	-0.557229	0.0183137	-0.26306	0.272467	-0.564591	0.0216427	-1.10996	6.82004e-05	-0.485035	0.0526794	-0.418165	0.0895989	-0.284151	0.263593	-0.336528	0.18338
258978_at	At3g09320	DHHC-type zinc finger family protein	Extracellular	RNA.regulation of transcription.unclassified	-0.673272	0.0160331	-0.470836	0.0836839	-0.587394	0.0419556	-1.05196	0.000490147	-0.154939	0.701917	0.0123903	0.980075	-0.32622	0.279903	-0.40359	0.175924
247554_at	At5g61010	exocyst subunit exo70 family protein E2	Nucleus	RNA.regulation of transcription.unclassified	-0.294297	0.527214	-1.00214	0.0127728	-0.66772	0.117458	-1.60654	0.00031997	-0.0425255	0.953362	-0.435507	0.351714	0.0872271	0.885094	-0.905091	0.0337442
264745_at	At1g62180	5'adenylylphosphosulfate reductase 2	Chloroplast	S-assimilation	-0.154488	0.724121	-0.471448	0.166833	0.311083	0.451468	-1.16974	0.00119345	0.142243	0.79173	-0.523623	0.154219	0.523501	0.142232	-0.635704	0.0793797
249688_at	At5g36160	Tyrosine transaminase family protein	Cytoplasm	secondary metabolism.isoprenoids	0.292682	0.370147	-0.413665	0.165388	-0.412319	0.206245	-1.05264	0.000943243	0.975825	0.00330492	0.749361	0.01727	0.934064	0.00362546	0.801622	0.0126906
253638_at	At4g30470	NAD(P)-binding Rossmann-fold superfamily protein	Nucleus	secondary metabolism.phenylpropanoids	-1.19755	0.0181495	-0.711255	0.154996	-1.18234	0.02481	-1.70922	0.00125473	-0.379477	0.570971	-0.824971	0.122473	-0.489434	0.395566	-0.809012	0.132367
266371_at	At2g41410	Calcium-binding EF-hand family protein	Unknown	signalling.calcium	-0.469523	0.151348	-0.306098	0.358445	-0.425025	0.227728	-1.00043	0.00240879	0.0302475	0.958653	0.2278	0.582864	1.12454	0.00149314	-0.640475	0.0586826
250939_at	At5g03040	IQ-domain 2	Nucleus	signalling.calcium	-0.819421	0.0200744	-0.692047	0.0443356	-0.812758	0.0264566	-1.00352	0.0045413	-0.835043	0.0254589	-0.443746	0.256524	-0.705275	0.0492685	-1.2812	0.0014415
261479_at	At1g14380	IQ-domain 28	Cytoplasm	signalling.calcium	-0.628714	0.0294518	-0.571837	0.0431402	-0.784694	0.0100937	-1.0071	0.000980318	-0.495801	0.113018	-0.926193	0.00316993	-0.977548	0.00195422	-0.564378	0.0634743
267069_at	At2g41010	calmodulin (CAM)-binding protein of 25 kDa	Unknown	signalling.calcium	-0.119127	0.803418	0.213867	0.594275	-0.254292	0.579787	-1.00936	0.00491217	0.533149	0.177549	0.773844	0.0373732	0.273424	0.526854	-0.230328	0.60343
267076_at	At2g41090	Calcium-binding EF-hand family protein	Unknown	signalling.calcium	-0.433926	0.627065	-0.688272	0.369507	-1.19961	0.124229	-2.21252	0.0031799	1.16309	0.149409	1.5982	0.0370594	1.93833	0.0112268	0.960293	0.231427
252592_at	At3g45640	mitogen-activated protein kinase 3	Nucleus	signalling.MAP kinases	-0.423879	0.302504	-0.95296	0.0131866	-0.363842	0.429097	-1.28726	0.00141766	-0.278551	0.591141	0.0375478	0.957656	0.134973	0.802464	-0.288746	0.536946
259671_at	At1g52290	Protein kinase superfamily protein	Chloroplast	signalling.receptor kinases	-0.633892	0.108777	-0.135483	0.77635	-0.589849	0.15955	-1.0102	0.00908715	-0.657532	0.122444	-0.311489	0.525616	-0.366048	0.417006	-1.58551	0.000626234
256245_at	At3g12580	heat shock protein 70	Unknown	stress.abiotic.heat	-0.649722	0.467337	-0.805269	0.326534	0.0296363	0.984157	-2.18202	0.00605927	0.758176	0.441583	0.69005	0.478244	1.83561	0.024331	1.39429	0.0982875
250296_at	At5g12020	17.6 kDa class II heat shock protein	Cytoplasm	stress.abiotic.heat	0.532317	0.61546	0.74618	0.424189	0.0839559	0.956623	-3.99406	9.81236e-05	1.09948	0.277499	2.98405	0.00205211	3.644	0.000378241	-2.97221	0.00256726
252515_at	At3g46230	heat shock protein 17.4	Cytoplasm	stress.abiotic.heat	0.60296	0.655804	0.899775	0.44495	0.57538	0.70938	-4.22886	0.000441779	1.83008	0.126473	2.22723	0.0520624	4.14551	0.000843783	-3.21898	0.00725956
260978_at	At1g53540	HSP20-like chaperones superfamily protein	Cytoplasm	stress.abiotic.heat	0.0813095	0.950818	0.287906	0.777393	0.359279	0.76908	-4.73913	1.24044e-05	0.401316	0.75281	0.579115	0.595088	2.58951	0.00378836	-4.4374	5.72597e-05
251438_s_at	At3g59930;At5g33355	[AT3G59930, Encodes a defensin-like (DEFL) family protein.];[AT5G33355, Defensin-like (DEFL) family protein]	.	stress.biotic.PR-proteins	0.246676	0.565371	-0.725068	0.0425225	-0.0785011	0.895917	-1.51057	0.000225355	-0.0663946	0.920798	3.43304	1.73014e-07	-0.221762	0.634151	2.98245	9.13622e-07
262374_s_at	At1g72910;At1g72930	[AT1G72910, Toll-Interleukin-Resistance (TIR) domain-containing protein];[AT1G72930, toll/interleukin-1 receptor-like]	.	stress.biotic.PR-proteins	-1.1752	0.0912342	-1.70867	0.0133038	-0.719634	0.371874	-1.85346	0.00712147	-0.0757974	0.952363	-0.489016	0.585154	0.901953	0.22156	-1.04739	0.158293
251722_at	At3g56200	Transmembrane amino acid transporter family protein	Cell membrane	transport.amino acids	-0.65128	0.163575	-0.732387	0.102771	0.193004	0.772954	-2.24919	4.6266e-05	-0.0475967	0.953919	-0.193544	0.775915	0.393604	0.46333	-1.42277	0.00468436
245427_at	At4g17550	Major facilitator superfamily protein	Chloroplast	transport.mitochondrial metabolite transporters	-0.283734	0.529017	-0.390232	0.332792	-0.674143	0.10085	-1.12131	0.00439355	-0.420964	0.366608	-0.790637	0.051552	-0.352759	0.435602	-1.15585	0.00659313
264348_at	At1g12110	nitrate transporter 1.1	Cell membrane	transport.nitrate	-0.612953	0.0940257	-0.936584	0.0103581	-0.626339	0.102489	-1.28402	0.000903625	0.501528	0.221574	0.00266116	0.996744	0.409685	0.305603	-0.176054	0.71411
251406_at	At3g60260	ELMO/CED-12 family protein	Cytoplasm	unknown	-0.458403	0.16563	-0.754145	0.0184007	-0.607492	0.0716632	-1.02705	0.00206897	-0.48201	0.177443	-0.725993	0.0309848	-0.089888	0.845896	-0.883741	0.0109094
250732_at	At5g06480	Immunoglobulin E-set superfamily protein	Chloroplast	unknown	-0.250122	0.51745	-0.392008	0.250017	-0.31132	0.440295	-1.0346	0.00267303	-0.459246	0.226382	-0.51034	0.157107	-0.503295	0.15112	-0.364541	0.334054
246840_at	At5g26610	D111/G-patch domain-containing protein	Nucleus	unknown	-0.324177	0.169511	-0.588271	0.0107845	-0.257538	0.326539	-1.05257	9.27111e-05	0.105487	0.765126	-0.322784	0.197181	-0.155345	0.58815	-0.239273	0.359
265370_s_at	At2g01029;At2g10770;At3g30415;At2g06460;At2g10790;At2g06480	[AT2G01029, transposable element gene];[AT2G10770, transposable element gene];[AT3G30415, pseudogene, putative urophorphyrin III methylase, blastp match of 80% identity and 2.7e-49 P-value to GP|20161485|dbj|BAB90408.1||AP003681 uroporphyrin-III C-methyl	.	unknown	-0.599682	0.0783086	-0.167249	0.673529	-0.143679	0.772952	-1.11372	0.00163135	-0.611851	0.0951345	-0.377972	0.332727	-0.421578	0.248649	-1.01895	0.00604328
251859_at	At3g54680	proteophosphoglycan-related	Nucleus	unknown	-0.423121	0.0689681	-0.0838081	0.765468	-0.397401	0.104222	-1.1142	5.88034e-05	0.0739261	0.849401	0.275956	0.292579	0.420432	0.0768608	-0.127621	0.66828
255827_at	At2g40600	appr-1-p processing enzyme family protein	Nucleus	unknown	-0.643421	0.0460132	-0.792427	0.013584	-0.451188	0.196855	-1.23813	0.000437257	0.51163	0.147195	0.361228	0.328158	1.05136	0.00260954	-0.0653114	0.891257
251028_at	At5g02230	Haloacid dehalogenase-like hydrolase (HAD) superfamily protein	Unknown	unknown	-1.01196	0.0188223	-1.07049	0.0124508	-0.381237	0.462713	-1.35753	0.00215464	0.190787	0.773403	-1.20959	0.00799969	-0.16923	0.774664	-0.0526771	0.936191
266413_at	At2g38740	Haloacid dehalogenase-like hydrolase (HAD) superfamily protein	Cytoplasm	unknown	-0.342217	0.341556	-0.557187	0.0887125	-0.419475	0.257593	-1.37798	0.000230855	0.379541	0.33472	-0.0836832	0.879033	0.42763	0.229859	0.00422366	0.99422
265560_at	At2g05520	glycine-rich protein 3	Extracellular	unknown.glycine rich proteins	-0.436007	0.186937	-0.688276	0.0288593	-0.383889	0.285552	-1.14375	0.000811112	0.3429	0.370711	-0.107209	0.828849	0.627538	0.0552952	-0.35255	0.325653
264894_at	At1g23040	hydroxyproline-rich glycoprotein family protein	Unknown	unknown.hydroxyproline rich proteins	-0.676962	0.202948	-0.70915	0.164335	-0.72934	0.188742	-1.34844	0.00802001	0.109372	0.906863	-0.354957	0.59516	0.913093	0.0825841	-0.493418	0.402432
262868_at	At1g64980	Nucleotide-diphospho-sugar transferases superfamily protein	Nucleus	unknown.not assigned	-0.649594	0.0104476	-0.369383	0.135133	-0.413271	0.118266	-1.00067	0.000307274	-0.713781	0.00833656	-0.326671	0.23679	-0.552104	0.0307188	-0.627007	0.0186131
263002_at	At1g54200	unknown protein; BEST Arabidopsis thaliana protein match is: unknown protein (TAIR:AT3G13980.1); Has 1084 Blast hits to 581 proteins in 136 species: Archae - 0; Bacteria - 72; Metazoa - 212; Fungi - 78; Plants - 102; Viruses - 0; Other Eukaryotes - 620 (s	Nucleus	unknown.not assigned	-0.88587	0.0131771	-0.622402	0.0727637	-0.673006	0.0682563	-1.05192	0.00341483	-1.27447	0.0015258	-0.85821	0.020388	-1.05302	0.00494953	-1.33605	0.00109106
250300_at	At5g11890	FUNCTIONS IN: molecular_function unknown; LOCATED IN: plasma membrane; EXPRESSED IN: 12 plant structures; EXPRESSED DURING: 6 growth stages; BEST Arabidopsis thaliana protein match is: Late embryogenesis abundant (LEA) hydroxyproline-rich glycoprotein fam	Nucleus	unknown.not assigned	-0.527656	0.041741	-0.129672	0.668176	-0.534652	0.0474346	-1.09743	0.000184469	-0.444378	0.113815	0.0607443	0.889259	-0.409498	0.12688	-0.64413	0.0194602
255851_at	At1g67040	unknown protein; FUNCTIONS IN: molecular_function unknown; INVOLVED IN: biological_process unknown; LOCATED IN: cellular_component unknown; EXPRESSED IN: 20 plant structures; EXPRESSED DURING: 11 growth stages; BEST Arabidopsis thaliana protein match is:	Nucleus	unknown.not assigned	-0.93018	0.0166744	-0.898311	0.0188618	-1.03656	0.0110284	-1.10893	0.00440101	-0.542142	0.210707	-0.2876	0.558106	-0.685022	0.0835863	-0.743934	0.0677527
253165_at	At4g35320	unknown protein; BEST Arabidopsis thaliana protein match is: unknown protein (TAIR:AT2G17300.1); Has 30201 Blast hits to 17322 proteins in 780 species: Archae - 12; Bacteria - 1396; Metazoa - 17338; Fungi - 3422; Plants - 5037; Viruses - 0; Other Eukaryot	Mitochondrion	unknown.not assigned	-0.124563	0.711131	-0.0563473	0.866847	-0.51522	0.0621819	-1.17248	0.000124233	-0.616008	0.0285376	-0.33796	0.250516	-0.748303	0.00707629	-0.664611	0.0184804
250340_at	At5g11840	Protein of unknown function (DUF1230)	Chloroplast	unknown.not assigned	-0.564151	0.0205127	-0.608175	0.0121548	-0.360153	0.166357	-1.17725	5.34693e-05	0.472717	0.0686218	0.212338	0.473549	0.568562	0.0222996	0.480859	0.0604027
262811_at	At1g11700	Protein of unknown function, DUF584	Unknown	unknown.not assigned	-0.370478	0.374886	-0.320072	0.432806	-0.563879	0.17099	-1.26776	0.00152427	0.685955	0.0975034	-0.0269201	0.969723	-0.127577	0.812984	0.394848	0.364113
246305_at	At3g51890	Clathrin light chain protein	Nucleus	unknown.not assigned	-1.1279	0.0102714	-0.988761	0.0209237	-0.745305	0.102263	-1.43192	0.00152503	0.387759	0.478462	0.457042	0.363954	1.55936	0.00120045	0.394001	0.433708
263947_at	At2g35820	ureidoglycolate hydrolases	Unknown	unknown.not assigned	-0.891197	0.0169041	-0.87009	0.0179705	-0.358159	0.415347	-1.55299	0.000203474	0.791793	0.0444646	0.337475	0.449649	0.500432	0.201925	0.47318	0.24333
262910_at	At1g59710	Protein of unknown function (DUF569)	Nucleus	unknown.not assigned	-0.791164	0.0316154	-0.901668	0.0138144	-0.93029	0.0160658	-1.68794	8.96597e-05	-0.15458	0.788299	-0.121238	0.831884	1.2819	0.00155636	-1.23323	0.00274283
251050_at	At5g02440	unknown protein; Has 71 Blast hits to 71 proteins in 12 species: Archae - 0; Bacteria - 0; Metazoa - 0; Fungi - 0; Plants - 71; Viruses - 0; Other Eukaryotes - 0 (source: NCBI BLink).	Mitochondrion	unknown.not assigned	-0.878969	0.0475508	-1.06926	0.0152739	-1.05084	0.0233729	-1.71682	0.000408599	-0.604663	0.22688	-1.07361	0.0206817	-0.756535	0.0969709	-0.766684	0.103177

## Sheet: (E) t4h vs t0 e
ATH1 probe set	AGI code	Description	Localisation	Functional Annotation	Col-0 (4) vs Col-0 (0)	Adj. P-value	adg1-1 (4) vs adg1-1 (0)	Adj. P-value	tpt-2 (4) vs tpt-2 (0)	Adj. P-value	adg1-1/tpt-2 (4) vs adg1-1/tpt-2 (0)	Adj. P-value	Col-0 (48) vs Col-0 (0)	Adj. P-value	adg1-1 (48) vs adg1-1 (0)	Adj. P-value	tpt-2 (48) vs tpt-2 (0)	Adj. P-value	adg1-1/tpt-2 (48) vs adg1-1/tpt-2 (0)	Adj. P-value
256673_at	At3g52370	FASCICLIN-like arabinogalactan protein 15 precursor	Extracellular	cell wall.cell wall proteins	1.24305	0.00112544	1.29308	0.00079004	0.86984	0.0194484	0.401402	0.248204	0.810102	0.0319182	0.842309	0.0232794	0.231022	0.604616	0.181487	0.693564
254186_at	At4g24010	cellulose synthase like G1	Cell membrane	cell wall.cellulose synthesis	1.1164	0.00155998	0.963095	0.00459135	0.732281	0.0341597	0.827404	0.0112546	0.998707	0.00584629	0.620369	0.0736135	0.495567	0.15227	0.306059	0.426751
246403_at	At1g57590	Pectinacetylesterase family protein	Extracellular	cell wall.precursor synthesis	2.17847	0.00463525	2.07122	0.00620956	1.41153	0.0696574	0.380579	0.633662	1.60219	0.0429532	2.10607	0.00789383	1.93221	0.0123965	0.928455	0.256417
266124_at	At2g45080	cyclin p3;1	Cytoplasm	cell.cycle	1.31521	0.00182785	1.20558	0.00339194	0.715186	0.0875403	0.927363	0.0171137	0.829107	0.0507655	0.632775	0.136135	0.102395	0.860013	0.104765	0.857562
263762_at	At2g21380	Kinesin motor family protein	Chloroplast	cell.organisation	1.12241	0.000718801	1.26796	0.000236395	0.800669	0.0126952	0.710714	0.0167656	0.244715	0.537604	0.978386	0.00316872	-0.000866743	0.998697	0.092025	0.832263
251154_at	At3g63110	isopentenyltransferase 3	Chloroplast	hormone metabolism.cytokinin	1.67127	0.000218338	1.15749	0.00442787	-0.165544	0.776662	0.927569	0.0166526	1.72465	0.000327114	1.16082	0.00629982	0.610614	0.138721	0.485013	0.267585
266702_at	At2g19860	hexokinase 2	Mitochondrion	major CHO metabolism.degradation.sucrose	0.998177	9.8786e-05	0.921473	0.00020821	0.443807	0.0509074	0.52437	0.0141167	0.904311	0.000486905	1.07951	7.42582e-05	0.491291	0.0278524	0.638738	0.00717885
246429_at	At5g17450	Heavy metal transport/detoxification superfamily protein	Nucleus	metal handling.binding/chelation/storage	1.55416	4.97285e-05	1.20393	0.000526772	0.755675	0.0223257	0.535962	0.0764878	1.39493	0.000290118	0.979621	0.00417386	1.63265	5.17528e-05	0.485505	0.151412
245348_at	At4g17770	trehalose phosphatase/synthase 5	Unknown	minor CHO metabolism.trehalose	1.13953	0.000189874	1.04267	0.000416612	0.497846	0.0742219	0.465281	0.0684287	0.686895	0.0161191	0.955262	0.00134265	0.22396	0.477721	0.509114	0.0704101
253019_at	At4g38010	Pentatricopeptide repeat (PPR-like) superfamily protein	Mitochondrion	not assigned.PPR	1.1593	0.00383096	1.08337	0.00587379	0.77003	0.0560913	0.649335	0.0792116	0.301922	0.552063	0.566393	0.174278	0.354789	0.426682	0.431348	0.318592
255230_at	At4g05390	root FNR 1	Chloroplast	OPP	1.02286	0.000229127	0.643523	0.00889377	0.442929	0.0833912	0.61315	0.0107297	1.83459	2.15072e-06	1.55	6.73303e-06	2.21178	2.35121e-07	0.953204	0.000832938
255317_at	At4g04180	P-loop containing nucleoside triphosphate hydrolases superfamily protein	Unknown	protein.degradation	1.27338	4.10908e-06	0.73302	0.000832927	0.394231	0.062606	0.465045	0.0185695	0.564447	0.00985045	0.651371	0.00318358	0.521884	0.0130645	0.405295	0.0585159
262644_at	At1g62710	beta vacuolar processing enzyme	Unknown	protein.degradation.cysteine protease	1.07193	0.00441338	2.20191	5.84215e-06	0.320852	0.468038	0.390343	0.276447	1.12756	0.00478357	1.56224	0.000294414	0.718014	0.0538947	0.187163	0.691803
250558_at	At5g07990	Cytochrome P450 superfamily protein	Extracellular	secondary metabolism.flavonoids	1.441	0.00426466	2.19893	0.000114539	0.378918	0.537444	0.653009	0.165558	5.08255	7.67604e-08	4.2556	2.99666e-07	3.72569	1.28612e-06	3.90315	1.09447e-06
248337_at	At5g52310	low-temperature-responsive protein 78 (LTI78) / desiccation-responsive protein 29A (RD29A)	Nucleus	stress.abiotic.cold	2.32171	0.0014595	2.00266	0.00435064	1.80499	0.012552	1.23958	0.0589637	0.143223	0.9086	-0.111871	0.927187	0.681833	0.381127	-0.345715	0.697494
254563_at	At4g19120	S-adenosyl-L-methionine-dependent methyltransferases superfamily protein	Nucleus	stress.abiotic.drought/salt	1.19131	0.00241161	0.974413	0.00955665	0.958859	0.0148096	0.641209	0.0732882	0.199888	0.717831	0.562312	0.16165	0.0137223	0.980802	-0.280033	0.537041
245448_at	At4g16860	Disease resistance protein (TIR-NBS-LRR class) family	Unknown	stress.biotic	2.78619	3.37789e-05	2.10897	0.000456082	1.179	0.0377461	1.30028	0.0147461	0.532061	0.427186	1.05047	0.0648438	0.0547011	0.950586	0.0515612	0.951721
250252_at	At5g13750	zinc induced facilitator-like 1	Unknown	transport.misc	1.00174	0.000443967	0.74736	0.00454793	0.413666	0.130057	0.19431	0.46057	1.34271	6.21188e-05	0.74395	0.00677123	1.26309	8.09966e-05	0.33697	0.229139
264000_at	At2g22500	uncoupling protein 5	Mitochondrion	transport.mitochondrial metabolite transporters	1.21838	0.0078818	1.32021	0.00419219	0.563296	0.259696	-0.221803	0.646369	1.0279	0.0313044	0.951267	0.0418261	1.8724	0.00036259	-0.597691	0.221283
247265_at	At5g64550;At5g64552	[AT5G64550, loricrin-related];[AT5G64552, conserved peptide upstream open reading frame 22]	.	unknown	1.46095	0.00217916	1.89309	0.000227442	0.929851	0.0485147	0.932536	0.0327456	2.04305	0.000233514	1.85552	0.000440843	1.36226	0.00460976	1.42377	0.00438563
261661_at	At1g18360	alpha/beta-Hydrolases superfamily protein	Unknown	unknown	1.11607	0.00114017	1.1984	0.000604912	0.623761	0.0615697	0.562249	0.0661769	0.159291	0.740345	0.337108	0.364764	-0.527138	0.109657	-0.0837941	0.857798
248271_at	At5g53420	CCT motif family protein	Nucleus	unknown.not assigned	1.53824	0.000616107	1.5604	0.000527141	1.07694	0.0127539	0.531918	0.180156	2.41195	1.94533e-05	2.37049	1.76473e-05	1.70177	0.000373792	1.71096	0.000478098
257334_at	AtMg01370	hypothetical protein	Mitochondrion	unknown.not assigned	1.19161	0.00205278	1.17361	0.00219968	-0.141241	0.796025	0.759248	0.0318062	-0.970446	0.0135829	-1.2265	0.00230738	-0.721497	0.0541165	-0.92494	0.017912
263352_at	At2g22080	unknown protein; Has 96314 Blast hits to 34847 proteins in 1702 species: Archae - 612; Bacteria - 27969; Metazoa - 24311; Fungi - 12153; Plants - 4409; Viruses - 1572; Other Eukaryotes - 25288 (source: NCBI BLink).	Unknown	unknown.not assigned	1.12762	0.000416694	1.20093	0.000230681	0.613683	0.0403786	0.72768	0.0102661	0.244645	0.507799	-0.101768	0.81867	-0.104604	0.793004	0.0842984	0.838503
264458_at	At1g10410	Protein of unknown function (DUF1336)	Nucleus	unknown.not assigned	1.10765	0.00214494	0.980973	0.00503398	0.492048	0.183228	0.433473	0.191823	0.583431	0.116504	0.731545	0.0400471	0.947795	0.00819313	0.0140984	0.979516
245380_at	At4g17760	damaged DNA binding;exodeoxyribonuclease IIIs	Nucleus	unknown.not assigned	1.03497	0.000380658	0.727314	0.00613754	0.372322	0.187322	0.408864	0.102583	0.607316	0.0286473	0.564539	0.0379045	0.430845	0.109561	0.0133288	0.974033
248402_at	At5g52100	Dihydrodipicolinate reductase, bacterial/plant	Chloroplast	amino acid metabolism.synthesis	-1.01952	0.000105778	-0.813091	0.000817016	-0.446435	0.0564937	-0.318223	0.141079	-0.550996	0.0213056	-0.87372	0.0006927	-0.727149	0.00274681	0.106212	0.720494
247266_at	At5g64570	beta-D-xylosidase 4	Extracellular	cell wall.degradation	-1.17718	0.00473893	-1.37295	0.00138218	-0.951037	0.0243026	-0.429895	0.279777	0.0196591	0.978844	-1.03826	0.0144949	-0.380894	0.412537	-0.840788	0.0487483
255822_at	At2g40610	expansin A8	Extracellular	cell wall.modification	-3.37001	0.00062902	-3.8966	0.000167559	-1.24784	0.202113	-1.83922	0.0341663	-4.41922	0.00010647	-3.74071	0.000388265	-3.88587	0.000264618	-0.95593	0.346021
250012_x_at	At5g18060	SAUR-like auxin-responsive protein family	Mitochondrion	hormone metabolism.auxin	-1.14382	0.0075182	-1.87795	0.0001224	-1.10828	0.0122119	-0.877814	0.030086	-2.84241	5.33355e-06	-2.99386	2.04333e-06	-2.92091	3.21767e-06	-1.66114	0.000739162
253207_at	At4g34770	SAUR-like auxin-responsive protein family	Mitochondrion	hormone metabolism.auxin	-1.1727	0.000737058	-1.32147	0.000249597	-0.786211	0.0187692	-0.760701	0.0148382	-1.06552	0.0027359	-1.28799	0.000503061	-0.849458	0.0105178	-0.907704	0.00863783
248163_at	At5g54510	Auxin-responsive GH3 family protein	Nucleus	hormone metabolism.auxin	-1.43208	0.00221191	-2.16944	5.28353e-05	-1.02807	0.026671	-1.00513	0.0200365	-1.21799	0.0109074	-2.15289	9.1371e-05	-0.576219	0.224239	-1.6755	0.00111484
267614_at	At2g26710	Cytochrome P450 superfamily protein	Unknown	hormone metabolism.brassinosteroid	-1.30217	0.00144859	-1.09224	0.00526641	-0.88245	0.0275621	-0.874638	0.0192128	-0.713952	0.0838357	-0.682349	0.0899259	-0.958692	0.0156465	-0.424693	0.322931
260221_at	At1g74670	Gibberellin-regulated family protein	Extracellular	hormone metabolism.gibberelin	-4.57252	0.00505174	-6.49732	0.000270163	-2.71719	0.103406	-3.39673	0.0266159	-3.89145	0.0211718	-5.46054	0.00182048	-3.37375	0.0371978	-3.98234	0.0183286
266983_at	At2g39400	alpha/beta-Hydrolases superfamily protein	Cytoplasm	lipid metabolism.lipid degradation	-1.29272	0.00587833	-1.33345	0.00442787	-0.771358	0.110116	-1.03535	0.019868	-1.61967	0.00175319	-1.13248	0.0181731	-1.01628	0.0297506	-0.240714	0.682569
262830_at	At1g14700	purple acid phosphatase 3	Extracellular	misc.acid and other phosphatases	-1.21345	0.00806536	-1.25128	0.00611053	-0.742087	0.118328	-0.682236	0.113642	-0.755692	0.121385	-1.71701	0.000804498	-1.16732	0.0122253	-0.450991	0.378048
263595_at	At2g01890	purple acid phosphatase 8	Extracellular	misc.acid and other phosphatases	-2.80181	5.3365e-05	-1.89627	0.00174889	-1.27976	0.0323652	-0.875381	0.112302	-2.44157	0.0003961	-2.31321	0.000509859	-1.97589	0.00173479	-1.03748	0.087768
259375_at	At3g16370	GDSL-like Lipase/Acylhydrolase superfamily protein	Extracellular	misc.GDSL-motif lipase	-1.0794	0.0028306	-0.915224	0.00867807	-0.639351	0.0772196	-0.613099	0.0641931	-1.60791	0.000172742	-1.72299	6.98615e-05	-1.59493	0.000145517	-1.31462	0.00104108
266265_at	At2g29340	NAD-dependent epimerase/dehydratase family protein	Unknown	misc.nitrilases	-1.23129	0.000496251	-1.21497	0.000543348	-0.359163	0.325462	-0.714679	0.0215552	0.566951	0.102028	0.0528163	0.92655	0.739862	0.0242068	0.476696	0.165295
257172_at	At3g23700	Nucleic acid-binding proteins superfamily	Chloroplast	not assigned.RNA binding	-1.1374	4.13175e-05	-0.758657	0.0015984	-0.235956	0.372432	-0.369225	0.0897051	-0.322909	0.204191	-0.299012	0.232793	-0.49372	0.0334562	-0.0125615	0.971888
260229_at	At1g74370	RING/U-box superfamily protein	Golgi body	protein.degradation.ubiquitin	-1.0305	0.000226666	-1.07421	0.000153051	-0.432439	0.0939433	-0.376654	0.110192	-0.51341	0.049663	-0.695978	0.00777186	-0.635803	0.0125432	0.0517862	0.887559
262919_at	At1g79380	Ca(2)-dependent phospholipid-binding protein (Copine) family	Cell membrane	protein.degradation.ubiquitin	-1.31382	7.84533e-05	-1.0905	0.000431101	-0.454474	0.126052	-0.623849	0.021734	-0.642071	0.0309516	-0.637969	0.0289703	-0.403184	0.170081	-0.523851	0.0767131
263650_at	At1g04360	RING/U-box superfamily protein	Nucleus	protein.degradation.ubiquitin	-1.58157	6.30437e-06	-0.722741	0.00672506	-0.651968	0.0180867	-0.581563	0.0226178	-1.59558	1.44321e-05	-0.753179	0.00727289	-1.24381	0.000116205	-0.581515	0.0364156
262244_at	At1g48260	CBL-interacting protein kinase 17	Cell membrane	protein.postranslational modification	-1.12125	0.000491846	-0.851438	0.00436514	-0.470808	0.127982	-0.128659	0.685454	-1.18714	0.000568143	-1.63613	2.27109e-05	-1.6793	1.88415e-05	-0.704516	0.0227448
245593_at	At4g14550	indole-3-acetic acid inducible 14	Nucleus	RNA.regulation of transcription.Aux/IAA family	-1.51647	0.00104305	-1.58784	0.00068951	-0.362046	0.494021	-0.937366	0.0243103	-2.01093	0.000162747	-2.35422	2.84419e-05	-1.84691	0.000275583	-1.44511	0.00269002
263064_at	At2g18162;At2g18160	[AT2G18162, conserved peptide upstream open reading frame 1];[AT2G18160, basic leucine-zipper 2]	.	RNA.regulation of transcription.bZIP	-1.01604	1.69014e-05	-1.31756	1.00574e-06	-0.371663	0.0546694	-0.185791	0.311995	-0.335944	0.093393	-0.841594	0.000172727	-0.462831	0.0157276	0.348041	0.0759192
248606_at	At5g49450;At5g49448	[AT5G49450, basic leucine-zipper 1];[AT5G49448, conserved peptide upstream open reading frame 4]	.	RNA.regulation of transcription.bZIP	-2.04395	0.000105338	-1.90262	0.000205795	-0.851846	0.0697223	-0.514096	0.241954	-1.39369	0.00474886	-1.88827	0.000358272	-1.5357	0.00184454	-0.190652	0.753356
263106_at	At2g05160	CCCH-type zinc fingerfamily protein with RNA-binding domain	Nucleus	RNA.regulation of transcription.unclassified	-1.47411	0.00102711	-1.56628	0.000592316	-1.01385	0.0202173	-0.973135	0.0167588	-0.080004	0.91598	-0.909013	0.0362895	-0.187189	0.740877	-0.403558	0.398463
256980_at	At3g26932	dsRNA-binding protein 3	Nucleus	RNA.RNA binding	-1.04923	0.00698052	-1.41235	0.000656465	-0.788909	0.0463545	-0.959899	0.0104203	-1.26577	0.00279676	-1.88005	7.42582e-05	-1.68145	0.000213848	-0.902353	0.0251543
250550_at	At5g07870	HXXXD-type acyl-transferase family protein	Cytoplasm	secondary metabolism.phenylpropanoids	-1.06201	0.00350018	-0.999047	0.00514045	-0.388513	0.331464	-0.310579	0.375489	-0.045741	0.943661	-0.534556	0.154071	0.0542713	0.91941	0.53301	0.155086
245117_at	At2g41560	autoinhibited Ca(2+)-ATPase, isoform 4	Unknown	signalling.calcium	-1.61	2.13778e-05	-1.40166	8.49739e-05	-0.693533	0.0273957	-0.0902859	0.795844	-0.484541	0.141069	-0.902769	0.0053195	-0.543579	0.0782206	-0.281342	0.419348
263669_at	At1g04400	cryptochrome 2	Nucleus	signalling.light	-1.06438	0.000321869	-1.08881	0.000257018	-0.284081	0.350184	-0.579861	0.023363	-0.158049	0.675118	-0.998377	0.000872311	-0.0599143	0.878522	-0.342367	0.234263
261407_at	At1g18810	phytochrome kinase substrate-related	Chloroplast	signalling.light	-1.62845	0.000394938	-2.35846	1.05376e-05	-0.691259	0.112918	-0.883162	0.0269044	-1.74112	0.000422151	-2.7517	4.17991e-06	-1.80635	0.000233288	-0.920387	0.0348385
266348_at	At2g01450	MAP kinase 17	Nucleus	signalling.MAP kinases	-1.02403	0.0015942	-0.979219	0.00217698	-0.613917	0.053568	-0.618615	0.0355148	-0.210031	0.616048	-0.667772	0.0357162	-0.217502	0.563667	-0.695124	0.031452
253125_at	At4g36040	Chaperone DnaJ-domain superfamily protein	Chloroplast	stress.abiotic.heat	-1.65677	3.40064e-05	-1.18397	0.000765994	-0.147449	0.753055	-0.162376	0.641279	-1.49471	0.000189075	-1.61278	7.06611e-05	-0.556341	0.0953711	0.323847	0.381617
259570_at	At1g20440	cold-regulated 47	Nucleus	stress.abiotic.misc	-1.01261	0.00286122	-1.12922	0.00115609	0.0390956	0.943696	-0.747087	0.0182404	-1.84201	2.771e-05	-2.12676	5.00977e-06	-1.03048	0.00320113	-1.9905	1.43502e-05
257868_at	At3g25070	RPM1 interacting protein 4	Nucleus	stress.biotic	-1.38409	0.00025951	-1.30718	0.000423615	-0.506928	0.157122	-0.786112	0.0162207	-0.438736	0.250733	-0.353816	0.363538	0.0487905	0.923783	0.00935385	0.986518
258054_at	At3g16240	delta tonoplast integral protein	Cytoplasm	transport.Major Intrinsic Proteins	-1.07153	0.0017925	-0.942379	0.00451538	-0.654824	0.0524	-0.675336	0.0309296	-1.61779	9.36781e-05	-1.34393	0.000395133	-1.38125	0.000298972	-1.52691	0.000169186
252433_at	At3g47560	alpha/beta-Hydrolases superfamily protein	Unknown	unknown	-1.19238	0.00618647	-2.29471	1.87858e-05	-0.610765	0.182919	-0.974268	0.018521	0.042802	0.955645	-0.769127	0.083767	-0.414283	0.393271	0.311338	0.547314
263647_at	At2g04690	Pyridoxamine 5'-phosphate oxidase family protein	Extracellular	unknown	-1.25027	0.000510674	-1.24978	0.000499242	-0.860959	0.0124279	-0.744691	0.0190452	-0.426926	0.251598	-0.63744	0.0610418	-0.204124	0.622294	-0.386261	0.286238
266984_at	At2g39570	ACT domain-containing protein	Nucleus	unknown	-1.34526	0.000110431	0.829933	0.00605297	-0.376682	0.253429	0.753602	0.0101742	-0.881698	0.00645705	0.0950623	0.837782	-0.861583	0.00596424	0.615211	0.0501493
267644_s_at	At2g32880;At2g32870	[AT2G32880, TRAF-like family protein];[AT2G32870, TRAF-like family protein]	.	unknown	-1.63205	3.98145e-05	-1.07781	0.0016798	-0.761455	0.0248629	-0.612489	0.0495209	-0.917321	0.00894766	-0.894967	0.00934401	-1.22943	0.000802242	0.496744	0.153402
256021_at	At1g58270	TRAF-like family protein	Unknown	unknown	-2.05366	0.000840516	-1.90899	0.00150556	-1.17235	0.0472838	-1.32767	0.0165465	-2.44895	0.000344574	-2.74384	9.25729e-05	-1.69907	0.00477808	-2.95127	6.97249e-05
267344_at	At2g44230	Plant protein of unknown function (DUF946)	Chloroplast	unknown.not assigned	-1.02658	0.00091722	-0.908621	0.00238469	-0.757374	0.0122819	-0.613352	0.0268998	-1.75292	1.34503e-05	-1.33014	0.000138956	-1.66747	1.74536e-05	-1.29532	0.000243785
264985_at	At1g27150	Tetratricopeptide repeat (TPR)-like superfamily protein	Nucleus	unknown.not assigned	-1.02873	0.000475026	-1.21231	0.000105394	-0.48143	0.0847232	-0.674534	0.0102093	-0.190028	0.597822	-0.754151	0.00780606	-0.162266	0.633611	-0.0837837	0.825343
253814_at	At4g28290	unknown protein; FUNCTIONS IN: molecular_function unknown; INVOLVED IN: biological_process unknown; LOCATED IN: chloroplast; EXPRESSED IN: 23 plant structures; EXPRESSED DURING: 15 growth stages; Has 45 Blast hits to 45 proteins in 11 species: Archae - 0;	Chloroplast	unknown.not assigned	-1.03665	0.00543912	-1.14066	0.00253596	-0.547534	0.158309	-0.834038	0.0182083	-0.539632	0.179483	-1.27724	0.00153127	-0.678325	0.0674929	-0.242827	0.587244
262411_at	At1g34640	peptidases	Mitochondrion	unknown.not assigned	-1.04778	0.000547024	-0.968665	0.00104977	-0.356063	0.242008	-0.582092	0.0288241	-0.561051	0.0563042	-0.719112	0.0132117	-0.814202	0.00522634	-0.213901	0.51737
245776_at	At1g30260	BEST Arabidopsis thaliana protein match is: Galactosyltransferase family protein (TAIR:AT4G21060.1); Has 30 Blast hits to 30 proteins in 8 species: Archae - 0; Bacteria - 0; Metazoa - 0; Fungi - 0; Plants - 30; Viruses - 0; Other Eukaryotes - 0 (source: N	Mitochondrion	unknown.not assigned	-1.0592	0.00441338	-1.58281	0.000146601	-0.374536	0.37094	-0.709657	0.0404587	0.00868163	0.989371	-0.848311	0.0240369	-0.175657	0.715323	0.28635	0.504969
253302_at	At4g33660	unknown protein; Has 30201 Blast hits to 17322 proteins in 780 species: Archae - 12; Bacteria - 1396; Metazoa - 17338; Fungi - 3422; Plants - 5037; Viruses - 0; Other Eukaryotes - 2996 (source: NCBI BLink).	Unknown	unknown.not assigned	-1.16235	2.43239e-05	-1.0725	5.39466e-05	0.0300459	0.935956	-0.276817	0.195217	-0.289963	0.24764	-0.828836	0.000905239	-0.237508	0.332373	0.0706849	0.821472
247793_at	At5g58650	plant peptide containing sulfated tyrosine 1	Extracellular	unknown.not assigned	-1.37552	0.000321089	-1.04786	0.00298817	-0.708228	0.0459843	-0.308471	0.365878	-0.906921	0.0131727	-1.38196	0.000484854	-0.984352	0.0060824	-0.395613	0.297609
258275_at	At3g15760	unknown protein; FUNCTIONS IN: molecular_function unknown; INVOLVED IN: biological_process unknown; LOCATED IN: endomembrane system; EXPRESSED IN: 22 plant structures; EXPRESSED DURING: 10 growth stages; BEST Arabidopsis thaliana protein match is: unknown	Unknown	unknown.not assigned	-1.40911	0.000736833	-1.11591	0.00449743	-0.100796	0.869102	-0.498617	0.179423	-0.975439	0.0173647	-1.04844	0.00982069	-0.544924	0.176062	-0.0380539	0.949429
247880_at	At5g57780	EXPRESSED IN: 18 plant structures; EXPRESSED DURING: 12 growth stages; BEST Arabidopsis thaliana protein match is: sequence-specific DNA binding transcription factors (TAIR:AT4G30410.1); Has 123 Blast hits to 123 proteins in 11 species: Archae - 0; Bacter	Mitochondrion	unknown.not assigned	-1.42967	0.00972597	-2.0395	0.000605952	-0.566656	0.370639	-0.503051	0.354826	-2.15171	0.000726359	-2.32293	0.000308929	-2.09779	0.000687426	-0.65646	0.274965
263265_at	At2g38820	Protein of unknown function (DUF506)	Nucleus	unknown.not assigned	-1.48033	7.95114e-05	-1.36544	0.000170478	-0.721124	0.028649	-0.489019	0.106924	-0.709183	0.0344784	-1.02294	0.00299027	-0.518488	0.111463	-0.599793	0.0721466
247072_at	At5g66490	unknown protein; FUNCTIONS IN: molecular_function unknown; INVOLVED IN: biological_process unknown; LOCATED IN: plasma membrane; EXPRESSED IN: 17 plant structures; EXPRESSED DURING: 9 growth stages; BEST Arabidopsis thaliana protein match is: unknown prot	Mitochondrion	unknown.not assigned	-1.62557	8.35761e-06	-1.71229	4.70241e-06	-0.418081	0.159803	-0.535032	0.0450441	-0.698718	0.0185966	-1.09564	0.000623179	-1.02702	0.000979999	0.618639	0.0351624
262399_at	At1g49500	unknown protein; FUNCTIONS IN: molecular_function unknown; INVOLVED IN: biological_process unknown; LOCATED IN: endomembrane system; EXPRESSED IN: 19 plant structures; EXPRESSED DURING: 10 growth stages; BEST Arabidopsis thaliana protein match is: unknown	Unknown	unknown.not assigned	-1.96431	0.000190665	-2.5534	1.42036e-05	-1.15487	0.0167819	-0.923873	0.0370457	-1.62859	0.00175785	-2.32034	6.33709e-05	-1.35842	0.0052563	-1.43839	0.00457428

## Sheet: (F) t4h vs t0 f
ATH1 probe set	AGI code	Description	Localisation	Functional Annotation	Col-0 (4) vs Col-0 (0)	Adj. P-value	adg1-1 (4) vs adg1-1 (0)	Adj. P-value	tpt-2 (4) vs tpt-2 (0)	Adj. P-value	adg1-1/tpt-2 (4) vs adg1-1/tpt-2 (0)	Adj. P-value	Col-0 (48) vs Col-0 (0)	Adj. P-value	adg1-1 (48) vs adg1-1 (0)	Adj. P-value	tpt-2 (48) vs tpt-2 (0)	Adj. P-value	adg1-1/tpt-2 (48) vs adg1-1/tpt-2 (0)	Adj. P-value
252886_at	At4g39350	cellulose synthase A2	Cell membrane	cell wall.cellulose synthesis	1.09793	1.71107e-05	0.153709	0.478524	0.550956	0.00955661	0.336417	0.0800186	0.029305	0.936176	-0.293324	0.175613	-0.194685	0.396434	-0.331543	0.120747
267406_at	At2g34780	maternal effect embryo arrest 22	Cytoplasm	cell.division	1.13538	0.000493731	0.38459	0.192668	0.820784	0.00875977	0.485793	0.0856434	0.369754	0.276938	0.0345204	0.948748	0.052514	0.906446	-0.179448	0.628496
266418_at	At2g38750	annexin 4	Chloroplast	cell.organisation	1.36383	0.00941848	0.517713	0.331848	1.75343	0.00207232	0.251775	0.651584	0.333216	0.645001	-0.417651	0.517235	0.963529	0.0684458	-0.943912	0.0841007
252018_at	At3g53000	phloem protein 2-A15	Nucleus	cell.organisation	1.07102	0.000220637	0.624761	0.0137799	0.855616	0.00223507	0.500586	0.0410099	0.424819	0.124853	0.32106	0.258215	0.116805	0.73396	0.30344	0.282416
262113_at	At1g02820	Late embryogenesis abundant 3 (LEA3) family protein	Chloroplast	development.late embryogenesis abundant	1.2879	0.00495891	0.591052	0.183409	1.22993	0.00905688	0.999937	0.0206748	-0.518216	0.319838	-1.12629	0.015928	-0.374232	0.477081	0.099971	0.880126
251839_at	At3g54950	patatin-like protein 6	Unknown	development.storage proteins	1.32418	3.80774e-05	0.609004	0.0191612	0.718396	0.00969711	0.576783	0.023369	0.495351	0.0787563	0.51761	0.0583978	0.888441	0.00197756	0.232128	0.449486
262226_at	At1g53903;At1g53885	[AT1G53903, Protein of unknown function (DUF581)];[AT1G53885, Protein of unknown function (DUF581)]	.	development.unspecified	2.50924	6.99037e-05	0.654329	0.218752	2.5078	0.000116083	0.585293	0.258617	0.238092	0.770591	0.312009	0.666835	0.655282	0.249622	-0.278897	0.681935
257641_s_at	At3g25760;At3g25770	[AT3G25760, allene oxide cyclase 1];[AT3G25770, allene oxide cyclase 2]	.	hormone metabolism.jasmonate	1.40204	0.00831449	0.244591	0.690973	2.2254	0.000301785	-0.544689	0.289347	2.59988	9.40306e-05	1.22797	0.0240976	2.42873	0.000132363	-0.0981256	0.89967
252618_at	At3g45140	lipoxygenase 2	Chloroplast	hormone metabolism.jasmonate	1.22414	0.00135442	0.369853	0.315239	1.93433	3.30633e-05	-0.372275	0.292031	1.91885	4.88173e-05	1.23553	0.00180946	2.07735	1.7562e-05	-0.26034	0.550898
258485_at	At3g02630	Plant stearoyl-acyl-carrier-protein desaturase family protein	Chloroplast	lipid metabolism.FA	1.01835	0.000291447	0.552487	0.0247589	0.848663	0.00204015	0.166032	0.522352	0.303349	0.294969	0.187284	0.554849	0.346049	0.188448	-0.132976	0.678637
263452_at	At2g22190	Haloacid dehalogenase-like hydrolase (HAD) superfamily protein	Cytoplasm	minor CHO metabolism.trehalose	1.50949	1.56449e-05	0.477261	0.0756333	1.42378	4.90156e-05	0.613832	0.0209442	0.453263	0.127741	0.0336522	0.945857	0.504939	0.0715297	0.58066	0.0445492
256489_at	At1g31550	GDSL-like Lipase/Acylhydrolase superfamily protein	Extracellular	misc.GDSL-motif lipase	1.67537	0.00218076	1.22834	0.0171511	1.51805	0.00624777	0.783222	0.1163	2.18918	0.000423852	1.65835	0.00332366	2.25572	0.000248108	1.02879	0.0605037
266296_at	At2g29420	glutathione S-transferase tau 7	Cytoplasm	misc.glutathione S transferases	1.71788	0.000256134	0.827858	0.041933	1.16569	0.00817364	0.23339	0.595935	0.270079	0.640885	-0.247669	0.662312	0.629409	0.145082	-0.433187	0.356488
255296_at	At4g04790	Tetratricopeptide repeat (TPR)-like superfamily protein	Mitochondrion	not assigned.PPR	1.03001	0.00141934	0.737785	0.0143829	0.842944	0.00869336	0.763008	0.0105385	0.0161439	0.976533	0.247292	0.511596	-0.114933	0.784244	0.236066	0.515559
264084_at	At2g31240	Tetratricopeptide repeat (TPR)-like superfamily protein	Unknown	not assigned.PPR	1.02208	0.000352104	0.31489	0.221537	0.699463	0.00975786	0.52522	0.0332928	0.183515	0.594911	0.25874	0.389284	0.330858	0.225043	-0.0533725	0.888393
264250_at	At1g78680	gamma-glutamyl hydrolase 2	Extracellular	protein.degradation	1.02708	0.00144328	0.693499	0.0205606	1.2815	0.00032617	0.256148	0.40023	0.931718	0.00496511	1.05617	0.00164461	0.815309	0.00976992	0.565916	0.0767221
258901_at	At3g05640	Protein phosphatase 2C family protein	Unknown	protein.postranslational modification	1.49108	0.00947609	1.28312	0.0216977	1.59444	0.00798525	1.34769	0.0148286	0.45004	0.541742	0.520794	0.442858	0.532611	0.413057	1.09887	0.0654725
264479_at	At1g77280	Protein kinase protein with adenine nucleotide alpha hydrolases-like domain	Nucleus	protein.postranslational modification	1.35703	0.00109782	0.997886	0.0101952	1.15849	0.0052817	0.572769	0.123741	0.72553	0.0810083	0.286868	0.560417	0.517363	0.206967	0.437168	0.311741
261149_s_at	At1g19570;At1g19550	[AT1G19570, dehydroascorbate reductase];[AT1G19550, Glutathione S-transferase family protein]	.	redox.ascorbate/glutathione	1.18929	0.00032552	0.516573	0.0745734	1.05477	0.00137298	-0.0207851	0.953608	1.76702	1.6781e-05	0.965507	0.00275246	1.51193	5.65776e-05	0.635378	0.0415383
254238_at	At4g23540	ARM repeat superfamily protein	Nucleus	RNA.regulation of transcription.unclassified	1.07472	0.0085659	0.633739	0.108699	1.2092	0.00505991	0.963568	0.014204	-0.218659	0.710982	-0.0947712	0.887916	0.30644	0.528775	0.160562	0.771162
265718_at	At2g03340	WRKY DNA-binding protein 3	Nucleus	RNA.regulation of transcription.WRKY	1.07203	0.00339815	0.594306	0.0851533	1.59797	0.00017152	0.882359	0.0108374	0.313344	0.48179	0.0506205	0.936007	0.620696	0.0855893	0.135176	0.781072
254343_at	At4g21990	APS reductase 3	Chloroplast	S-assimilation	1.5235	0.000387047	0.664708	0.0785768	2.19643	1.90651e-05	-0.785258	0.0345619	1.01582	0.0139753	0.0563775	0.934627	1.65836	0.000271076	-0.944717	0.0210469
259518_at	At1g20510	OPC-8:0 CoA ligase1	Chloroplast	secondary metabolism.phenylpropanoids	1.88216	0.000330703	0.996896	0.030323	1.52341	0.00284801	0.55427	0.223634	1.37637	0.00678131	1.36428	0.00642194	1.5965	0.00185741	0.291125	0.618799
265460_at	At2g46600	Calcium-binding EF-hand family protein	Nucleus	signalling.calcium	1.58755	7.15149e-05	0.420387	0.212226	1.02288	0.0046258	0.201175	0.568	1.03243	0.00495888	0.937916	0.00845523	1.69541	6.24174e-05	0.489016	0.174556
250339_at	At5g11670	NADP-malic enzyme 2	Chloroplast	TCA	1.14547	0.00500518	0.688027	0.0767412	1.27975	0.00302212	0.711906	0.0606116	0.26034	0.636233	0.606071	0.153551	1.28116	0.0027793	0.317308	0.50198
262892_at	At1g79440	aldehyde dehydrogenase 5F1	Mitochondrion	TCA	1.0902	0.00025309	0.190188	0.507157	0.896048	0.00200931	0.0757102	0.804807	0.252061	0.438064	-0.30819	0.3012	0.404256	0.13912	-1.15853	0.000302277
252229_at	At3g49890	unknown protein; Has 27 Blast hits to 27 proteins in 13 species: Archae - 0; Bacteria - 0; Metazoa - 3; Fungi - 0; Plants - 21; Viruses - 0; Other Eukaryotes - 3 (source: NCBI BLink).	Nucleus	unknown	1.03231	0.000102791	0.529475	0.0184625	0.947549	0.000363323	0.531523	0.0163103	0.4339	0.0740116	0.332822	0.173406	0.512239	0.0272429	0.0619024	0.85041
248042_at	At5g55960	unknown protein; CONTAINS InterPro DOMAIN/s: Uncharacterised protein family UPF0118 (InterPro:IPR002549); Has 30201 Blast hits to 17322 proteins in 780 species: Archae - 12; Bacteria - 1396; Metazoa - 17338; Fungi - 3422; Plants - 5037; Viruses - 0; Other	Chloroplast	unknown.not assigned	1.43947	0.000152689	0.806544	0.0139066	1.21631	0.0010423	0.62201	0.0490822	-0.0541672	0.928063	-0.0992738	0.849327	-0.147551	0.741219	-0.537799	0.125193
252073_at	At3g51750	unknown protein; Has 15 Blast hits to 14 proteins in 5 species: Archae - 0; Bacteria - 0; Metazoa - 0; Fungi - 0; Plants - 15; Viruses - 0; Other Eukaryotes - 0 (source: NCBI BLink).	Nucleus	unknown.not assigned	1.26983	0.00251638	0.825178	0.0360349	1.26165	0.00369665	1.00598	0.0107803	1.6531	0.000505784	0.993727	0.0180813	1.31263	0.0025456	1.52286	0.0010449
253317_at	At4g33960	unknown protein; FUNCTIONS IN: molecular_function unknown; INVOLVED IN: biological_process unknown; LOCATED IN: endomembrane system; EXPRESSED IN: 20 plant structures; EXPRESSED DURING: 10 growth stages; BEST Arabidopsis thaliana protein match is: unknown	Mitochondrion	unknown.not assigned	1.18028	0.000679726	0.815504	0.0105916	1.17122	0.00107081	0.504552	0.0978285	0.434312	0.226435	0.490023	0.149924	0.167975	0.689199	0.100392	0.824497
257315_at	At3g30775	Methylenetetrahydrofolate reductase family protein	Mitochondrion	amino acid metabolism.degradation	-1.81088	3.73066e-06	-0.151076	0.64743	-1.63824	1.83532e-05	-0.2165	0.459919	-1.26066	0.000294797	0.317261	0.335388	-1.64249	1.95812e-05	0.244856	0.467177
245463_at	At4g17030	expansin-like B1	Extracellular	cell wall.modification	-1.36078	0.0028306	-0.0774973	0.889843	-1.2252	0.00816104	-0.545398	0.197578	-1.43216	0.00309321	-2.02212	0.000140184	-1.75326	0.000489319	-2.12593	0.000128579
256275_at	At3g12110	actin-11	Cytoplasm	cell.organisation	-1.22833	0.0013303	-0.192955	0.640318	-1.06856	0.00543757	-0.533055	0.121973	-0.565787	0.15002	-0.202693	0.683174	-0.991956	0.00820595	-1.19864	0.0028185
260279_at	At1g80420	BRCT domain-containing DNA repair protein	Nucleus	DNA.repair	-1.17711	3.3361e-05	0.22154	0.353445	-0.712538	0.00413666	-0.243966	0.281446	-0.518711	0.0336109	0.32703	0.189993	0.23348	0.368578	0.158786	0.574101
246114_at	At5g20250	Raffinose synthase family protein	Cytoplasm	minor CHO metabolism.raffinose family	-2.68138	7.60048e-06	-1.05517	0.0189741	-2.16126	0.000112424	-0.922537	0.0350021	-2.16796	0.000136013	-1.03679	0.0285673	-2.29912	6.20156e-05	-0.32977	0.551215
254665_at	At4g18340	Glycosyl hydrolase superfamily protein	Chloroplast	misc.beta 1,3 glucan hydrolases	-1.27484	7.65483e-06	-0.535729	0.01292	-1.48403	2.88182e-06	-0.368198	0.074902	-0.965024	0.000256593	-0.280633	0.240183	-1.44742	4.54982e-06	-0.41416	0.0692579
251356_at	At3g61060	phloem protein 2-A13	Nucleus	misc.myrosinases-lectin-jacalin	-1.82117	7.65483e-06	-0.0206446	0.959308	-2.33354	1.08182e-06	-0.666549	0.0256618	-2.233	2.90126e-06	-0.61219	0.0569151	-2.87742	1.94655e-07	-0.966386	0.00453062
252989_at	At4g38420	SKU5 similar 9	Extracellular	misc.oxidases	-1.04209	0.000429311	-0.454586	0.0822966	-0.843814	0.00354707	-0.600351	0.0205126	-0.808857	0.00551483	-0.344366	0.243816	-1.1616	0.000243434	-0.621753	0.0277003
247069_at	At5g66920	SKU5 similar 17	Extracellular	misc.oxidases	-1.52659	7.56327e-05	-0.367793	0.26573	-1.29744	0.000537468	-0.779289	0.0141091	-1.007	0.00467749	-0.59635	0.0788512	-1.15936	0.0012745	-1.35433	0.000477102
265117_at	At1g62500	Bifunctional inhibitor/lipid-transfer protein/seed storage 2S albumin superfamily protein	Unknown	misc.protease inhibitor/seed storage/lipid transfer protein	-1.39409	0.00216315	-1.04077	0.0152759	-1.27409	0.00581703	-0.705779	0.0876014	-0.36927	0.504575	-1.27742	0.00579815	-0.525713	0.259353	-1.08606	0.0182231
264529_at	At1g30820	CTP synthase family protein	Cytoplasm	nucleotide metabolism.synthesis	-1.16455	0.000251153	0.0603517	0.865788	-0.969889	0.00179559	0.438506	0.103422	-2.10634	2.16731e-06	-0.886976	0.00359773	-2.29577	6.48672e-07	-0.924342	0.00314401
267238_at	At2g44130	Galactose oxidase/kelch repeat superfamily protein	Nucleus	protein.degradation.ubiquitin	-2.18098	1.69014e-05	-0.658094	0.0924406	-1.08585	0.00995289	0.0899956	0.850861	-2.5383	9.50749e-06	-2.06586	4.77678e-05	-1.84362	0.000140671	-1.85637	0.000184345
253971_at	At4g26530	Aldolase superfamily protein	Cytoplasm	PS.calvin cycle	-1.21594	0.0012461	-0.576243	0.0958881	1.33003	0.000868398	-0.223779	0.543254	-0.741386	0.0478643	-2.37038	3.75509e-06	-1.07065	0.0042686	0.0678547	0.897177
265877_at	At2g42380	Basic-leucine zipper (bZIP) transcription factor family protein	Nucleus	RNA.regulation of transcription.bZIP	-1.20834	0.00197629	-0.820826	0.0244839	-1.24187	0.00224594	-0.716593	0.0438426	-1.55845	0.000426637	-1.18559	0.00322861	-1.72126	0.00013361	-1.56169	0.000439194
246522_at	At5g15830	basic leucine-zipper 3	Nucleus	RNA.regulation of transcription.bZIP	-1.23318	0.00243521	-0.702358	0.0646516	-1.29446	0.00233869	-0.895728	0.0177718	-0.610085	0.151529	-0.709329	0.0802618	-0.933843	0.0192578	-1.05019	0.0116823
250031_at	At5g18240	myb-related protein 1	Nucleus	RNA.regulation of transcription.G2-like	-0.996402	0.000755851	-0.597125	0.0259114	-1.05283	0.000711242	-0.574469	0.0289188	-0.324548	0.306043	-0.55353	0.0505766	-0.478636	0.0864925	-0.0285473	0.945923
245084_at	At2g23290	myb domain protein 70	Nucleus	RNA.regulation of transcription.MYB/MYB related	-1.23274	0.000404463	-0.430413	0.167012	-1.25349	0.000535869	-0.618396	0.0401608	-0.825459	0.0140038	-0.395826	0.256639	-0.703111	0.0282348	-0.819985	0.0144157
257547_at	At3g13000	Protein of unknown function, DUF547	Unknown	RNA.regulation of transcription.NAC domain	-1.19937	0.000821872	-0.718578	0.0272718	-1.0229	0.00416907	-0.432724	0.176104	-1.06966	0.00343416	-0.520858	0.139047	-1.1233	0.00191609	-0.848366	0.0162609
261263_at	At1g26790	Dof-type zinc finger DNA-binding family protein	Nucleus	RNA.regulation of transcription.zink finger/related	-1.14341	0.00357271	-0.447518	0.241762	-1.12185	0.00558829	-0.742859	0.0409074	-0.446797	0.310648	-0.29245	0.538495	-0.614301	0.11508	-0.458682	0.271339
265573_at	At2g28200	C2H2-type zinc finger family protein	Nucleus	RNA.regulation of transcription.zink finger/related	-1.28801	0.00162931	-0.611956	0.10618	-1.13084	0.00603571	-0.79287	0.0328001	-0.806921	0.0489096	-1.16008	0.00509444	-0.942872	0.0174837	-0.0505707	0.931467
251402_at	At3g60290	2-oxoglutarate (2OG) and Fe(II)-dependent oxygenase superfamily protein	Cytoplasm	secondary metabolism.flavonoids	-2.12608	9.6312e-05	-1.17162	0.0115745	-1.9495	0.000346216	-0.998666	0.0260112	-1.81274	0.000790587	-1.15478	0.0175792	-2.19977	0.000113353	-1.16401	0.0184593
245696_at	At5g04190	phytochrome kinase substrate 4	Cytoplasm	signalling.light	-1.49382	0.00130387	-1.0428	0.015789	-1.30019	0.00533769	-0.795796	0.056179	-1.28846	0.00647561	-1.23247	0.00776253	-1.4075	0.00276406	-0.618521	0.18674
251072_at	At5g01740	Nuclear transport factor 2 (NTF2) family protein	Unknown	signalling.receptor kinases	-1.31928	0.00418504	-0.298033	0.543899	-1.23856	0.00869373	-1.04722	0.0159928	-0.753684	0.118903	-0.442987	0.39904	-0.42985	0.399	-1.34053	0.00590228
264788_at	At2g17880	Chaperone DnaJ-domain superfamily protein	Chloroplast	stress.abiotic.heat	-2.21067	0.00057929	-1.25205	0.0295626	-1.69049	0.00674605	-1.409	0.0139092	-1.49628	0.016757	-0.886087	0.158138	-1.23881	0.0383605	-0.679275	0.297504
254089_at	At4g24800	MA3 domain-containing protein	Cytoplasm	unknown	-1.14089	0.000963865	-0.737046	0.0201269	-0.935811	0.00628249	-0.65674	0.0335683	-1.06879	0.00273679	-1.46443	0.00016061	-1.23476	0.000687294	-1.01552	0.00413909
259076_at	At3g02140	AFP2 (ABI five-binding protein 2) family protein	Nucleus	unknown.not assigned	-1.04452	7.60256e-06	-0.442024	0.0123717	-0.578879	0.00273344	-0.409925	0.0174456	-0.848289	0.000131493	-0.738805	0.000374259	-0.40888	0.0240844	-0.420202	0.0249953
266805_at	At2g30010	TRICHOME BIREFRINGENCE-LIKE 45	Unknown	unknown.not assigned	-1.09707	0.000400157	-0.489875	0.0729625	-0.977617	0.00157082	-0.50484	0.0583924	-1.36023	0.000109819	-0.816326	0.00618538	-1.91821	3.51938e-06	-1.55015	3.75514e-05
264466_at	At1g10380	Putative membrane lipoprotein	Extracellular	unknown.not assigned	-1.18888	5.54004e-05	-0.562185	0.020241	-0.803733	0.00264659	-0.569984	0.016912	-0.674303	0.010459	-1.17436	9.88867e-05	-0.716338	0.00555654	-0.358511	0.172566
246506_at	At5g16110	unknown protein; FUNCTIONS IN: molecular_function unknown; INVOLVED IN: biological_process unknown; LOCATED IN: chloroplast; EXPRESSED IN: 24 plant structures; EXPRESSED DURING: 15 growth stages; BEST Arabidopsis thaliana protein match is: unknown protein	Unknown	unknown.not assigned	-1.23156	0.000210669	-0.510424	0.0743322	-0.985099	0.00214013	-0.372725	0.186937	-1.15521	0.000713847	-0.615254	0.0423075	-0.881658	0.00444301	-0.344649	0.286751
247474_at	At5g62280	Protein of unknown function (DUF1442)	Unknown	unknown.not assigned	-1.40402	0.00496723	-1.06491	0.0258525	-1.35593	0.00843678	-0.39501	0.420897	-1.48803	0.00509233	-1.49542	0.00433183	-1.57908	0.00265809	-0.588549	0.271669

## Sheet: (G) t4h vs t0 g
ATH1 probe set	AGI code	Description	Localisation	Functional Annotation	Col-0 (4) vs Col-0 (0)	Adj. P-value	adg1-1 (4) vs adg1-1 (0)	Adj. P-value	tpt-2 (4) vs tpt-2 (0)	Adj. P-value	adg1-1/tpt-2 (4) vs adg1-1/tpt-2 (0)	Adj. P-value	Col-0 (48) vs Col-0 (0)	Adj. P-value	adg1-1 (48) vs adg1-1 (0)	Adj. P-value	tpt-2 (48) vs tpt-2 (0)	Adj. P-value	adg1-1/tpt-2 (48) vs adg1-1/tpt-2 (0)	Adj. P-value
247168_at	At5g65860	ankyrin repeat family protein	Unknown	cell.organisation	1.09783	0.000365523	0.543525	0.0444792	0.687336	0.0175345	1.05765	0.000446623	-0.01673	0.973703	-0.262028	0.426769	-0.00243263	0.995571	-0.170796	0.620737
249015_at	At5g44730	Haloacid dehalogenase-like hydrolase (HAD) superfamily protein	Unknown	development.unspecified	1.12094	0.000239914	0.638	0.0168469	0.351966	0.234575	0.914811	0.00121799	0.770832	0.00808653	0.74319	0.00915213	0.63162	0.022062	0.672897	0.018797
247277_at	At5g64420	DNA polymerase V family	Nucleus	DNA.repair	1.34797	4.61327e-05	0.631544	0.0191466	0.705289	0.0138758	1.22386	0.000107359	-0.15035	0.705692	0.0684305	0.87879	-0.191884	0.56868	-0.0689801	0.862666
247032_at	At5g67240	small RNA degrading nuclease 3	Nucleus	DNA.unspecified	1.45258	6.04855e-05	0.438168	0.14175	0.699706	0.0261715	1.22909	0.000260996	-0.00916767	0.987058	-0.357928	0.293446	-0.0687742	0.878273	-0.503183	0.116748
256140_at	At1g48650	DEA(D/H)-box RNA helicase family protein	Unknown	DNA.unspecified	1.01193	0.00283728	0.287262	0.400024	0.858589	0.0121526	0.897089	0.00573765	-0.204208	0.654793	-0.0872847	0.868996	-0.302869	0.417255	0.273266	0.475619
261410_at	At1g07610	metallothionein 1C	Unknown	metal handling.binding/chelation/storage	1.23645	0.00151725	-0.362477	0.338921	0.400883	0.340919	0.940198	0.00937781	1.02412	0.00955774	-0.0121916	0.984836	0.860766	0.0220961	0.726001	0.0605861
246478_at	At5g15980	Pentatricopeptide repeat (PPR) superfamily protein	Mitochondrion	not assigned.PPR	1.43443	1.86855e-05	0.494233	0.0570387	0.636527	0.0216427	1.0038	0.000490661	0.372533	0.21014	0.285412	0.35294	0.28327	0.33728	-0.117468	0.739574
246173_s_at	At5g28370;At5g28460;At3g61520	[AT5G28370, Pentatricopeptide repeat (PPR) superfamily protein];[AT5G28460, Pentatricopeptide repeat (PPR) superfamily protein];[AT3G61520, Pentatricopeptide repeat (PPR) superfamily protein]	.	not assigned.PPR	1.42137	0.000182976	0.599539	0.0649231	0.677209	0.0496234	0.998934	0.00310128	0.35797	0.365725	0.21896	0.616177	0.196668	0.644078	-0.189321	0.654462
264286_at	At1g61870	pentatricopeptide repeat 336	Mitochondrion	not assigned.PPR	1.30588	5.4118e-06	0.463175	0.0277455	0.551935	0.014184	0.894159	0.000206452	0.216275	0.405593	0.232643	0.347049	0.531976	0.016005	-0.165142	0.520518
258502_at	At3g02490	Pentatricopeptide repeat (PPR) superfamily protein	Mitochondrion	not assigned.PPR	1.05383	9.67518e-05	0.185851	0.45011	0.618135	0.0109395	0.906862	0.000348035	-0.0383817	0.926907	-0.108019	0.74513	0.284497	0.250404	0.149085	0.601425
256002_at	At1g29900	carbamoyl phosphate synthetase B	Chloroplast	nucleotide metabolism.synthesis	1.09759	0.000303603	0.440709	0.0971	0.401157	0.166476	0.834907	0.00258826	0.222696	0.524667	0.267947	0.401651	0.371323	0.192988	-0.0984284	0.794046
255887_at	At1g20370	Pseudouridine synthase family protein	Nucleus	protein.aa activation	1.10915	0.000132388	-0.0730625	0.813258	0.568702	0.0290964	0.706315	0.00493295	0.262227	0.383382	-0.25814	0.376448	0.573146	0.0251796	0.0320614	0.933479
256075_at	At1g18150	Protein kinase superfamily protein	Nucleus	protein.postranslational modification	1.21505	6.1952e-05	0.526808	0.0337788	0.679247	0.0109684	0.854899	0.00127767	-0.371551	0.185968	0.212556	0.494737	-0.300714	0.273304	-0.0914762	0.79549
263532_s_at	At5g37350;At2g24990	[AT5G37350, Serine/threonine-protein kinase Rio1];[AT2G24990, Serine/threonine-protein kinase Rio1]	.	protein.postranslational modification	1.08495	0.000185319	0.332736	0.18846	0.403816	0.133552	0.714228	0.00499851	0.102806	0.796671	0.0251443	0.957038	0.164438	0.605028	-0.147491	0.646809
249975_s_at	At3g06320;At5g18790	[AT3G06320, Ribosomal protein L33 family protein];[AT5G18790, Ribosomal protein L33 family protein]	.	protein.synthesis	1.53424	2.41514e-06	0.59377	0.0108444	0.620715	0.0114779	1.40429	6.61322e-06	0.784196	0.00254091	0.408892	0.0937135	0.554558	0.0203154	0.362711	0.144385
259872_at	At1g76810	eukaryotic translation initiation factor 2 (eIF-2) family protein	Cytoplasm	protein.synthesis	1.30281	7.57859e-05	0.214775	0.471791	0.345665	0.261748	0.84549	0.00282884	0.296717	0.370233	0.00373016	0.994052	0.0987734	0.798166	-0.326795	0.287802
259130_at	At3g02190	Ribosomal protein L39 family protein	Unknown	protein.synthesis	1.01692	0.000145539	0.0689366	0.810143	0.311847	0.217939	0.807264	0.000992597	0.452096	0.0679033	0.181724	0.53199	0.657444	0.00685808	0.230089	0.383966
266239_at	At2g29530	Tim10/DDP family zinc finger protein	Chloroplast	protein.targeting	1.24456	2.13778e-05	0.474316	0.0380232	0.481679	0.0470298	1.18518	3.43958e-05	0.374732	0.140865	0.183173	0.531203	0.571189	0.0173702	0.0465518	0.893006
245506_at	At4g15700	Thioredoxin superfamily protein	Cytoplasm	redox.glutaredoxins	1.80236	0.0030245	1.06288	0.0627674	0.517538	0.462985	1.67637	0.00433964	1.04284	0.0973544	0.667488	0.314595	0.901437	0.136141	0.156778	0.853389
245504_at	At4g15660	Thioredoxin superfamily protein	Cytoplasm	redox.glutaredoxins	1.65892	0.0031698	1.39511	0.0100092	0.131228	0.880894	1.77244	0.00160844	0.546488	0.404724	0.575661	0.358245	0.150021	0.846132	0.292348	0.673441
253607_at	At4g30330	Small nuclear ribonucleoprotein family protein	Nucleus	RNA.processing	1.16074	0.000252547	0.468473	0.0882538	0.556808	0.0565211	1.18387	0.000187826	0.422464	0.172397	-0.0415816	0.933624	0.0785752	0.845285	0.376866	0.21493
254283_s_at	At4g22870;At4g22880	[AT4G22870, 2-oxoglutarate (2OG) and Fe(II)-dependent oxygenase superfamily protein];[AT4G22880, leucoanthocyanidin dioxygenase]	.	secondary metabolism.flavonoids	1.59819	0.00626993	1.44077	0.0116177	1.13829	0.0557132	1.95024	0.0011726	4.33135	1.94564e-06	3.09846	3.0513e-05	4.26304	1.59964e-06	4.52549	1.13162e-06
250625_at	At5g07340	Calreticulin family protein	Chloroplast	signalling.calcium	1.11527	0.00182518	0.828814	0.0138375	0.84535	0.0171715	1.22945	0.000696116	1.14975	0.00236983	1.10071	0.0028519	1.94113	1.94818e-05	0.906313	0.0124719
246153_s_at	At5g20010;At5g20020	[AT5G20010, RAS-related nuclear protein-1];[AT5G20020, RAS-related GTP-binding nuclear protein 2]	.	signalling.G-proteins	1.2435	2.05801e-06	0.260403	0.156993	0.433061	0.0253398	0.594698	0.00194569	0.211044	0.334607	0.0696146	0.804274	0.349201	0.0655392	-0.179939	0.396881
249434_at	At5g39960	GTP binding;GTP binding	Mitochondrion	signalling.G-proteins	1.21918	1.12831e-05	0.554202	0.0100102	0.576064	0.0109545	0.948313	0.000125061	0.195557	0.467508	0.333516	0.145005	0.00951763	0.977486	0.141697	0.592656
253078_at	At4g36180	Leucine-rich receptor-like protein kinase family protein	Cell membrane	signalling.receptor kinases	1.10345	0.00475416	0.89092	0.0177417	0.454028	0.285664	1.06163	0.00521768	0.316871	0.516422	0.413832	0.344423	-0.206073	0.678086	0.123642	0.817903
266338_at	At2g32400	glutamate receptor 5	Extracellular	signalling.sugar/nutrient	1.03267	0.000407546	0.662721	0.0116909	0.694645	0.0122471	0.715049	0.00636011	0.308549	0.315132	0.802625	0.00461675	0.311597	0.275053	0.880106	0.002768
258735_at	At3g05880	Low temperature and salt responsive protein family	Unknown	stress.abiotic.drought/salt	1.01828	0.00941878	0.583525	0.125605	1.04654	0.0103071	1.39927	0.000711553	-1.0002	0.0154897	-1.60183	0.000391088	-0.851684	0.0307495	-1.17436	0.0054914
261925_at	At1g22540	Major facilitator superfamily protein	Cell membrane	transport.peptides/oligopeptides	1.09105	0.000745981	0.663512	0.023815	0.744653	0.017095	1.03751	0.000992339	1.07509	0.00150015	0.824265	0.009002	0.491431	0.108944	0.655294	0.0370645
248614_at	At5g49560	Putative methyltransferase family protein	Cytoplasm	unknown	1.16109	0.000270413	0.71034	0.0118708	-0.0219456	0.96575	1.49635	2.35168e-05	0.210284	0.576676	-0.0919052	0.834031	-0.00594472	0.989591	-0.379765	0.215075
254593_s_at	At4g18900;At4g18905	[AT4G18900, Transducin/WD40 repeat-like superfamily protein];[AT4G18905, Transducin/WD40 repeat-like superfamily protein]	.	unknown	1.15445	8.59867e-05	0.402162	0.100085	0.532919	0.0394553	0.919702	0.000602354	-0.0795706	0.848296	-0.306296	0.271692	0.323748	0.221719	-0.487405	0.0631015
259864_at	At1g72800	RNA-binding (RRM/RBD/RNP motifs) family protein	Unknown	unknown	1.07218	4.88206e-05	-0.064058	0.812211	0.520071	0.0223903	-0.8498	0.000383131	1.24683	2.53786e-05	-0.300332	0.207209	0.669367	0.00396315	0.107431	0.706117
249621_at	At5g37530	NAD(P)-binding Rossmann-fold superfamily protein	Mitochondrion	unknown	1.00765	0.00014665	0.539671	0.0178085	0.510501	0.0326734	0.601387	0.00820643	0.454904	0.0637073	0.354273	0.149041	0.528637	0.0246027	0.0805459	0.802442
247252_at	At5g64770	Encodes a root meristem growth factor (RGF). Belongs to a family of functionally redundant homologous peptides that are secreted, tyrosine-sulfated, and expressed mainly in the stem cell area and the innermost layer of central columella cells. RGFs are r	Mitochondrion	unknown.not assigned	1.31576	7.70395e-05	0.123069	0.710751	0.523871	0.0734997	0.940408	0.0013512	-0.311342	0.34836	-0.191038	0.600829	-1.30293	0.00013361	0.547021	0.0640814
249253_at	At5g42060	DEK, chromatin associated protein	Nucleus	unknown.not assigned	1.27578	5.12771e-05	-0.41476	0.10564	0.0768613	0.850867	0.724973	0.00549506	0.586929	0.0337338	-0.55579	0.040275	0.292604	0.306843	0.0392242	0.920391
260641_at	At1g53200	unknown protein; Has 21 Blast hits to 21 proteins in 9 species: Archae - 0; Bacteria - 2; Metazoa - 0; Fungi - 0; Plants - 19; Viruses - 0; Other Eukaryotes - 0 (source: NCBI BLink).	Nucleus	unknown.not assigned	1.17954	8.67675e-05	0.23717	0.370962	0.60585	0.02271	0.970703	0.000463348	-0.250316	0.42325	0.0201798	0.965629	0.213667	0.477555	0.19718	0.518093
250168_at	At5g15320	unknown protein; FUNCTIONS IN: molecular_function unknown; INVOLVED IN: biological_process unknown; LOCATED IN: endomembrane system; EXPRESSED IN: 23 plant structures; EXPRESSED DURING: 15 growth stages; BEST Arabidopsis thaliana protein match is: unknown	Chloroplast	unknown.not assigned	1.12171	0.000245032	0.0930867	0.77666	0.227611	0.493196	0.842193	0.00238129	0.656292	0.0222953	0.177104	0.619384	0.325983	0.26366	-0.167174	0.620198
254991_at	At4g10620	P-loop containing nucleoside triphosphate hydrolases superfamily protein	Nucleus	unknown.not assigned	1.05525	0.000164106	0.424461	0.0753984	0.616708	0.0158653	0.635871	0.00832754	0.507533	0.0500315	-0.00574929	0.989488	0.174268	0.561116	0.20553	0.47433
256016_at	At1g19240	unknown protein; Has 24 Blast hits to 24 proteins in 11 species: Archae - 0; Bacteria - 0; Metazoa - 0; Fungi - 0; Plants - 24; Viruses - 0; Other Eukaryotes - 0 (source: NCBI BLink).	Unknown	unknown.not assigned	1.04664	4.96936e-05	0.243046	0.262172	0.417115	0.0604751	0.623958	0.00380209	0.207093	0.429068	0.133041	0.642388	0.56915	0.0102662	0.200954	0.413215
263474_at	At2g31725	Eukaryotic protein of unknown function (DUF842)	Chloroplast	unknown.not assigned	1.02333	0.00278613	0.295575	0.388507	0.724833	0.0332919	0.877743	0.00700715	0.196267	0.674549	0.17408	0.703192	0.0690012	0.888226	0.306331	0.417466
248777_at	At5g47920	unknown protein; BEST Arabidopsis thaliana protein match is: unknown protein (TAIR:AT5G13880.1); Has 1807 Blast hits to 1807 proteins in 277 species: Archae - 0; Bacteria - 0; Metazoa - 736; Fungi - 347; Plants - 385; Viruses - 0; Other Eukaryotes - 339 (	Unknown	unknown.not assigned	1.01728	0.000378542	0.433587	0.0849393	0.503522	0.0600964	0.77236	0.00314477	0.306474	0.305113	0.0647146	0.878455	-0.286286	0.310745	0.0979593	0.782512
259406_at	At1g17690	FUNCTIONS IN: molecular_function unknown; INVOLVED IN: biological_process unknown; LOCATED IN: nucleus; EXPRESSED IN: 24 plant structures; EXPRESSED DURING: 13 growth stages; CONTAINS InterPro DOMAIN/s: Digestive organ expansion factor, predicted (InterPr	Nucleus	unknown.not assigned	0.999909	0.000157247	0.590898	0.0102918	0.622433	0.0103006	0.698646	0.00289372	0.279219	0.294523	0.216818	0.429192	0.14837	0.60701	-0.195526	0.469393
248524_s_at	At5g50670;At5g50570	[AT5G50670, Squamosa promoter-binding protein-like (SBP domain) transcription factor family protein];[AT5G50570, Squamosa promoter-binding protein-like (SBP domain) transcription factor family protein]	.	development.squamosa promoter binding like (SPL)	-1.2543	0.000640957	-0.853359	0.0111968	-0.555116	0.118176	-1.21059	0.000748721	-0.458414	0.226447	-0.410647	0.275902	-0.140167	0.76056	-0.77719	0.0288085
255120_x_at	At4g08890	transposable element gene		DNA.synthesis/chromatin structure.retrotransposon/transposase	-1.16454	0.000201345	-0.147182	0.64144	0.0616668	0.890132	-1.35451	4.52296e-05	-1.0061	0.00133463	-0.2029	0.561405	-0.256814	0.416028	-0.455303	0.118671
257345_s_at	At1g36540;At3g33066;At1g41700	[AT1G36540, transposable element gene];[AT3G33066, transposable element gene];[AT1G41700, transposable element gene]	.	DNA.synthesis/chromatin structure.retrotransposon/transposase	-1.38001	0.00175697	-0.279859	0.542148	-0.268439	0.626673	-1.10846	0.00736375	-1.08095	0.0153422	-0.214989	0.713809	-0.672513	0.117811	-0.597328	0.182582
261235_x_at	At1g32840	transposable element gene		DNA.synthesis/chromatin structure.retrotransposon/transposase	-1.53666	0.000396245	-0.0783534	0.875363	0.0951796	0.880296	-1.43628	0.000619024	-1.41796	0.00142053	-0.0623362	0.928777	-0.380209	0.392612	-0.64333	0.120582
263279_x_at	At3g47260;At2g14130	[AT3G47260, transposable element gene];[AT2G14130, transposable element gene]	.	DNA.synthesis/chromatin structure.retrotransposon/transposase	-1.66159	0.000292671	-0.244862	0.592715	0.0515474	0.940993	-1.55732	0.000458268	-1.63547	0.000640964	-0.151849	0.805976	-0.600138	0.158567	-0.771201	0.0729557
251739_at	At3g56170	Ca-2+ dependent nuclease	Unknown	DNA.unspecified	-1.00638	0.000251288	-0.495041	0.0376329	-0.189371	0.535231	-0.629689	0.00871163	-0.232209	0.43883	-0.63738	0.0126934	0.378416	0.132672	-0.250222	0.363569
249121_at	At5g43830	Aluminium induced protein with YGL and LRDR motifs	Unknown	hormone metabolism.auxin	-1.00183	0.000633048	-0.457549	0.0817084	-0.486748	0.0828107	-0.725825	0.00654196	-0.340872	0.267316	0.11847	0.764022	-0.191273	0.562698	-0.0685967	0.861066
255016_at	At4g10120	Sucrose-phosphate synthase family protein	Nucleus	major CHO metabolism.synthesis.sucrose	-1.21576	2.32994e-05	-0.548673	0.0160436	-0.399211	0.0979867	-0.851542	0.000582435	0.137324	0.675206	-0.912095	0.00057769	0.00490792	0.989591	0.646501	0.00910743
265737_at	At2g01180	phosphatidic acid phosphatase 1	Mitochondrion	misc.acid and other phosphatases	-1.25991	0.000414185	-0.282888	0.403176	-0.488785	0.15466	-1.21615	0.000493424	-0.519897	0.137903	0.00543368	0.992239	0.281733	0.453454	-0.352189	0.327698
265648_at	At2g27500	Glycosyl hydrolase superfamily protein	Extracellular	misc.beta 1,3 glucan hydrolases	-1.12626	0.00113669	-0.646083	0.0411673	-0.759735	0.0242226	-0.988162	0.00275803	-0.913809	0.00874024	-1.02672	0.00340773	-0.293526	0.43144	-0.97517	0.005748
257635_at	At3g26280	cytochrome P450, family 71, subfamily B, polypeptide 4	Unknown	misc.cytochrome P450	-1.68165	0.00217916	-1.29021	0.0130483	-0.425528	0.510733	-1.38074	0.00760411	-0.349909	0.627173	-0.552507	0.361871	-0.359311	0.578349	-0.107734	0.888832
248236_at	At5g53870	early nodulin-like protein 1	Cell membrane	misc.plastocyanin-like	-1.28465	0.00324401	-0.435246	0.31174	-1.0624	0.0158091	-2.35136	1.35583e-05	-0.622939	0.179854	-0.611772	0.175613	0.406053	0.396434	-1.34406	0.00380092
266045_s_at	AtMg00220;At2g07727	[ATMG00220, apocytochrome b];[AT2G07727, Di-haem cytochrome, transmembrane;Cytochrome b/b6, C-terminal]	.	mitochondrial electron transport	-1.50867	0.00169902	-0.263239	0.609024	0.266826	0.665282	-1.75318	0.000413834	-0.16273	0.823666	0.379403	0.497511	0.0873278	0.898505	-0.0929254	0.89013
266056_at	At2g40810	homolog of yeast autophagy 18C	Unknown	protein.degradation.aspartate protease	-1.09078	0.000714981	-0.518129	0.0742097	-0.512634	0.0995589	-1.35008	9.42541e-05	-0.343769	0.321256	-0.0228868	0.966444	-0.364009	0.253284	-0.169205	0.653857
263358_x_at	At3g44500;At3g47260	[AT3G44500, transposable element gene];[AT3G47260, transposable element gene]	.	protein.degradation.cysteine protease	-1.04468	0.00287951	-0.127974	0.751821	0.0576845	0.919928	-1.01998	0.00292921	-0.964935	0.00788794	-0.161567	0.737792	-0.444872	0.211544	-0.329612	0.390345
257110_x_at	At3g30440	transposable element gene		protein.degradation.cysteine protease	-1.08287	0.00119687	-0.0192092	0.962388	0.441967	0.190572	-1.15296	0.000606977	-1.11903	0.00158234	0.000905602	0.998852	0.137045	0.745804	-0.616184	0.0612125
246640_x_at	At5g34900	transposable element gene		protein.degradation.cysteine protease	-1.13425	0.0022108	-0.210058	0.596336	0.0326138	0.958389	-1.10431	0.00231505	-1.17489	0.00273679	-0.199231	0.682942	-0.30926	0.452791	-0.360562	0.367658
255363_x_at	At2g06430;At4g04010;At3g44500;At2g04980;At2g02210	[AT2G06430, transposable element gene];[AT4G04010, transposable element gene];[AT3G44500, transposable element gene];[AT2G04980, transposable element gene];[AT2G02210, transposable element gene]	.	protein.degradation.cysteine protease	-1.30066	0.0018943	0.0741358	0.884094	0.160432	0.784134	-1.28682	0.00176239	-1.31674	0.00282235	0.018999	0.978816	-0.219848	0.670005	-0.31543	0.504496
263254_x_at	At2g06430;At4g04010;At3g44500;At2g02210	[AT2G06430, transposable element gene];[AT4G04010, transposable element gene];[AT3G44500, transposable element gene];[AT2G02210, transposable element gene]	.	protein.degradation.cysteine protease	-1.54155	0.000135523	-0.0340437	0.941847	-0.333491	0.420089	-1.24661	0.000797002	-1.40166	0.000625585	-0.320864	0.442608	-0.578419	0.106834	-0.339218	0.395122
252634_x_at	At4g04010;At3g44500;At3g30440	[AT4G04010, transposable element gene];[AT3G44500, transposable element gene];[AT3G30440, transposable element gene]	.	protein.degradation.cysteine protease	-1.76263	0.000121495	0.177302	0.70337	0.272796	0.594322	-1.657	0.000194713	-1.57601	0.00065421	0.131746	0.828912	-0.360005	0.428841	-0.734153	0.0776227
252465_x_at	At3g44500;At3g47260;At3g30440	[AT3G44500, transposable element gene];[AT3G47260, transposable element gene];[AT3G30440, transposable element gene]	.	protein.degradation.cysteine protease	-1.90869	8.94099e-05	-0.23401	0.619239	-0.0599522	0.931755	-1.63201	0.000342962	-1.54418	0.00113115	-0.234538	0.681502	-0.250508	0.635313	-0.431489	0.355901
266112_x_at	At2g02210;At3g47260	[AT2G02210, transposable element gene];[AT3G47260, transposable element gene]	.	protein.degradation.cysteine protease	-1.92098	3.00601e-05	-0.0964875	0.835156	0.113675	0.845249	-1.95056	2.59133e-05	-1.67008	0.000240393	-0.140312	0.803155	-0.165999	0.741554	-0.821882	0.0362486
254473_s_at	At4g20650;At4g20570;At4g20630;At4g20530;At4g20560;At4g20640;At4g20540;At4g20520;At4g20620;At4g20590;At4g20610;At4g20580;At4g20700;At4g20550;At4g20600	[AT4G20650, receptor-like protein kinase-related];[AT4G20570, Protein with domains of unknown function (DUF26 and DUF1204)];[AT4G20630, Protein with domains of unknown function (DUF26 and DUF1204)];[AT4G20530, Protein with domains of unknown function (DUF	.	protein.postranslational modification	-1.02174	0.00168639	0.0536082	0.891105	-0.0768777	0.87667	-1.12664	0.000640166	-0.83262	0.0115153	-0.139085	0.756404	-0.288577	0.413621	-0.536829	0.0988061
255497_at	At4g02590	basic helix-loop-helix (bHLH) DNA-binding superfamily protein	Nucleus	RNA.regulation of transcription.bHLH	-1.06262	0.000695089	-0.605128	0.0320372	-0.322051	0.325258	-0.875736	0.00285802	-0.300176	0.385386	-0.52065	0.0832775	-0.189273	0.599387	-0.314014	0.329051
267077_at	At2g40970	Homeodomain-like superfamily protein	Nucleus	RNA.regulation of transcription.G2-like	-1.20645	0.000787836	-0.633796	0.0507245	-0.796518	0.0214419	-1.19989	0.000713472	-0.161911	0.74615	-0.195876	0.665921	0.0067776	0.989916	-0.169051	0.693454
261597_at	At1g49780	plant U-box 26	Unknown	RNA.regulation of transcription.PHOR1	-1.04498	0.000773873	-0.707463	0.013139	-0.499872	0.0965384	-1.21916	0.000174148	-0.685231	0.0245036	-0.640916	0.0315954	-0.632155	0.0306009	-0.638448	0.034747
264822_at	At1g03457	RNA-binding (RRM/RBD/RNP motifs) family protein	Unknown	RNA.RNA binding	-1.03213	0.000199351	-0.472511	0.0471992	-0.541711	0.0322472	-0.842354	0.00103954	-0.93616	0.000886301	-0.583581	0.0216202	-0.765556	0.00333586	-1.00288	0.000524424
267511_at	At2g45670	calcineurin B subunit-related	Unknown	signalling.calcium	-1.13619	0.00104306	-0.528953	0.0945558	-0.666456	0.0468162	-0.830646	0.00906096	-0.871666	0.011737	-0.383144	0.292132	-0.354309	0.319622	-0.940226	0.00728408
253284_at	At4g34150	Calcium-dependent lipid-binding (CaLB domain) family protein	Unknown	signalling.calcium	-1.57104	0.000238009	-0.443591	0.244613	-0.769836	0.0496234	-1.14039	0.00301629	-0.638487	0.118309	-0.399155	0.36195	0.637445	0.0997558	-0.145434	0.7799
263876_at	At2g21880	RAB GTPase homolog 7A	Unknown	signalling.G-proteins	-1.46383	0.00564963	-0.887786	0.0787378	-0.917665	0.0897187	-1.44643	0.00514432	-1.59391	0.00478357	-1.08207	0.0432916	-1.19091	0.0240306	-1.46006	0.00877278
265248_at	At2g43010	phytochrome interacting factor 4	Nucleus	signalling.light	-1.73544	0.00109452	-1.1786	0.0164195	-0.942584	0.0679704	-1.74367	0.000907495	-1.46363	0.0065154	-2.03698	0.000423324	-1.37234	0.00805046	-1.68473	0.00241911
256324_at	At1g66760	MATE efflux family protein	Cell membrane	transport.misc	-1.05041	0.00505206	-0.680474	0.0564726	-0.988918	0.010175	-1.22454	0.00132873	-1.79999	9.94209e-05	-0.581942	0.132582	-1.05511	0.0059294	-2.04532	3.42294e-05
256819_at	At3g21390	Mitochondrial substrate carrier family protein	Mitochondrion	transport.mitochondrial metabolite transporters	-1.00099	0.000168761	-0.487906	0.0319285	-0.41196	0.090043	-0.760907	0.00159856	-0.558266	0.0234811	-0.416414	0.0857823	-0.513325	0.03	-0.217651	0.414914
247353_at	At5g63620	GroES-like zinc-binding alcohol dehydrogenase family protein	Mitochondrion	unknown	-0.999036	0.000753574	-0.488175	0.0679201	-0.607227	0.0324708	-0.891002	0.00168033	-0.422671	0.158842	-0.187439	0.597934	-0.169731	0.624808	-0.0375372	0.927715
248868_at	At5g46780	VQ motif-containing protein	Nucleus	unknown	-1.09517	0.00125576	-0.795075	0.0122136	-0.729226	0.0276441	-0.818107	0.00911049	-0.864584	0.0112747	-0.612079	0.0646243	-0.623943	0.0545318	-0.846088	0.01288
267038_at	At2g38480	Uncharacterised protein family (UPF0497)	Nucleus	unknown	-1.11123	0.00314166	-0.759615	0.0322124	-0.633411	0.094996	-1.0119	0.00520931	-1.08316	0.00592472	-1.04177	0.00685608	-1.51188	0.000346044	-1.0411	0.00787005
246796_at	At5g26770	unknown protein; BEST Arabidopsis thaliana protein match is: unknown protein (TAIR:AT3G05830.1); Has 30201 Blast hits to 17322 proteins in 780 species: Archae - 12; Bacteria - 1396; Metazoa - 17338; Fungi - 3422; Plants - 5037; Viruses - 0; Other Eukaryot	Cytoplasm	unknown.not assigned	-1.03557	0.00143701	-0.572413	0.0555806	-0.710502	0.0256567	-0.952294	0.00238591	-0.237379	0.553734	-0.556388	0.08122	-0.0589493	0.897945	-0.368882	0.273427
266473_at	At2g31110	Plant protein of unknown function (DUF828)	Unknown	unknown.not assigned	-1.07523	0.00122315	-0.00123341	0.997543	-0.587355	0.0703315	-0.878324	0.00491217	-1.17736	0.00100947	-0.287458	0.44014	-0.906225	0.00570003	-0.554032	0.0921954
267503_at	At2g45600	alpha/beta-Hydrolases superfamily protein	Nucleus	unknown.not assigned	-1.19169	0.000290747	-0.731506	0.0122133	-0.768325	0.012629	-1.05153	0.000756301	-0.355686	0.293885	-0.630033	0.0382346	-0.649935	0.0294866	-0.293843	0.376768
244909_at	AtMg00740	hypothetical protein	Mitochondrion	unknown.not assigned	-1.19538	0.000312015	0.262419	0.398002	-0.0536509	0.913709	-0.887333	0.00318976	-0.422262	0.200852	0.102767	0.821801	-0.213679	0.556491	-0.237838	0.499407
253454_at	At4g31875	unknown protein; Has 30201 Blast hits to 17322 proteins in 780 species: Archae - 12; Bacteria - 1396; Metazoa - 17338; Fungi - 3422; Plants - 5037; Viruses - 0; Other Eukaryotes - 2996 (source: NCBI BLink).	Mitochondrion	unknown.not assigned	-1.26806	0.00015856	-0.198711	0.534888	-0.593226	0.0505605	-0.911009	0.00235985	-1.48213	7.80748e-05	-0.433288	0.166749	-0.836152	0.00636155	-0.771268	0.0133936
255197_x_at	At4g07450	transposable element gene		unknown.not assigned	-1.31806	0.00643299	0.0569751	0.927287	0.2054	0.765422	-1.60059	0.00125694	-0.82035	0.108988	-0.0349089	0.968351	-0.215317	0.735881	-0.389317	0.487625
263280_x_at	At1g32830;At2g14140	[AT1G32830, transposable element gene];[AT2G14140, transposable element gene]	.	unknown.not assigned	-1.37164	0.000707038	-0.0161274	0.973295	-0.242431	0.621197	-1.46474	0.000348556	-1.3855	0.00115321	0.100117	0.868668	-0.722175	0.057325	-0.684315	0.0813256
261234_x_at	At2g04970;At1g32830;At3g47270;At2g14140	[AT2G04970, transposable element gene];[AT1G32830, transposable element gene];[AT3G47270, transposable element gene];[AT2G14140, transposable element gene]	.	unknown.not assigned	-1.57136	0.000454355	0.0317719	0.952603	-0.142516	0.816651	-1.54353	0.000465871	-1.56954	0.000845262	0.275834	0.601181	-0.663626	0.111583	-0.632828	0.143275
245041_at	At2g26530	Protein of unknown function (DUF1645)	Chloroplast	unknown.not assigned	-1.58088	0.000248878	-0.975142	0.0106648	-0.431998	0.317985	-1.73396	9.62976e-05	-1.43336	0.00106997	-0.788603	0.0463328	-0.602282	0.126491	-1.27018	0.00285188
257777_x_at	At3g29210	transposable element gene		unknown.not assigned	-1.58211	7.1773e-05	0.221065	0.549311	0.222913	0.61159	-2.22697	2.46326e-06	-1.22257	0.00137016	-0.109813	0.832512	-0.208589	0.623494	-0.943008	0.00906815

## Sheet: (H) t4h vs t0 h
ATH1 probe set	AGI code	Description	Localisation	Functional Annotation	Col-0 (4) vs Col-0 (0)	Adj. P-value	adg1-1 (4) vs adg1-1 (0)	Adj. P-value	tpt-2 (4) vs tpt-2 (0)	Adj. P-value	adg1-1/tpt-2 (4) vs adg1-1/tpt-2 (0)	Adj. P-value	Col-0 (48) vs Col-0 (0)	Adj. P-value	adg1-1 (48) vs adg1-1 (0)	Adj. P-value	tpt-2 (48) vs tpt-2 (0)	Adj. P-value	adg1-1/tpt-2 (48) vs adg1-1/tpt-2 (0)	Adj. P-value
267169_at	At2g37540	NAD(P)-binding Rossmann-fold superfamily protein	Unknown	misc.short chain dehydrogenase/reductase (SDR)	0.811285	0.0372381	1.02652	0.00887654	1.29984	0.00233895	0.607571	0.103734	0.846784	0.0404128	0.434443	0.330844	1.42996	0.00102757	0.333544	0.466328
245018_at	AtCg00520	unfolded protein binding	Chloroplast	protein.assembly and cofactor ligation	-1.52124	0.0580562	2.41911	0.00342257	2.30347	0.00698995	-0.458314	0.58908	-0.623461	0.553734	1.70485	0.0408027	0.327697	0.765829	0.924704	0.30034
247043_at	At5g66880	sucrose nonfermenting 1(SNF1)-related protein kinase 2.3	Cytoplasm	protein.postranslational modification	0.653798	0.0475815	1.15265	0.00110121	1.51589	0.000153784	0.817827	0.0116054	0.378991	0.3284	0.658609	0.0551937	0.578226	0.0876847	0.841748	0.0167856
266925_at	At2g45740	peroxin 11D	Mitochondrion	protein.targeting	0.722194	0.0106691	1.06925	0.000494125	1.00622	0.00126998	0.298603	0.276795	0.800738	0.00799217	0.589235	0.0421756	0.74458	0.0103124	0.430065	0.149383
244977_at	AtCg00730	photosynthetic electron transfer D	Chloroplast	PS.lightreaction	-0.278619	0.809165	4.58534	2.0998e-05	4.31844	6.67833e-05	1.65734	0.0443291	-1.46579	0.115356	2.44061	0.00757164	1.15782	0.201925	1.14387	0.219974
245007_at	AtCg00350	Photosystem I, PsaA/PsaB protein	Chloroplast	PS.lightreaction	1.30171	0.0944135	4.3499	1.23506e-05	4.83813	7.52212e-06	1.69209	0.0240434	-0.497162	0.646684	3.02674	0.000667681	2.23951	0.00601173	0.76437	0.387359
244972_at	AtCg00680	photosystem II reaction center protein B	Chloroplast	PS.lightreaction	-1.54027	0.0540681	4.09608	3.15999e-05	3.73601	0.000132767	1.22905	0.108785	-1.70723	0.0442501	2.22834	0.00859935	0.682809	0.46845	0.870793	0.330727
244991_s_at	AtCg01250;AtCg00890	[ATCG01250, NADH-Ubiquinone/plastoquinone (complex I) protein];[ATCG00890, NADH-Ubiquinone/plastoquinone (complex I) protein]	.	PS.lightreaction	-1.63157	0.0190853	3.50324	3.6658e-05	3.53187	5.95115e-05	0.324211	0.66561	-0.827647	0.305113	2.88922	0.000379502	1.19378	0.0936887	1.77145	0.0166158
245025_at	AtCg00130	ATPase, F0 complex, subunit B/B', bacterial/chloroplast	Chloroplast	PS.lightreaction	-1.0371	0.109566	3.42702	2.13659e-05	3.16275	8.19215e-05	1.43701	0.0212288	-0.810929	0.271947	2.04276	0.00343704	0.336338	0.691561	1.96364	0.00533447
244933_at	AtCg01070	NADH-ubiquinone/plastoquinone oxidoreductase chain 4L	Chloroplast	PS.lightreaction	-1.77747	0.0841887	2.9296	0.00512177	2.91793	0.00750337	0.730549	0.488989	-1.15353	0.341634	1.43064	0.200337	0.925789	0.436448	0.815311	0.505252
245003_at	AtCg00280	photosystem II reaction center protein C	Chloroplast	PS.lightreaction	0.0771992	0.944129	2.90506	0.000241901	2.07424	0.0056397	1.63092	0.0168453	-0.818706	0.31715	1.57102	0.0312212	-0.352251	0.704398	1.38484	0.0606677
245026_at	AtCg00140	ATP synthase subunit C family protein	Chloroplast	PS.lightreaction	-1.67114	0.0166937	2.67104	0.00047582	2.40643	0.00173986	0.398863	0.586874	-0.880615	0.268866	1.49749	0.0381365	0.285937	0.763974	1.28	0.0808211
244973_at	AtCg00690	photosystem II reaction center protein T	Chloroplast	PS.lightreaction	-1.84389	0.0214261	2.56359	0.00216054	2.5531	0.00326834	0.427848	0.615609	-1.21145	0.169522	0.99582	0.264123	0.0903985	0.942893	0.355269	0.739015
244965_at	AtCg00590	electron carriers	Chloroplast	PS.lightreaction	-0.180693	0.859113	2.32402	0.00242088	2.46921	0.00222753	0.783064	0.278979	-0.450926	0.66492	1.23894	0.109888	0.702268	0.404753	0.734138	0.380895
244967_at	AtCg00630	PSAJ	Mitochondrion	PS.lightreaction	0.31408	0.419196	2.23207	3.38001e-06	1.04757	0.00541962	0.66095	0.049854	-0.187507	0.718101	1.46434	0.000379502	0.392841	0.309129	0.330106	0.415265
244937_at	AtCg01110	NAD(P)H dehydrogenase subunit H	Chloroplast	PS.lightreaction	-1.29668	0.0679117	1.99829	0.00560192	2.30335	0.00287296	-0.211335	0.79661	-0.290548	0.794435	1.70979	0.0210937	0.972066	0.193784	1.29282	0.0844125
245000_at	AtCg00210	electron transporter, transferring electrons within cytochrome b6/f complex of photosystem IIs	Chloroplast	PS.lightreaction	0.0357869	0.975559	1.89016	0.00703366	2.53129	0.0011342	0.51613	0.466744	-1.14911	0.126839	1.72155	0.0177862	1.17577	0.0986391	1.17935	0.108647
265305_at	At2g20340	Pyridoxal phosphate (PLP)-dependent transferases superfamily protein	Cytoplasm	secondary metabolism.misc	0.737252	0.034114	1.03547	0.00380184	1.20661	0.00173943	0.782986	0.0205066	0.33872	0.428452	0.620389	0.0888066	0.708034	0.0464522	0.380295	0.329051
252970_at	At4g38850	SAUR-like auxin-responsive protein family	Mitochondrion	hormone metabolism.auxin	-0.510681	0.111942	-1.38677	0.00015685	-1.14388	0.00130456	-0.62196	0.0419304	-1.26718	0.000682201	-1.40631	0.00022101	-1.55891	8.17548e-05	-0.465845	0.172804
266291_at	At2g29320	NAD(P)-binding Rossmann-fold superfamily protein	Unknown	misc.nitrilases	-0.00307999	0.99321	-1.09168	1.76176e-05	0.728564	0.00120021	-0.500695	0.0111627	1.1139	3.38915e-05	-1.06288	3.91409e-05	0.649115	0.00276909	0.55439	0.0103216
255573_at	At4g01400	FUNCTIONS IN: molecular_function unknown; INVOLVED IN: biological_process unknown; LOCATED IN: cellular_component unknown; EXPRESSED IN: 24 plant structures; EXPRESSED DURING: 15 growth stages; CONTAINS InterPro DOMAIN/s: COG4 transport (InterPro:IPR01316	Golgi body	not assigned.PPR	-0.0262415	0.946032	-1.13792	9.10695e-05	-0.793339	0.00308855	-0.442752	0.0605274	-0.0571957	0.897304	-0.309755	0.25942	-0.311268	0.238431	-0.448412	0.0851781
262196_at	At1g77870	membrane-anchored ubiquitin-fold protein 5 precursor	Cell membrane	protein.degradation.ubiquitin	-0.636411	0.0718369	-1.45176	0.000263015	-1.20328	0.0019909	-0.734049	0.0311435	-0.918299	0.015082	-1.2882	0.0011629	-1.19442	0.00197205	-0.954911	0.0117192
245608_at	At4g14350	AGC (cAMP-dependent, cGMP-dependent and protein kinase C) kinase family protein	Unknown	protein.postranslational modification	-0.352731	0.154907	-1.12998	8.4409e-05	-0.965742	0.000563599	-0.51241	0.0289731	-0.457974	0.0789569	-1.07755	0.000214068	-0.87037	0.00124535	-1.06006	0.000326291
266078_at	At2g40670	response regulator 16	Nucleus	RNA.regulation of transcription.ARR	-1.10117	0.0369609	-1.40744	0.00821538	-1.6115	0.00459494	-1.19933	0.0194768	0.279615	0.720664	-0.418396	0.526836	-0.558577	0.344054	-0.582497	0.324096
266372_at	At2g41310	response regulator 3	Nucleus	RNA.regulation of transcription.ARR	-0.730127	0.0468284	-1.51453	0.000257707	-1.27417	0.00173193	-0.64083	0.0682504	-0.627055	0.115494	-1.41995	0.000730843	-0.666593	0.0760647	-0.521703	0.187023
252033_at	At3g51950	Zinc finger (CCCH-type) family protein / RNA recognition motif (RRM)-containing protein	Mitochondrion	RNA.regulation of transcription.unclassified	-0.671457	0.0149923	-1.09229	0.000346525	-0.872148	0.00334383	-0.501049	0.0560599	-1.03229	0.00105061	-0.932545	0.0019918	-1.33718	8.38361e-05	-0.749779	0.0108849
264449_at	At1g27460	no pollen germination related 1	Nucleus	signalling.calcium	-0.675589	0.012016	-1.09173	0.00026745	-1.11095	0.000363659	-0.275102	0.29449	-0.644252	0.022856	-0.79464	0.00540842	-1.22658	0.000144831	-0.636618	0.0239867
267064_at	At2g41110	calmodulin 2	Cytoplasm	signalling.calcium	-0.508933	0.0806151	-1.19363	0.0002642	-1.11172	0.000771364	-0.717788	0.0117898	-0.314246	0.364751	-0.591723	0.0500291	0.130029	0.741219	-1.14485	0.000766074
255344_s_at	At4g04570;At4g04540	[AT4G04570, cysteine-rich RLK (RECEPTOR-like protein kinase) 40];[AT4G04540, cysteine-rich RLK (RECEPTOR-like protein kinase) 39]	.	signalling.receptor kinases	-0.958394	0.0464055	-1.32857	0.00647161	-1.32067	0.0094763	-1.14858	0.0146225	-1.14166	0.0256722	-0.831665	0.100026	-0.0346319	0.96453	-1.63235	0.00248421
259380_at	At3g16340	pleiotropic drug resistance 1	Unknown	transport.ABC transporters and multidrug resistance systems	-0.261627	0.355084	-1.07023	0.000271569	-0.805476	0.00426896	-0.651234	0.0111869	-0.266258	0.40049	-0.927487	0.00143195	-0.821292	0.00338136	-0.58665	0.0335335
261817_at	At1g08180	unknown protein; Has 53 Blast hits to 53 proteins in 9 species: Archae - 0; Bacteria - 0; Metazoa - 1; Fungi - 0; Plants - 52; Viruses - 0; Other Eukaryotes - 0 (source: NCBI BLink).	Nucleus	unknown.not assigned	-0.560777	0.0370519	-1.49722	1.36429e-05	-0.97493	0.0012138	-0.597879	0.0219249	-0.209932	0.552063	-0.953868	0.00144452	-0.569051	0.0383995	-0.376402	0.194693

## Sheet: (I) t4h vs t0 i
ATH1 probe set	AGI code	Description	Localisation	Functional Annotation	Col-0 (4) vs Col-0 (0)	Adj. P-value	adg1-1 (4) vs adg1-1 (0)	Adj. P-value	tpt-2 (4) vs tpt-2 (0)	Adj. P-value	adg1-1/tpt-2 (4) vs adg1-1/tpt-2 (0)	Adj. P-value	Col-0 (48) vs Col-0 (0)	Adj. P-value	adg1-1 (48) vs adg1-1 (0)	Adj. P-value	tpt-2 (48) vs tpt-2 (0)	Adj. P-value	adg1-1/tpt-2 (48) vs adg1-1/tpt-2 (0)	Adj. P-value
267237_s_at	At2g44040;At3g59890	[AT2G44040, Dihydrodipicolinate reductase, bacterial/plant];[AT3G59890, Dihydrodipicolinate reductase, bacterial/plant]	.	amino acid metabolism.synthesis	0.147631	0.694673	1.41627	7.2245e-05	-0.180214	0.656406	1.19075	0.000327432	0.492754	0.130711	1.51639	6.10126e-05	0.143551	0.721126	0.60036	0.0577004
266257_at	At2g27820	prephenate dehydratase 1	Chloroplast	amino acid metabolism.synthesis	0.677082	0.0113464	1.082	0.000272475	0.706393	0.0113097	0.903337	0.00116505	0.385622	0.189475	0.278658	0.364062	-0.0141013	0.973073	0.0349961	0.931084
258365_s_at	At5g11880;At3g14390	[AT5G11880, Pyridoxal-dependent decarboxylase family protein];[AT3G14390, Pyridoxal-dependent decarboxylase family protein]	.	amino acid metabolism.synthesis	0.525066	0.0112658	1.00081	5.14582e-05	0.239743	0.298044	0.763851	0.000552997	0.227786	0.347454	0.48756	0.0225775	0.210202	0.361256	0.116804	0.654675
249258_at	At5g41650	Lactoylglutathione lyase / glyoxalase I family protein	Chloroplast	biodegradation of xenobiotics	0.723185	0.0136196	1.23278	0.000198843	0.305664	0.363894	0.953206	0.00161613	-0.334371	0.327269	0.128039	0.764473	-0.143549	0.71066	-0.034429	0.937981
259013_at	At3g07430	YGGT family protein	Chloroplast	development.unspecified	0.434556	0.0893449	1.20885	6.93642e-05	0.434761	0.105146	0.951325	0.000550021	0.753738	0.00649155	1.1738	0.000148162	0.629031	0.0166326	0.700166	0.0106076
259926_at	At1g75090	DNA glycosylase superfamily protein	Nucleus	DNA.repair	0.646445	0.0103079	1.19053	6.31352e-05	0.592028	0.0225744	0.987828	0.000323767	-0.195102	0.549077	-0.0373889	0.932823	-0.144943	0.651297	0.272137	0.32777
246966_at	At5g24850	cryptochrome 3	Chloroplast	DNA.repair	0.0105837	0.987702	1.13883	0.00707041	0.291418	0.590669	1.37988	0.00153473	0.299925	0.594286	0.182372	0.767402	-0.128166	0.828976	0.399875	0.405022
264262_at	At1g09200	Histone superfamily protein	Nucleus	DNA.synthesis/chromatin structure	0.0592199	0.841909	1.09389	3.71981e-05	-0.0971297	0.756421	1.71218	4.17216e-07	-0.190282	0.489726	1.02858	0.00011042	-0.245028	0.302558	0.857108	0.000752488
247651_at	At5g59870	histone H2A 6	Nucleus	DNA.synthesis/chromatin structure	0.0456917	0.891297	1.04905	0.000118662	-0.156445	0.609285	1.76544	6.52016e-07	-0.32618	0.21364	0.872956	0.000953917	-0.464585	0.0514043	0.854304	0.00141123
251143_at	At5g01220	sulfoquinovosyldiacylglycerol 2	Chloroplast	lipid metabolism.glyceral metabolism	-0.0503817	0.919696	1.45174	0.000166227	-0.0789455	0.884057	-1.46473	0.000138194	0.250383	0.575081	-0.0237157	0.969636	-0.481053	0.171404	-1.2754	0.00102668
246075_at	At5g20410	monogalactosyldiacylglycerol synthase 2	Chloroplast	lipid metabolism.glyceral metabolism	-0.799033	0.0541097	1.33479	0.00210582	-0.96005	0.026411	-1.23764	0.00332955	-0.134275	0.846716	0.0625396	0.932823	-0.676937	0.113162	-0.68412	0.120705
245346_at	At4g17090	chloroplast beta-amylase	Extracellular	major CHO metabolism.degradation.starch	0.448551	0.267314	1.50675	0.000400364	0.195449	0.718852	1.08873	0.0047735	0.275237	0.594851	0.79604	0.0459025	0.372938	0.394622	0.44359	0.299389
247101_at	At5g66530	Galactose mutarotase-like superfamily protein	Chloroplast	minor CHO metabolism.others	0.114956	0.596216	1.40019	3.86906e-07	0.279704	0.148014	0.697824	0.000432086	0.728729	0.000632028	1.09793	1.0874e-05	0.209696	0.289401	0.482878	0.0129485
251642_at	At3g57520	seed imbibition 2	Cytoplasm	minor CHO metabolism.raffinose family	0.547666	0.368953	1.83526	0.00184591	1.15223	0.0481713	1.6477	0.00369436	-0.694189	0.2832	0.111938	0.90825	-0.046801	0.958331	-0.298497	0.678499
263553_at	At2g16430	purple acid phosphatase 10	Extracellular	misc.acid and other phosphatases	0.57803	0.0243404	1.03119	0.000321043	0.199322	0.537	0.788512	0.0026596	1.0179	0.000697471	0.746528	0.00642736	1.16203	0.000166929	0.71023	0.0100941
264637_at	At1g65560	Zinc-binding dehydrogenase family protein	Cytoplasm	misc.alcohol dehydrogenases	1.01319	0.0103788	2.39943	4.71191e-06	0.854347	0.0351084	1.56436	0.000298419	0.518409	0.241923	1.11004	0.00749896	0.0379653	0.951669	1.29567	0.0029209
246687_at	At5g33370	GDSL-like Lipase/Acylhydrolase superfamily protein	Extracellular	misc.GDSL-motif lipase	-0.171569	0.698146	1.39079	0.000380209	-0.0442792	0.941518	1.41267	0.00029969	0.251966	0.595889	-0.118292	0.827834	0.0112829	0.983522	0.118187	0.811314
260745_at	At1g78370	glutathione S-transferase TAU 20	Cytoplasm	misc.glutathione S transferases	0.973274	0.014957	1.24766	0.00252466	0.286604	0.57241	1.69684	0.000167901	0.944761	0.0252438	0.81783	0.0472885	0.77642	0.0555107	1.64924	0.000492505
247268_at	At5g64080	Bifunctional inhibitor/lipid-transfer protein/seed storage 2S albumin superfamily protein	Cell membrane	misc.protease inhibitor/seed storage/lipid transfer protein	0.481316	0.112692	1.37774	9.80348e-05	0.475986	0.13623	1.28019	0.000174148	-0.244338	0.531531	0.111109	0.808063	-0.212167	0.567876	0.0352907	0.938524
266012_s_at	At2g07699;AtMg00410;At2g07741;AtMg01170	[AT2G07699, pseudogene, similar to ATPase subunit 6, blastp match of 80% identity and 7.4e-154 P-value to GP|515963|gb|AAA72061.1||M24672 ATPase subunit 6 {Raphanus sativus}];[ATMG00410, ATPase subunit 6-1];[AT2G07741, ATPase, F0 complex, subunit A protei	.	mitochondrial electron transport	-0.607625	0.128913	1.17162	0.0038753	0.273117	0.594701	-1.07243	0.00642062	-0.920677	0.0281021	-0.298081	0.551171	-0.0309089	0.961183	-0.235753	0.635986
259681_at	At1g77760	nitrate reductase 1	Mitochondrion	N-metabolism	0.830927	0.130937	1.59796	0.00410155	0.392449	0.57211	2.12967	0.000362731	1.77886	0.00312072	2.92789	3.21062e-05	0.527919	0.394326	1.87589	0.00217561
259411_at	At1g13410	Tetratricopeptide repeat (TPR)-like superfamily protein	Mitochondrion	not assigned.PPR	0.548543	0.0124528	1.13402	2.64452e-05	0.370786	0.105131	0.663271	0.00281724	-0.0898645	0.791999	0.222692	0.380331	-0.0682302	0.824331	0.206363	0.409047
251920_at	At3g53900	uracil phosphoribosyltransferase	Unknown	nucleotide metabolism	0.418604	0.145589	1.30572	9.06862e-05	-0.0171251	0.973026	1.27862	0.000101773	0.606745	0.0432331	1.37121	8.92401e-05	0.121197	0.752096	1.00326	0.00178683
267349_at	At2g40010	Ribosomal protein L10 family protein	Cytoplasm	protein.synthesis	0.404998	0.249247	1.60128	6.5698e-05	-0.124271	0.805608	1.31957	0.000355138	0.45882	0.225098	0.917795	0.0097359	0.221548	0.598393	-0.346861	0.361926
262939_s_at	At1g79530;At1g16300	[AT1G79530, glyceraldehyde-3-phosphate dehydrogenase of plastid 1];[AT1G16300, glyceraldehyde-3-phosphate dehydrogenase of plastid 2]	.	PS.calvin cycle	0.56289	0.0137835	1.54298	1.56608e-06	-0.0857675	0.799832	1.15798	3.28061e-05	0.704674	0.00457308	0.827675	0.00115453	0.829039	0.00105419	0.59251	0.0144356
258534_at	At3g06730	Thioredoxin z	Chloroplast	redox.peroxiredoxin/thioredoxin	0.574643	0.0100138	1.19572	1.76176e-05	0.534574	0.0201564	1.33858	6.06723e-06	0.0760135	0.832325	0.779292	0.00144873	0.0773404	0.801487	0.779465	0.00180126
248253_at	At5g53290	cytokinin response factor 3	Nucleus	RNA.regulation of transcription.AP2/EREBP	0.787115	0.0111111	1.44479	7.28216e-05	0.0692428	0.889376	0.795922	0.00857866	-0.111478	0.821047	0.738408	0.0210778	0.233497	0.528775	0.0961345	0.825502
246212_at	At4g36930	basic helix-loop-helix (bHLH) DNA-binding superfamily protein	Nucleus	RNA.regulation of transcription.bHLH	0.581766	0.0524912	1.05312	0.00105393	0.659766	0.0344617	0.883523	0.00364641	0.113956	0.810849	0.423336	0.193496	0.119661	0.771429	-0.0123654	0.979492
247191_at	At5g65310	homeobox protein 5	Nucleus	RNA.regulation of transcription.HB	0.861306	0.0516798	1.4413	0.00192527	0.856244	0.0634182	1.13441	0.00935723	0.343468	0.554544	0.597709	0.217884	-0.0762084	0.909355	0.579341	0.228873
250661_at	At5g07030	Eukaryotic aspartyl protease family protein	Extracellular	RNA.regulation of transcription.misc	0.608831	0.0436005	1.56421	2.86126e-05	0.341817	0.318741	1.1531	0.00045749	0.135194	0.771749	-0.00722841	0.989307	-0.165801	0.673913	-0.518892	0.104878
266720_s_at	At2g46790;At2g46670	[AT2G46790, pseudo-response regulator 9];[AT2G46670, CCT motif family protein]	.	RNA.regulation of transcription.Polycomb Group	0.711895	0.0293036	2.00665	4.74678e-06	0.38672	0.291896	1.23579	0.000491269	0.00811084	0.989208	1.05533	0.00299857	-0.516262	0.126364	0.777244	0.0246408
251956_at	At3g53460	chloroplast RNA-binding protein 29	Chloroplast	RNA.RNA binding	0.712916	0.0229971	1.11228	0.000948957	0.784454	0.0168244	1.78064	1.18389e-05	-0.0677428	0.905416	0.647253	0.0464558	0.100707	0.819281	0.331374	0.346826
265966_at	At2g37220	RNA-binding (RRM/RBD/RNP motifs) family protein	Chloroplast	RNA.RNA binding	0.643563	0.0198375	1.01694	0.000687362	0.729801	0.0119804	0.953673	0.00104447	0.309171	0.342198	0.590376	0.0392399	0.0628916	0.877829	0.256911	0.419141
244998_at	AtCg00180	DNA-directed RNA polymerase family protein	Chloroplast	RNA.transcription	-0.176968	0.744351	1.34074	0.0022808	1.03645	0.0186811	1.07259	0.00974278	0.665697	0.148522	0.779121	0.0763263	0.457419	0.326874	1.58688	0.00110346
250207_at	At5g13930	Chalcone and stilbene synthase family protein	Cytoplasm	secondary metabolism.flavonoids	1.04526	0.0760562	3.05318	2.80146e-05	1.19289	0.0512854	2.22558	0.000492325	3.08289	5.9786e-05	2.92683	6.98615e-05	3.12799	3.8781e-05	3.16248	4.94563e-05
249215_at	At5g42800	dihydroflavonol 4-reductase	Unknown	secondary metabolism.flavonoids	1.25532	0.0577117	1.83036	0.00631608	1.02917	0.143246	2.01133	0.00287971	5.27214	1.12983e-06	4.16912	7.16212e-06	5.05537	1.28612e-06	5.67194	5.69835e-07
250794_at	At5g05270	Chalcone-flavanone isomerase family protein	Chloroplast	secondary metabolism.flavonoids	-0.0608805	0.894463	1.76207	1.50003e-05	0.00173551	0.998139	1.08254	0.00124575	1.714	4.77929e-05	1.39585	0.000243702	1.03545	0.00271291	1.45974	0.000218534
261907_at	At1g65060	4-coumarate:CoA ligase 3	Unknown	secondary metabolism.phenylpropanoids	0.85883	0.0203242	2.04161	1.4606e-05	0.96817	0.0127989	1.15913	0.00227338	1.76323	0.000135173	2.03851	2.61682e-05	1.3504	0.00105419	1.20437	0.00333763
266395_at	At2g43100	isopropylmalate isomerase 2	Chloroplast	secondary metabolism.sulfur-containing	0.99248	0.103629	1.9046	0.00252755	0.639124	0.362237	2.08725	0.00109032	1.62847	0.0122255	2.08382	0.00184032	1.22951	0.0469257	2.7738	0.000215357
249993_at	At5g18570	GTP1/OBG family protein	Unknown	signalling.G-proteins	0.125366	0.638274	1.07041	5.18445e-05	0.424543	0.0630936	0.966636	0.000127049	0.305837	0.213971	0.812004	0.00102398	-0.081006	0.78944	0.931541	0.000407178
258321_at	At3g22840	Chlorophyll A-B binding family protein	Chloroplast	signalling.light	2.76125	0.0101491	4.68034	0.000139152	2.75185	0.0135573	4.39735	0.000218454	4.67191	0.00028716	4.18437	0.000606458	3.94307	0.000917145	4.26869	0.000640242
257654_at	At3g13310	Chaperone DnaJ-domain superfamily protein	Unknown	stress.abiotic.heat	0.845099	0.0142777	2.67771	3.33533e-07	0.851925	0.0174854	2.10192	5.56076e-06	-0.166561	0.747638	0.90673	0.0119186	-0.0206518	0.969802	0.489528	0.18338
256125_at	At1g18250	Pathogenesis-related thaumatin superfamily protein	Extracellular	stress.biotic	0.297929	0.343231	1.28488	0.000142913	-0.0707439	0.88095	0.98979	0.00123005	0.407305	0.213496	0.348522	0.288654	0.251637	0.46218	0.153754	0.681794
257715_at	At3g12750	zinc transporter 1 precursor	Unknown	transport.metal	0.335417	0.360936	1.0507	0.0027718	0.709602	0.0437781	0.967667	0.00452085	1.00905	0.00616488	0.682182	0.0527034	0.789191	0.0228645	0.409179	0.273339
254077_at	At4g25640	detoxifying efflux carrier 35	Cell membrane	transport.misc	0.875655	0.0222456	1.51452	0.000366606	0.89226	0.0252265	1.15192	0.00308706	0.252241	0.633493	0.383996	0.39273	0.61317	0.120108	-0.0297827	0.959388
258179_at	At3g21690	MATE efflux family protein	Cell membrane	transport.misc	0.737764	0.0272089	1.12225	0.00149512	0.695486	0.0450638	0.993076	0.00339398	0.22308	0.628769	0.291681	0.47382	0.303326	0.431652	-0.211173	0.611445
266109_at	At2g37890	Mitochondrial substrate carrier family protein	Mitochondrion	transport.mitochondrial metabolite transporters	0.735129	0.0292618	1.6686	4.53605e-05	0.257301	0.546382	1.14734	0.0012045	0.223059	0.632452	0.326277	0.415572	0.426917	0.236505	0.193607	0.651949
259148_at	At3g10350	P-loop containing nucleoside triphosphate hydrolases superfamily protein	Chloroplast	transport.unspecified anions/cations	0.51345	0.135207	1.09488	0.00203412	0.736738	0.0364264	1.09016	0.00187575	0.406741	0.301905	0.75557	0.0321358	0.14443	0.753575	0.535889	0.137937
251119_at	At3g63510	FMN-linked oxidoreductases superfamily protein	Unknown	unknown	0.246439	0.37296	1.11623	0.000147308	0.635841	0.017096	1.33332	2.60585e-05	0.609586	0.0242615	1.11192	0.00024293	-0.0637435	0.863537	1.22088	0.000145998
252357_at	At3g48410	alpha/beta-Hydrolases superfamily protein	Nucleus	unknown	0.430337	0.0549795	1.10182	4.89258e-05	0.536835	0.0219185	0.985918	0.000130277	-0.0690039	0.855859	0.408666	0.0811143	-0.050879	0.878522	0.434389	0.065842
261946_at	At1g64560	pseudogene of S-adenosylmethionine-dependent methyltransferase/rRNA (adenine-N6,N6-)-dimethyltransferase/rRNA methyltransferase	.	unknown.not assigned	0.288194	0.674963	1.49714	0.00750333	0.0150708	0.988177	1.94833	0.000924692	0.329685	0.67739	1.19086	0.038927	0.208572	0.785819	1.31121	0.0254864
250920_at	At5g03390	Protein of unknown function (DUF295)	Unknown	unknown.not assigned	0.359211	0.0673409	1.41953	7.77349e-07	0.127449	0.622509	0.932746	6.31403e-05	-0.0217428	0.951909	0.1808	0.441447	-0.289347	0.156889	0.0185906	0.951653
261075_at	At1g07280	Tetratricopeptide repeat (TPR)-like superfamily protein	Unknown	unknown.not assigned	0.706612	0.011703	1.38719	4.04696e-05	0.61427	0.0330336	0.769091	0.00556114	0.651819	0.0268838	1.04464	0.000888254	0.0968473	0.802571	0.458557	0.119359
251083_at	At5g01590	unknown protein; FUNCTIONS IN: molecular_function unknown; INVOLVED IN: biological_process unknown; LOCATED IN: chloroplast, chloroplast envelope; EXPRESSED IN: 22 plant structures; EXPRESSED DURING: 13 growth stages; Has 60 Blast hits to 59 proteins in 3	Nucleus	unknown.not assigned	0.536604	0.0168341	1.29536	8.92247e-06	0.275023	0.268897	1.3289	7.53705e-06	0.74819	0.00265093	1.27016	1.99913e-05	0.335424	0.148875	0.854376	0.000971824
256069_at	At1g13740	ABI five binding protein 2	Nucleus	unknown.not assigned	0.758369	0.0162224	1.08773	0.00115989	0.428551	0.208969	1.2145	0.00040407	-0.277295	0.485339	0.345382	0.338479	-0.700888	0.028667	-0.337009	0.338074
257724_at	At3g18510	unknown protein; Has 15 Blast hits to 15 proteins in 9 species: Archae - 0; Bacteria - 0; Metazoa - 0; Fungi - 0; Plants - 15; Viruses - 0; Other Eukaryotes - 0 (source: NCBI BLink).	Unknown	unknown.not assigned	0.615233	0.0787722	1.0709	0.00302781	0.387322	0.331503	1.49203	0.000169073	0.145806	0.789996	0.657375	0.0712498	0.275776	0.509995	0.28251	0.496637
250129_at	At5g16450	Ribonuclease E inhibitor RraA/Dimethylmenaquinone methyltransferase	Cytoplasm	C1-metabolism	-0.168944	0.587646	-1.14738	0.000149075	-0.174733	0.610815	-0.923032	0.000899408	0.636553	0.0223023	-0.136114	0.710665	0.853812	0.00260685	-0.186231	0.560361
249375_at	At5g40730	arabinogalactan protein 24	Cell membrane	cell wall.cell wall proteins	-0.447864	0.171129	-1.3049	0.000276871	-0.685294	0.0389476	-1.18735	0.000569697	-0.636379	0.0616584	-0.661364	0.046103	-0.138311	0.749395	-1.17209	0.00136678
263145_at	At1g54090	exocyst subunit exo70 family protein D2	Cytoplasm	cell.vesicle transport	-0.659648	0.0246877	-1.24865	0.000192945	-0.662762	0.0299261	-1.21799	0.000218454	-0.472939	0.139331	-0.770745	0.0125956	-0.124774	0.754175	-0.803527	0.010824
257216_at	At3g14990	Class I glutamine amidotransferase-like superfamily protein	Chloroplast	Co-factor and vitamine metabolism	-1.02094	0.0454573	-2.61917	3.12574e-05	-0.995004	0.0615697	-2.61065	3.26162e-05	-0.31509	0.66259	-0.85892	0.110346	0.225961	0.743907	-1.63182	0.00389015
251450_at	At3g60030	squamosa promoter-binding protein-like 12	Nucleus	development.squamosa promoter binding like (SPL)	-0.361386	0.0641793	-1.07586	1.49722e-05	-0.271508	0.199297	-0.919777	6.83109e-05	-0.567578	0.00724019	-1.01611	4.52699e-05	-0.866456	0.000201047	-0.721403	0.00128211
255957_at	At1g22160	Protein of unknown function (DUF581)	Mitochondrion	development.unspecified	-0.803305	0.018908	-1.22406	0.000875259	-0.38124	0.326556	-1.91285	1.35084e-05	-0.0256091	0.967043	-0.425511	0.263222	-0.231779	0.584521	0.407483	0.280108
250424_at	At5g10550	global transcription factor group E2	Nucleus	DNA.synthesis/chromatin structure	-0.396785	0.103872	-1.03841	0.000182441	-0.549651	0.0294042	-0.980321	0.000277432	-0.430489	0.100271	-0.642721	0.0118739	-0.64389	0.010552	-0.673725	0.00989026
265707_at	At2g03390	uvrB/uvrC motif-containing protein	Chloroplast	DNA.synthesis/chromatin structure	-0.445915	0.0379391	-1.17196	1.71406e-05	-0.407959	0.0687693	-0.705579	0.00160986	-0.0279001	0.943795	-0.183314	0.48766	-0.0164514	0.9618	-0.0785514	0.79333
265817_at	At2g18050	histone H1-3	Nucleus	DNA.synthesis/chromatin structure	-0.901841	0.118778	-2.03337	0.000946633	-0.00628462	0.995665	-2.14312	0.000536255	-0.705752	0.285067	-2.38365	0.000378323	-0.671984	0.279642	-1.78851	0.00453559
267126_s_at	At2g23600;At2g23590	[AT2G23600, acetone-cyanohydrin lyase];[AT2G23590, methyl esterase 8]	.	hormone metabolism.abscisic acid	-0.535046	0.0423114	-1.11093	0.00021069	-0.385264	0.173879	-0.682033	0.00885364	-0.131817	0.738882	-0.276873	0.366475	-0.260014	0.386345	0.252743	0.404212
252972_at	At4g38840	SAUR-like auxin-responsive protein family	Chloroplast	hormone metabolism.auxin	-0.55313	0.039116	-1.25382	8.02385e-05	-0.351917	0.232936	-0.694817	0.0087911	-0.96409	0.0015545	-1.59326	1.32478e-05	-0.927321	0.00165526	-0.722549	0.012046
257506_at	At1g29440	SAUR-like auxin-responsive protein family	Mitochondrion	hormone metabolism.auxin	-0.94705	0.0280568	-1.41347	0.00181751	-1.13491	0.0124688	-1.14567	0.00736943	-2.21338	7.12548e-05	-2.65593	9.01078e-06	-2.60658	1.17646e-05	-1.74173	0.000626234
259783_at	At1g29510	SAUR-like auxin-responsive protein family	Mitochondrion	hormone metabolism.auxin	-0.738596	0.0226039	-1.69359	2.53614e-05	-0.846399	0.0128945	-1.21412	0.000523645	-2.3202	3.11635e-06	-3.08973	1.44718e-07	-2.80374	3.9206e-07	-2.04978	1.10595e-05
259332_at	At3g03830	SAUR-like auxin-responsive protein family	Chloroplast	hormone metabolism.auxin	-0.818175	0.101099	-2.13262	0.000176697	-1.06415	0.039075	-1.30085	0.00808999	-0.981021	0.0638497	-2.27634	0.000154188	-1.41594	0.00657693	-1.22971	0.0196665
264195_at	At1g22690	Gibberellin-regulated family protein	Extracellular	hormone metabolism.gibberelin	-0.475303	0.120497	-1.4223	7.60921e-05	-0.763733	0.0162287	-1.13757	0.000523596	-1.15143	0.000976498	-2.08282	2.98479e-06	-2.03635	4.2752e-06	-1.82799	1.67887e-05
262947_at	At1g75750	GAST1 protein homolog 1	Extracellular	hormone metabolism.gibberelin	-1.50468	0.0635447	-2.36979	0.00427953	-0.781123	0.415667	-2.77515	0.00114022	0.602069	0.577263	-1.02456	0.255401	1.656	0.0452797	-0.751417	0.422254
253254_at	At4g34650	squalene synthase 2	Unknown	lipid metabolism.exotics	-0.722714	0.0134054	-1.15332	0.000350783	-0.523206	0.0845487	-1.17395	0.00027277	-1.18702	0.000530537	-1.37377	0.000110145	-1.25906	0.000244603	-1.17819	0.000591471
264751_at	At1g23020	ferric reduction oxidase 3	Unknown	metal handling	-0.631659	0.0522496	-1.10374	0.001396	-0.721286	0.0330498	-0.832724	0.00946854	0.275796	0.508957	-0.14915	0.752725	0.461834	0.176106	-1.32781	0.000577338
252911_at	At4g39510	cytochrome P450, family 96, subfamily A, polypeptide 12	Extracellular	misc.cytochrome P450	-0.929129	0.0103384	-1.24169	0.0011469	-0.93709	0.0128296	-1.14295	0.00197569	-0.309572	0.497562	-0.967346	0.0103695	-0.601758	0.101278	-0.942252	0.0136904
259640_at	At1g52400	beta glucosidase 18	Unknown	misc.gluco-, galacto- and mannosidases	-0.230049	0.68802	-1.86738	0.000283306	-0.0268456	0.974004	-1.64157	0.000781051	-0.727566	0.146622	-1.7705	0.000729804	-0.43019	0.413957	-2.72483	1.87546e-05
246394_at	At1g58160	Mannose-binding lectin superfamily protein	Unknown	misc.myrosinases-lectin-jacalin	-0.311037	0.24168	-1.18322	8.32099e-05	-0.244253	0.417361	-0.787049	0.00251364	-0.258487	0.401539	-1.02323	0.00050678	-0.292618	0.291261	-0.47576	0.0760958
265053_at	At1g52000	Mannose-binding lectin superfamily protein	Unknown	misc.myrosinases-lectin-jacalin	-0.509333	0.475697	-2.57086	0.000296466	-0.0860025	0.936276	-1.61318	0.00978886	-0.617121	0.427779	-2.0336	0.00316872	-0.337809	0.685118	-1.7552	0.0100941
257066_at	At3g18280	Bifunctional inhibitor/lipid-transfer protein/seed storage 2S albumin superfamily protein	Extracellular	misc.protease inhibitor/seed storage/lipid transfer protein	-0.164058	0.602993	-1.00399	0.000517464	-0.0441819	0.922104	-1.03851	0.000347686	0.69527	0.0138032	0.245707	0.435958	0.517601	0.054447	0.0111173	0.979066
250811_at	At5g05110	Cystatin/monellin family protein	Extracellular	protein.degradation.cysteine protease	-0.741808	0.0577533	-1.07608	0.00655429	-0.263779	0.605496	-1.29546	0.0014791	0.107753	0.873489	-0.0790313	0.906997	0.520023	0.208681	0.254733	0.598647
248487_at	At5g51070	Clp ATPase	Chloroplast	protein.degradation.serine protease	-0.669409	0.0641983	-1.51054	0.00022554	-0.701233	0.0625484	-1.99222	1.58995e-05	0.454612	0.273329	-0.760483	0.042677	1.0671	0.0052043	-0.386843	0.340551
247595_at	At5g60820	RING/U-box superfamily protein	Nucleus	protein.degradation.ubiquitin	-0.591436	0.0886124	-1.01264	0.00427953	-0.744068	0.0386575	-0.912751	0.00778634	-0.566837	0.132122	-1.02248	0.00583233	-0.418615	0.262835	-0.540555	0.143294
246218_at	At4g36800	RUB1 conjugating enzyme 1	Unknown	protein.degradation.ubiquitin	0.0283951	0.945126	-1.08067	0.000249346	-0.68181	0.0132079	-0.794566	0.00289877	0.2411	0.460534	-0.552043	0.0420261	0.127642	0.714768	-0.290072	0.320709
246195_at	At4g36410	ubiquitin-conjugating enzyme 17	Nucleus	protein.degradation.ubiquitin	-0.332547	0.646954	-2.55183	0.000180783	-0.729238	0.272168	-1.59508	0.00700715	0.584991	0.423389	-1.95723	0.0026213	-0.37666	0.616587	-0.788936	0.222104
263657_at	At1g04440	casein kinase like 13	Cytoplasm	protein.postranslational modification	-0.578301	0.0125187	-1.14543	4.12016e-05	-0.311633	0.212055	-0.680557	0.00344413	-0.0522537	0.899544	-0.433691	0.0697541	-0.0496865	0.884723	-0.280161	0.266821
257801_at	At3g18750	with no lysine (K) kinase 6	Cytoplasm	protein.postranslational modification	-0.643483	0.0304285	-1.18832	0.000339113	-0.436242	0.171678	-0.793629	0.00719036	-0.0876445	0.863598	-0.453901	0.153887	-0.194693	0.601131	-0.148588	0.700917
251941_at	At3g53470	unknown protein; FUNCTIONS IN: molecular_function unknown; INVOLVED IN: biological_process unknown; LOCATED IN: chloroplast thylakoid membrane, chloroplast; EXPRESSED IN: 22 plant structures; EXPRESSED DURING: 13 growth stages; Has 35 Blast hits to 35 pro	Mitochondrion	protein.synthesis	-0.515647	0.0908862	-1.22377	0.000316579	-0.420414	0.202504	-1.15025	0.000490476	0.422161	0.216279	0.00924915	0.986515	0.133631	0.745345	0.0369156	0.936773
259644_at	At1g68910	WPP domain-interacting protein 2	Nucleus	protein.targeting	-0.773587	0.016405	-1.14287	0.00092341	-0.374365	0.29938	-0.86731	0.0065524	-0.115856	0.821825	-0.814697	0.015466	-0.300533	0.414747	-0.493967	0.149067
247418_at	At5g63030	Thioredoxin superfamily protein	Cytoplasm	redox.glutaredoxins	-0.273076	0.447453	-1.01869	0.00243682	-0.529287	0.120867	-1.19603	0.000583112	0.336986	0.385067	-0.121182	0.804023	0.283032	0.452747	-0.143904	0.738021
260856_at	At1g21910	Integrase-type DNA-binding superfamily protein	Nucleus	RNA.regulation of transcription.AP2/EREBP	-1.03594	0.0261759	-1.31619	0.0054501	-0.812858	0.0963306	-1.42614	0.00273289	-0.8388	0.0946765	-0.811918	0.0963111	0.470896	0.369948	-1.08088	0.0281433
263656_at	At1g04240	AUX/IAA transcriptional regulator family protein	Nucleus	RNA.regulation of transcription.Aux/IAA family	-0.722735	0.0216416	-1.00761	0.00214335	-0.716711	0.0283833	-1.12437	0.000783559	-1.60708	7.29152e-05	-1.53153	8.40983e-05	-1.82434	1.74536e-05	-1.5738	9.58999e-05
245397_at	At4g14560	indole-3-acetic acid inducible	Nucleus	RNA.regulation of transcription.Aux/IAA family	-0.515392	0.135795	-1.06215	0.00267118	-0.547675	0.12941	-1.18412	0.00100733	-1.17397	0.00213622	-1.44028	0.00033178	-1.20791	0.00133808	-0.579116	0.108866
260152_at	At1g52830	indole-3-acetic acid 6	Nucleus	RNA.regulation of transcription.Aux/IAA family	-0.826596	0.0321331	-1.62335	0.000212936	-0.657783	0.105336	-1.39001	0.000745324	-1.69126	0.000303914	-2.16092	2.27449e-05	-1.88597	8.3011e-05	-1.8687	0.000134599
260070_at	At1g73830	BR enhanced expression 3	Nucleus	RNA.regulation of transcription.bHLH	-1.52769	0.014957	-2.7482	0.000141454	-1.00376	0.128577	-1.71197	0.00593823	-1.37185	0.0379101	-2.24751	0.00126866	-1.27025	0.0458823	-0.93177	0.162754
261120_at	At1g75410	BEL1-like homeodomain 3	Nucleus	RNA.regulation of transcription.HB	-0.538734	0.0151611	-1.19317	1.79381e-05	-0.123886	0.681625	-0.72075	0.00164188	-0.404818	0.0876193	-1.35254	9.39608e-06	-0.298849	0.198725	-0.563322	0.0164733
266760_at	At2g46870	AP2/B3-like transcriptional factor family protein	Nucleus	RNA.regulation of transcription.misc	-0.360268	0.182023	-1.10669	0.00020821	-0.404351	0.148014	-1.24846	6.31403e-05	-0.28957	0.352039	-0.732958	0.00847111	-0.450056	0.0948698	-0.703288	0.0124016
249863_at	At5g22950	SNF7 family protein	Nucleus	RNA.regulation of transcription.SNF7	-0.523119	0.0252013	-1.04173	0.000125781	-0.321794	0.204489	-0.664943	0.00463449	-0.0624433	0.877573	-0.305201	0.235796	0.137872	0.646157	0.0532562	0.87825
251745_at	At3g55980	salt-inducible zinc finger 1	Nucleus	RNA.regulation of transcription.zink finger/related	-0.547449	0.130233	-1.30614	0.000747422	-0.908402	0.0154258	-1.2171	0.00119346	-0.479652	0.235889	-0.946681	0.0119057	-0.216271	0.635548	-0.983711	0.0104569
260662_at	At1g19540	NmrA-like negative transcriptional regulator family protein	Cytoplasm	secondary metabolism.flavonoids	-0.302103	0.377164	-1.05639	0.00149875	0.093283	0.850005	-1.12812	0.000769563	-0.425536	0.230883	-0.717077	0.0285535	-0.236341	0.535586	-1.11803	0.00174537
258037_at	At3g21230	4-coumarate:CoA ligase 5	Unknown	secondary metabolism.phenylpropanoids	-0.603969	0.0302847	-1.00217	0.000863856	-0.194454	0.59046	-0.949401	0.00119872	-0.254961	0.465556	-0.656871	0.023928	-0.212021	0.52983	-0.495937	0.0924815
263296_at	At2g38800	Plant calmodulin-binding protein-related	Nucleus	signalling.calcium	-0.25148	0.364367	-1.09968	0.000175093	-0.406326	0.134198	-0.935276	0.000652404	0.222082	0.495599	-0.524257	0.0483165	-0.208345	0.492777	-0.0942763	0.790753
255795_at	At2g33380	Caleosin-related family protein	Unknown	signalling.calcium	-0.652768	0.254577	-1.44082	0.0088005	-0.288203	0.705778	-1.89824	0.00101167	1.4431	0.0137143	0.832114	0.154819	2.12027	0.000643457	0.216128	0.773305
267083_at	At2g41100	Calcium-binding EF hand family protein	Mitochondrion	signalling.calcium	-1.79485	0.0477027	-3.94781	0.000157545	-2.18876	0.0209508	-3.67054	0.000276111	0.0197674	0.990354	-0.0833901	0.960628	1.29821	0.171936	-2.29929	0.0173238
255605_at	At4g01090	Protein of unknown function (DUF3133)	Nucleus	signalling.G-proteins	-0.614131	0.0234006	-1.16289	0.000176504	-0.629687	0.0256134	-0.929848	0.00110609	-0.411826	0.167244	-0.795476	0.00600712	-0.660854	0.0175832	-0.807887	0.006177
264980_at	At1g27190	Leucine-rich repeat protein kinase family protein	Extracellular	signalling.receptor kinases	-0.288751	0.285314	-1.01339	0.000362896	-0.576041	0.0301828	-0.700774	0.00598469	-0.426843	0.123633	-1.08316	0.00032295	-0.70642	0.00814543	-0.678547	0.0130485
249473_at	At5g39340	histidine-containing phosphotransmitter 3	Unknown	signalling.receptor kinases	-0.117711	0.772482	-1.13159	0.00076493	-0.573349	0.0770216	-0.84043	0.00652085	-0.399026	0.26136	-0.939053	0.00490622	-0.603281	0.0571344	-0.672416	0.039988
255088_at	At4g09350	Chaperone DnaJ-domain superfamily protein	Cytoplasm	stress.abiotic.heat	-0.468347	0.130048	-1.30769	0.000183058	-0.318771	0.368974	-0.842755	0.00578605	0.755878	0.0201696	-0.357326	0.301323	0.258421	0.473621	0.370098	0.271839
260444_at	At1g68300	Adenine nucleotide alpha hydrolases-like superfamily protein	Cytoplasm	stress.abiotic.misc	-0.620002	0.0445642	-1.37969	0.000124542	-0.356286	0.306965	-1.22303	0.000333847	0.486925	0.149894	-0.265799	0.481859	0.829375	0.00988944	-0.230829	0.537175
258000_at	At3g28940	AIG2-like (avirulence induced gene) family protein	Nucleus	stress.biotic	-0.217736	0.616419	-0.996776	0.00640654	-0.386306	0.352265	-1.07678	0.00331096	0.365675	0.403309	-0.145249	0.787158	0.904991	0.0150413	-0.154913	0.748498
254586_at	At4g19510	Disease resistance protein (TIR-NBS-LRR class)	Unknown	stress.biotic.PR-proteins	-0.382926	0.100671	-1.01554	0.000149479	-0.463406	0.0550153	-0.593036	0.00949208	-0.353573	0.166434	-0.964242	0.000383396	-0.785046	0.00195865	-0.667542	0.00791927
255059_at	At4g09420	Disease resistance protein (TIR-NBS class)	Unknown	stress.biotic.PR-proteins	-0.34024	0.218907	-1.2585	7.17499e-05	-0.293031	0.336012	-0.757348	0.00468512	-0.584612	0.0384981	-1.05875	0.000572212	-0.452327	0.0982762	-1.08868	0.000568393
264504_at	At1g09430	ATP-citrate lyase A-3	Cytoplasm	TCA	-0.728483	0.0303747	-1.00688	0.00362543	-0.505707	0.159812	-1.13555	0.00128913	-0.247607	0.582226	-0.572511	0.105903	0.131844	0.776044	-0.71645	0.0435403
248461_s_at	At2g47510;At5g50950	[AT2G47510, fumarase 1];[AT5G50950, FUMARASE 2]		TCA	-0.434392	0.306748	-1.07964	0.00734138	-0.535794	0.218377	-1.14033	0.00448648	-0.471858	0.309407	-1.19155	0.00535166	-0.510558	0.229722	-1.57342	0.000754871
257895_at	At3g16950	lipoamide dehydrogenase 1	Mitochondrion	TCA	-0.157478	0.472359	-1.14187	8.02989e-06	-0.461017	0.0234614	-1.47081	6.59453e-07	-0.974737	9.07808e-05	-1.03356	3.83243e-05	-1.05835	3.18841e-05	-1.54607	1.13162e-06
260490_at	At1g51500	ABC-2 type transporter family protein	Nucleus	transport.ABC transporters and multidrug resistance systems	-0.565767	0.0188906	-0.997072	0.000240558	-0.468914	0.0610366	-0.73371	0.00279557	-0.856088	0.00164516	-0.791027	0.00259132	-1.16415	8.96999e-05	-0.702014	0.00717853
266927_at	At2g45960	plasma membrane intrinsic protein 1B	Cell membrane	transport.Major Intrinsic Proteins	-0.61543	0.0241517	-1.23159	0.00011176	-0.39516	0.177825	-0.754237	0.00568098	-0.989869	0.00143379	-1.3434	7.59537e-05	-0.740262	0.00922423	-0.430978	0.138358
261112_at	At1g75420	UDP-Glycosyltransferase superfamily protein	Unknown	unknown	-0.33614	0.297963	-1.05748	0.00112117	-0.624199	0.0480804	-1.01791	0.00135574	-0.211538	0.609382	-0.316484	0.370473	-0.5278	0.0903623	-0.500534	0.120747
263878_s_at	At3g18140;At2g22040	[AT3G18140, Transducin/WD40 repeat-like superfamily protein];[AT2G22040, Transducin/WD40 repeat-like superfamily protein]	.	unknown	-0.133601	0.664162	-1.07349	0.000176697	-0.42595	0.105205	-0.704163	0.00496509	0.380188	0.167341	-0.448971	0.0857384	0.0563691	0.87908	-0.110146	0.741196
264355_at	At1g03210	Phenazine biosynthesis PhzC/PhzF protein	Nucleus	unknown	-0.313605	0.280328	-1.16091	0.000205929	-0.712216	0.0137714	-1.21455	0.000125061	0.44775	0.13434	-0.224286	0.510983	0.813181	0.00513933	-0.463101	0.112487
249122_at	At5g43850	RmlC-like cupins superfamily protein	Cell membrane	unknown	-0.605195	0.0641983	-1.40059	0.000180541	-0.172265	0.705935	-1.31701	0.00028453	0.266537	0.529414	-0.496666	0.155644	0.332659	0.365962	0.422709	0.235041
256577_at	At3g28220	TRAF-like family protein	Nucleus	unknown	-0.912708	0.0680828	-2.05271	0.0002642	-0.577437	0.305853	-2.00758	0.000293929	-0.642791	0.261029	-0.905215	0.0832216	-0.824497	0.108938	-2.05752	0.000532887
256603_at	At3g28270	Protein of unknown function (DUF677)	Unknown	unknown	-2.00022	0.010923	-2.15088	0.00627875	-0.42009	0.696169	-2.70804	0.000978692	0.952991	0.288179	-0.976054	0.258766	1.61138	0.0420745	0.121396	0.917167
253619_at	At4g30460	glycine-rich protein	Unknown	unknown.glycine rich proteins	-0.59364	0.0490823	-1.20952	0.000330453	-0.377005	0.261028	-0.931829	0.00257383	0.020088	0.971519	-0.334551	0.334503	0.449906	0.15227	0.364999	0.27276
260357_at	At1g69260	ABI five binding protein	Nucleus	unknown.not assigned	-0.676045	0.0105407	-1.03434	0.000365606	-0.511094	0.0601936	-0.718618	0.00584859	-0.437297	0.122497	-0.73111	0.00828423	0.0820715	0.824078	-0.326941	0.252615
258830_at	At3g07090	PPPDE putative thiol peptidase family protein	Cytoplasm	unknown.not assigned	-0.626439	0.0132896	-1.05825	0.000207012	-0.65203	0.0134534	-0.888726	0.000855056	-0.00131915	0.997857	-0.490535	0.0601908	-0.113911	0.736497	0.295256	0.288293
247305_at	At5g63905	unknown protein; FUNCTIONS IN: molecular_function unknown; INVOLVED IN: N-terminal protein myristoylation; LOCATED IN: cellular_component unknown; EXPRESSED IN: 20 plant structures; EXPRESSED DURING: 12 growth stages; Has 30201 Blast hits to 17322 protein	Unknown	unknown.not assigned	-0.124395	0.667307	-1.06514	0.000106757	-0.264173	0.322411	-0.729404	0.00244403	0.36648	0.154762	-0.36558	0.143981	0.198596	0.473289	-0.254061	0.334025
263983_at	At2g42780	FUNCTIONS IN: molecular_function unknown; INVOLVED IN: regulation of transcription; LOCATED IN: integral to membrane, nucleus; EXPRESSED IN: 20 plant structures; EXPRESSED DURING: 11 growth stages; CONTAINS InterPro DOMAIN/s: RNA polymerase II transcripti	Nucleus	unknown.not assigned	-0.449	0.045606	-1.10181	5.0193e-05	-0.568137	0.0160201	-0.988583	0.00013007	0.0281182	0.945655	-0.728486	0.00293082	-0.155996	0.574998	-0.424497	0.0732169
266956_at	At2g34510	Protein of unknown function, DUF642	Unknown	unknown.not assigned	-0.706161	0.0229933	-1.12487	0.000800488	-0.311759	0.389846	-0.797979	0.00911631	-0.518484	0.123492	-0.960208	0.00414914	-0.644268	0.0419022	-1.25006	0.000638023
264362_at	At1g03290	unknown protein; BEST Arabidopsis thaliana protein match is: unknown protein (TAIR:AT4G02880.2); Has 13587 Blast hits to 10183 proteins in 1114 species: Archae - 257; Bacteria - 2402; Metazoa - 5637; Fungi - 960; Plants - 675; Viruses - 54; Other Eukaryot	Extracellular	unknown.not assigned	-0.425338	0.283788	-1.17354	0.00260608	-0.40431	0.348773	-0.959197	0.00948834	0.250918	0.628285	0.261078	0.591811	1.01679	0.00931617	0.121124	0.819847
253228_at	At4g34630	unknown protein; Has 30 Blast hits to 30 proteins in 10 species: Archae - 0; Bacteria - 2; Metazoa - 0; Fungi - 0; Plants - 24; Viruses - 0; Other Eukaryotes - 4 (source: NCBI BLink).	Unknown	unknown.not assigned	-0.940775	0.0165143	-1.18761	0.00320334	-0.539489	0.202918	-1.28276	0.00159306	-0.0859045	0.904285	-0.789328	0.0517177	0.356039	0.429577	0.047625	0.936381
262421_at	At1g50290	unknown protein; Has 2 Blast hits to 2 proteins in 1 species: Archae - 0; Bacteria - 0; Metazoa - 0; Fungi - 0; Plants - 2; Viruses - 0; Other Eukaryotes - 0 (source: NCBI BLink).	Mitochondrion	unknown.not assigned	-0.200283	0.542861	-1.19841	0.000203219	-0.0980097	0.820086	-1.3128	8.15944e-05	-0.174728	0.662638	-0.761278	0.0108764	-0.381514	0.202728	-0.766447	0.0116948
250076_at	At5g16660	unknown protein; FUNCTIONS IN: molecular_function unknown; INVOLVED IN: biological_process unknown; LOCATED IN: chloroplast thylakoid membrane, chloroplast, membrane, chloroplast envelope; EXPRESSED IN: 23 plant structures; EXPRESSED DURING: 14 growth sta	Chloroplast	unknown.not assigned	-0.478253	0.0885273	-1.20413	0.000175093	-0.356734	0.248825	-0.83249	0.00339212	0.284405	0.401859	-0.0830234	0.851467	0.149194	0.685044	0.205605	0.545037
257279_at	At3g14430	unknown protein; FUNCTIONS IN: molecular_function unknown; INVOLVED IN: response to oxidative stress; LOCATED IN: mitochondrion; EXPRESSED IN: 23 plant structures; EXPRESSED DURING: 13 growth stages; Has 16 Blast hits to 16 proteins in 7 species: Archae -	Mitochondrion	unknown.not assigned	-0.158838	0.646786	-1.20517	0.000198836	-0.288613	0.383531	-0.812708	0.00448648	-0.319081	0.341746	-0.912201	0.003152	-0.143174	0.703896	-0.380614	0.216767
260668_at	At1g19530	unknown protein; FUNCTIONS IN: molecular_function unknown; INVOLVED IN: N-terminal protein myristoylation, anaerobic respiration; LOCATED IN: cellular_component unknown; EXPRESSED IN: leaf apex, inflorescence meristem, hypocotyl, root, flower; EXPRESSED D	Nucleus	unknown.not assigned	-0.0275624	0.940345	-1.2864	1.67385e-05	0.0711426	0.847662	-0.773812	0.00159485	0.0872204	0.816983	-1.36568	1.67942e-05	0.0106545	0.977039	-0.738634	0.00443502
248032_at	At5g55860	Plant protein of unknown function (DUF827)	Unknown	unknown.not assigned	-0.386725	0.201336	-1.32685	0.000107312	-0.755589	0.0140361	-0.957018	0.00164491	0.214184	0.584707	-0.660098	0.0302353	0.160418	0.674227	-0.64924	0.0355281
260453_s_at	At1g72510;At2g09970	[AT1G72510, Protein of unknown function (DUF1677)];[AT2G09970, Protein of unknown function (DUF1677)]	.	unknown.not assigned	-0.381842	0.185459	-1.38859	4.43373e-05	-0.751875	0.0109329	-1.29377	8.34133e-05	-0.567043	0.0572413	-1.4702	4.19985e-05	-0.609488	0.0328189	-1.26229	0.000245842
261638_at	At1g49975	INVOLVED IN: photosynthesis; LOCATED IN: photosystem I, chloroplast, thylakoid membrane; EXPRESSED IN: 20 plant structures; EXPRESSED DURING: 13 growth stages; CONTAINS InterPro DOMAIN/s: Photosystem I reaction centre subunit N (InterPro:IPR008796); Has 3	Chloroplast	unknown.not assigned	-0.790658	0.0168346	-1.58472	5.99043e-05	-0.686983	0.0445772	-1.19774	0.000683424	-0.106675	0.846288	-0.313557	0.42424	-0.531424	0.117335	0.243266	0.542666
262286_at	At1g68585	unknown protein; Has 23 Blast hits to 23 proteins in 6 species: Archae - 0; Bacteria - 0; Metazoa - 0; Fungi - 0; Plants - 23; Viruses - 0; Other Eukaryotes - 0 (source: NCBI BLink).	Unknown	unknown.not assigned	-0.888174	0.0577022	-1.69562	0.000804011	-0.372115	0.5239	-1.44811	0.00251346	0.607324	0.25517	-0.44454	0.425376	0.905651	0.0579913	-0.080047	0.90826
250881_at	At5g04080	unknown protein; FUNCTIONS IN: molecular_function unknown; INVOLVED IN: biological_process unknown; LOCATED IN: plasma membrane; EXPRESSED IN: 16 plant structures; EXPRESSED DURING: 9 growth stages; Has 115 Blast hits to 115 proteins in 16 species: Archae	Unknown	unknown.not assigned	-0.642029	0.0410277	-2.33804	5.75627e-07	-0.663218	0.0424847	-1.17788	0.00053786	-0.717218	0.0316238	-1.35861	0.000271906	-0.404566	0.227362	-0.417932	0.221175
265481_at	At2g15960	unknown protein; Has 14 Blast hits to 14 proteins in 5 species: Archae - 0; Bacteria - 0; Metazoa - 0; Fungi - 0; Plants - 14; Viruses - 0; Other Eukaryotes - 0 (source: NCBI BLink).	Mitochondrion	unknown.not assigned	-1.37141	0.0169592	-2.6009	0.000104078	-0.5948	0.370163	-1.91058	0.00138615	-2.48017	0.000327114	-3.23133	2.09161e-05	-1.97163	0.00167535	-2.24986	0.00077088

[truncated: 6 more sheets: (J) t4h vs t0 j, (K) t4h vs t0 k, (L) t4h vs t0 l, (M) t4h vs t0 m, (N) t4h vs t0 n, (O) t4h vs t0 o]
