# Supplementary material for: The essential role of sugar metabolism in the acclimation response of Arabidopsis thaliana to high light intensities
Source: J Exp Bot. 2014 Feb 12;65(6):1619–36. doi: 10.1093/jxb/eru027 (PMC3967092; doi:10.1093/jxb/eru027)
Supplement: Supplementary Data [file supp_eru027_jexbot114363_file005.xlsx]

## Sheet: Table S4 Legend
	Table S4. `Static´ comparison of gobal gene expression in adg1-1, tpt-2 and adg1-1/tpt-2 vs Col-0 at t48h after LL/HL-transfer. The lists of significantly (adjusted P<0.01) altered genes in the seven datasheets refer to the nomenclature of the Venn-diagram shown in Fig. 6C. Up- and down-regulated genes are sorted according to their functional annotation.

## Sheet: (A) t48h a
ATH1 probe set	AGI code	Description	Localisation	Functional Annotation	adg1-1 vs Col-0	Adj. P-value	tpt-2 vs Col-0	Adj. P-value	adg1-1/tpt-2 vs Col-0	Adj. P-value
250505_at	At5g09870	cellulose synthase 5	Cell membrane	cell wall.cellulose synthesis	1.00681	0.00828737	0.0545081	0.956764	0.418566	0.267745
266882_at	At2g44670	Protein of unknown function (DUF581)	Unknown	development.unspecified	1.04802	0.00224352	0.0671302	0.930867	0.308862	0.349914
253975_at	At4g26600	S-adenosyl-L-methionine-dependent methyltransferases superfamily protein	Nucleus	DNA.synthesis/chromatin structure	1.2005	0.00319668	0.238929	0.709156	0.219449	0.623815
248036_at	At5g55920	S-adenosyl-L-methionine-dependent methyltransferases superfamily protein	Nucleus	DNA.synthesis/chromatin structure	1.15872	0.00462242	0.603214	0.182158	0.00723824	0.989876
259095_at	At3g05020	acyl carrier protein 1	Chloroplast	lipid metabolism.FA	1.17478	0.00768805	-0.393341	0.509811	0.455024	0.30223
252468_at	At3g46970	alpha-glucan phosphorylase 2	Cytoplasm	major CHO metabolism.degradation.starch	1.6634	0.00214647	-0.440895	0.532258	0.412168	0.441613
255070_at	At4g09020	isoamylase 3	Chloroplast	major CHO metabolism.synthesis.starch	1.88039	0.00885844	-0.467794	0.680211	-0.539951	0.48111
263544_at	At2g21590	Glucose-1-phosphate adenylyltransferase family protein	Chloroplast	major CHO metabolism.synthesis.starch	1.66618	3.11794e-05	-0.193251	0.703109	-0.286409	0.371423
261191_at	At1g32900	UDP-Glycosyltransferase superfamily protein	Chloroplast	major CHO metabolism.synthesis.starch	1.24775	0.00319668	-0.537051	0.264408	0.341659	0.421681
247924_at	At5g57655	xylose isomerase family protein	Cytoplasm	minor CHO metabolism.others	1.64886	0.000221141	-0.0581807	0.95341	0.32494	0.412088
247470_at	At5g62220	glycosyltransferase 18	Golgi body	misc.UDP glucosyl and glucoronyl transferases	1.18696	0.00203933	0.202531	0.739348	0.00187503	0.996814
251346_at	At3g60980	Tetratricopeptide repeat (TPR)-like superfamily protein	Mitochondrion	not assigned.PPR	1.27343	0.000226882	0.49527	0.128469	0.502157	0.0803315
264806_at	At1g08610	Pentatricopeptide repeat (PPR) superfamily protein	Mitochondrion	not assigned.PPR	1.20073	0.0075842	0.105209	0.920004	0.416577	0.36177
252305_at	At3g49240	Pentatricopeptide repeat (PPR) superfamily protein	Mitochondrion	not assigned.PPR	1.05093	0.00530335	0.147811	0.835067	0.315422	0.412746
264286_at	At1g61870	pentatricopeptide repeat 336	Mitochondrion	not assigned.PPR	1.0136	0.000811624	0.533215	0.0706512	3.4669e-05	0.999905
246282_at	At4g36580	AAA-type ATPase family protein	Cell membrane	protein.degradation	1.33208	0.000316809	0.185759	0.729557	0.329782	0.307418
260753_at	At1g49230	RING/U-box superfamily protein	Unknown	protein.degradation.ubiquitin	1.1109	0.000766506	-0.126353	0.821357	0.657141	0.0251867
256075_at	At1g18150	Protein kinase superfamily protein	Nucleus	protein.postranslational modification	1.01554	0.00264073	0.448339	0.22835	0.481103	0.122906
251834_at	At3g55170	Ribosomal L29 family protein	Cytoplasm	protein.synthesis	1.10542	0.00574802	0.302077	0.601698	-0.108315	0.832081
263016_at	At1g23410	Ribosomal protein S27a / Ubiquitin family protein	Nucleus	protein.synthesis	1.10345	0.00830748	0.103314	0.913671	-0.527737	0.196004
265147_at	At1g51380	DEA(D/H)-box RNA helicase family protein	Nucleus	protein.synthesis	1.09182	0.00232488	0.148367	0.815112	0.0238988	0.962737
256438_s_at	At2g40205;At3g11120;At3g56020;At3g08520	[AT2G40205, Ribosomal protein L41 family];[AT3G11120, Ribosomal protein L41 family];[AT3G56020, Ribosomal protein L41 family];[AT3G08520, Ribosomal protein L41 family]	.	protein.synthesis	1.03984	0.00383281	0.571014	0.139623	-0.17504	0.663965
245512_at	At4g15770	RNA binding	Nucleus	protein.synthesis	1.01792	0.00137811	0.384749	0.272998	0.446153	0.11984
246623_at	At1g48920	nucleolin like 1	Unknown	protein.synthesis	1.00946	0.00546117	0.539545	0.182241	-0.0161094	0.976134
266471_at	At2g31060	elongation factor family protein	Chloroplast	protein.synthesis	0.995767	0.00553106	0.76434	0.0451101	0.168003	0.682761
261664_s_at	At1g18320;At3g10110	[AT1G18320, Mitochondrial import inner membrane translocase subunit Tim17/Tim22/Tim23 family protein];[AT3G10110, Mitochondrial import inner membrane translocase subunit Tim17/Tim22/Tim23 family protein]	.	protein.targeting	1.22529	0.00234003	0.549265	0.209066	0.393105	0.306264
266225_at	At2g28900	outer plastid envelope protein 16-1	Chloroplast	protein.targeting	1.1685	0.00585918	-0.472259	0.360171	-0.720415	0.0761134
259225_at	At3g07590	Small nuclear ribonucleoprotein family protein	Nucleus	RNA.processing	1.17029	0.0017823	0.462645	0.263703	0.261346	0.484827
250196_at	At5g14580	polyribonucleotide nucleotidyltransferase, putative	Mitochondrion	RNA.processing	1.10909	0.0011121	0.236337	0.606731	0.51504	0.0883164
266820_at	At2g44940	Integrase-type DNA-binding superfamily protein	Nucleus	RNA.regulation of transcription.AP2/EREBP	1.01011	0.00495278	-0.684902	0.0729246	0.911938	0.0108959
254079_at	At4g25730	FtsJ-like methyltransferase family protein	Nucleus	RNA.regulation of transcription.misc	1.07062	0.00639003	0.366764	0.477364	0.380494	0.333402
254778_at	At4g12750	Homeodomain-like transcriptional regulator	Mitochondrion	RNA.regulation of transcription.misc	1.00832	0.00546117	0.224687	0.69531	0.453281	0.194654
260331_at	At1g80270	PENTATRICOPEPTIDE REPEAT 596	Mitochondrion	RNA.regulation of transcription.misc	0.9987	0.00443946	0.160097	0.794878	-0.0295587	0.953098
251363_at	At3g61250	myb domain protein 17	Nucleus	RNA.regulation of transcription.MYB/MYB related	1.19766	0.00415244	-0.272142	0.668416	0.536645	0.17712
256091_at	At1g20693	high mobility group B2	Nucleus	RNA.regulation of transcription.Nucleosome/chromatin assembly	1.08199	0.00286736	0.853394	0.024249	0.574899	0.0886937
247575_at	At5g61030	glycine-rich RNA-binding protein 3	Unknown	RNA.RNA binding	1.04415	0.00553106	0.749703	0.0619656	0.465503	0.199215
259672_at	At1g68990	male gametophyte defective 3	Unknown	RNA.transcription	1.04224	0.00429785	0.307794	0.529668	0.381555	0.281732
265154_at	At1g30960	GTP-binding family protein	Unknown	signalling.G-proteins	1.02251	0.00482437	-0.13805	0.840905	0.598029	0.0829342
258119_at	At3g14720	MAP kinase 19	Nucleus	signalling.MAP kinases	1.22819	0.00282635	-0.459709	0.342517	0.224949	0.615304
251927_at	At3g53990	Adenine nucleotide alpha hydrolases-like superfamily protein	Cytoplasm	stress.abiotic.cold	1.23863	0.00496376	1.03115	0.0280098	-0.0668804	0.913299
256878_at	At3g26460	Polyketide cyclase/dehydrase and lipid transport superfamily protein	Nucleus	stress.abiotic.misc	1.26526	0.000782296	0.0676466	0.933147	0.110022	0.794541
245799_at	At1g45616	receptor like protein 6	Unknown	stress.biotic	1.03553	0.000252658	-0.177091	0.629859	-0.260879	0.28228
257895_at	At3g16950	lipoamide dehydrogenase 1	Mitochondrion	TCA	1.18829	8.94295e-05	-0.174426	0.647137	0.455954	0.0578885
264400_at	At1g61800	glucose-6-phosphate/phosphate translocator 2	Chloroplast	transport.envelope metabolite transporters	4.58801	0.00116106	-0.606446	0.795133	-0.879242	0.534226
262336_at	At1g64220	translocase of outer membrane 7 kDa subunit 2	Unknown	transport.mitochondrial metabolite transporters	1.48309	0.00363325	0.0362135	0.978777	0.0574567	0.936919
246884_at	At5g26220	ChaC-like family protein	Unknown	transport.unspecified anions/cations	2.13606	0.0012662	-0.650411	0.406064	0.286662	0.688284
255278_at	At4g04940	transducin family protein / WD-40 repeat family protein	Nucleus	unknown	1.29711	0.00639003	0.260217	0.742474	0.0822393	0.900939
250418_at	At5g11240	transducin family protein / WD-40 repeat family protein	Nucleus	unknown	1.2857	0.0011121	0.592719	0.139156	-0.261186	0.500585
262584_at	At1g15440	periodic tryptophan protein 2	Nucleus	unknown	1.13781	0.000764172	0.458959	0.180818	0.268845	0.389208
261684_at	At1g47400	unknown protein; BEST Arabidopsis thaliana protein match is: unknown protein (TAIR:AT1G47395.1); Has 11 Blast hits to 11 proteins in 2 species: Archae - 0; Bacteria - 0; Metazoa - 0; Fungi - 0; Plants - 11; Viruses - 0; Other Eukaryotes - 0 (source: NCBI	Unknown	unknown.not assigned	2.38843	0.00151247	0.379228	0.752591	-1.16509	0.0871533
265025_at	At1g24575	unknown protein; Has 7 Blast hits to 7 proteins in 2 species: Archae - 0; Bacteria - 0; Metazoa - 0; Fungi - 0; Plants - 7; Viruses - 0; Other Eukaryotes - 0 (source: NCBI BLink).	Unknown	unknown.not assigned	1.3747	0.00901216	0.042659	0.97568	-0.0527276	0.946116
261951_at	At1g64490	DEK, chromatin associated protein	Nucleus	unknown.not assigned	1.34677	0.00609737	0.675692	0.22835	0.0676684	0.923341
266617_at	At2g29670	Tetratricopeptide repeat (TPR)-like superfamily protein	Chloroplast	unknown.not assigned	1.19425	0.00668147	-0.200237	0.800369	-0.0734262	0.905215
260824_at	At1g06720	P-loop containing nucleoside triphosphate hydrolases superfamily protein	Nucleus	unknown.not assigned	1.19138	0.0070767	0.421024	0.47012	0.234237	0.644097
266916_at	At2g45860	unknown protein; Has 32 Blast hits to 32 proteins in 13 species: Archae - 0; Bacteria - 0; Metazoa - 0; Fungi - 0; Plants - 32; Viruses - 0; Other Eukaryotes - 0 (source: NCBI BLink).	Unknown	unknown.not assigned	1.14813	0.00827271	0.281164	0.680687	0.0055912	0.992343
264287_at	At1g61930	Protein of unknown function, DUF584	Unknown	unknown.not assigned	1.12535	0.00300368	-0.294878	0.5675	0.164748	0.700196
251476_at	At3g59670	unknown protein; BEST Arabidopsis thaliana protein match is: unknown protein (TAIR:AT4G37440.2); Has 77 Blast hits to 77 proteins in 14 species: Archae - 0; Bacteria - 0; Metazoa - 0; Fungi - 0; Plants - 73; Viruses - 0; Other Eukaryotes - 4 (source: NCBI	Nucleus	unknown.not assigned	1.10019	0.00953538	0.176153	0.827361	-0.353559	0.42593
252281_at	At3g49320	Metal-dependent protein hydrolase	Unknown	unknown.not assigned	1.03057	0.00679633	0.459663	0.313671	0.584605	0.110605
246701_at	At5g28020	cysteine synthase D2	Unknown	amino acid metabolism.synthesis	-1.022	0.00136111	-0.315134	0.405089	0.0364989	0.9334
251759_at	At3g55630	DHFS-FPGS homolog D	Unknown	C1-metabolism	-1.17213	0.000434078	-0.482119	0.137374	-0.081137	0.830146
264007_at	At2g21140	proline-rich protein 2	Unknown	cell wall.cell wall proteins	-1.12343	0.00180946	-0.13946	0.828191	-0.269758	0.447316
267115_s_at	At2g32540;At2g32530	[AT2G32540, cellulose synthase-like B4];[AT2G32530, cellulose synthase-like B3]	.	cell wall.cellulose synthesis	-1.3376	0.000954412	0.206867	0.736321	-0.537709	0.130506
251509_at	At3g59010	pectin methylesterase 61	Extracellular	cell wall.precursor synthesis	-1.29772	0.00270163	-0.183251	0.810019	-1.07519	0.0106153
266106_at	At2g45170	AUTOPHAGY 8E	Nucleus	cell.organisation	-1.42945	0.000477483	0.625152	0.115598	-0.470473	0.18352
250842_at	At5g04490	vitamin E pathway gene 5	Chloroplast	Co-factor and vitamine metabolism	-1.00948	0.00389929	-0.242012	0.640926	-0.0642017	0.891
252327_at	At3g48740	Nodulin MtN3 family protein	Chloroplast	development.unspecified	-1.02163	0.000759756	0.097214	0.858183	-0.305991	0.255164
261564_at	At1g01720	NAC (No Apical Meristem) domain transcriptional regulator superfamily protein	Nucleus	development.unspecified	-1.04059	0.0043242	0.166112	0.794878	-0.196709	0.627282
250217_at	At5g14120	Major facilitator superfamily protein	Unknown	development.unspecified	-1.19528	0.00122697	0.0546503	0.949518	-0.837163	0.0144148
266929_at	At2g45850	AT hook motif DNA-binding family protein	Nucleus	DNA.unspecified	-1.0227	0.00414206	-0.148469	0.819838	-0.142508	0.729708
255365_at	At4g04040	Phosphofructokinase family protein	Cytoplasm	glycolysis	-1.13296	0.0012662	0.0977995	0.887384	-0.0900274	0.830074
252300_at	At3g49160	pyruvate kinase family protein	Cytoplasm	glycolysis	-1.62962	0.00888857	0.17149	0.899718	0.0899421	0.920342
254564_at	At4g19170	nine-cis-epoxycarotenoid dioxygenase 4	Chloroplast	hormone metabolism.abscisic acid	-2.81924	0.000615113	0.305883	0.824743	1.18071	0.0959721
258402_at	At3g15450	Aluminium induced protein with YGL and LRDR motifs	Unknown	hormone metabolism.auxin	-1.25001	0.00585918	-0.204231	0.800369	-0.983641	0.0262941
263184_at	At1g05560	UDP-glucosyltransferase 75B1	Chloroplast	hormone metabolism.auxin	-1.55731	0.00841545	0.599578	0.433673	-1.13114	0.0489078
258727_at	At3g11930	Adenine nucleotide alpha hydrolases-like superfamily protein	Unknown	hormone metabolism.ethylene	-1.11515	0.00247892	0.251798	0.637478	-0.384287	0.27016
253220_s_at	At4g34930;At4g34920	[AT4G34930, PLC-like phosphodiesterases superfamily protein];[AT4G34920, PLC-like phosphodiesterases superfamily protein]	.	lipid metabolism.lipid degradation	-1.22355	9.3125e-05	-0.534034	0.0539206	0.0262865	0.94505
261608_at	At1g49650	alpha/beta-Hydrolases superfamily protein	Nucleus	lipid metabolism.lipid degradation	-1.2496	0.00363325	-0.355116	0.537793	-0.233595	0.621767
247176_at	At5g65110	acyl-CoA oxidase 2	Unknown	lipid metabolism.lipid degradation	-1.66701	0.00174924	0.53489	0.400169	-0.885731	0.0675254
250008_at	At5g18630	alpha/beta-Hydrolases superfamily protein	Extracellular	lipid metabolism.lipid degradation	-1.69849	6.56124e-05	-0.432942	0.292063	-0.578912	0.0823516
262884_at	At1g64720	Polyketide cyclase/dehydrase and lipid transport superfamily protein	Chloroplast	lipid metabolism.lipid transfer proteins	-1.14721	0.00243695	-0.0298043	0.975261	0.039291	0.940465
261309_at	At1g48598;At1g48600	[AT1G48598, conserved peptide upstream open reading frame 31];[AT1G48600, S-adenosyl-L-methionine-dependent methyltransferases superfamily protein]	.	lipid metabolism.phospholipid synthesis	-1.07634	0.000674453	-0.766311	0.0130699	-0.342649	0.215145
248050_at	At5g56100	glycine-rich protein / oleosin	Nucleus	lipid metabolism.TAG synthesis	-1.22553	0.000965358	-0.105874	0.8814	-0.0961191	0.825268
250007_at	At5g18670	beta-amylase 3	Extracellular	major CHO metabolism.degradation.starch	-2.80318	2.58067e-06	0.0178084	0.986929	0.154201	0.744813
255016_at	At4g10120	Sucrose-phosphate synthase family protein	Nucleus	major CHO metabolism.synthesis.sucrose	-1.12424	0.00061948	0.14184	0.784895	0.3586	0.210838
248566_s_at	At5g49740;At5g49730	[AT5G49740, ferric reduction oxidase 7];[AT5G49730, ferric reduction oxidase 6]	.	metal handling	-1.56371	0.000811624	0.232822	0.742456	0.917517	0.027273
266072_at	At2g18700	trehalose phosphatase/synthase 11	Nucleus	minor CHO metabolism.trehalose	-1.61256	0.00945055	0.771479	0.304324	-0.415246	0.541578
264339_at	At1g70290	trehalose-6-phosphatase synthase S8	Nucleus	minor CHO metabolism.trehalose	-2.06984	9.3125e-05	0.763389	0.111275	-0.85372	0.0451824
245637_at	At1g25230	Calcineurin-like metallo-phosphoesterase superfamily protein	Extracellular	misc.acid and other phosphatases	-1.52949	0.00902415	0.0681226	0.964187	-0.890898	0.1177
253886_at	At4g27710	cytochrome P450, family 709, subfamily B, polypeptide 3	Unknown	misc.cytochrome P450	-1.20368	0.00365483	-0.336716	0.545648	-0.586531	0.131868
257625_at	At3g26230	cytochrome P450, family 71, subfamily B, polypeptide 24	Unknown	misc.cytochrome P450	-1.36598	0.0082473	0.125896	0.915114	-1.01202	0.0439013
257634_s_at	At3g26180;At3g26170	[AT3G26180, cytochrome P450, family 71, subfamily B, polypeptide 20];[AT3G26170, cytochrome P450, family 71, subfamily B, polypeptide 19]	.	misc.cytochrome P450	-1.5938	0.000187393	0.103281	0.894706	-0.297637	0.432133
264501_at	At1g09390	GDSL-like Lipase/Acylhydrolase superfamily protein	Extracellular	misc.GDSL-motif lipase	-1.35081	0.00319668	0.091162	0.930873	-0.706139	0.0996844
259616_at	At1g47960	cell wall / vacuolar inhibitor of fructosidase 1	Extracellular	misc.invertase/pectin methylesterase inhibitor family protein	-1.32489	0.00114199	0.449755	0.320905	-0.629534	0.0832737
252437_at	At3g47380	Plant invertase/pectin methylesterase inhibitor superfamily protein	Unknown	misc.invertase/pectin methylesterase inhibitor family protein	-1.54173	0.00827271	-0.646038	0.37106	-0.636563	0.270668
266291_at	At2g29320	NAD(P)-binding Rossmann-fold superfamily protein	Unknown	misc.nitrilases	-0.996435	0.000556982	-0.415432	0.143535	0.432119	0.0819627
266277_at	At2g29310	NAD(P)-binding Rossmann-fold superfamily protein	Unknown	misc.nitrilases	-1.45238	0.0012662	-0.293475	0.645611	0.734167	0.0686563
266279_at	At2g29290	NAD(P)-binding Rossmann-fold superfamily protein	Unknown	misc.nitrilases	-1.59597	0.000899489	-0.376435	0.529896	0.695178	0.0990633
245349_at	At4g16690	methyl esterase 16	Nucleus	misc.nitrilases	-1.92163	9.3125e-05	0.132014	0.873621	-0.339249	0.422259
258815_at	At3g04000	NAD(P)-binding Rossmann-fold superfamily protein	Unknown	misc.short chain dehydrogenase/reductase (SDR)	-1.11865	0.00350669	0.795205	0.0466782	-0.718997	0.0464854
245277_at	At4g15550	indole-3-acetate beta-D-glucosyltransferase	Cytoplasm	misc.UDP glucosyl and glucoronyl transferases	-1.40765	0.00219781	0.111951	0.908793	-0.105591	0.856135
265230_s_at	AtMg00480;At2g07707	[ATMG00480, Plant mitochondrial ATPase, F0 complex, subunit 8 protein];[AT2G07707, Plant mitochondrial ATPase, F0 complex, subunit 8 protein]	.	mitochondrial electron transport	-1.35917	0.00027316	-0.0178532	0.983913	-0.115717	0.769266
249694_at	At5g35790	glucose-6-phosphate dehydrogenase 1	Chloroplast	OPP	-1.93222	0.000162711	-0.295567	0.660767	-0.831142	0.0486324
249732_at	At5g24420	6-phosphogluconolactonase 5	Chloroplast	OPP	-2.35949	0.00105347	-0.261536	0.835038	0.415189	0.566543
261118_at	At1g75460	ATP-dependent protease La (LON) domain protein	Chloroplast	protein.degradation	-1.84608	1.08129e-05	-0.0472322	0.952923	-0.124175	0.734628
253191_at	At4g35350	xylem cysteine peptidase 1	Extracellular	protein.degradation.cysteine protease	-1.18196	0.00946159	-0.395434	0.530404	-0.866957	0.0512658
252365_at	At3g48350	Cysteine proteinases superfamily protein	Extracellular	protein.degradation.cysteine protease	-1.63227	0.000266062	-0.423618	0.379856	-0.805987	0.0330491
248818_at	At5g47040	lon protease 2	Mitochondrion	protein.degradation.serine protease	-1.07661	0.00163753	0.0366176	0.965041	-0.291548	0.372832
267265_at	At2g22980	serine carboxypeptidase-like 13	Extracellular	protein.degradation.serine protease	-1.434	0.0067725	-0.0709619	0.959924	-0.243265	0.692085
252464_at	At3g47160	RING/U-box superfamily protein	Nucleus	protein.degradation.ubiquitin	-1.00403	0.00834097	-0.0474669	0.963232	-0.406076	0.284499
254919_at	At4g11360	RING-H2 finger A1B	Nucleus	protein.degradation.ubiquitin	-1.01374	0.00151247	0.18486	0.700947	0.200805	0.536283
248177_at	At5g54630	zinc finger protein-related	Nucleus	protein.degradation.ubiquitin	-1.0382	0.0043242	0.184343	0.765205	-0.0355372	0.946019
248759_at	At5g47610	RING/U-box superfamily protein	Nucleus	protein.degradation.ubiquitin	-1.23476	0.000954412	0.061821	0.94042	0.197613	0.604965
256914_at	At3g23880	F-box and associated interaction domains-containing protein	Nucleus	protein.degradation.ubiquitin	-1.46181	0.000600059	-0.2938	0.591853	0.498578	0.177152
253806_at	At4g28270	RING membrane-anchor 2	Nucleus	protein.degradation.ubiquitin	-1.88095	0.000126956	-0.224312	0.745688	-0.979464	0.0165899
245264_at	At4g17245	RING/U-box superfamily protein	Unknown	protein.degradation.ubiquitin	-2.10692	0.0012662	0.368058	0.708943	-0.0101249	0.990419
251443_at	At3g59940	Galactose oxidase/kelch repeat superfamily protein	Cytoplasm	protein.degradation.ubiquitin	-2.33913	1.08129e-05	0.0807748	0.930873	-0.298134	0.473101
262986_at	At1g23390	Kelch repeat-containing F-box family protein	Nucleus	protein.degradation.ubiquitin	-2.69643	2.89844e-05	0.921592	0.0894272	0.133888	0.836623
262244_at	At1g48260	CBL-interacting protein kinase 17	Cell membrane	protein.postranslational modification	-1.20979	0.00213638	-0.516388	0.228835	-0.290758	0.457622
251017_at	At5g02760	Protein phosphatase 2C family protein	Nucleus	protein.postranslational modification	-1.53264	0.00245794	-0.344065	0.640156	-0.76644	0.100586
246028_at	At5g21170	5'-AMP-activated protein kinase beta-2 subunit protein	Cytoplasm	protein.postranslational modification	-1.82518	0.00219212	0.168891	0.887834	-0.648158	0.243905
251218_at	At3g62410	CP12 domain-containing protein 2	Chloroplast	PS.calvin cycle	-1.13142	3.25627e-05	0.0549258	0.909171	-0.136226	0.564437
263114_at	At1g03130	photosystem I subunit D-2	Chloroplast	PS.lightreaction	-1.02363	0.00994324	-0.415081	0.419135	-0.179263	0.701883
249996_at	At5g18600	Thioredoxin superfamily protein	Cytoplasm	redox.glutaredoxins	-2.48422	5.8573e-05	-0.262705	0.759133	-0.557375	0.255221
250133_at	At5g16400	thioredoxin F2	Chloroplast	redox.peroxiredoxin/thioredoxin	-1.32706	0.000266062	-0.492186	0.162033	0.00806882	0.986542
264779_at	At1g08570	atypical CYS HIS rich thioredoxin 4	Chloroplast	redox.peroxiredoxin/thioredoxin	-2.23382	1.37066e-05	0.0794465	0.931099	0.384392	0.325363
246996_at	At5g67420	LOB domain-containing protein 37	Nucleus	RNA.regulation of transcription.AS2	-1.11932	0.00113625	-0.431031	0.24008	-0.0422845	0.926812
255579_at	At4g01460	basic helix-loop-helix (bHLH) DNA-binding superfamily protein	Nucleus	RNA.regulation of transcription.bHLH	-1.55985	0.00940595	-0.45488	0.608833	-0.512769	0.412746
246275_at	At4g36540	BR enhanced expression 2	Nucleus	RNA.regulation of transcription.bHLH	-1.58187	0.0001384	-0.366818	0.409706	0.145046	0.725336
245925_at	At5g28770	bZIP transcription factor family protein	Nucleus	RNA.regulation of transcription.bZIP	-2.20816	6.74218e-05	-0.044922	0.969151	0.21364	0.683673
247388_s_at	At5g63470;At3g48590	[AT5G63470, nuclear factor Y, subunit C4];[AT3G48590, nuclear factor Y, subunit C1]	.	RNA.regulation of transcription.CCAAT box	-1.42057	0.00847386	0.118282	0.927118	-0.781202	0.134718
245592_at	At4g14540	nuclear factor Y, subunit B3	Nucleus	RNA.regulation of transcription.CCAAT box	-1.58571	0.000131077	-0.199066	0.730789	-0.377702	0.273201
262921_at	At1g79430	Homeodomain-like superfamily protein	Nucleus	RNA.regulation of transcription.G2-like	-1.0255	0.00309064	-0.663569	0.0675774	-0.169746	0.661004
263963_at	At2g36080	AP2/B3-like transcriptional factor family protein	Nucleus	RNA.regulation of transcription.misc	-1.63606	0.00309064	0.159617	0.887834	-0.856038	0.0977944
256255_at	At3g11280	Duplicated homeodomain-like superfamily protein	Nucleus	RNA.regulation of transcription.MYB/MYB related	-1.03263	0.000439658	-0.24456	0.477108	-0.519796	0.0399832
252534_at	At3g46130	myb domain protein 48	Nucleus	RNA.regulation of transcription.MYB/MYB related	-1.07195	0.00167938	-0.760006	0.0281134	-0.822587	0.0111062
259822_at	At1g66230	myb domain protein 20	Nucleus	RNA.regulation of transcription.MYB/MYB related	-1.0722	0.00270163	0.0857293	0.911659	0.368478	0.280022
258723_at	At3g09600	Homeodomain-like superfamily protein	Nucleus	RNA.regulation of transcription.MYB/MYB related	-1.25415	0.0011121	-0.39654	0.361873	-0.289187	0.432253
248795_at	At5g47390	myb-like transcription factor family protein	Nucleus	RNA.regulation of transcription.MYB/MYB related	-1.37559	0.00117839	-0.185995	0.790254	0.0253679	0.965402
261663_at	At1g18330	Homeodomain-like superfamily protein	Nucleus	RNA.regulation of transcription.MYB/MYB related	-1.41023	0.00206173	-0.213443	0.779308	0.871918	0.0387812
259476_at	At1g19000	Homeodomain-like superfamily protein	Nucleus	RNA.regulation of transcription.MYB/MYB related	-1.55213	6.74218e-05	-0.228817	0.634003	-0.256326	0.438808
261782_at	At1g76110	HMG (high mobility group) box protein with ARID/BRIGHT DNA-binding domain	Nucleus	RNA.regulation of transcription.Nucleosome/chromatin assembly	-1.28822	0.00498602	-0.00204869	0.998438	-0.403346	0.384039
248385_at	At5g51910	TCP family transcription factor	Nucleus	RNA.regulation of transcription.TCP	-1.17019	0.00677903	-0.31858	0.619005	-0.100427	0.861064
264672_at	At1g09750	Eukaryotic aspartyl protease family protein	Extracellular	RNA.regulation of transcription.unclassified	-1.07312	0.00136111	-0.278372	0.512143	-0.775922	0.0135474
256469_at	At1g32540	lsd one like 1	Extracellular	RNA.regulation of transcription.unclassified	-1.11734	0.00531356	-0.385667	0.456715	-0.328544	0.423627
260266_at	At1g68520	B-box type zinc finger protein with CCT domain	Nucleus	RNA.regulation of transcription.zink finger/related	-1.59722	0.000711942	0.158184	0.848167	-0.644235	0.115346
266656_at	At2g25900	Zinc finger C-x8-C-x5-C-x3-H type family protein	Nucleus	RNA.regulation of transcription.zink finger/related	-1.85436	0.00174251	-0.0900941	0.948579	-0.675734	0.213452
249493_at	At5g39080	HXXXD-type acyl-transferase family protein	Unknown	secondary metabolism.flavonoids	-2.13408	1.37066e-05	-0.0411072	0.965967	-0.194053	0.649508
258708_at	At3g09580	FAD/NAD(P)-binding oxidoreductase family protein	Unknown	secondary metabolism.isoprenoids	-1.1776	0.00478566	-0.237083	0.726876	-0.105929	0.843645
264799_at	At1g08550	non-photochemical quenching 1	Chloroplast	secondary metabolism.isoprenoids	-1.43095	2.89844e-05	-0.0602582	0.923083	-0.112594	0.719021
263669_at	At1g04400	cryptochrome 2	Nucleus	signalling.light	-1.12412	0.00174251	0.131218	0.84031	-0.48784	0.134667
267477_at	At2g02710	PAS/LOV protein B	Cell membrane	signalling.light	-1.36891	0.00012555	0.341147	0.348986	-0.303118	0.30819
261407_at	At1g18810	phytochrome kinase substrate-related	Chloroplast	signalling.light	-1.42727	0.00698518	-0.0436881	0.975225	0.567309	0.279585
266745_at	At2g02950	phytochrome kinase substrate 1	Nucleus	signalling.light	-1.69173	0.000899489	0.15933	0.863797	-0.62478	0.165154
265248_at	At2g43010	phytochrome interacting factor 4	Nucleus	signalling.light	-1.71659	0.00684483	-0.224652	0.858753	-0.134895	0.874216
260603_at	At1g55960	Polyketide cyclase/dehydrase and lipid transport superfamily protein	Unknown	signalling.lipids	-1.73899	0.000477483	-0.0702541	0.949521	0.199168	0.698918
247819_at	At5g58350	with no lysine (K) kinase 4	Cytoplasm	signalling.MAP kinases	-1.53816	6.56124e-05	0.162308	0.764095	-0.495173	0.100433
263799_at	At2g24550	unknown protein; BEST Arabidopsis thaliana protein match is: unknown protein (TAIR:AT4G31510.1); Has 219 Blast hits to 219 proteins in 33 species: Archae - 0; Bacteria - 0; Metazoa - 16; Fungi - 2; Plants - 184; Viruses - 0; Other Eukaryotes - 17 (source:	Nucleus	stress.abiotic	-1.08412	0.00768805	0.590708	0.199433	-0.476979	0.231439
250079_at	At5g16650	Chaperone DnaJ-domain superfamily protein	Cytoplasm	stress.abiotic.heat	-1.09296	0.00415244	-0.0547363	0.95601	0.0312148	0.95421
254688_at	At4g13830	DNAJ-like 20	Unknown	stress.abiotic.heat	-1.41077	0.00407183	-0.374701	0.585761	0.849013	0.0666091
261901_at	At1g80920	Chaperone DnaJ-domain superfamily protein	Chloroplast	stress.abiotic.heat	-2.21138	0.000242663	-0.0857947	0.94741	-0.163824	0.800432
264899_at	At1g23130	Polyketide cyclase/dehydrase and lipid transport superfamily protein	Chloroplast	stress.abiotic.misc	-0.997837	0.00358182	-0.424365	0.282634	-0.242706	0.494192
253812_at	At4g28240	Wound-responsive family protein	Mitochondrion	stress.abiotic.touch/wounding	-1.20664	0.00298322	-0.490369	0.296436	0.690022	0.0688059
261144_s_at	At1g19660;At1g75380	[AT1G19660, Wound-responsive family protein];[AT1G75380, bifunctional nuclease in basal defense response 1]	.	stress.abiotic.touch/wounding	-2.82703	0.000126956	0.0536203	0.973301	-0.482151	0.456215
259102_at	At3g11660	NDR1/HIN1-like 1	Mitochondrion	stress.biotic	-1.33346	0.00398063	0.14628	0.873621	0.0407949	0.950551
261914_at	At1g65870	Disease resistance-responsive (dirigent-like protein) family protein	Extracellular	stress.biotic.PR-proteins	-1.18717	0.00683344	0.115447	0.904834	-0.153675	0.77406
247848_at	At5g58120	Disease resistance protein (TIR-NBS-LRR class) family	Unknown	stress.biotic.PR-proteins	-1.25512	0.00270163	0.0738449	0.940009	0.0138795	0.981745
249645_at	At5g36910	thionin 2.2	Extracellular	stress.biotic.receptors	-1.24227	0.0078153	-0.234028	0.774616	0.0804303	0.902209
259185_at	At3g01550	phosphoenolpyruvate (pep)/phosphate translocator 2	Chloroplast	transport.envelope metabolite transporters	-1.23555	4.01788e-05	-0.169095	0.643978	0.0332278	0.923341
263866_at	At2g36950	Heavy metal transport/detoxification superfamily protein	Cytoplasm	transport.misc	-1.76927	0.000364381	-0.203729	0.794114	0.0527265	0.9336
246854_at	At5g26200	Mitochondrial substrate carrier family protein	Mitochondrion	transport.mitochondrial metabolite transporters	-1.04035	0.00604329	-0.151575	0.832572	0.338488	0.378242
246310_at	At3g51895	sulfate transporter 3;1	Cytoplasm	transport.sulphate	-1.3342	0.00945055	0.376671	0.628495	-0.0540434	0.943386
249327_at	At5g40890	chloride channel A	Nucleus	transport.unspecified anions/cations	-1.30552	0.00061948	0.668237	0.0693752	-0.372951	0.269029
246975_at	At5g24890	unknown protein; FUNCTIONS IN: molecular_function unknown; INVOLVED IN: biological_process unknown; LOCATED IN: cellular_component unknown; EXPRESSED IN: 24 plant structures; EXPRESSED DURING: 13 growth stages; BEST Arabidopsis thaliana protein match is:	Nucleus	unknown	-1.11106	0.000409584	0.274996	0.444465	0.191094	0.521325
254089_at	At4g24800	MA3 domain-containing protein	Cytoplasm	unknown	-1.16255	0.00515039	0.0950228	0.921279	-0.347414	0.412918
265724_at	At2g32100	ovate family protein 16	Unknown	unknown	-1.29067	0.00828737	-0.116108	0.917815	1.04579	0.0292998
262505_at	At1g21680	DPP6 N-terminal domain-like protein	Extracellular	unknown	-1.29825	0.00137811	0.210082	0.741112	-0.600094	0.101279
257745_at	At3g29240	Protein of unknown function (DUF179)	Unknown	unknown	-1.32678	0.0011121	0.466278	0.298986	-0.186839	0.664815
267644_s_at	At2g32880;At2g32870	[AT2G32880, TRAF-like family protein];[AT2G32870, TRAF-like family protein]	.	unknown	-1.50337	0.000965358	-0.336006	0.564448	0.129174	0.804097
251028_at	At5g02230	Haloacid dehalogenase-like hydrolase (HAD) superfamily protein	Unknown	unknown	-1.60574	0.00425336	0.0467394	0.974075	0.196497	0.768304
251919_at	At3g53800	Fes1B	Nucleus	unknown	-1.68255	0.00206173	-0.632077	0.307284	-0.761265	0.127011
258811_at	At3g03990	alpha/beta-Hydrolases superfamily protein	Cytoplasm	unknown	-1.88372	0.000488889	0.324609	0.662772	-0.179903	0.755375
257615_at	At3g26510	Octicosapeptide/Phox/Bem1p family protein	Nucleus	unknown	-2.73191	1.03914e-05	0.504543	0.346864	0.346254	0.449522
266363_at	At2g41250	Haloacid dehalogenase-like hydrolase (HAD) superfamily protein	Unknown	unknown	-2.97618	3.11794e-05	0.537096	0.469247	-0.133828	0.858358
260007_at	At1g67870	glycine-rich protein	Extracellular	unknown.glycine rich proteins	-1.22872	0.0045649	-0.372513	0.520446	-0.162255	0.74908
262786_at	At1g10740	alpha/beta-Hydrolases superfamily protein	Extracellular	unknown.not assigned	-1.02318	0.00247892	-0.0385197	0.963968	0.0245867	0.95912
257456_at	At2g18120	SHI-related sequence 4	Nucleus	unknown.not assigned	-1.02472	0.000996745	-0.556142	0.0696796	-0.114566	0.734794
266707_at	At2g03310	unknown protein; Has 17 Blast hits to 17 proteins in 6 species: Archae - 0; Bacteria - 0; Metazoa - 0; Fungi - 0; Plants - 17; Viruses - 0; Other Eukaryotes - 0 (source: NCBI BLink).	Mitochondrion	unknown.not assigned	-1.03782	0.00224352	-0.0553026	0.944515	0.710163	0.025672
267078_at	At2g40960	Single-stranded nucleic acid binding R3H protein	Nucleus	unknown.not assigned	-1.09747	0.00274927	-0.602432	0.119501	-0.0647395	0.893937
260167_at	At1g71970	unknown protein; FUNCTIONS IN: molecular_function unknown; INVOLVED IN: biological_process unknown; LOCATED IN: chloroplast; EXPRESSED IN: 22 plant structures; EXPRESSED DURING: 13 growth stages; BEST Arabidopsis thaliana protein match is: unknown protein	Nucleus	unknown.not assigned	-1.1099	0.00358182	-0.0426845	0.964187	-0.136051	0.76187
264463_at	At1g10150	Carbohydrate-binding protein	Mitochondrion	unknown.not assigned	-1.12255	0.00454773	-0.00665021	0.996333	0.098052	0.848111
264836_at	At1g03610	Protein of unknown function (DUF789)	Nucleus	unknown.not assigned	-1.15336	0.0055849	-0.308398	0.611749	0.313585	0.470054
250937_at	At5g03230	Protein of unknown function, DUF584	Nucleus	unknown.not assigned	-1.16024	0.00149669	0.0113206	0.991564	-0.626579	0.0573973
262396_at	At1g49470	Family of unknown function (DUF716)	Unknown	unknown.not assigned	-1.19491	0.00676454	-0.184081	0.824509	-0.475033	0.276018
253421_at	At4g32340	Tetratricopeptide repeat (TPR)-like superfamily protein	Unknown	unknown.not assigned	-1.23353	0.00667358	0.522116	0.345992	0.564186	0.200459
248329_at	At5g52780	Protein of unknown function (DUF3464)	Chloroplast	unknown.not assigned	-1.23482	0.000954412	-0.123169	0.85491	0.0182059	0.971813
250696_at	At5g06790	unknown protein; FUNCTIONS IN: molecular_function unknown; INVOLVED IN: biological_process unknown; LOCATED IN: chloroplast; EXPRESSED IN: 9 plant structures; EXPRESSED DURING: LP.04 four leaves visible, LP.02 two leaves visible, petal differentiation and	Unknown	unknown.not assigned	-1.23918	0.00279805	-0.218753	0.745059	0.0981176	0.853689
260983_at	At1g53560	Ribosomal protein L18ae family	Unknown	unknown.not assigned	-1.30938	6.74218e-05	-0.130755	0.782341	-0.119227	0.703163
262049_at	At1g80180	unknown protein; FUNCTIONS IN: molecular_function unknown; INVOLVED IN: biological_process unknown; LOCATED IN: plasma membrane; EXPRESSED IN: 21 plant structures; EXPRESSED DURING: 10 growth stages; BEST Arabidopsis thaliana protein match is: unknown pro	Unknown	unknown.not assigned	-1.39899	0.000131077	0.0755123	0.914259	0.746377	0.0149148
264445_at	At1g27290	unknown protein; Has 44 Blast hits to 44 proteins in 12 species: Archae - 0; Bacteria - 0; Metazoa - 0; Fungi - 0; Plants - 44; Viruses - 0; Other Eukaryotes - 0 (source: NCBI BLink).	Mitochondrion	unknown.not assigned	-1.49635	0.00129798	0.471909	0.382402	-0.380363	0.391594
259017_at	At3g07310	Protein of unknown function (DUF760)	Chloroplast	unknown.not assigned	-1.5224	0.000162711	-0.228735	0.667312	0.109967	0.795599
265999_at	At2g24100	unknown protein; BEST Arabidopsis thaliana protein match is: unknown protein (TAIR:AT4G30780.1); Has 101 Blast hits to 101 proteins in 16 species: Archae - 0; Bacteria - 0; Metazoa - 0; Fungi - 0; Plants - 95; Viruses - 0; Other Eukaryotes - 6 (source: NC	Nucleus	unknown.not assigned	-1.5382	0.0011121	0.112696	0.906575	-0.894057	0.0339424
260048_at	At1g73750	Uncharacterised conserved protein UCP031088, alpha/beta hydrolase	Chloroplast	unknown.not assigned	-1.61865	1.08129e-05	-0.189902	0.649446	0.674232	0.0137278
245906_at	At5g11070	unknown protein; Has 1807 Blast hits to 1807 proteins in 277 species: Archae - 0; Bacteria - 0; Metazoa - 736; Fungi - 347; Plants - 385; Viruses - 0; Other Eukaryotes - 339 (source: NCBI BLink).	Mitochondrion	unknown.not assigned	-1.75174	0.000325149	0.219501	0.767723	-1.03637	0.0148551
247754_at	At5g59080	unknown protein; FUNCTIONS IN: molecular_function unknown; INVOLVED IN: response to oxidative stress; LOCATED IN: chloroplast; EXPRESSED IN: 18 plant structures; EXPRESSED DURING: 9 growth stages; BEST Arabidopsis thaliana protein match is: unknown protei	Nucleus	unknown.not assigned	-1.76395	0.00197451	-0.274461	0.769932	-1.21082	0.0229806
252040_at	At3g52060	Core-2/I-branching beta-1,6-N-acetylglucosaminyltransferase family protein	Unknown	unknown.not assigned	-1.78091	0.000759756	-0.330175	0.651435	-0.444846	0.357119
245602_at	At4g14270	Protein containing PAM2 motif which mediates interaction with the PABC domain of polyadenyl binding proteins.	Nucleus	unknown.not assigned	-1.84636	0.00153539	0.263228	0.785855	-0.219283	0.736174
255602_at	At4g01026	PYR1-like 7	Nucleus	unknown.not assigned	-1.97005	0.000139473	-0.000980598	0.998869	-0.255407	0.602065
247585_at	At5g60680	Protein of unknown function, DUF584	Nucleus	unknown.not assigned	-2.15553	0.000687771	0.0752157	0.961324	-0.0468207	0.954792
253305_at	At4g33666	unknown protein; FUNCTIONS IN: molecular_function unknown; INVOLVED IN: biological_process unknown; LOCATED IN: chloroplast; EXPRESSED IN: 19 plant structures; EXPRESSED DURING: 11 growth stages; Has 30201 Blast hits to 17322 proteins in 780 species: Arch	Unknown	unknown.not assigned	-3.51495	5.15469e-05	-0.414466	0.714388	-0.04122	0.967845

## Sheet: (B) t48h b
ATH1 probe set	AGI code	Description	Localisation	Functional Annotation	adg1-1 vs Col-0	Adj. P-value	tpt-2 vs Col-0	Adj. P-value	adg1-1/tpt-2 vs Col-0	Adj. P-value
265221_s_at	At2g02000;At2g02010	[AT2G02000, glutamate decarboxylase 3];[AT2G02010, glutamate decarboxylase 4]	.	amino acid metabolism.synthesis	0.303468	0.735111	2.12713	0.00226381	-0.684044	0.267875
264005_at	At2g22470	arabinogalactan protein 2	Cell membrane	cell wall.cell wall proteins	0.149771	0.845997	3.13105	1.73264e-06	0.501694	0.278499
259550_at	At1g35230	arabinogalactan protein 5	Cell membrane	cell wall.cell wall proteins	0.131569	0.911361	2.4856	0.000884931	-0.529061	0.436796
250670_at	At5g06860	polygalacturonase inhibiting protein 1	Extracellular	cell wall.degradation	-0.738288	0.170046	1.74704	0.00322703	-0.544899	0.3095
266070_at	At2g18660	plant natriuretic peptide A	Extracellular	cell wall.modification	0.652011	0.545277	3.38448	0.000839603	-1.20417	0.161814
253628_at	At4g30280	xyloglucan endotransglucosylase/hydrolase 18	Extracellular	cell wall.modification	0.111389	0.902093	1.97829	0.000752366	0.0707256	0.923341
245794_at	At1g32170	xyloglucan endotransglucosylase/hydrolase 30	Unknown	cell wall.modification	0.153149	0.810816	1.3928	0.00201538	-0.0477885	0.935141
245038_at	At2g26560	phospholipase A 2A	Chloroplast	development.storage proteins	0.253605	0.817912	2.0722	0.00592207	0.0579115	0.954023
264148_at	At1g02220	NAC domain containing protein 3	Nucleus	development.unspecified	0.436308	0.1759	2.45736	3.7216e-07	0.000800794	0.998534
260203_at	At1g52890	NAC domain containing protein 19	Nucleus	development.unspecified	0.112197	0.883554	2.15756	7.29859e-05	0.443811	0.320369
267293_at	At2g23810	tetraspanin8	Extracellular	development.unspecified	0.306239	0.640332	2.14136	0.000293995	-0.0991441	0.884001
266368_at	At2g41380	S-adenosyl-L-methionine-dependent methyltransferases superfamily protein	Unknown	development.unspecified	0.129413	0.826954	1.16341	0.00395968	0.160006	0.709411
247723_at	At5g59220	highly ABA-induced PP2C gene 1	Cell membrane	hormone metabolism.abscisic acid	-0.430798	0.25007	1.24102	0.00210941	-0.2562	0.506835
258498_at	At3g02480	Late embryogenesis abundant protein (LEA) family protein	Unknown	hormone metabolism.abscisic acid	-0.0380481	0.948461	1.1321	0.00124462	0.0726632	0.859507
250286_at	At5g13320	Auxin-responsive GH3 family protein	Nucleus	hormone metabolism.auxin	0.270229	0.738182	2.44836	0.000257505	-0.137275	0.853699
264042_at	At2g03760	sulphotransferase 12	Cytoplasm	hormone metabolism.brassinosteroid	-0.46393	0.48318	2.03957	0.00130981	-0.577764	0.302983
260239_at	At1g74360	Leucine-rich repeat protein kinase family protein	Cell membrane	hormone metabolism.brassinosteroid	-0.0330293	0.948443	1.07947	0.000482628	-0.101287	0.748071
263231_at	At1g05680	Uridine diphosphate glycosyltransferase 74E2	Unknown	hormone metabolism.salicylic acid	-0.0437791	0.983109	3.67798	0.00173537	0.287248	0.83066
262229_at	At1g68620	alpha/beta-Hydrolases superfamily protein	Nucleus	lipid metabolism.lipid degradation	-0.0916916	0.923554	1.48336	0.00849169	0.604584	0.231966
246133_at	At5g20960	aldehyde oxidase 1	Unknown	misc	-0.0588905	0.946664	1.89687	0.000389405	-0.437808	0.336966
258805_at	At3g04010	O-Glycosyl hydrolases family 17 protein	Extracellular	misc.beta 1,3 glucan hydrolases	0.0161429	0.979766	1.04239	0.00250597	0.160857	0.651504
253046_at	At4g37370	cytochrome P450, family 81, subfamily D, polypeptide 8	Extracellular	misc.cytochrome P450	-0.19601	0.853516	3.21526	4.57539e-05	-0.212745	0.786461
266995_at	At2g34500	cytochrome P450, family 710, subfamily A, polypeptide 1	Extracellular	misc.cytochrome P450	0.195666	0.817464	2.04678	0.000752366	0.0461039	0.95257
267559_at	At2g45570	cytochrome P450, family 76, subfamily C, polypeptide 2	Extracellular	misc.cytochrome P450	-0.173066	0.799202	1.57582	0.00136022	0.203277	0.687602
259173_at	At3g03640	beta glucosidase 25	Chloroplast	misc.gluco-, galacto- and mannosidases	-0.680753	0.264893	2.3339	0.000574235	-1.24191	0.0299179
262518_at	At1g17170	glutathione S-transferase TAU 24	Cytoplasm	misc.glutathione S transferases	-0.320948	0.782288	3.28633	0.000287875	-0.355811	0.685867
266267_at	At2g29460	glutathione S-transferase tau 4	Cytoplasm	misc.glutathione S transferases	-0.0750998	0.963932	2.85319	0.00207071	-0.109824	0.927253
259040_at	At3g09270	glutathione S-transferase TAU 8	Cytoplasm	misc.glutathione S transferases	-0.00375217	0.997281	1.78115	0.0031047	0.0256534	0.974998
266292_at	At2g29350	senescence-associated gene 13	Unknown	misc.nitrilases	-0.234863	0.762913	3.11225	5.89103e-06	-0.110562	0.875168
254432_at	At4g20830	FAD-binding Berberine family protein	Chloroplast	misc.nitrilases	0.144145	0.897411	2.32522	0.00126046	-1.20581	0.0505098
261020_at	At1g26390	FAD-binding Berberine family protein	Cytoplasm	misc.nitrilases	-0.0665237	0.919509	1.07124	0.00599566	0.0719693	0.882428
256933_at	At3g22600	Bifunctional inhibitor/lipid-transfer protein/seed storage 2S albumin superfamily protein	Cell membrane	misc.protease inhibitor/seed storage/lipid transfer protein	0.0036883	0.998367	2.53216	0.00617767	-0.540206	0.561309
256252_at	At3g11340	UDP-Glycosyltransferase superfamily protein	Unknown	misc.UDP glucosyl and glucoronyl transferases	-0.988543	0.364725	3.94438	0.000608312	-1.13728	0.243413
255259_at	At4g05020	NAD(P)H dehydrogenase B2	Mitochondrion	mitochondrial electron transport	0.510888	0.341005	1.97485	0.000574235	-0.610239	0.204772
264866_at	At1g24140	Matrixin family protein	Extracellular	protein.degradation.metalloprotease	0.0536064	0.930349	1.15297	0.00210941	0.13911	0.725111
261240_at	At1g32940	Subtilase family protein	Extracellular	protein.degradation.subtilases	-0.596712	0.318012	2.51281	0.000173658	-0.824739	0.123376
250994_at	At5g02490	Heat shock protein 70 (Hsp 70) family protein	Cytoplasm	protein.folding	0.264058	0.636707	1.19891	0.00969531	-0.0560937	0.928437
254869_at	At4g11890	Protein kinase superfamily protein	Unknown	protein.postranslational modification	0.141722	0.921023	2.62046	0.00250597	-0.15092	0.887212
248821_at	At5g47070	Protein kinase superfamily protein	Nucleus	protein.postranslational modification	0.0444355	0.969813	1.73354	0.00523499	-0.645078	0.244758
251422_at	At3g60540	Preprotein translocase Sec, Sec61-beta subunit protein	Unknown	protein.targeting	-0.151276	0.859248	1.68119	0.00294466	-0.762336	0.12079
265067_at	At1g03850	Glutaredoxin family protein	Mitochondrion	redox.glutaredoxins	0.154609	0.888695	2.02025	0.00395968	-0.0283556	0.976414
266743_at	At2g02990	ribonuclease 1	Extracellular	RNA.processing	0.715003	0.128909	1.65189	0.00197126	-0.0157754	0.982444
263210_at	At1g10585	basic helix-loop-helix (bHLH) DNA-binding superfamily protein	Nucleus	RNA.regulation of transcription.bHLH	0.0474897	0.959788	3.32975	1.23609e-06	0.156928	0.789108
259626_at	At1g42990	basic region/leucine zipper motif 60	Nucleus	RNA.regulation of transcription.bZIP	0.135038	0.763471	1.10625	0.00118636	-0.0364181	0.9336
256522_at	At1g66160	CYS, MET, PRO, and GLY protein 1	Cytoplasm	RNA.regulation of transcription.PHOR1	0.0377425	0.961164	1.14585	0.00686222	-0.155446	0.737545
253485_at	At4g31800	WRKY DNA-binding protein 18	Nucleus	RNA.regulation of transcription.WRKY	0.653155	0.365172	2.25189	0.00213844	-0.390485	0.59388
256576_at	At3g28210	zinc finger (AN1-like) family protein	Nucleus	RNA.regulation of transcription.zink finger/related	0.136493	0.874037	3.05179	5.42338e-06	0.493468	0.331498
247655_at	At5g59820	C2H2-type zinc finger family protein	Nucleus	RNA.regulation of transcription.zink finger/related	-0.0688519	0.963932	2.58261	0.00250597	0.135034	0.899534
267147_at	At2g38240	2-oxoglutarate (2OG) and Fe(II)-dependent oxygenase superfamily protein	Cytoplasm	secondary metabolism.flavonoids	0.669018	0.0534558	1.43312	0.000574152	-0.19362	0.633681
252984_at	At4g37990	elicitor-activated gene 3-2	Cytoplasm	secondary metabolism.phenylpropanoids	0.0540998	0.952882	3.249	1.23609e-06	0.351982	0.47558
259911_at	At1g72680	cinnamyl-alcohol dehydrogenase	Cytoplasm	secondary metabolism.phenylpropanoids	-0.123968	0.844119	1.07796	0.00951989	-0.601226	0.104042
249197_at	At5g42380	calmodulin like 37	Unknown	signalling.calcium	0.181389	0.862802	2.59309	0.000417928	-0.0867304	0.923341
256833_at	At3g22910	ATPase E1-E2 type family protein / haloacid dehalogenase-like hydrolase family protein	Unknown	signalling.calcium	0.214947	0.690536	2.36203	5.89103e-06	0.353013	0.382521
258947_at	At3g01830	Calcium-binding EF-hand family protein	Nucleus	signalling.calcium	-0.00797525	0.995261	2.12768	0.00623755	-0.1559	0.871096
252417_at	At3g47480	Calcium-binding EF-hand family protein	Cell membrane	signalling.calcium	-0.425265	0.474162	1.96486	0.000752366	-0.525366	0.298714
259137_at	At3g10300	Calcium-binding EF-hand family protein	Unknown	signalling.calcium	0.36326	0.486184	1.63875	0.00115345	0.178938	0.733012
249417_at	At5g39670	Calcium-binding EF-hand family protein	Cell membrane	signalling.calcium	0.629647	0.29524	1.58682	0.00984121	-0.368789	0.549655
253915_at	At4g27280	Calcium-binding EF-hand family protein	Cell membrane	signalling.calcium	0.646115	0.12362	1.34928	0.00395968	0.68603	0.0944809
259879_at	At1g76650	calmodulin-like 38	Nucleus	signalling.calcium	0.0147196	0.976066	1.3116	1.73159e-05	0.0663672	0.829528
247494_at	At5g61790	calnexin 1	Unknown	signalling.calcium	0.0650339	0.914744	1.01714	0.0058648	-0.588452	0.0699191
259428_at	At1g01560	MAP kinase 11	Nucleus	signalling.MAP kinases	0.220024	0.880964	2.66693	0.00440419	0.207909	0.854567
252102_at	At3g50970	dehydrin family protein	Unknown	stress.abiotic.misc	-0.264357	0.595641	1.57307	0.000574235	-0.37793	0.340761
260568_at	At2g43570	chitinase, putative	Extracellular	stress.biotic	-1.13612	0.264551	3.60115	0.00117086	-1.57032	0.0946166
266385_at	At2g14610	pathogenesis-related gene 1	Extracellular	stress.biotic	-1.27336	0.154162	2.73042	0.00552089	-0.939445	0.292067
260556_at	At2g43620	Chitinase family protein	Extracellular	stress.biotic	0.056497	0.946544	2.43855	1.26723e-05	-0.814611	0.0513561
252060_at	At3g52430	alpha/beta-Hydrolases superfamily protein	Nucleus	stress.biotic	0.0620335	0.94776	1.72691	0.00163684	-0.125189	0.844587
250676_at	At5g06320	NDR1/HIN1-like 3	Mitochondrion	stress.biotic	-0.1503	0.761575	1.67928	4.48703e-05	0.340159	0.305726
255595_at	At4g01700	Chitinase family protein	Extracellular	stress.biotic	-0.65046	0.18881	1.46879	0.00599566	-0.845265	0.0737238
246405_at	At1g57630	Toll-Interleukin-Resistance (TIR) domain family protein	Chloroplast	stress.biotic.PR-proteins	-0.0465481	0.974716	2.91397	0.000491399	-0.231216	0.794178
256526_at	At1g66090	Disease resistance protein (TIR-NBS class)	Chloroplast	stress.biotic.PR-proteins	0.268105	0.779513	2.40704	0.000839603	0.256318	0.730131
265917_at	At2g15080	receptor like protein 19	Extracellular	stress.biotic.PR-proteins	-0.0673853	0.926731	1.36387	0.00223312	-0.395628	0.324096
265723_at	At2g32140	transmembrane receptors	Chloroplast	stress.biotic.receptors	0.201568	0.698126	1.53647	0.000491399	0.0105227	0.985086
260116_at	At1g33960	P-loop containing nucleoside triphosphate hydrolases superfamily protein	Chloroplast	stress.biotic.signalling	0.15677	0.879851	2.96209	6.61479e-05	0.209722	0.77693
246302_at	At3g51860	cation exchanger 3	Unknown	transport.calcium	0.594376	0.326045	2.00347	0.00150622	-1.20204	0.0288572
263403_at	At2g04040	MATE efflux family protein	Cell membrane	transport.misc	0.259727	0.407097	1.78241	2.69263e-06	0.254345	0.370391
259743_at	At1g71140	MATE efflux family protein	Cell membrane	transport.misc	-0.280108	0.721955	1.72132	0.00476443	-0.133254	0.857232
248134_at	At5g54860	Major facilitator superfamily protein	Mitochondrion	transport.misc	0.0809995	0.93885	1.69629	0.00595188	-0.65374	0.237515
252334_at	At3g48850	phosphate transporter 3;2	Mitochondrion	transport.mitochondrial metabolite transporters	-0.273619	0.679092	1.80985	0.00117086	-0.169343	0.777845
253776_at	At4g28390	ADP/ATP carrier 3	Mitochondrion	transport.mitochondrial metabolite transporters	0.313336	0.535435	1.50486	0.00136022	0.0282741	0.963633
246831_at	At5g26340	Major facilitator superfamily protein	Cell membrane	transporter.sugars	-0.180005	0.846553	2.50099	0.000210047	-0.276388	0.668722
247529_at	At5g61520	Major facilitator superfamily protein	Unknown	transporter.sugars	0.146813	0.760731	1.07987	0.00263513	-0.676726	0.0322694
255543_at	At4g01870	tolB protein-related	Nucleus	unknown	0.0172871	0.989474	2.61426	0.00128779	-0.500507	0.515393
252076_at	At3g51660	Tautomerase/MIF superfamily protein	Unknown	unknown	0.0915337	0.912472	2.57662	1.38904e-05	-0.607943	0.175026
259105_at	At3g05500	Rubber elongation factor protein (REF)	Cytoplasm	unknown	0.123602	0.851272	1.65687	0.000404877	0.110671	0.827986
248945_at	At5g45510	Leucine-rich repeat (LRR) family protein	Cell membrane	unknown	-0.207694	0.692552	1.19974	0.00439853	-0.954234	0.0133047
258792_at	At3g04640	glycine-rich protein	Unknown	unknown.glycine rich proteins	0.139564	0.860968	1.36229	0.00870815	0.0677475	0.921352
260522_x_at	At2g41730	unknown protein; BEST Arabidopsis thaliana protein match is: unknown protein (TAIR:AT5G24640.1); Has 25 Blast hits to 25 proteins in 5 species: Archae - 0; Bacteria - 0; Metazoa - 0; Fungi - 0; Plants - 25; Viruses - 0; Other Eukaryotes - 0 (source: NCBI	Nucleus	unknown.not assigned	0.0948931	0.929965	4.60782	3.70822e-07	-0.182101	0.804097
265670_s_at	At2g32190;At2g32210	[AT2G32190, unknown protein; BEST Arabidopsis thaliana protein match is: unknown protein (TAIR:AT2G32210.1); Has 218 Blast hits to 218 proteins in 24 species: Archae - 0; Bacteria - 0; Metazoa - 0; Fungi - 16; Plants - 202; Viruses - 0; Other Eukaryotes -	.	unknown.not assigned	0.494473	0.341352	4.59522	1.99501e-08	-0.328215	0.524173
259479_at	At1g19020	unknown protein; BEST Arabidopsis thaliana protein match is: unknown protein (TAIR:AT3G48180.1); Has 88 Blast hits to 88 proteins in 15 species: Archae - 0; Bacteria - 0; Metazoa - 0; Fungi - 0; Plants - 88; Viruses - 0; Other Eukaryotes - 0 (source: NCBI	Unknown	unknown.not assigned	0.202026	0.860882	4.51127	2.2843e-06	0.267671	0.745059
264580_at	At1g05340	unknown protein; FUNCTIONS IN: molecular_function unknown; INVOLVED IN: biological_process unknown; LOCATED IN: chloroplast; EXPRESSED IN: 14 plant structures; EXPRESSED DURING: 7 growth stages; BEST Arabidopsis thaliana protein match is: unknown protein	Nucleus	unknown.not assigned	0.290965	0.774468	4.49036	1.73264e-06	0.704328	0.291697
262085_at	At1g56060	unknown protein; BEST Arabidopsis thaliana protein match is: unknown protein (TAIR:AT2G32210.1); Has 180 Blast hits to 180 proteins in 22 species: Archae - 0; Bacteria - 0; Metazoa - 0; Fungi - 10; Plants - 170; Viruses - 0; Other Eukaryotes - 0 (source:	Unknown	unknown.not assigned	0.219832	0.80476	4.32285	3.7216e-07	0.222284	0.741866
266017_at	At2g18690	unknown protein; FUNCTIONS IN: molecular_function unknown; INVOLVED IN: biological_process unknown; LOCATED IN: membrane; EXPRESSED IN: 17 plant structures; EXPRESSED DURING: 9 growth stages; CONTAINS InterPro DOMAIN/s: Protein of unknown function DUF975	Unknown	unknown.not assigned	0.0333678	0.986953	3.85754	0.00115345	-0.870168	0.419367
252908_at	At4g39670	Glycolipid transfer protein (GLTP) family protein	Cytoplasm	unknown.not assigned	0.121805	0.912393	3.25928	2.39093e-05	0.0452123	0.960091
260744_at	At1g15010	unknown protein; BEST Arabidopsis thaliana protein match is: unknown protein (TAIR:AT2G01300.1); Has 71 Blast hits to 71 proteins in 13 species: Archae - 0; Bacteria - 2; Metazoa - 0; Fungi - 0; Plants - 69; Viruses - 0; Other Eukaryotes - 0 (source: NCBI	Mitochondrion	unknown.not assigned	0.0362076	0.965344	2.74455	2.2843e-06	0.0812979	0.888193
246927_s_at	At5g25260;At5g25250	[AT5G25260, SPFH/Band 7/PHB domain-containing membrane-associated protein family];[AT5G25250, SPFH/Band 7/PHB domain-containing membrane-associated protein family]	.	unknown.not assigned	0.315971	0.805949	2.62775	0.00350604	-0.0114295	0.991722
259410_at	At1g13340	Regulator of Vps4 activity in the MVB pathway protein	Unknown	unknown.not assigned	-0.0475745	0.957209	2.48629	1.58785e-05	0.331811	0.486829
246018_at	At5g10695	unknown protein; BEST Arabidopsis thaliana protein match is: unknown protein (TAIR:AT5G57123.1); Has 30201 Blast hits to 17322 proteins in 780 species: Archae - 12; Bacteria - 1396; Metazoa - 17338; Fungi - 3422; Plants - 5037; Viruses - 0; Other Eukaryot	Extracellular	unknown.not assigned	0.112537	0.89055	2.40503	4.14581e-05	-0.249803	0.64282
267209_at	At2g30930	unknown protein; FUNCTIONS IN: molecular_function unknown; INVOLVED IN: biological_process unknown; LOCATED IN: chloroplast, plasma membrane, membrane; EXPRESSED IN: 24 plant structures; EXPRESSED DURING: 14 growth stages; BEST Arabidopsis thaliana protei	Unknown	unknown.not assigned	0.153	0.874185	1.83664	0.00331549	-0.357668	0.564494
248889_at	At5g46230	Protein of unknown function, DUF538	Nucleus	unknown.not assigned	0.496802	0.40234	1.75387	0.00279295	-0.975049	0.0558692
252345_at	At3g48640	unknown protein; FUNCTIONS IN: molecular_function unknown; INVOLVED IN: biological_process unknown; LOCATED IN: endomembrane system; EXPRESSED IN: 10 plant structures; EXPRESSED DURING: 10 growth stages; CONTAINS InterPro DOMAIN/s: Protein of unknown func	Unknown	unknown.not assigned	0.19975	0.825278	1.66816	0.00620224	-0.0988323	0.898213
264774_at	At1g22890	unknown protein; FUNCTIONS IN: molecular_function unknown; INVOLVED IN: biological_process unknown; LOCATED IN: endomembrane system; EXPRESSED IN: 19 plant structures; EXPRESSED DURING: 11 growth stages; Has 17 Blast hits to 17 proteins in 2 species: Arch	Unknown	unknown.not assigned	0.852313	0.101407	1.61469	0.00565403	0.924437	0.0715691
267357_at	At2g40000	ortholog of sugar beet HS1 PRO-1 2	Mitochondrion	unknown.not assigned	-0.720509	0.123903	1.53409	0.00336018	0.142402	0.812972
247208_at	At5g64870	SPFH/Band 7/PHB domain-containing membrane-associated protein family	Cell membrane	unknown.not assigned	0.16027	0.847424	1.49383	0.00631636	0.308051	0.580338
258840_at	At3g04620	Alba DNA/RNA-binding protein	Unknown	unknown.not assigned	0.169834	0.722005	1.1309	0.00250597	-0.0679922	0.882372
252916_at	At4g38950	ATP binding microtubule motor family protein	Cytoplasm	cell.organisation	0.131003	0.807193	-1.02459	0.00592207	0.0888741	0.841393
261150_at	At1g19640	jasmonic acid carboxyl methyltransferase	Nucleus	hormone metabolism.jasmonate	-0.321503	0.355891	-1.21942	0.000839603	-0.801169	0.0122124
253899_at	At4g27080	PDI-like 5-4	Nucleus	redox.peroxiredoxin/thioredoxin	-0.10067	0.831077	-1.04534	0.00144591	-0.449809	0.109357

## Sheet: (C) t48h c
ATH1 probe set	AGI code	Description	Localisation	Functional Annotation	adg1-1 vs Col-0	Adj. P-value	tpt-2 vs Col-0	Adj. P-value	adg1-1/tpt-2 vs Col-0	Adj. P-value
258338_at	At3g16150	N-terminal nucleophile aminohydrolases (Ntn hydrolases) superfamily protein	Cytoplasm	amino acid metabolism.degradation	0.882749	0.140866	-0.911705	0.17997	1.67152	0.00705945
255957_at	At1g22160	Protein of unknown function (DUF581)	Mitochondrion	development.unspecified	0.307786	0.570339	-0.335252	0.596718	1.24418	0.00586234
245987_at	At5g13180	NAC domain containing protein 83	Nucleus	development.unspecified	-0.0583143	0.881234	0.14121	0.697283	1.04696	0.000185756
245016_at	AtCg00500	acetyl-CoA carboxylase carboxyl transferase subunit beta	Chloroplast	lipid metabolism.FA	0.156616	0.908964	-0.543907	0.64141	2.04154	0.00903709
245005_at	AtCg00330	chloroplast ribosomal protein S14	Chloroplast	protein.synthesis	2.68076	0.0404902	1.69918	0.285624	5.17164	0.000799859
244939_at	AtCg00065	ribosomal protein S12A	Chloroplast	protein.synthesis	0.588883	0.47194	-0.0811651	0.964187	3.1243	0.000249239
244970_at	AtCg00660	ribosomal protein L20	Chloroplast	protein.synthesis	0.237084	0.817912	-0.278056	0.816065	2.51584	0.000767117
244968_at	AtCg00640	ribosomal protein L33	Chloroplast	protein.synthesis	1.16518	0.0449139	1.23716	0.0530657	1.80928	0.00396359
244969_at	AtCg00650	ribosomal protein S18	Chloroplast	protein.synthesis	1.25879	0.0101833	1.35648	0.0119965	1.69037	0.00201757
245025_at	AtCg00130	ATPase, F0 complex, subunit B/B', bacterial/chloroplast	Chloroplast	PS.lightreaction	1.11967	0.175818	0.435351	0.758342	3.95849	0.000113872
244991_s_at	AtCg01250;AtCg00890	[ATCG01250, NADH-Ubiquinone/plastoquinone (complex I) protein];[ATCG00890, NADH-Ubiquinone/plastoquinone (complex I) protein]	.	PS.lightreaction	1.54322	0.0737916	0.212377	0.917047	3.86763	0.000319058
244977_at	AtCg00730	photosynthetic electron transfer D	Chloroplast	PS.lightreaction	2.11223	0.0479547	1.21793	0.369128	3.85915	0.00166153
245002_at	AtCg00270	photosystem II reaction center protein D	Cytoplasm	PS.lightreaction	2.0641	0.0218067	1.79321	0.0705812	3.59809	0.000767117
245007_at	AtCg00350	Photosystem I, PsaA/PsaB protein	Chloroplast	PS.lightreaction	1.97432	0.041082	1.69802	0.11755	3.4082	0.00196064
244972_at	AtCg00680	photosystem II reaction center protein B	Chloroplast	PS.lightreaction	1.23452	0.243964	0.368456	0.856271	3.31411	0.00270094
244974_at	AtCg00700	photosystem II reaction center protein N	Unknown	PS.lightreaction	0.489779	0.770372	-0.932165	0.544896	3.11559	0.00669021
245026_at	AtCg00140	ATP synthase subunit C family protein	Chloroplast	PS.lightreaction	0.652149	0.548101	-0.207355	0.920516	2.75811	0.00340665
245003_at	AtCg00280	photosystem II reaction center protein C	Chloroplast	PS.lightreaction	1.74318	0.0454289	0.438987	0.781344	2.71467	0.00396359
245011_at	AtCg00430	photosystem II reaction center protein G	Chloroplast	PS.lightreaction	0.753301	0.222362	-0.240577	0.833507	1.77692	0.00461544
244967_at	AtCg00630	PSAJ	Mitochondrion	PS.lightreaction	1.00987	0.021726	1.20848	0.0136928	1.52981	0.00202992
244975_at	AtCg00710	photosystem II reaction center protein H	Chloroplast	PS.lightreaction	0.432669	0.355876	0.372621	0.524008	1.39037	0.0026556
244964_at	AtCg00580	photosystem II reaction center protein E	Chloroplast	PS.lightreaction	-0.149973	0.758624	0.247305	0.606731	1.30726	0.000715657
245022_at	AtCg00560	photosystem II reaction center protein L	Chloroplast	PS.lightreaction	0.454622	0.159813	0.801166	0.0223886	1.17402	0.00129459
244963_at	AtCg00570	photosystem II reaction center protein F	Mitochondrion	PS.lightreaction	0.0903228	0.853874	0.399345	0.242716	1.1072	0.000972032
245021_at	AtCg00550	photosystem II reaction center protein J	Unknown	PS.lightreaction	0.284258	0.446315	0.607161	0.0821601	1.00615	0.00340665
264383_at	At2g25080	glutathione peroxidase 1	Chloroplast	redox.ascorbate/glutathione	0.414482	0.0828465	0.283832	0.342505	1.01718	0.000501983
259511_at	At1g12520	copper chaperone for SOD1	Chloroplast	redox.dismutases/catalases	1.31548	0.0206563	1.10125	0.0769027	2.15678	0.00101574
257766_at	At3g23030	indole-3-acetic acid inducible 2	Nucleus	RNA.regulation of transcription.Aux/IAA family	-0.154147	0.763885	0.339961	0.445578	1.10315	0.00289193
245362_at	At4g17460	Homeobox-leucine zipper protein 4 (HB-4) / HD-ZIP protein	Nucleus	RNA.regulation of transcription.HB	0.144312	0.835097	0.199005	0.794114	1.41342	0.00226374
266841_at	At2g26150	heat shock transcription factor A2	Nucleus	RNA.regulation of transcription.HSF	-0.377179	0.315306	0.176145	0.773379	1.4001	0.000691811
260664_at	At1g19510	RAD-like 5	Unknown	RNA.regulation of transcription.MYB/MYB related	-0.11586	0.859925	-0.0401911	0.968588	1.05048	0.00874861
265680_at	At2g32150	Haloacid dehalogenase-like hydrolase (HAD) superfamily protein	Unknown	unknown	-0.131273	0.83391	0.25362	0.672642	1.39966	0.00129459
265511_at	At2g05540	Glycine-rich protein family	Extracellular	unknown.glycine rich proteins	0.154401	0.81799	0.709608	0.12224	1.37778	0.00242271
261772_at	At1g76240	Arabidopsis protein of unknown function (DUF241)	Nucleus	unknown.not assigned	0.480742	0.361446	0.152988	0.876196	1.61714	0.00213816
248028_at	At5g55620	unknown protein; BEST Arabidopsis thaliana protein match is: unknown protein (TAIR:AT3G09950.1); Has 30201 Blast hits to 17322 proteins in 780 species: Archae - 12; Bacteria - 1396; Metazoa - 17338; Fungi - 3422; Plants - 5037; Viruses - 0; Other Eukaryot	Unknown	unknown.not assigned	0.4047	0.197333	-0.415617	0.246868	1.26588	0.000574202
251058_at	At5g01790	unknown protein; FUNCTIONS IN: molecular_function unknown; INVOLVED IN: biological_process unknown; LOCATED IN: chloroplast; EXPRESSED IN: 19 plant structures; EXPRESSED DURING: 13 growth stages; Has 121 Blast hits to 121 proteins in 12 species: Archae -	Chloroplast	unknown.not assigned	0.464848	0.163808	-0.490597	0.191447	1.07741	0.00270799
254232_at	At4g23600	Tyrosine transaminase family protein	Cytoplasm	amino acid metabolism.degradation	-1.04444	0.302355	-0.872814	0.489549	-3.33666	0.00166153
267237_s_at	At2g44040;At3g59890	[AT2G44040, Dihydrodipicolinate reductase, bacterial/plant];[AT3G59890, Dihydrodipicolinate reductase, bacterial/plant]	Nucleus	amino acid metabolism.synthesis	-0.129612	0.835724	-0.161878	0.823109	-1.00428	0.00991695
258977_s_at	At3g02020;At5g14060	[AT3G02020, aspartate kinase 3];[AT5G14060, Aspartate kinase family protein]	Nucleus	amino acid metabolism.synthesis	-0.577342	0.0434567	-0.291276	0.445271	-1.01305	0.00191252
251487_at	At3g59760	O-acetylserine (thiol) lyase isoform C	Mitochondrion	amino acid metabolism.synthesis	-0.414419	0.051316	-0.254716	0.340112	-1.05734	0.000113872
259403_at	At1g17745	D-3-phosphoglycerate dehydrogenase	Chloroplast	amino acid metabolism.synthesis	-0.553413	0.432403	0.990403	0.147009	-1.89636	0.00360792
262109_at	At1g02730	cellulose synthase-like D5	Golgi body	cell wall.cellulose synthesis	-0.591435	0.0508223	-0.193472	0.699132	-1.25663	0.000657869
263031_at	At1g24070	cellulose synthase-like A10	Golgi body	cell wall.cellulose synthesis	-0.413797	0.544153	-1.50585	0.0134688	-2.70277	0.000113872
264611_at	At1g04680	Pectin lyase-like superfamily protein	Extracellular	cell wall.degradation	-0.532242	0.0619681	-0.502258	0.117249	-1.6645	1.55498e-05
250669_at	At5g06870	polygalacturonase inhibiting protein 2	Extracellular	cell wall.degradation	-1.30293	0.0344955	0.579446	0.491858	-2.10793	0.00223024
255433_at	At4g03210	xyloglucan endotransglucosylase/hydrolase 9	Extracellular	cell wall.modification	-0.246599	0.548088	-0.121244	0.855771	-1.12705	0.00216945
261825_at	At1g11545	xyloglucan endotransglucosylase/hydrolase 8	Extracellular	cell wall.modification	0.129512	0.79271	-0.58516	0.0884312	-1.19166	0.000972032
245463_at	At4g17030	expansin-like B1	Extracellular	cell wall.modification	-1.24108	0.0228038	-0.952999	0.119501	-1.56693	0.00656623
250992_at	At5g02260	expansin A9	Extracellular	cell wall.modification	-1.2441	0.020708	-0.256685	0.794114	-1.74695	0.00302734
252740_at	At3g43270	Plant invertase/pectin methylesterase inhibitor superfamily	Unknown	cell wall.precursor synthesis	-0.409723	0.23112	0.490386	0.191069	-1.0804	0.0026556
251244_at	At3g62060	Pectinacetylesterase family protein	Extracellular	cell wall.precursor synthesis	-0.80421	0.0221687	-0.292127	0.561052	-1.12343	0.00338096
258369_at	At3g14310	pectin methylesterase 3	Unknown	cell wall.precursor synthesis	-0.319537	0.567855	0.0792979	0.943115	-1.49727	0.00226374
261765_at	At1g15570	CYCLIN A2;3	Nucleus	cell.cycle	-0.501526	0.238072	-0.364436	0.514716	-1.16335	0.00627622
253340_s_at	At4g33270;At4g33260	[AT4G33270, Transducin family protein / WD-40 repeat family protein];[AT4G33260, Transducin family protein / WD-40 repeat family protein]	.	cell.division	-0.666546	0.199717	-0.344224	0.664729	-1.39214	0.00791277
255265_at	At4g05190	kinesin 5	Nucleus	cell.organisation	-0.474517	0.129202	-0.151678	0.786704	-1.04888	0.0022692
261660_at	At1g18370	ATP binding microtubule motor family protein	Cytoplasm	cell.organisation	-0.786388	0.119873	-0.289851	0.734587	-1.77127	0.00191243
264802_at	At1g08560	syntaxin of plants 111	Cell membrane	cell.vesicle transport	-0.70604	0.0486065	-0.263462	0.63734	-1.08342	0.00477696
252148_at	At3g51280	Tetratricopeptide repeat (TPR)-like superfamily protein	Unknown	development.unspecified	-0.789547	0.0516514	-0.265105	0.690611	-1.13189	0.00811704
255127_at	At4g08300	nodulin MtN21 /EamA-like transporter family protein	Unknown	development.unspecified	-1.71265	0.0131256	-0.603008	0.529774	-2.11076	0.00407921
258138_at	At3g24495	MUTS homolog 7	Nucleus	DNA.repair	-0.00525285	0.993126	-0.251849	0.585729	-1.02594	0.0030188
249276_at	At5g41880	DNA primases;DNA primases	Chloroplast	DNA.synthesis/chromatin structure	-0.0985004	0.831845	-0.217077	0.603769	-1.1224	0.000767117
257217_at	At3g14940	phosphoenolpyruvate carboxylase 3	Cytoplasm	glycolysis	-0.732832	0.150135	-0.232521	0.800369	-1.48278	0.00526574
251154_at	At3g63110	isopentenyltransferase 3	Chloroplast	hormone metabolism.cytokinin	-0.572065	0.288797	-0.637162	0.293279	-1.70865	0.00215338
252618_at	At3g45140	lipoxygenase 2	Chloroplast	hormone metabolism.jasmonate	-0.169564	0.817912	-0.407979	0.512143	-1.71263	0.000993638
250114_s_at	At5g16370;At5g16340	[AT5G16370, acyl activating enzyme 5];[AT5G16340, AMP-dependent synthetase and ligase family protein]	.	lipid metabolism.FA	-0.873693	0.0393272	0.103126	0.917569	-1.26759	0.00503092
259169_at	At3g03520	non-specific phospholipase C3	Cell membrane	lipid metabolism.lipid degradation	0.173254	0.79387	-0.787766	0.0882643	-1.13384	0.00909421
258218_at	At3g17998;At3g18000	[AT3G17998, conserved peptide upstream open reading frame 30];[AT3G18000, S-adenosyl-L-methionine-dependent methyltransferases superfamily protein]	.	lipid metabolism.phospholipid synthesis	-0.915302	0.034058	-0.45456	0.423765	-1.27785	0.0054483
261754_at	At1g76130	alpha-amylase-like 2	Extracellular	major CHO metabolism.degradation.starch	-0.64142	0.158322	-0.168701	0.849398	-1.41807	0.00338096
245275_at	At4g15210	beta-amylase 5	Extracellular	major CHO metabolism.degradation.starch	0.0497909	0.980769	-1.1058	0.379902	-4.23154	0.00047154
265118_at	At1g62660	Glycosyl hydrolases family 32 protein	Unknown	major CHO metabolism.degradation.sucrose	-0.584428	0.103654	0.317221	0.52857	-1.01991	0.00693856
261851_at	At1g50460	hexokinase-like 1	Mitochondrion	major CHO metabolism.degradation.sucrose	-0.515929	0.0869154	-0.693732	0.0375193	-1.03287	0.00222815
264751_at	At1g23020	ferric reduction oxidase 3	Unknown	metal handling	-0.0836298	0.911482	0.566298	0.239199	-1.28646	0.00349111
250471_at	At5g10170	myo-inositol-1-phosphate synthase 3	Cytoplasm	minor CHO metabolism.myo-inositol	-0.784572	0.0152144	-0.611037	0.0842614	-1.85369	1.55498e-05
267168_at	At2g37770	NAD(P)-linked oxidoreductase superfamily protein	Cytoplasm	minor CHO metabolism.others	-0.685596	0.407635	1.60639	0.0430018	-2.12173	0.0054483
248100_at	At5g55180	O-Glycosyl hydrolases family 17 protein	Cell membrane	misc.beta 1,3 glucan hydrolases	-0.282141	0.568298	0.129376	0.873621	-1.0423	0.00991695
259014_at	At3g07320	O-Glycosyl hydrolases family 17 protein	Cell membrane	misc.beta 1,3 glucan hydrolases	-0.210694	0.450119	-0.216202	0.506025	-1.04615	0.000324938
259640_at	At1g52400	beta glucosidase 18	Unknown	misc.gluco-, galacto- and mannosidases	-0.396171	0.592967	0.0307703	0.984633	-1.98965	0.00202992
247246_at	At5g64620	cell wall / vacuolar inhibitor of fructosidase 2	Extracellular	misc.invertase/pectin methylesterase inhibitor family protein	-0.465786	0.27731	-0.336053	0.551032	-1.26001	0.00345205
265058_s_at	At1g52040;At1g52030	[AT1G52040, myrosinase-binding protein 1];[AT1G52030, myrosinase-binding protein 2]	.	misc.myrosinases-lectin-jacalin	0.159042	0.91312	-0.0499369	0.981904	-2.49778	0.00348535
266989_at	At2g39330	jacalin-related lectin 23	Cytoplasm	misc.myrosinases-lectin-jacalin	-1.95021	0.01583	-0.133969	0.94758	-3.69355	0.000230415
265244_at	At2g43018;At2g43020	[AT2G43018, conserved peptide upstream open reading frame 17];[AT2G43020, polyamine oxidase 2]	.	misc.oxidases	-0.107521	0.863894	-0.336644	0.500782	-1.02786	0.00710801
246603_at	At1g31690	Copper amine oxidase family protein	Chloroplast	misc.oxidases	-0.892382	0.0335358	-1.1593	0.0134688	-1.64398	0.000866685
264377_at	At2g25060	early nodulin-like protein 14	Extracellular	misc.plastocyanin-like	-0.634032	0.120902	-0.396915	0.46781	-1.10316	0.00906195
253480_at	At4g31840	early nodulin-like protein 15	Cell membrane	misc.plastocyanin-like	-0.708154	0.0507123	-0.239402	0.685458	-1.16788	0.00334857
246920_at	At5g25090	early nodulin-like protein 13	Cell membrane	misc.plastocyanin-like	-0.835044	0.016838	-0.189592	0.754596	-1.23289	0.00184275
249513_at	At5g38460	ALG6, ALG8 glycosyltransferase family	Unknown	misc.UDP glucosyl and glucoronyl transferases	0.0987887	0.856354	-0.0140232	0.987778	-1.11497	0.00202992
255506_at	At4g02130	galacturonosyltransferase 6	Golgi body	misc.UDP glucosyl and glucoronyl transferases	0.332145	0.460671	0.226764	0.721802	-1.45725	0.000967442
262661_s_at	At1g14230;At1g14250	[AT1G14230, GDA1/CD39 nucleoside phosphatase family protein];[AT1G14250, GDA1/CD39 nucleoside phosphatase family protein]	.	nucleotide metabolism	-1.15693	0.188193	-0.837874	0.46369	-2.75406	0.00313762
256461_s_at	At1g36280;At4g18440	[AT1G36280, L-Aspartase-like family protein];[AT4G18440, L-Aspartase-like family protein]	.	nucleotide metabolism.synthesis	-0.909251	0.169696	-0.455303	0.654455	-2.57607	0.000767117
250517_at	At5g08260	serine carboxypeptidase-like 35	Extracellular	protein.degradation.serine protease	-0.503707	0.320693	-0.479634	0.430361	-1.4273	0.00398661
251850_at	At3g54650	RNI-like superfamily protein	Chloroplast	protein.degradation.ubiquitin	0.532437	0.051316	0.160266	0.73183	-1.05487	0.000972032
253403_at	At4g32830	ataurora1	Unknown	protein.postranslational modification	-0.847137	0.0282326	-0.587716	0.187824	-1.1134	0.00647148
267349_at	At2g40010	Ribosomal protein L10 family protein	Cytoplasm	protein.synthesis	-0.0659212	0.932972	-0.174273	0.831595	-1.28627	0.00423528
265032_at	At1g61580	R-protein L3 B	Cytoplasm	protein.synthesis	-0.0258358	0.975272	0.443935	0.37234	-1.45448	0.00129459
260910_at	At1g02690	importin alpha isoform 6	Cytoplasm	protein.targeting	0.0902456	0.838716	-0.14723	0.746938	-1.04668	0.000799471
251516_s_at	At3g59310;At3g59320	[AT3G59310, Eukaryotic protein of unknown function (DUF914)];[AT3G59320, Eukaryotic protein of unknown function (DUF914)]	.	protein.targeting	-0.244205	0.484561	-0.37426	0.287839	-1.29271	0.000319058
262637_at	At1g06640	2-oxoglutarate (2OG) and Fe(II)-dependent oxygenase superfamily protein	Cytoplasm	redox.ascorbate/glutathione	-0.707071	0.0754712	-0.393836	0.46274	-1.25427	0.00364337
252119_at	At3g51030	thioredoxin H-type 1	Cytoplasm	redox.peroxiredoxin/thioredoxin	-0.802481	0.0228302	-0.909978	0.0204906	-1.13223	0.003323
245085_at	At2g23350	poly(A) binding protein 4	Unknown	RNA.processing	0.0765979	0.879257	-0.0940477	0.875869	-1.00734	0.00200767
254693_at	At4g17880	Basic helix-loop-helix (bHLH) DNA-binding family protein	Nucleus	RNA.regulation of transcription.bHLH	0.543146	0.375998	-0.154866	0.896322	-4.2104	4.14227e-07
247056_at	At5g66750	chromatin remodeling 1	Nucleus	RNA.regulation of transcription.Chromatin Remodeling	0.371558	0.379479	-0.0590595	0.952001	-1.10343	0.00533761
246215_at	At4g37180	Homeodomain-like superfamily protein	Nucleus	RNA.regulation of transcription.G2-like	-0.772534	0.258525	0.384942	0.721802	-2.41916	0.00113533
254964_at	At4g11080	HMG (high mobility group) box protein	Nucleus	RNA.regulation of transcription.misc	-0.570095	0.194925	-0.509772	0.331579	-1.17519	0.00807283
250661_at	At5g07030	Eukaryotic aspartyl protease family protein	Extracellular	RNA.regulation of transcription.misc	-0.789814	0.035966	-0.49853	0.273837	-1.31392	0.00202992
258326_at	At3g22760	Tesmin/TSO1-like CXC domain-containing protein	Nucleus	RNA.regulation of transcription.misc	-0.510982	0.155849	-0.608876	0.122755	-1.42656	0.000723252
255597_at	At4g01730	DHHC-type zinc finger family protein	Unknown	RNA.regulation of transcription.unclassified	-0.682872	0.0249665	-0.456862	0.194596	-1.01347	0.0026774
251964_at	At3g53370	S1FA-like DNA-binding protein	Nucleus	RNA.regulation of transcription.unclassified	-0.480323	0.066952	-0.194065	0.634284	-1.08729	0.000657869
247013_at	At5g67480	BTB and TAZ domain protein 4	Extracellular	RNA.regulation of transcription.unclassified	-0.154118	0.898558	0.691898	0.435799	-2.14361	0.00338096
245254_at	At4g14680	Pseudouridine synthase/archaeosine transglycosylase-like family protein	Chloroplast	S-assimilation	0.0258368	0.974463	-0.474339	0.314708	-1.14402	0.00510329
266938_at	At2g18950	homogentisate phytyltransferase 1	Cell membrane	secondary metabolism.isoprenoids	-0.500991	0.114761	-0.108552	0.86686	-1.00159	0.00340665
250149_at	At5g14700	NAD(P)-binding Rossmann-fold superfamily protein	Unknown	secondary metabolism.phenylpropanoids	-0.0781577	0.912245	-0.789993	0.0614277	-1.04592	0.00881591
255236_at	At4g05520	EPS15 homology domain 2	Cell membrane	signalling.calcium	-0.595728	0.114948	-0.33452	0.524008	-1.21897	0.00309763
259609_at	At1g52410	TSK-associating protein 1	Unknown	signalling.calcium	-0.209085	0.781747	0.0591856	0.963696	-1.60486	0.0026556
260146_at	At1g52770	Phototropic-responsive NPH3 family protein	Cell membrane	signalling.light	-0.131894	0.826954	0.381079	0.427042	-1.27345	0.00202493
247962_at	At5g56580	MAP kinase kinase 6	Chloroplast	signalling.MAP kinases	-0.623828	0.0481082	-0.484174	0.186155	-1.04554	0.00284929
258751_at	At3g05890	Low temperature and salt responsive protein family	Unknown	stress.abiotic.drought/salt	-0.514829	0.504585	0.101558	0.950076	-1.74732	0.00807283
256125_at	At1g18250	Pathogenesis-related thaumatin superfamily protein	Extracellular	stress.biotic	-0.871208	0.0177115	-0.327775	0.519728	-1.17077	0.00330582
260077_at	At1g73620	Pathogenesis-related thaumatin superfamily protein	Extracellular	stress.biotic	-0.287851	0.518558	-0.342584	0.486083	-1.27647	0.00191243
260547_at	At2g43550	Scorpion toxin-like knottin superfamily protein	Extracellular	stress.biotic.PR-proteins	-0.339444	0.403966	-0.296455	0.556999	-1.15314	0.00304523
262963_at	At1g54220	Dihydrolipoamide acetyltransferase, long form protein	Mitochondrion	TCA	-0.203936	0.553117	-0.411346	0.194596	-1.02171	0.00129459
267019_at	At2g39130	Transmembrane amino acid transporter family protein	Cell membrane	transport.amino acids	0.755519	0.0678288	0.33187	0.58805	-1.22119	0.00565884
248276_at	At5g53550	YELLOW STRIPE like 3	Cytoplasm	transport.metal	-0.307289	0.412818	0.412401	0.299877	-1.00445	0.00398661
254389_s_at	At4g21903;At4g21910	[AT4G21903, MATE efflux family protein];[AT4G21910, MATE efflux family protein]	.	transport.misc	0.0915002	0.87731	-0.230387	0.668416	-1.57679	0.000209949
251090_at	At5g01340	Mitochondrial substrate carrier family protein	Mitochondrion	transport.mitochondrial metabolite transporters	0.293675	0.306453	-0.0113014	0.988104	-1.09367	0.000600827
245854_at	At5g13490	ADP/ATP carrier 2	Mitochondrion	transport.unspecified anions/cations	-0.0247026	0.975058	0.916477	0.0262391	-1.35389	0.00154216
249817_at	At5g23820	MD-2-related lipid recognition domain-containing protein	Extracellular	unknown	-0.575804	0.163594	-0.0774533	0.938038	-1.08178	0.0097643
246995_at	At5g67470	formin homolog 6	Unknown	unknown	0.457767	0.28634	-0.0703657	0.943405	-1.08919	0.00842341
261032_at	At1g17430	alpha/beta-Hydrolases superfamily protein	Cytoplasm	unknown	0.35688	0.39728	0.579509	0.168137	-1.13512	0.00407921
255860_at	At5g34940	glucuronidase 3	Extracellular	unknown	-0.54113	0.0739536	-0.16478	0.758342	-1.20251	0.000799471
253351_at	At4g33700	CBS domain-containing protein with a domain of unknown function (DUF21)	Cell membrane	unknown	-0.379116	0.34008	-0.349517	0.467938	-1.31608	0.0013477
258472_at	At3g06080	Plant protein of unknown function (DUF828)	Nucleus	unknown.not assigned	-0.440136	0.172113	0.224546	0.647528	-0.998502	0.00340665
266912_at	At2g45900	Phosphatidylinositol N-acetyglucosaminlytransferase subunit P-related	Nucleus	unknown.not assigned	-0.137097	0.705696	-0.68641	0.0160069	-1.02981	0.000764638
252680_at	At3g44330	INVOLVED IN: protein processing; LOCATED IN: mitochondrion, endoplasmic reticulum, plasma membrane, vacuole; EXPRESSED IN: 25 plant structures; EXPRESSED DURING: 13 growth stages; CONTAINS InterPro DOMAIN/s: Nicalin (InterPro:IPR016574), EF-Hand 1, calciu	Unknown	unknown.not assigned	0.305635	0.291388	0.209171	0.597847	-1.03503	0.000923953
246200_at	At4g37240	unknown protein; FUNCTIONS IN: molecular_function unknown; INVOLVED IN: N-terminal protein myristoylation; LOCATED IN: cellular_component unknown; EXPRESSED IN: 22 plant structures; EXPRESSED DURING: 13 growth stages; BEST Arabidopsis thaliana protein mat	Unknown	unknown.not assigned	-0.621273	0.0660184	-0.0839722	0.915783	-1.03982	0.00429809
245343_at	At4g15830	ARM repeat superfamily protein	Cytoplasm	unknown.not assigned	-0.666858	0.0690712	-0.32761	0.526694	-1.06405	0.00639967
246057_at	At5g08400	Protein of unknown function (DUF3531)	Unknown	unknown.not assigned	-0.717441	0.011155	-0.302893	0.403946	-1.07574	0.000972032
248139_at	At5g54970	unknown protein; BEST Arabidopsis thaliana protein match is: unknown protein (TAIR:AT4G26960.1); Has 1807 Blast hits to 1807 proteins in 277 species: Archae - 0; Bacteria - 0; Metazoa - 736; Fungi - 347; Plants - 385; Viruses - 0; Other Eukaryotes - 339 (	Nucleus	unknown.not assigned	0.193204	0.548101	-0.274684	0.412979	-1.08741	0.000522303
263607_at	At2g16270	unknown protein; FUNCTIONS IN: molecular_function unknown; INVOLVED IN: biological_process unknown; LOCATED IN: chloroplast; EXPRESSED IN: 16 plant structures; EXPRESSED DURING: 9 growth stages; BEST Arabidopsis thaliana protein match is: unknown protein	Nucleus	unknown.not assigned	-0.363005	0.306198	-0.132317	0.834668	-1.1087	0.00222815
246415_at	At5g17160	unknown protein; BEST Arabidopsis thaliana protein match is: unknown protein (TAIR:AT3G03130.1); Has 14330 Blast hits to 10381 proteins in 896 species: Archae - 94; Bacteria - 2881; Metazoa - 4019; Fungi - 1576; Plants - 515; Viruses - 110; Other Eukaryot	Nucleus	unknown.not assigned	-0.825368	0.0347851	-0.662444	0.133182	-1.10901	0.00705945
258376_at	At3g17680	Kinase interacting (KIP1-like) family protein	Unknown	unknown.not assigned	-1.00432	0.0135307	-0.380641	0.488452	-1.16629	0.00627622
249659_s_at	At5g36710;At5g36800	[AT5G36710, unknown protein; FUNCTIONS IN: molecular_function unknown; INVOLVED IN: biological_process unknown; LOCATED IN: endomembrane system; BEST Arabidopsis thaliana protein match is: unknown protein (TAIR:AT5G36800.1); Has 35333 Blast hits to 34131	.	unknown.not assigned	-0.51775	0.140088	-0.162648	0.798673	-1.1701	0.00232675
260028_at	At1g29980	Protein of unknown function, DUF642	Extracellular	unknown.not assigned	-0.447728	0.133878	-0.429451	0.211619	-1.17105	0.000774994
255900_at	At1g17830	Protein of unknown function (DUF789)	Nucleus	unknown.not assigned	0.710767	0.0479547	0.232522	0.69412	-1.17105	0.00313078
262262_at	At1g70782;At1g70780	[AT1G70782, conserved peptide upstream open reading frame 28];[AT1G70780, unknown protein; FUNCTIONS IN: molecular_function unknown; INVOLVED IN: biological_process unknown; LOCATED IN: mitochondrion; EXPRESSED IN: sperm cell, male gametophyte, pollen tub	.	unknown.not assigned	-0.0896826	0.913218	0.271081	0.715906	-1.24579	0.00773908
251418_at	At3g60440	Phosphoglycerate mutase family protein	Unknown	unknown.not assigned	-0.821498	0.0336887	-0.0685235	0.943485	-1.24919	0.00326142
257828_at	At3g26670	Protein of unknown function (DUF803)	Cell membrane	unknown.not assigned	-0.00522372	0.994814	0.0222882	0.984633	-1.25508	0.00446592
255874_at	At2g40550	E2F target gene 1	Nucleus	unknown.not assigned	-0.21526	0.66984	-0.235371	0.696845	-1.35096	0.00139663
255460_at	At4g02800	unknown protein; FUNCTIONS IN: molecular_function unknown; INVOLVED IN: biological_process unknown; LOCATED IN: chloroplast; EXPRESSED IN: 16 plant structures; EXPRESSED DURING: 9 growth stages; BEST Arabidopsis thaliana protein match is: unknown protein	Nucleus	unknown.not assigned	-0.944735	0.0393272	-0.438466	0.480466	-1.41984	0.00398661

## Sheet: (D) t48h d
ATH1 probe set	AGI code	Description	Localisation	Functional Annotation	adg1-1 vs Col-0	Adj. P-value	tpt-2 vs Col-0	Adj. P-value	adg1-1/tpt-2 vs Col-0	Adj. P-value
262504_at	At1g21750	PDI-like 1-1	Chloroplast	redox.peroxiredoxin/thioredoxin	0.123817	0.853617	1.13636	0.00951989	-1.15063	0.00586234
251840_at	At3g54960	PDI-like 1-3	Chloroplast	redox.peroxiredoxin/thioredoxin	-0.217841	0.625514	1.09364	0.00391627	-0.937759	0.00779184
245465_at	At4g16590	cellulose synthase-like A01	Golgi body	cell wall.cellulose synthesis	-0.152468	0.852767	-2.51233	4.45584e-05	-4.37792	7.56854e-08
259549_at	At1g35290	Thioesterase superfamily protein	Extracellular	lipid metabolism.lipid degradation	-0.549585	0.0170851	-1.09475	0.000111364	-1.35999	1.27682e-05
248886_at	At5g46110	Triosephosphate/phosphate translocator	Chloroplast	major CHO metabolism.degradation.starch	-0.0583871	0.966498	-7.41473	6.26868e-09	-6.67397	3.42821e-08
247814_at	At5g58310	methyl esterase 18	Unknown	misc.nitrilases	-0.712077	0.0418054	-1.71701	8.54218e-05	-0.946183	0.00960118
255056_at	At4g09820	basic helix-loop-helix (bHLH) DNA-binding superfamily protein	Nucleus	RNA.regulation of transcription.bHLH	-0.356771	0.54048	-1.35071	0.00949951	-1.37166	0.00566938

## Sheet: (E) t48h e
ATH1 probe set	AGI code	Description	Localisation	Functional Annotation	adg1-1 vs Col-0	Adj. P-value	tpt-2 vs Col-0	Adj. P-value	adg1-1/tpt-2 vs Col-0	Adj. P-value
253161_at	At4g35770	Rhodanese/Cell cycle control phosphatase superfamily protein	Chloroplast	development.unspecified	1.75868	0.0011121	0.220077	0.807077	1.58783	0.002908
251190_at	At3g62690	AtL5	Nucleus	protein.degradation.ubiquitin	0.71952	0.00859599	-0.0340117	0.963472	1.61648	1.25312e-05
245015_at	AtCg00490	ribulose-bisphosphate carboxylases	Chloroplast	PS.calvin cycle	2.51311	0.000434078	1.72809	0.012043	3.66305	1.27682e-05
245000_at	AtCg00210	electron transporter, transferring electrons within cytochrome b6/f complex of photosystem IIs	Chloroplast	PS.lightreaction	2.36219	0.00768805	1.4016	0.15385	2.63765	0.00438765
259227_at	At3g07750	3'-5'-exoribonuclease family protein	Cytoplasm	RNA.processing	1.04726	0.000608545	0.355205	0.267395	0.764661	0.00656623
245048_at	AtCg00040	maturase K	Chloroplast	RNA.processing	0.951651	0.00213035	0.513372	0.10781	1.1222	0.000866685
251438_s_at	At3g59930;At5g33355	[AT3G59930, Encodes a defensin-like (DEFL) family protein.];[AT5G33355, Defensin-like (DEFL) family protein]	.	stress.biotic.PR-proteins	4.86608	1.6192e-08	0.0425863	0.971165	4.90186	1.43801e-08
247252_at	At5g64770	Encodes a root meristem growth factor (RGF). Belongs to a family of functionally redundant homologous peptides that are secreted, tyrosine-sulfated, and expressed mainly in the stem cell area and the innermost layer of central columella cells. RGFs are r	Mitochondrion	unknown.not assigned	1.12505	0.00264073	-0.372335	0.415992	1.10335	0.00360792
263118_at	At1g03090	methylcrotonyl-CoA carboxylase alpha chain, mitochondrial / 3-methylcrotonyl-CoA carboxylase 1 (MCCA)	Mitochondrion	amino acid metabolism.degradation	-1.57833	0.000221141	-0.354369	0.461662	-1.04071	0.00606658
265441_at	At2g20870	cell wall protein precursor, putative	Cell membrane	cell wall.cell wall proteins	-1.268	0.000434078	-0.541021	0.121339	-0.835508	0.0097643
247266_at	At5g64570	beta-D-xylosidase 4	Extracellular	cell wall.degradation	-1.35072	0.00864592	-0.188555	0.853703	-1.43891	0.00696085
261375_at	At1g53160	squamosa promoter binding protein-like 4	Nucleus	development.squamosa promoter binding like (SPL)	-1.04212	0.000766506	-0.579954	0.0528763	-0.903438	0.00273421
249800_at	At5g23660	homolog of Medicago truncatula MTN3	Extracellular	development.unspecified	-2.12927	1.08129e-05	0.656403	0.08607	-2.26742	4.81437e-06
266465_at	At2g47750	putative indole-3-acetic acid-amido synthetase GH3.9	Unknown	hormone metabolism.auxin	-1.10237	0.00460615	-0.805783	0.0489525	-1.59564	0.00047154
245253_at	At4g15440	hydroperoxide lyase 1	Unknown	misc.cytochrome P450	-1.14413	0.00340809	-0.388149	0.425504	-1.23949	0.00257578
246687_at	At5g33370	GDSL-like Lipase/Acylhydrolase superfamily protein	Extracellular	misc.GDSL-motif lipase	-1.74955	0.000556982	-0.293525	0.677295	-1.59037	0.00161651
256772_at	At3g13750	beta galactosidase 1	Extracellular	misc.gluco-, galacto- and mannosidases	-1.36761	0.000394408	0.0280404	0.975225	-0.978242	0.0054483
262357_at	At1g73040	Mannose-binding lectin superfamily protein	Extracellular	misc.myrosinases-lectin-jacalin	-1.30494	0.00965882	-0.708294	0.22557	-1.66808	0.00253405
253684_at	At4g29690	Alkaline-phosphatase-like family protein	Unknown	nucleotide metabolism	-1.1194	0.00136111	-0.861554	0.015605	-1.29782	0.000722098
249862_at	At5g22920	CHY-type/CTCHY-type/RING-type Zinc finger protein	Nucleus	protein.degradation.ubiquitin	-1.66217	0.00149669	0.288807	0.719878	-1.40599	0.00565705
248239_at	At5g53920	ribosomal protein L11 methyltransferase-related	Unknown	protein.synthesis	-0.948315	0.00027316	-0.431714	0.0769027	-0.998206	0.000300321
253971_at	At4g26530	Aldolase superfamily protein	Cytoplasm	PS.calvin cycle	-2.52314	1.86177e-05	-0.251092	0.739014	1.31219	0.00514754
260325_at	At1g63940	monodehydroascorbate reductase 6	Unknown	redox.ascorbate/glutathione	-0.669095	0.00685393	-0.0981552	0.83492	-1.05875	0.000372294
248493_at	At5g51100	Fe superoxide dismutase 2	Chloroplast	redox.dismutases/catalases	-0.863478	0.00219212	-0.411296	0.169189	-1.4031	4.51739e-05
260431_at	At1g68190	B-box zinc finger family protein	Nucleus	RNA.regulation of transcription.zink finger/related	-2.62361	8.03312e-06	-0.663831	0.140225	-1.19674	0.00479751
255637_at	At4g00750	S-adenosyl-L-methionine-dependent methyltransferases superfamily protein	Nucleus	stress.abiotic.drought/salt	-1.69042	3.02943e-05	-0.26129	0.551678	-0.855628	0.00812238
253125_at	At4g36040	Chaperone DnaJ-domain superfamily protein	Chloroplast	stress.abiotic.heat	-1.82044	0.000187393	0.70194	0.123078	1.15122	0.00705945
261845_at	At1g15960	NRAMP metal ion transporter 6	Chloroplast	transport.metal	-1.21006	0.00135472	-0.859666	0.0240597	-1.25741	0.00142867
250278_at	At5g12860	dicarboxylate transporter 1	Chloroplast	transport.mitochondrial metabolite transporters	-0.641234	0.00390094	-0.256731	0.326551	-1.04388	0.000113872
261181_at	At1g34580	Major facilitator superfamily protein	Unknown	transporter.sugars	-0.998374	0.0011121	-0.302448	0.395648	-0.921345	0.00257578
257772_at	At3g23080	Polyketide cyclase/dehydrase and lipid transport superfamily protein	Nucleus	unknown	-2.35861	0.000394408	-0.497804	0.536329	-1.68665	0.0054483
252077_at	At3g51720	Plant protein of unknown function (DUF827)	Extracellular	unknown.not assigned	-0.954941	0.00106504	-0.583967	0.0427233	-1.05886	0.000723252
266738_at	At2g47010	unknown protein; FUNCTIONS IN: molecular_function unknown; INVOLVED IN: biological_process unknown; LOCATED IN: endomembrane system; EXPRESSED IN: 17 plant structures; EXPRESSED DURING: 10 growth stages; BEST Arabidopsis thaliana protein match is: unknown	Unknown	unknown.not assigned	-1.00678	0.00337772	-0.722966	0.0442157	-1.03931	0.00338096
263265_at	At2g38820	Protein of unknown function (DUF506)	Nucleus	unknown.not assigned	-1.21527	0.00354465	0.00285352	0.997907	-1.06716	0.00960118
265387_at	At2g20670	Protein of unknown function (DUF506)	Nucleus	unknown.not assigned	-1.39466	0.0012662	0.166669	0.824743	-1.15745	0.00544889
248115_at	At5g54870	unknown protein; FUNCTIONS IN: molecular_function unknown; INVOLVED IN: biological_process unknown; LOCATED IN: vacuole; EXPRESSED IN: 24 plant structures; EXPRESSED DURING: 15 growth stages; BEST Arabidopsis thaliana protein match is: unknown protein (TA	Unknown	unknown.not assigned	-1.58834	1.08129e-05	0.187005	0.647	-1.38239	5.04526e-05
258419_at	At3g16670	Pollen Ole e 1 allergen and extensin family protein	Extracellular	unknown.not assigned	-1.77047	0.0012662	-1.33438	0.0161254	-1.84223	0.00129459
255255_at	At4g05070	Wound-responsive family protein	Nucleus	unknown.not assigned	-1.03809	0.000200074	0.0186897	0.976473	0.864093	0.00129459

## Sheet: (F) t48h f
ATH1 probe set	AGI code	Description	Localisation	Functional Annotation	adg1-1 vs Col-0	Adj. P-value	tpt-2 vs Col-0	Adj. P-value	adg1-1/tpt-2 vs Col-0	Adj. P-value
258449_s_at	At3g22330;At3g22310	[AT3G22330, putative mitochondrial RNA helicase 2];[AT3G22310, putative mitochondrial RNA helicase 1]	.	RNA.processing	1.22121	9.3125e-05	0.742798	0.00851873	0.450314	0.0720995
261068_at	At1g07450	NAD(P)-binding Rossmann-fold superfamily protein	Unknown	misc.nitrilases	-1.13462	0.00266726	-1.2812	0.00164759	-0.105943	0.819027
250099_at	At5g17300	Homeodomain-like superfamily protein	Nucleus	RNA.regulation of transcription.MYB/MYB related	-1.72595	0.000187393	1.12021	0.00904636	0.0958992	0.854513
254544_at	At4g19820	Glycosyl hydrolase family protein with chitinase insertion domain	Extracellular	stress.biotic	-1.13069	0.000960377	-0.910812	0.00761586	0.235547	0.474854

## Sheet: (G) t48h g
ATH1 probe set	AGI code	Description	Localisation	Functional Annotation	adg1-1 vs Col-0	Adj. P-value	tpt-2 vs Col-0	Adj. P-value	adg1-1/tpt-2 vs Col-0	Adj. P-value
246099_at	At5g20230	blue-copper-binding protein	Cell membrane	misc.plastocyanin-like	3.40932	0.00955139	5.7045	0.000293995	3.47933	0.00979156
245047_at	AtCg00020	photosystem II reaction center protein A	Unknown	PS.lightreaction	2.41766	0.00237478	2.27299	0.0061106	4.64283	8.79157e-06
245004_at	AtCg00300	YCF9	Chloroplast	PS.lightreaction	1.43518	1.37066e-05	1.03569	0.000417928	1.91002	4.14227e-07
266165_at	At2g28190	copper/zinc superoxide dismutase 2	Chloroplast	redox.dismutases/catalases	1.91475	0.000252658	1.53787	0.00227929	2.72714	9.50833e-06
264809_at	At1g08830	copper/zinc superoxide dismutase 1	Cytoplasm	redox.dismutases/catalases	1.41488	0.00116106	1.58204	0.00069016	1.69664	0.000452257
262103_at	At1g02940	glutathione S-transferase (class phi) 5	Cytoplasm	misc.glutathione S transferases	-2.49923	4.94478e-07	-1.97188	2.75684e-06	-2.60501	1.28452e-07
