# Supplementary material for: The essential role of sugar metabolism in the acclimation response of Arabidopsis thaliana to high light intensities
Source: J Exp Bot. 2014 Feb 12;65(6):1619–36. doi: 10.1093/jxb/eru027 (PMC3967092; doi:10.1093/jxb/eru027)
Supplement: Supplementary Data [file supp_eru027_jexbot114363_file009.xlsx]

## Sheet: Table S8 Legend
	Table S8. List of genes specifically de-regulated or not regulated in the individual lines (16 data sheets). The log2-fold change of altered genes was set to ± 1.5 and the limit for non-regulated genes was set to log2-ratios of ± 0.5 in wild-type plants. The gene lists are based on the Venn-diagrams shown in Fig. 7. DM stands for adg1-1/tpt-2 double mutant.

## Sheet: (A) t4h vs t0 DM only
ATH1 probe set	AGI code	Description	Localisation	Functional Annotation	Col-0 (4) vs Col-0 (0)	Adj. P-value	adg1-1 (4) vs adg1-1 (0)	Adj. P-value	tpt-2 (4) vs tpt-2 (0)	Adj. P-value	adg1-1/tpt-2 (4) vs adg1-1/tpt-2 (0)	Adj. P-value
265960_at	At2g37470	Histone superfamily protein	Nucleus	DNA.synthesis/chromatin structure	0.137569	0.711424	0.660271	0.0224305	-0.00919988	0.986445	1.61852	1.57504e-05
257714_at	At3g27360	Histone superfamily protein	Nucleus	DNA.synthesis/chromatin structure	0.0752992	0.849026	0.599591	0.0340867	-0.440231	0.152679	1.58483	1.6496e-05
252562_s_at	At3g46320;At3g45930	[AT3G46320, Histone superfamily protein];[AT3G45930, Histone superfamily protein]	.	cell.organisation	0.337474	0.24892	0.35256	0.208583	-0.0594328	0.896886	1.5836	1.22415e-05
249866_at	At5g23010	methylthioalkylmalate synthase 1	Chloroplast	secondary metabolism.sulfur-containing	0.265766	0.658682	1.13155	0.0195636	0.357837	0.567953	1.54073	0.00225027
267523_at	At2g30600	BTB/POZ domain-containing protein	Cytoplasm	unknown	-0.151468	0.786681	0.815078	0.0491574	-0.140783	0.828644	1.4954	0.000879869
267382_at	At2g44300	Bifunctional inhibitor/lipid-transfer protein/seed storage 2S albumin superfamily protein	Cell membrane	lipid metabolism.lipid transfer proteins	-0.501917	0.224926	-0.744592	0.0556328	-0.578219	0.175732	-1.50971	0.000474663
267181_at	At2g37760	NAD(P)-linked oxidoreductase superfamily protein	Cytoplasm	minor CHO metabolism.others	0.778543	0.19341	-0.583769	0.328206	0.527282	0.449297	-1.68192	0.00406347
255259_at	At4g05020	NAD(P)H dehydrogenase B2	Mitochondrion	mitochondrial electron transport	0.183962	0.705904	-0.154658	0.73829	-0.0407951	0.951068	-1.49988	0.000389322
247554_at	At5g61010	exocyst subunit exo70 family protein E2	Nucleus	RNA.regulation of transcription.unclassified	-0.294297	0.527214	-1.00214	0.0127728	-0.66772	0.117458	-1.60654	0.00031997
267076_at	At2g41090	Calcium-binding EF-hand family protein	Unknown	signalling.calcium	-0.433926	0.627065	-0.688272	0.369507	-1.19961	0.124229	-2.21252	0.0031799
250296_at	At5g12020	17.6 kDa class II heat shock protein	Cytoplasm	stress.abiotic.heat	0.532317	0.61546	0.74618	0.424189	0.0839559	0.956623	-3.99406	9.81236e-05
252515_at	At3g46230	heat shock protein 17.4	Cytoplasm	stress.abiotic.heat	0.60296	0.655804	0.899775	0.44495	0.57538	0.70938	-4.22886	0.000441779
260978_at	At1g53540	HSP20-like chaperones superfamily protein	Cytoplasm	stress.abiotic.heat	0.0813095	0.950818	0.287906	0.777393	0.359279	0.76908	-4.73913	1.24044e-05
251438_s_at	At3g59930;At5g33355	[AT3G59930, Encodes a defensin-like (DEFL) family protein.];[AT5G33355, Defensin-like (DEFL) family protein]	.	stress.biotic.PR-proteins	0.246676	0.565371	-0.725068	0.0425225	-0.0785011	0.895917	-1.51057	0.000225355

## Sheet: (B) t4h vs t0 DM none
ATH1 probe set	AGI code	Description	Localisation	Functional Annotation	Col-0 (4) vs Col-0 (0)	Adj. P-value	adg1-1 (4) vs adg1-1 (0)	Adj. P-value	tpt-2 (4) vs tpt-2 (0)	Adj. P-value	adg1-1/tpt-2 (4) vs adg1-1/tpt-2 (0)	Adj. P-value
259705_at	At1g77450	NAC domain containing protein 32	Nucleus	development.unspecified	1.57324	0.000364841	1.2791	0.00203437	1.47375	0.00096362	0.150761	0.732064
254683_at	At4g13800	Protein of unknown function (DUF803)	Cell membrane	transport.misc	1.56379	8.72361e-05	2.6978	2.65878e-07	1.28414	0.000809161	0.357787	0.281446
246884_at	At5g26220	ChaC-like family protein	Unknown	transport.unspecified anions/cations	1.83164	0.000539144	2.39503	4.30918e-05	2.89598	1.09114e-05	-0.460611	0.335626
260914_at	At1g02640	beta-xylosidase 2	Extracellular	cell wall.degradation	-1.71738	9.01117e-07	-0.892284	0.000554086	-1.50328	6.1433e-06	-0.0908995	0.729252
263019_at	At1g23870	trehalose-phosphatase/synthase 9	Nucleus	minor CHO metabolism.trehalose	-1.70662	1.50269e-06	-0.78403	0.00236224	-1.6583	3.69179e-06	-0.214066	0.387944
251196_at	At3g62950	Thioredoxin superfamily protein	Cytoplasm	redox.glutaredoxins	-3.25379	1.65867e-05	-2.21221	0.000627921	-2.00747	0.00210429	-0.109178	0.879256

## Sheet: (C) t48h vs t0 DM only
ATH1 probe set	AGI code	Description	Localisation	Functional Annotation	Col-0 (48) vs Col-0 (0)	Adj. P-value	adg1-1 (48) vs adg1-1 (0)	Adj. P-value	tpt-2 (48) vs tpt-2 (0)	Adj. P-value	adg1-1/tpt-2 (48) vs adg1-1/tpt-2 (0)	Adj. P-value
244939_at	AtCg00065	ribosomal protein S12A	Chloroplast	protein.synthesis	-1.32569	0.0224068	0.677282	0.26642	-0.588049	0.332238	1.62682	0.00625922
244970_at	AtCg00660	ribosomal protein L20	Chloroplast	protein.synthesis	-0.273795	0.71032	1.08088	0.0385764	0.731951	0.163275	1.91449	0.001007
258338_at	At3g16150	N-terminal nucleophile aminohydrolases (Ntn hydrolases) superfamily protein	Cytoplasm	amino acid metabolism.degradation	-0.13078	0.873376	0.399839	0.490552	-0.740463	0.129863	1.54628	0.00325916
266841_at	At2g26150	heat shock transcription factor A2	Nucleus	RNA.regulation of transcription.HSF	0.284421	0.387498	-0.12387	0.756404	0.589469	0.0346724	1.52817	3.57952e-05
244997_at	AtCg00170	DNA-directed RNA polymerase family protein	Chloroplast	RNA.transcription	0.376401	0.438044	0.43962	0.328872	-0.122435	0.826059	1.8136	0.000200907
265058_s_at	At1g52040;At1g52030	[AT1G52040, myrosinase-binding protein 1];[AT1G52030, myrosinase-binding protein 2]	.	misc.myrosinases-lectin-jacalin	-0.484875	0.560215	-1.18672	0.0717476	-0.266937	0.756133	-2.67839	0.000416021
247924_at	At5g57655	xylose isomerase family protein	Cytoplasm	minor CHO metabolism.others	-0.426029	0.203187	0.255293	0.487785	-0.0994939	0.813134	-1.49822	9.79685e-05
246550_at	At5g14920	Gibberellin-regulated family protein	Unknown	hormone metabolism.gibberelin	-0.321221	0.608524	-0.107728	0.889368	-0.481018	0.350972	-1.81503	0.000761852
257216_at	At3g14990	Class I glutamine amidotransferase-like superfamily protein	Chloroplast	Co-factor and vitamine metabolism	-0.31509	0.66259	-0.85892	0.110346	0.225961	0.743907	-1.63182	0.00389015
264704_at	At1g70090	glucosyl transferase family 8	Golgi body	misc.UDP glucosyl and glucoronyl transferases	-0.29518	0.453574	-0.196732	0.644275	-0.459887	0.164762	-1.54567	0.000125581
259609_at	At1g52410	TSK-associating protein 1	Unknown	signalling.calcium	-0.123837	0.847774	-0.997919	0.0138459	-0.143286	0.788771	-1.65237	0.000383099

## Sheet: (D) t48h vs t0 DM none
ATH1 probe set	AGI code	Description	Localisation	Functional Annotation	Col-0 (48) vs Col-0 (0)	Adj. P-value	adg1-1 (48) vs adg1-1 (0)	Adj. P-value	tpt-2 (48) vs tpt-2 (0)	Adj. P-value	adg1-1/tpt-2 (48) vs adg1-1/tpt-2 (0)	Adj. P-value
252618_at	At3g45140	lipoxygenase 2	Chloroplast	hormone metabolism.jasmonate	1.91885	4.88173e-05	1.23553	0.00180946	2.07735	1.7562e-05	-0.26034	0.550898
266989_at	At2g39330	jacalin-related lectin 23	Cytoplasm	misc.myrosinases-lectin-jacalin	3.75042	2.00049e-05	1.86685	0.00632738	3.90317	1.08086e-05	0.444197	0.571271
252677_at	At3g44320	nitrilase 3	Cell membrane	misc.nitrilases	1.61798	3.3969e-05	1.00899	0.00176406	1.65391	2.13123e-05	0.167701	0.651822
255587_at	At4g01480	pyrophosphorylase 5	Cytoplasm	nucleotide metabolism	1.66061	9.58471e-05	1.31859	0.000618896	1.58911	0.000110622	0.236568	0.562925
247013_at	At5g67480	BTB and TAZ domain protein 4	Extracellular	RNA.regulation of transcription.unclassified	2.30519	0.000359299	2.23783	0.000378386	2.90883	3.25232e-05	0.255368	0.718763
254234_at	At4g23680	Polyketide cyclase/dehydrase and lipid transport superfamily protein	Unknown	stress.abiotic.misc	1.6335	0.00468729	1.62356	0.00431099	1.83706	0.00154036	0.117234	0.881331
260077_at	At1g73620	Pathogenesis-related thaumatin superfamily protein	Extracellular	stress.biotic	1.51643	5.92868e-05	0.964682	0.00233901	1.05199	0.0011021	0.367335	0.245591
254389_s_at	At4g21903;At4g21910	[AT4G21903, MATE efflux family protein];[AT4G21910, MATE efflux family protein]	.	transport.misc	1.85515	4.88058e-06	1.48112	2.81651e-05	1.57017	1.74702e-05	0.261751	0.397799
245854_at	At5g13490	ADP/ATP carrier 2	Mitochondrion	transport.unspecified anions/cations	1.60044	4.81839e-05	1.15445	0.000726978	2.5844	3.94842e-07	0.0941568	0.824377
256299_at	At1g69530	expansin A1	Extracellular	cell wall.modification	-1.93748	0.00107261	-2.14369	0.000382844	-1.62784	0.0032586	0.204535	0.772519
251196_at	At3g62950	Thioredoxin superfamily protein	Cytoplasm	redox.glutaredoxins	-3.12263	5.77567e-05	-2.23939	0.000880252	-3.11846	4.30876e-05	0.303029	0.693229
256503_at	At1g75250	RAD-like 6	Nucleus	RNA.regulation of transcription.MYB/MYB related	-3.81457	2.73646e-06	-2.4074	0.00015447	-3.8066	2.16645e-06	-0.552487	0.350396
253812_at	At4g28240	Wound-responsive family protein	Mitochondrion	stress.abiotic.touch/wounding	-1.70233	3.38915e-05	-2.40945	7.77606e-07	-1.73584	2.15453e-05	-0.538807	0.0973395

## Sheet: (E) t4h vs  t0 adg1-1 only
ATH1 probe set	AGI code	Description	Localisation	Functional Annotation	Col-0 (4) vs Col-0 (0)	Adj. P-value	adg1-1 (4) vs adg1-1 (0)	Adj. P-value	tpt-2 (4) vs tpt-2 (0)	Adj. P-value	adg1-1/tpt-2 (4) vs adg1-1/tpt-2 (0)	Adj. P-value
244974_at	AtCg00700	photosystem II reaction center protein N	Unknown	PS.lightreaction	-1.79626	0.0388411	3.08915	0.000956428	2.11991	0.0198567	0.00359	0.997325
245011_at	AtCg00430	photosystem II reaction center protein G	Chloroplast	PS.lightreaction	-0.799372	0.0900923	1.77368	0.000559972	1.04379	0.0326645	-0.161705	0.760401
244962_at	AtCg01050	NADH-Ubiquinone/plastoquinone (complex I) protein	Chloroplast	PS.lightreaction	-0.783475	0.178695	1.61175	0.00525361	0.740707	0.234785	-0.329323	0.58219
262369_at	At1g73010	phosphate starvation-induced gene 2	Nucleus	misc.acid and other phosphatases	0.115003	0.823111	3.66625	3.53699e-08	0.237512	0.640711	-0.038429	0.93448
265214_at	At1g05000	Phosphotyrosine protein phosphatases superfamily protein	Cytoplasm	protein.postranslational modification	0.171945	0.694673	1.64415	7.46572e-05	0.0828055	0.883174	0.0609825	0.885709
263391_at	At2g11810	monogalactosyldiacylglycerol synthase type C	Chloroplast	lipid metabolism.glyceral metabolism	0.220221	0.779236	3.58628	6.15067e-06	0.17487	0.851669	-0.244452	0.710576
266578_at	At2g23910	NAD(P)-binding Rossmann-fold superfamily protein	Unknown	secondary metabolism.phenylpropanoids	0.384752	0.729166	3.82976	0.000144896	0.42833	0.730546	0.236052	0.818183
258856_at	At3g02040	senescence-related gene 3	Cytoplasm	lipid metabolism.lipid degradation	0.4493	0.679564	3.95646	0.000111179	-0.513846	0.665738	0.31872	0.744755
254606_at	At4g19030	NOD26-like major intrinsic protein 1	Unknown	transport.Major Intrinsic Proteins	0.473788	0.262053	1.49712	0.000630685	0.576522	0.183289	1.01814	0.010092
260943_at	At1g45145	thioredoxin H-type 5	Cytoplasm	redox.peroxiredoxin/thioredoxin	-0.334402	0.623009	-1.90414	0.00142231	-0.015192	0.988258	-1.18749	0.0288368
262446_at	At1g49310	unknown protein; FUNCTIONS IN: molecular_function unknown; INVOLVED IN: biological_process unknown; LOCATED IN: endomembrane system; EXPRESSED IN: 9 plant structures; EXPRESSED DURING: LP.04 four leaves visible, petal differentiation and expansion stage;	Unknown	unknown.not assigned	-0.329934	0.218295	-1.81666	1.09442e-06	-0.582934	0.0298871	-0.61472	0.0147248
253243_at	At4g34560	unknown protein; BEST Arabidopsis thaliana protein match is: unknown protein (TAIR:AT5G66440.1); Has 67 Blast hits to 66 proteins in 11 species: Archae - 0; Bacteria - 0; Metazoa - 0; Fungi - 0; Plants - 67; Viruses - 0; Other Eukaryotes - 0 (source: NCBI	Chloroplast	unknown.not assigned	-0.259183	0.460387	-1.57645	3.82889e-05	0.30589	0.408586	-0.0264817	0.944985
264201_at	At1g22630	unknown protein; LOCATED IN: chloroplast; EXPRESSED IN: 21 plant structures; EXPRESSED DURING: 13 growth stages; Has 87 Blast hits to 86 proteins in 34 species: Archae - 0; Bacteria - 13; Metazoa - 27; Fungi - 0; Plants - 40; Viruses - 0; Other Eukaryotes	Unknown	unknown.not assigned	-0.255449	0.543354	-1.53324	0.000200103	-0.11499	0.838397	-0.12168	0.766543
245602_at	At4g14270	Protein containing PAM2 motif which mediates interaction with the PABC domain of polyadenyl binding proteins.	Nucleus	unknown.not assigned	-0.0630595	0.921375	-1.66712	0.000420498	0.85357	0.0551358	0.25974	0.562839
265058_s_at	At1g52040;At1g52030	[AT1G52040, myrosinase-binding protein 1];[AT1G52030, myrosinase-binding protein 2]	.	misc.myrosinases-lectin-jacalin	0.0292055	0.978518	-1.86367	0.0040193	0.00807891	0.995158	-0.979879	0.105487
250728_at	At5g06440	BEST Arabidopsis thaliana protein match is: Polyketide cyclase/dehydrase and lipid transport superfamily protein (TAIR:AT3G11720.3); Has 155 Blast hits to 153 proteins in 39 species: Archae - 0; Bacteria - 4; Metazoa - 5; Fungi - 6; Plants - 101; Viruses	Nucleus	unknown.not assigned	0.136708	0.681683	-1.68248	3.74524e-06	-0.276111	0.375683	-0.394355	0.125412
253911_at	At4g27300	S-locus lectin protein kinase family protein	Extracellular	signalling.receptor kinases	0.14801	0.87305	-2.03271	0.00295586	-0.55652	0.493812	-0.807153	0.208408

## Sheet: (F) t4h vs t0 adg1-1 none
ATH1 probe set	AGI code	Description	Localisation	Functional Annotation	Col-0 (4) vs Col-0 (0)	Adj. P-value	adg1-1 (4) vs adg1-1 (0)	Adj. P-value	tpt-2 (4) vs tpt-2 (0)	Adj. P-value	adg1-1/tpt-2 (4) vs adg1-1/tpt-2 (0)	Adj. P-value
262050_at	At1g80130	Tetratricopeptide repeat (TPR)-like superfamily protein	Unknown	unknown.not assigned	-1.92721	0.00166914	-0.477384	0.438649	-2.69281	0.000136921	-3.11949	1.98121e-05
252009_at	At3g52800	A20/AN1-like zinc finger family protein	Nucleus	RNA.regulation of transcription.zink finger/related	-1.55095	3.61191e-05	-0.360057	0.244457	-1.24479	0.0004567	-1.61676	2.39184e-05

## Sheet: (G) t48h vs t0 adg1-1 only
ATH1 probe set	AGI code	Description	Localisation	Functional Annotation	Col-0 (48) vs Col-0 (0)	Adj. P-value	adg1-1 (48) vs adg1-1 (0)	Adj. P-value	tpt-2 (48) vs tpt-2 (0)	Adj. P-value	adg1-1/tpt-2 (48) vs adg1-1/tpt-2 (0)	Adj. P-value
244972_at	AtCg00680	photosystem II reaction center protein B	Chloroplast	PS.lightreaction	-1.70723	0.0442501	2.22834	0.00859935	0.682809	0.46845	0.870793	0.330727
244977_at	AtCg00730	photosynthetic electron transfer D	Chloroplast	PS.lightreaction	-1.46579	0.115356	2.44061	0.00757164	1.15782	0.201925	1.14387	0.219974
244991_s_at	AtCg01250;AtCg00890	[ATCG01250, NADH-Ubiquinone/plastoquinone (complex I) protein];[ATCG00890, NADH-Ubiquinone/plastoquinone (complex I) protein]	.	PS.lightreaction	-0.827647	0.305113	2.88922	0.000379502	1.19378	0.0936887	1.77145	0.0166158
245002_at	AtCg00270	photosystem II reaction center protein D	Cytoplasm	PS.lightreaction	-0.602669	0.515022	2.73923	0.000819701	1.89961	0.0108807	0.247272	0.806496
245047_at	AtCg00020	photosystem II reaction center protein A	Unknown	PS.lightreaction	-0.200471	0.837444	2.13566	0.00129792	1.22078	0.0442017	1.01252	0.107942
266617_at	At2g29670	Tetratricopeptide repeat (TPR)-like superfamily protein	Chloroplast	unknown.not assigned	0.156848	0.765269	2.12143	8.61989e-06	-0.354647	0.357004	0.399564	0.294635
245799_at	At1g45616	receptor like protein 6	Unknown	stress.biotic	0.345239	0.0935846	1.50257	7.7253e-07	0.351673	0.0717545	0.251611	0.225546
257365_x_at	At2g26020	plant defensin 1.2b	Extracellular	stress.biotic.PR-proteins	0.353413	0.773743	2.63546	0.00250891	0.984319	0.250728	0.664122	0.481308
250828_at	At5g05250	unknown protein; BEST Arabidopsis thaliana protein match is: unknown protein (TAIR:AT3G56360.1); Has 30201 Blast hits to 17322 proteins in 780 species: Archae - 12; Bacteria - 1396; Metazoa - 17338; Fungi - 3422; Plants - 5037; Viruses - 0; Other Eukaryot	Unknown	unknown.not assigned	0.454677	0.445297	1.89301	0.000626219	-0.352686	0.549096	0.545782	0.308663
263544_at	At2g21590	Glucose-1-phosphate adenylyltransferase family protein	Chloroplast	major CHO metabolism.synthesis.starch	0.487372	0.0631214	2.22815	2.45196e-07	0.288112	0.28078	0.221682	0.437956
267237_s_at	At2g44040;At3g59890	[AT2G44040, Dihydrodipicolinate reductase, bacterial/plant];[AT3G59890, Dihydrodipicolinate reductase, bacterial/plant]	.	amino acid metabolism.synthesis	0.492754	0.130711	1.51639	6.10126e-05	0.143551	0.721126	0.60036	0.0577004
252199_at	At3g50270	HXXXD-type acyl-transferase family protein	Chloroplast	secondary metabolism.phenylpropanoids	-0.416154	0.508276	-1.57995	0.00307799	-0.465129	0.408891	-0.599099	0.266939
257615_at	At3g26510	Octicosapeptide/Phox/Bem1p family protein	Nucleus	unknown	-0.377377	0.35292	-2.54422	1.42023e-06	-0.11104	0.817603	-0.338092	0.386976
255365_at	At4g04040	Phosphofructokinase family protein	Cytoplasm	glycolysis	-0.351982	0.220871	-1.50589	1.43241e-05	-0.520399	0.0460287	-0.344147	0.213718
250937_at	At5g03230	Protein of unknown function, DUF584	Nucleus	unknown.not assigned	-0.27935	0.38455	-1.5517	1.66415e-05	-0.0461258	0.909201	-0.59809	0.0339714
261785_at	At1g08230	Transmembrane amino acid transporter family protein	Cell membrane	transport.amino acids	-0.219227	0.636589	-1.70901	5.4312e-05	-0.415962	0.246854	-0.768782	0.0296471
253243_at	At4g34560	unknown protein; BEST Arabidopsis thaliana protein match is: unknown protein (TAIR:AT5G66440.1); Has 67 Blast hits to 66 proteins in 11 species: Archae - 0; Bacteria - 0; Metazoa - 0; Fungi - 0; Plants - 67; Viruses - 0; Other Eukaryotes - 0 (source: NCBI	Chloroplast	unknown.not assigned	-0.208806	0.629852	-1.67741	3.48188e-05	-0.285601	0.430257	-0.425643	0.209749
261144_s_at	At1g19660;At1g75380	[AT1G19660, Wound-responsive family protein];[AT1G75380, bifunctional nuclease in basal defense response 1]	.	stress.abiotic.touch/wounding	-0.145745	0.858662	-2.07734	0.000281646	-0.0292194	0.969802	-0.317911	0.593639
265999_at	At2g24100	unknown protein; BEST Arabidopsis thaliana protein match is: unknown protein (TAIR:AT4G30780.1); Has 101 Blast hits to 101 proteins in 16 species: Archae - 0; Bacteria - 0; Metazoa - 0; Fungi - 0; Plants - 95; Viruses - 0; Other Eukaryotes - 6 (source: NC	Nucleus	unknown.not assigned	-0.145467	0.782376	-1.72717	5.51275e-05	0.0768	0.878522	-0.657835	0.0650992
245592_at	At4g14540	nuclear factor Y, subunit B3	Nucleus	RNA.regulation of transcription.CCAAT box	0.147225	0.712514	-1.50216	2.62582e-05	-0.466126	0.0953984	-0.199563	0.546398
245385_at	At4g14020	Rapid alkalinization factor (RALF) family protein	Nucleus	unknown	0.47452	0.243711	-1.75022	8.28565e-05	0.338947	0.410223	-0.836807	0.0271871
246195_at	At4g36410	ubiquitin-conjugating enzyme 17	Nucleus	protein.degradation.ubiquitin	0.584991	0.423389	-1.95723	0.0026213	-0.37666	0.616587	-0.788936	0.222104

## Sheet: (H) t48h vs t0 adg1-1 none
ATH1 probe set	AGI code	Description	Localisation	Functional Annotation	Col-0 (48) vs Col-0 (0)	Adj. P-value	adg1-1 (48) vs adg1-1 (0)	Adj. P-value	tpt-2 (48) vs tpt-2 (0)	Adj. P-value	adg1-1/tpt-2 (48) vs adg1-1/tpt-2 (0)	Adj. P-value

## Sheet: (I) t4h vs t0 tpt-2 only
ATH1 probe set	AGI code	Description	Localization	Functional Annotation	Col-0 (4) vs Col-0 (0)	Adj. P-value	adg1-1 (4) vs adg1-1 (0)	Adj. P-value	tpt-2 (4) vs tpt-2 (0)	Adj. P-value	adg1-1/tpt-2 (4) vs adg1-1/tpt-2 (0)	Adj. P-value
254430_at	At4g20820	FAD-binding Berberine family protein	Chloroplast	misc.nitrilases	0.0911142	0.81324	-0.0446279	0.903371	1.5844	2.58042e-05	0.0406806	0.907747
251919_at	At3g53800	Fes1B	Nucleus	unknown	0.389558	0.375697	0.0898529	0.86064	1.69175	0.000355468	0.717365	0.0634385

[truncated: 7 more sheets: (J) t4h vs t0 tpt-2 none, (K) t48h vs t0 tpt-2 only, (L) t48h vs t0 tpt-2 none, (M) t4h vs t0 Col-0 only, (N) t48h vs t0 Col-0 only, (O) t4h vs t0 Col-0 none, (P) t48h vs t0 Col-0 none]
