# Supplementary material for: The essential role of sugar metabolism in the acclimation response of Arabidopsis thaliana to high light intensities
Source: J Exp Bot. 2014 Feb 12;65(6):1619–36. doi: 10.1093/jxb/eru027 (PMC3967092; doi:10.1093/jxb/eru027)
Supplement: Supplementary Data [file supp_eru027_jexbot114363_file004.xlsx]

## Sheet: Table S3 Legend
	Table S3. `Static´ comparison of gobal gene expression in adg1-1, tpt-2 and adg1-1/tpt-2 vs Col-0 at t4h after LL/HL-transfer. The lists of significantly (adjusted P<0.01) altered genes in the seven datasheets refer to the nomenclature of the Venn-diagram shown in Fig. 6B. Up- and down-regulated genes are sorted according to their functional annotation.

## Sheet: (A) t4h a
ATH1 probe set	AGI code	Description	Localisation	Functional Annotation	adg1-1 vs Col-0	Adj. P-value	tpt-2 vs Col-0	Adj. P-value	adg1-1/tpt-2 vs Col-0	Adj. P-value
247463_at	At5g62210	Embryo-specific protein 3, (ATS3)	Unknown	development.unspecified	1.96604	0.00291993	-0.676666	0.3225	0.65618	0.35801
256677_at	At3g52190	phosphate transporter traffic facilitator1	Cytoplasm	development.unspecified	1.36862	0.000553496	-0.323113	0.405802	-0.196484	0.664488
245401_at	At4g17670	Protein of unknown function (DUF581)	Nucleus	development.unspecified	1.35729	0.00992244	-0.135294	0.883393	-0.077355	0.935991
247983_at	At5g56630	phosphofructokinase 7	Cytoplasm	glycolysis	1.13796	0.00126686	-0.330442	0.364568	-0.401521	0.269109
263391_at	At2g11810	monogalactosyldiacylglycerol synthase type C	Chloroplast	lipid metabolism.glyceral metabolism	3.34916	0.000553496	-0.0793312	0.96859	0.296354	0.828256
246075_at	At5g20410	monogalactosyldiacylglycerol synthase 2	Chloroplast	lipid metabolism.glyceral metabolism	2.28255	0.000594733	0.145042	0.900668	0.397455	0.612607
251143_at	At5g01220	sulfoquinovosyldiacylglycerol 2	Chloroplast	lipid metabolism.glyceral metabolism	1.89521	0.000553496	0.479769	0.38861	-0.139754	0.863166
253386_at	At4g33030	sulfoquinovosyldiacylglycerol 1	Chloroplast	lipid metabolism.glyceral metabolism	1.33259	0.000553496	-0.184087	0.69927	-0.321927	0.427066
258856_at	At3g02040	senescence-related gene 3	Cytoplasm	lipid metabolism.lipid degradation	3.69625	0.00576749	0.807779	0.629556	0.564871	0.76279
262369_at	At1g73010	phosphate starvation-induced gene 2	Nucleus	misc.acid and other phosphatases	3.80312	1.61491e-06	0.129213	0.904092	0.316595	0.671173
258158_at	At3g17790	purple acid phosphatase 17	Extracellular	misc.acid and other phosphatases	2.63144	0.00979101	0.295944	0.861543	0.485807	0.725463
263083_at	At2g27190	purple acid phosphatase 12	Extracellular	misc.acid and other phosphatases	1.5861	0.000553496	0.613614	0.147387	0.281349	0.587772
262644_at	At1g62710	beta vacuolar processing enzyme	Unknown	protein.degradation.cysteine protease	1.43737	0.0098672	-0.472611	0.445928	-0.178239	0.833411
255360_at	At4g03960	Phosphotyrosine protein phosphatases superfamily protein	Cytoplasm	protein.postranslational modification	1.57043	0.00294814	0.0862358	0.931791	-0.104594	0.908546
265214_at	At1g05000	Phosphotyrosine protein phosphatases superfamily protein	Cytoplasm	protein.postranslational modification	1.49089	0.00531476	-0.0855161	0.934912	0.254032	0.726429
245005_at	AtCg00330	chloroplast ribosomal protein S14	Chloroplast	protein.synthesis	4.11162	0.00998103	3.87287	0.0140865	4.07304	0.0172347
255734_at	At1g25550	myb-like transcription factor family protein	Nucleus	RNA.regulation of transcription.G2-like	1.2007	0.00392531	0.0187591	0.985791	0.646582	0.119149
248596_at	At5g49330	myb domain protein 111	Nucleus	RNA.regulation of transcription.MYB/MYB related	2.27778	0.000553496	-0.546561	0.425716	-0.0548735	0.965449
250533_at	At5g08640	flavonol synthase 1	Cytoplasm	secondary metabolism.flavonoids	2.3334	0.00897401	-0.0396005	0.985791	1.15938	0.212548
250794_at	At5g05270	Chalcone-flavanone isomerase family protein	Chloroplast	secondary metabolism.flavonoids	1.79066	0.000553496	-0.0666513	0.944771	0.787941	0.110209
251827_at	At3g55120	Chalcone-flavanone isomerase family protein	Chloroplast	secondary metabolism.flavonoids	1.47022	0.00992244	-0.0585666	0.96132	0.292288	0.697853
266578_at	At2g23910	NAD(P)-binding Rossmann-fold superfamily protein	Unknown	secondary metabolism.phenylpropanoids	3.44422	0.00976501	-0.168141	0.95028	-0.176966	0.94074
246071_at	At5g20150	SPX domain gene 1	Cell membrane	stress.abiotic	2.24284	0.00431319	-0.119033	0.936311	0.255705	0.82578
249850_at	At5g23240	DNAJ heat shock N-terminal domain-containing protein	Chloroplast	stress.abiotic.heat	1.76851	0.00770014	1.38727	0.0306997	0.930699	0.174024
252414_at	At3g47420	phosphate starvation-induced gene 3	Unknown	transport.misc	1.74804	0.00222921	-0.00185322	0.998694	0.0985472	0.921322
245882_at	At5g09470	dicarboxylate carrier 3	Mitochondrion	transport.mitochondrial metabolite transporters	1.04817	0.00260553	0.0928753	0.874699	0.12621	0.801357
246884_at	At5g26220	ChaC-like family protein	Unknown	transport.unspecified anions/cations	2.55879	0.000807126	0.69312	0.384474	0.643805	0.442512
246466_at	At5g17010	Major facilitator superfamily protein	Unknown	transporter.sugars	1.02609	0.00906531	-0.0852868	0.907313	-0.00830851	0.993399
255900_at	At1g17830	Protein of unknown function (DUF789)	Nucleus	unknown.not assigned	1.94927	0.00014025	0.117085	0.879226	0.400798	0.422723
256627_at	At3g19970	alpha/beta-Hydrolases superfamily protein	Unknown	unknown.not assigned	1.8596	9.75873e-05	0.183142	0.746302	0.211659	0.684025
258727_at	At3g11930	Adenine nucleotide alpha hydrolases-like superfamily protein	Unknown	hormone metabolism.ethylene	-1.84189	0.00014025	0.98564	0.0175741	-0.491315	0.2768
253220_s_at	At4g34930;At4g34920	[AT4G34930, PLC-like phosphodiesterases superfamily protein];[AT4G34920, PLC-like phosphodiesterases superfamily protein]	.	lipid metabolism.lipid degradation	-0.998287	0.00160712	0.3383	0.295305	-0.501199	0.109151
257634_s_at	At3g26180;At3g26170	[AT3G26180, cytochrome P450, family 71, subfamily B, polypeptide 20];[AT3G26170, cytochrome P450, family 71, subfamily B, polypeptide 19]	.	misc.cytochrome P450	-1.24885	0.00431319	0.921835	0.0291788	-0.209625	0.721705
249996_at	At5g18600	Thioredoxin superfamily protein	Cytoplasm	redox.glutaredoxins	-2.13041	0.000594733	0.977482	0.0936825	0.987356	0.100962
261821_at	At1g11530	C-terminal cysteine residue is changed to a serine 1	Cytoplasm	redox.peroxiredoxin/thioredoxin	-1.30069	0.00431319	0.80405	0.0706881	-0.118787	0.870686
249493_at	At5g39080	HXXXD-type acyl-transferase family protein	Unknown	secondary metabolism.flavonoids	-1.19954	0.00668584	1.08461	0.0132704	0.314062	0.552884
255637_at	At4g00750	S-adenosyl-L-methionine-dependent methyltransferases superfamily protein	Nucleus	stress.abiotic.drought/salt	-1.11948	0.00351115	0.687121	0.0638009	-0.10472	0.860699
261901_at	At1g80920	Chaperone DnaJ-domain superfamily protein	Chloroplast	stress.abiotic.heat	-1.78016	0.00431319	1.4009	0.0223302	-0.151781	0.882357
255786_at	At1g19670	chlorophyllase 1	Chloroplast	stress.abiotic.touch/wounding	-1.47278	0.00431319	0.114404	0.903388	-0.993099	0.0579944
252317_at	At3g48720	HXXXD-type acyl-transferase family protein	Cytoplasm	stress.biotic	-1.74089	0.00431319	0.252083	0.779	-0.65988	0.318355
249645_at	At5g36910	thionin 2.2	Extracellular	stress.biotic.receptors	-2.31458	0.000252435	0.556066	0.349527	-1.32172	0.0242943
265511_at	At2g05540	Glycine-rich protein family	Extracellular	unknown.glycine rich proteins	-1.61956	0.00160712	0.618125	0.227533	-0.818099	0.107125
259017_at	At3g07310	Protein of unknown function (DUF760)	Chloroplast	unknown.not assigned	-1.08227	0.008089	0.890367	0.0260824	0.305949	0.525412
260048_at	At1g73750	Uncharacterised conserved protein UCP031088, alpha/beta hydrolase	Chloroplast	unknown.not assigned	-1.1689	0.000594733	0.778835	0.0147595	-0.220004	0.576343
258419_at	At3g16670	Pollen Ole e 1 allergen and extensin family protein	Extracellular	unknown.not assigned	-1.65857	0.00659514	0.318329	0.692575	-1.22419	0.0531261
255602_at	At4g01026	PYR1-like 7	Nucleus	unknown.not assigned	-1.69752	0.00160712	0.874255	0.0884229	-0.0326892	0.977802
247754_at	At5g59080	unknown protein; FUNCTIONS IN: molecular_function unknown; INVOLVED IN: response to oxidative stress; LOCATED IN: chloroplast; EXPRESSED IN: 18 plant structures; EXPRESSED DURING: 9 growth stages; BEST Arabidopsis thaliana protein match is: unknown protei	Nucleus	unknown.not assigned	-1.82231	0.00477739	-0.106147	0.93252	-0.314235	0.716485

## Sheet: (B) t4h b
ATH1 probe set	AGI code	Description	Localisation	Functional Annotation	adg1-1 vs Col-0	Adj. P-value	tpt-2 vs Col-0	Adj. P-value	adg1-1/tpt-2 vs Col-0	Adj. P-value
267115_s_at	At2g32540;At2g32530	[AT2G32540, cellulose synthase-like B4];[AT2G32530, cellulose synthase-like B3]	.	cell wall.cellulose synthesis	0.304612	0.669766	1.16386	0.00808969	0.904926	0.0489686
258774_at	At3g10740	alpha-L-arabinofuranosidase 1	Extracellular	cell wall.degradation	-0.19692	0.823579	1.1348	0.00870831	0.414475	0.392876
266106_at	At2g45170	AUTOPHAGY 8E	Nucleus	cell.organisation	-0.437526	0.436209	1.41361	0.0013386	0.249479	0.649254
255365_at	At4g04040	Phosphofructokinase family protein	Cytoplasm	glycolysis	-0.139229	0.874121	1.08765	0.00543927	0.296931	0.517061
250007_at	At5g18670	beta-amylase 3	Extracellular	major CHO metabolism.degradation.starch	-0.576635	0.312915	1.56013	0.00129541	0.57223	0.254642
265118_at	At1g62660	Glycosyl hydrolases family 32 protein	Unknown	major CHO metabolism.degradation.sucrose	0.169167	0.85897	1.13761	0.0094658	0.80216	0.07114
255016_at	At4g10120	Sucrose-phosphate synthase family protein	Nucleus	major CHO metabolism.synthesis.sucrose	0.59227	0.108013	1.0908	0.0019226	0.21364	0.624813
248566_s_at	At5g49740;At5g49730	[AT5G49740, ferric reduction oxidase 7];[AT5G49730, ferric reduction oxidase 6]	.	metal handling	-0.578679	0.349763	1.41484	0.00533471	0.265104	0.687462
264339_at	At1g70290	trehalose-6-phosphatase synthase S8	Nucleus	minor CHO metabolism.trehalose	-0.928633	0.088449	1.81587	0.000825104	0.364236	0.563225
254430_at	At4g20820	FAD-binding Berberine family protein	Chloroplast	misc.nitrilases	0.143186	0.887377	1.60408	0.000505195	0.612703	0.174617
264653_at	At1g08980	amidase 1	Unknown	misc.nitrilases	-0.682231	0.0776659	1.01766	0.00708446	0.37544	0.362491
261118_at	At1g75460	ATP-dependent protease La (LON) domain protein	Chloroplast	protein.degradation	-0.615393	0.110945	1.2384	0.00109945	0.531753	0.158828
252365_at	At3g48350	Cysteine proteinases superfamily protein	Extracellular	protein.degradation.cysteine protease	-0.339266	0.639533	1.2364	0.00774891	0.887096	0.0614084
267265_at	At2g22980	serine carboxypeptidase-like 13	Extracellular	protein.degradation.serine protease	-1.12387	0.0858395	2.30767	0.000505195	0.691994	0.313778
249862_at	At5g22920	CHY-type/CTCHY-type/RING-type Zinc finger protein	Nucleus	protein.degradation.ubiquitin	-1.1849	0.049715	1.88961	0.00144942	0.522042	0.433163
256914_at	At3g23880	F-box and associated interaction domains-containing protein	Nucleus	protein.degradation.ubiquitin	-0.11384	0.919782	1.75193	0.00029767	0.84779	0.0653247
251443_at	At3g59940	Galactose oxidase/kelch repeat superfamily protein	Cytoplasm	protein.degradation.ubiquitin	-0.937853	0.0546504	1.47733	0.00178034	0.835223	0.0799556
254919_at	At4g11360	RING-H2 finger A1B	Nucleus	protein.degradation.ubiquitin	-0.866326	0.0155059	1.4267	0.000236569	0.687392	0.0614084
253971_at	At4g26530	Aldolase superfamily protein	Cytoplasm	PS.calvin cycle	-0.254451	0.811048	2.62413	3.65155e-05	1.49511	0.0103895
251218_at	At3g62410	CP12 domain-containing protein 2	Chloroplast	PS.calvin cycle	-0.359897	0.206574	1.12286	9.08167e-05	0.536602	0.046509
250649_at	At5g06690	WCRKC thioredoxin 1	Chloroplast	redox.peroxiredoxin/thioredoxin	-1.02725	0.0381007	1.52903	0.00165822	0.413364	0.455154
264779_at	At1g08570	atypical CYS HIS rich thioredoxin 4	Chloroplast	redox.peroxiredoxin/thioredoxin	-0.333257	0.654025	1.23142	0.00807997	0.754074	0.109151
245925_at	At5g28770	bZIP transcription factor family protein	Nucleus	RNA.regulation of transcription.bZIP	-0.866532	0.132897	1.66551	0.00210005	0.82257	0.135323
245592_at	At4g14540	nuclear factor Y, subunit B3	Nucleus	RNA.regulation of transcription.CCAAT box	-0.472697	0.353324	1.11347	0.00766093	0.552088	0.200745
264574_at	At1g05300	zinc transporter 5 precursor	Cell membrane	transport.metal	0.527253	0.187511	1.02193	0.00537944	0.929748	0.0172347
261937_at	At1g22570	Major facilitator superfamily protein	Cell membrane	transport.peptides/oligopeptides	0.115273	0.918486	1.41828	0.00160669	0.558059	0.232441
266984_at	At2g39570	ACT domain-containing protein	Nucleus	unknown	0.246743	0.768552	1.33025	0.00361845	0.800261	0.082693
266813_at	At2g44920	Tetratricopeptide repeat (TPR)-like superfamily protein	Chloroplast	unknown	-0.489877	0.107136	1.03982	0.000610145	0.512333	0.081211
265478_at	At2g15890	maternal effect embryo arrest 14	Mitochondrion	unknown.not assigned	-0.94233	0.131302	1.98048	0.00109387	0.599639	0.352667
247072_at	At5g66490	unknown protein; FUNCTIONS IN: molecular_function unknown; INVOLVED IN: biological_process unknown; LOCATED IN: plasma membrane; EXPRESSED IN: 17 plant structures; EXPRESSED DURING: 9 growth stages; BEST Arabidopsis thaliana protein match is: unknown prot	Mitochondrion	unknown.not assigned	-0.391106	0.502038	1.24929	0.00355734	0.668569	0.120569
262049_at	At1g80180	unknown protein; FUNCTIONS IN: molecular_function unknown; INVOLVED IN: biological_process unknown; LOCATED IN: plasma membrane; EXPRESSED IN: 21 plant structures; EXPRESSED DURING: 10 growth stages; BEST Arabidopsis thaliana protein match is: unknown pro	Unknown	unknown.not assigned	-0.809354	0.0306624	1.21715	0.00123655	0.10827	0.850015
255764_at	At1g16720	high chlorophyll fluorescence phenotype 173	Chloroplast	unknown.not assigned	0.00441159	0.993834	1.09421	0.000148965	0.695795	0.0144298
266583_at	At2g46220	Uncharacterized conserved protein (DUF2358)	Chloroplast	unknown.not assigned	-0.393299	0.407972	1.08623	0.00384773	0.31837	0.460315
262786_at	At1g10740	alpha/beta-Hydrolases superfamily protein	Extracellular	unknown.not assigned	-0.393844	0.431277	0.998639	0.00995885	0.505055	0.211321
253899_at	At4g27080	PDI-like 5-4	Nucleus	redox.peroxiredoxin/thioredoxin	-0.137399	0.854647	-1.98574	6.59066e-06	0.119165	0.817851
258397_at	At3g15357	unknown protein; INVOLVED IN: biological_process unknown; LOCATED IN: chloroplast; EXPRESSED IN: shoot apex, hypocotyl, root, leaf; Has 6931 Blast hits to 2036 proteins in 230 species: Archae - 7; Bacteria - 933; Metazoa - 1824; Fungi - 836; Plants - 482;	Chloroplast	unknown.not assigned	-0.1552	0.84821	-1.92964	2.66214e-05	-0.920193	0.0212769

## Sheet: (C) t4h c
ATH1 probe set	AGI code	Description	Localisation	Functional Annotation	adg1-1 vs Col-0	Adj. P-value	tpt-2 vs Col-0	Adj. P-value	adg1-1/tpt-2 vs Col-0	Adj. P-value
263385_at	At2g40170	Stress induced protein	Cytoplasm	hormone metabolism.abscisic acid	0.655788	0.0770736	0.597706	0.0915103	1.01281	0.00911819
245047_at	AtCg00020	photosystem II reaction center protein A	Unknown	PS.lightreaction	2.05672	0.0252108	2.17123	0.0147595	2.58839	0.00807697
266165_at	At2g28190	copper/zinc superoxide dismutase 2	Chloroplast	redox.dismutases/catalases	1.07263	0.055551	0.0812568	0.938313	1.59856	0.00608091
254232_at	At4g23600	Tyrosine transaminase family protein	Cytoplasm	amino acid metabolism.degradation	-1.09281	0.467873	-1.09405	0.368082	-3.38304	0.00576659
264052_at	At2g22330	cytochrome P450, family 79, subfamily B, polypeptide 3	Chloroplast	misc.cytochrome P450	-1.15369	0.102424	-0.81121	0.238401	-2.24093	0.00299984
262916_at	At1g59700	glutathione S-transferase TAU 16	Cytoplasm	misc.glutathione S transferases	-0.25205	0.664972	-0.0467694	0.948498	-1.04592	0.00711951
260387_at	At1g74100	sulfotransferase 16	Cytoplasm	misc.myrosinases-lectin-jacalin	-0.648865	0.156525	-0.699314	0.0936825	-1.47695	0.00212302
254693_at	At4g17880	Basic helix-loop-helix (bHLH) DNA-binding family protein	Nucleus	RNA.regulation of transcription.bHLH	0.267308	0.849711	-0.310114	0.738515	-5.16529	7.25809e-08
252114_at	At3g51450	Calcium-dependent phosphotriesterase superfamily protein	Chloroplast	secondary metabolism.misc	-0.931741	0.175951	-0.389099	0.62105	-1.90451	0.00519649
259864_at	At1g72800	RNA-binding (RRM/RBD/RNP motifs) family protein	Unknown	unknown	-0.120213	0.872649	-0.210246	0.609854	-1.0603	0.00357994

## Sheet: (D) t4h d
ATH1 probe set	AGI code	Description	Localisation	Functional Annotation	adg1-1 vs Col-0	Adj. P-value	tpt-2 vs Col-0	Adj. P-value	adg1-1/tpt-2 vs Col-0	Adj. P-value
244970_at	AtCg00660	ribosomal protein L20	Chloroplast	protein.synthesis	1.66405	0.0343468	2.35171	0.00218084	2.53593	0.00303073
244972_at	AtCg00680	photosystem II reaction center protein B	Chloroplast	PS.lightreaction	2.93529	0.0164189	3.25469	0.00783448	3.50541	0.00781378
257615_at	At3g26510	Octicosapeptide/Phox/Bem1p family protein	Nucleus	unknown	0.352286	0.682404	2.48529	4.2571e-05	1.69327	0.00348009
253302_at	At4g33660	unknown protein; Has 30201 Blast hits to 17322 proteins in 780 species: Archae - 12; Bacteria - 1396; Metazoa - 17338; Fungi - 3422; Plants - 5037; Viruses - 0; Other Eukaryotes - 2996 (source: NCBI BLink).	Unknown	unknown.not assigned	-0.114942	0.88038	1.09721	0.0013386	1.06722	0.00357994
248886_at	At5g46110	Triosephosphate/phosphate translocator	Chloroplast	major CHO metabolism.degradation.starch	-0.166915	0.938907	-6.39813	1.34874e-07	-6.36879	7.25809e-08

## Sheet: (E) t4h e
ATH1 probe set	AGI code	Description	Localisation	Functional Annotation	adg1-1 vs Col-0	Adj. P-value	tpt-2 vs Col-0	Adj. P-value	adg1-1/tpt-2 vs Col-0	Adj. P-value
248115_at	At5g54870	unknown protein; FUNCTIONS IN: molecular_function unknown; INVOLVED IN: biological_process unknown; LOCATED IN: vacuole; EXPRESSED IN: 24 plant structures; EXPRESSED DURING: 15 growth stages; BEST Arabidopsis thaliana protein match is: unknown protein (TA	Unknown	unknown.not assigned	-1.19437	0.000553496	0.457831	0.14917	-1.06632	0.00299984
253534_at	At4g31500	cytochrome P450, family 83, subfamily B, polypeptide 1	Unknown	misc.cytochrome P450	-0.945988	0.00244552	-0.375792	0.230545	-1.41319	6.21484e-05

## Sheet: (F) t4h f
ATH1 probe set	AGI code	Description	Localisation	Functional Annotation	adg1-1 vs Col-0	Adj. P-value	tpt-2 vs Col-0	Adj. P-value	adg1-1/tpt-2 vs Col-0	Adj. P-value
249427_at	At5g39850	Ribosomal protein S4	Mitochondrion	protein.synthesis	0.708879	0.00659514	-0.865053	0.00122989	0.297792	0.28826
267262_at	At2g22990	sinapoylglucose 1	Extracellular	protein.degradation.serine protease	-1.01429	0.00323198	1.30696	0.00029767	0.446272	0.20605
262986_at	At1g23390	Kelch repeat-containing F-box family protein	Nucleus	protein.degradation.ubiquitin	-2.11283	0.00070071	2.71713	5.92779e-05	1.19444	0.0531705
249742_at	At5g24490	30S ribosomal protein, putative	Chloroplast	protein.synthesis	-1.54148	0.00160712	1.66426	0.000786912	0.41412	0.446227
246975_at	At5g24890	unknown protein; FUNCTIONS IN: molecular_function unknown; INVOLVED IN: biological_process unknown; LOCATED IN: cellular_component unknown; EXPRESSED IN: 24 plant structures; EXPRESSED DURING: 13 growth stages; BEST Arabidopsis thaliana protein match is:	Nucleus	unknown	-0.891578	0.00694113	0.963775	0.00367687	0.412843	0.234974
251036_at	At5g02160	unknown protein; FUNCTIONS IN: molecular_function unknown; INVOLVED IN: biological_process unknown; LOCATED IN: chloroplast thylakoid membrane; EXPRESSED IN: 23 plant structures; EXPRESSED DURING: 13 growth stages; Has 121 Blast hits to 121 proteins in 17	Chloroplast	unknown.not assigned	-0.983744	0.00250115	1.23397	0.00029767	0.202715	0.606172
260983_at	At1g53560	Ribosomal protein L18ae family	Unknown	unknown.not assigned	-1.06366	0.00135539	1.34861	0.000135424	0.225475	0.555383

## Sheet: (G) t4h g
ATH1 probe set	AGI code	Description	Localisation	Functional Annotation	adg1-1 vs Col-0	Adj. P-value	tpt-2 vs Col-0	Adj. P-value	adg1-1/tpt-2 vs Col-0	Adj. P-value
245015_at	AtCg00490	ribulose-bisphosphate carboxylases	Chloroplast	PS.calvin cycle	3.65559	7.89567e-05	3.4402	5.92779e-05	3.57337	6.21484e-05
245025_at	AtCg00130	ATPase, F0 complex, subunit B/B', bacterial/chloroplast	Chloroplast	PS.lightreaction	2.7301	0.00553067	3.48794	0.000646806	3.65804	0.00107583
244991_s_at	AtCg01250;AtCg00890	[ATCG01250, NADH-Ubiquinone/plastoquinone (complex I) protein];[ATCG00890, NADH-Ubiquinone/plastoquinone (complex I) protein]	Chloroplast	PS.lightreaction	2.96116	0.00531476	3.35439	0.00165822	3.22432	0.00502729
244975_at	AtCg00710	photosystem II reaction center protein H	Chloroplast	PS.lightreaction	1.38547	0.00668584	1.66555	0.0013386	1.64821	0.00348009
245004_at	AtCg00300	YCF9	Chloroplast	PS.lightreaction	1.13784	0.000553496	1.06107	0.000646806	1.38787	6.21484e-05
