# Supplementary material for: The essential role of sugar metabolism in the acclimation response of Arabidopsis thaliana to high light intensities
Source: J Exp Bot. 2014 Feb 12;65(6):1619–36. doi: 10.1093/jxb/eru027 (PMC3967092; doi:10.1093/jxb/eru027)
Supplement: Supplementary Data [file supp_eru027_jexbot114363_file012.xlsx]

## Sheet: Table S12 Lengend
	Table S12. Evaluation of metabolite profiles in response to growth in LL or HL or after LL/HL-transfer in Col-0 wild-type, the adg1-1 and tpt-2 single mutants as well as the adg1-1/tpt-2 double mutant (3 data sheets).

## Sheet: (A) Metabolites sorted 
Normalized metabolite ratio (per g FW)	t0 tpt-2 vs Col-0 (log2)	P-value	t0 adg1-1 vs Col-0 (log2)	P-value	t0 adg1-1/tpt-2 vs Col-0 (log2)	P-value	t4 tpt-2 vs Col-0 (log2)	P-value	t4 adg1-1 vs Col-0 (log2)	P-value	t4 adg1-1/tpt-2 vs Col-0 (log2)	P-value	t48 tpt-2 vs Col-0 (log2)	P-value	t48 adg1-1 vs Col-0 (log2)	P-value	t48 adg1-1/tpt-2 vs Col-0 (log2)	P-value	HL tpt-2 vs Col-0 (log2)	P-value	HL adg1-1 vs Col-0 (log2)	P-value	HL adg1-1/tpt-2 vs Col-0 (log2)	P-value		Col-0 t4 vs t0 (log2)	P-value	Col-0 t48 vs t0 (log2)	P-value	Col-0 HL vs LL (log2)	P-value	tpt-2 t4 vs t0 (log2)	P-value	tpt-2 t48 vs t0 (log2)	P-value	tpt-2 HL vs LL (log2)	P-value	adg1-1 t4 vs t0 (log2)	P-value	adg1-1 t48 vs t0 (log2)	P-value	adg1-1 HL vs LL (log2)	P-value	adg1-1/tpt-2 t4 vs t0 (log2)	P-value	adg1-1/tpt-2 t48 vs t0 (log2)	P-value	adg1-1/tpt-2 HL vs LL (log2)	P-value
Sugars
Sucrose, D- (8TMS)	0.0569244	n.s.	0.798654	0.01	0.21954	0.05	-0.543007	0.01	0.137439	0.01	-0.200425	0.01	-0.034482	n.s.	-0.0490794	n.s.	-0.305283	0.01	0.263531	0.01	0.220871	0.01	-0.506445	0.01		0.902125	0.01	1.17017	0.01	1.05778	0.01	0.302194	0.05	1.07876	0.01	1.26438	0.01	0.24091	0.01	0.322438	0.01	0.479993	0.01	0.48216	0.01	0.645348	0.01	0.331791	0.01
Glucose, D- (1MEOX) (5TMS)	0.324096	n.s.	3.66859	0.01	2.45795	0.01	-2.74292	0.01	-0.271527	0.05	-1.22506	0.01	0.911846	0.01	0.999941	0.01	-0.18084	n.s.	-0.362981	0.01	0.381823	0.01	-1.84524	0.01		5.32653	0.01	4.52002	0.01	4.68776	0.01	2.25951	0.05	5.10777	0.01	4.58695	0.01	1.94068	0.01	1.85137	0.01	1.98725	0.01	2.19779	0.01	1.88123	0.01	0.970834	n.s.
Fructose, D- (1MEOX) (5TMS)	0.308876	n.s.	3.88707	0.01	2.41231	0.01	-2.31538	0.01	0.263663	0.01	-1.52559	0.01	0.84746	0.01	1.02539	0.01	-0.198197	n.s.	-0.569398	0.01	0.713441	0.01	-1.7654	0.01		4.51078	0.01	3.71562	0.01	4.1153	0.01	1.88653	0.01	4.2542	0.01	3.23703	0.01	0.88738	0.01	0.853939	0.01	0.941674	0.01	0.572883	0.05	1.10511	0.01	-0.0624137	n.s.
Mannose, D- (1MEOX) (5TMS)	0.386125	n.s.	1.73522	0.01	1.03729	0.01	-0.101904	n.s.	1.17014	0.01	0.572735	n.s.	-0.331275	n.s.	1.98851	0.01	-0.732581	n.s.	-1.11112	0.01	0.613987	0.01	-1.7821	0.01		1.76298	n.s.	2.72679	n.s.	3.05616	n.s.	1.27495	0.01	2.00939	0.01	1.55891	0.01	1.1979	0.05	2.98008	0.01	1.93492	0.01	1.29842	0.01	0.956915	0.01	0.236767	n.s.
Maltose, D- (1MEOX) (8TMS)	2.85635	0.01		-		-	1.0263	0.01	1.12406	0.01	0.601204	n.s.	2.55266	0.01	-1.85566	n.s.	-3.19335	n.s.	3.69299	0.01	-1.86441	n.s.	-1.8762	n.s.		1.02936	n.s.	3.93392	0.01	2.08331	n.s.	-0.800698	n.s.	3.63022	0.01	2.91995	0.01		-		-		-		-		-		-
Trehalose, alpha,alpha'-, D- (8TMS)	0.00727138	n.s.	-0.604064	0.05	-0.694855	0.05	-0.599776	0.01	-0.124246	n.s.	-1.41984	0.01	-1.74381	0.01	-0.297253	n.s.	-4.03302	0.01	-1.76301	0.01	-0.946171	0.01	-1.90657	0.01		0.949734	n.s.	4.05503	0.01	3.52835	0.01	0.342687	n.s.	2.30394	0.01	1.75807	0.01	1.42955	n.s.	4.36184	0.01	3.18624	0.01	0.224749	n.s.	0.716856	n.s.	2.31664	0.01
Raffinose (11TMS)	0.511043	n.s.		-		-	-0.0765862	n.s.	-1.13781	0.05	-1.42522	0.01	0.34728	n.s.	-1.41811	0.01	-2.61489	0.01	-3.92685	0.01	-4.25756	0.01		-		2.33942	n.s.	1.43315	n.s.	4.86079	0.01	1.75179	0.01	1.26938	0.05	0.422899	n.s.		-		-		-		-		-		-
Glucose, 1,6-anhydro, beta-D- (3TMS)	-0.529218	n.s.	0.48862	n.s.	0.0235129	n.s.	0.370234	n.s.	1.12804	0.01	0.947646	0.01	-0.399994	n.s.	0.382724	n.s.	0.211739	n.s.	0.518583	n.s.	1.08147	0.01	-0.429439	n.s.		0.413196	n.s.	1.26605	0.01	0.820389	n.s.	1.31265	0.05	1.39528	0.01	1.86819	0.01	1.05262	0.05	1.16016	0.01	1.41324	0.01	1.33733	0.01	1.45428	0.01	0.367437	n.s.
Mannopyranoside, 1-O-methyl-, alpha-D- (4TMS)	-0.0871177	n.s.	-0.350331	n.s.	-0.276417	n.s.	0.377846	n.s.	0.0309623	n.s.	0.159295	n.s.	-0.443925	0.01	-0.190968	n.s.	-0.715972	0.01	-0.120294	n.s.	-0.264884	n.s.	-0.77454	0.05		0.0471599	n.s.	1.4299	0.01	0.918967	0.01	0.512123	n.s.	1.07309	0.01	0.885791	0.01	0.428453	n.s.	1.58926	0.01	1.00441	0.01	0.482872	n.s.	0.990346	0.01	0.420843	n.s.
Fucose, DL- (1MEOX) (4TMS)	0.17439	n.s.	0.677146	0.01	0.490487	0.01	-0.216079	n.s.	0.36621	n.s.	0.135406	n.s.	0.122343	n.s.	0.553928	0.01	-1.04933	0.01	-0.51304	0.05	0.296049	n.s.	-1.58828	0.01		1.48438	0.01	2.04353	0.01	2.08748	0.01	1.09391	0.05	1.99148	0.01	1.40005	0.01	1.17344	0.01	1.92031	0.01	1.70638	0.01	1.1293	0.01	0.503714	n.s.	0.00870968	n.s.
Arabinose, D- (1MEOX) (4TMS)	-0.0640534	n.s.	0.328685	n.s.	0.590596	0.01	0.247553	n.s.	0.102848	n.s.	0.548983	n.s.	-0.144896	n.s.	0.623624	0.01	0.47085	0.05	0.778808	n.s.	0.895963	n.s.	-0.0973419	n.s.		-0.484411	0.01	0.664034	0.05	0.817959	0.01	-0.172804	n.s.	0.583191	n.s.	1.66082	0.01	-0.710248	n.s.	0.958973	n.s.	1.38524	n.s.	-0.526024	n.s.	0.544288	0.01	0.130022	n.s.
Glucoheptose (1MEOX) (6TMS)	-0.122575	n.s.	0.671974	n.s.	0.541674	n.s.	-0.0265138	n.s.	0.424935	n.s.	-0.0741548	n.s.	-0.469503	n.s.	0.591176	0.01	-0.455929	n.s.	-0.848493	0.01	0.404459	0.01	-1.54331	0.01		1.6594	0.01	2.30788	0.01	1.93317	0.01	1.75546	0.01	1.96096	0.01	1.20725	n.s.	1.41236	0.01	2.22708	0.01	1.66565	0.01	1.04357	0.01	1.31028	0.01	-0.151816	n.s.
Amino acids
Pyroglutamic acid / Glutamic acid	0.715532	0.01	-0.121725	n.s.	0.12135	n.s.	-0.33714	0.05	-0.921365	0.01	-0.769923	0.01	0.0381271	n.s.	0.0970569	n.s.	-1.23687	0.01	1.14675	0.01	-0.061208	n.s.	-0.061208	n.s.		1.94226	0.01	2.34605	0.01	0.280084	n.s.	0.889588	0.01	1.66864	0.01	0.711298	0.01	1.14262	0.01	2.56483	0.01	0.340602	n.s.	1.05099	0.01	0.987832	0.01	0.0975264	n.s.
Aspartic acid, L- (3TMS)	0.41902	0.01	-0.398208	n.s.	0.183382	n.s.	1.00192	0.01	-0.120314	n.s.	0.569315	0.01	0.0428687	n.s.	-0.463469	n.s.	-0.303938	n.s.	1.12852	0.01	-0.31303	n.s.	0.858411	0.05		-0.08234	n.s.	0.943172	0.01	-0.632096	n.s.	0.500555	n.s.	0.567021	0.05	0.0774058	n.s.	0.195554	n.s.	0.877911	0.01	-0.546918	n.s.	0.303593	n.s.	0.455852	n.s.	0.0429334	n.s.
Asparagine, DL- (3TMS)		n.s.		-		-	-3.29266	0.05	-2.82271	0.05	-3.89504	0.05	-0.280285	n.s.	1.79773	0.01	-4.78848	n.s.	3.70772	n.s.	2.12295	n.s.	3.00814	n.s.			-		-		-		-		-		-	-1.63909	n.s.	5.95767	0.01	0.499499	n.s.		-		-		-
Alanine, DL- (3TMS)	0.471162	0.01	0.0647342	n.s.	0.337476	n.s.	0.108885	n.s.	-0.257721	n.s.	0.863039	0.01	1.04967	0.01	1.05838	0.01	0.332441	n.s.	3.51591	0.01	2.15217	0.01	1.73005	0.05		0.943561	n.s.	1.57786	0.05	-2.57015	n.s.	0.581284	n.s.	2.15637	0.01	0.474604	n.s.	0.621105	n.s.	2.57151	0.01	-0.482708	n.s.	1.46912	0.01	1.57283	0.01	-1.17757	n.s.
Glycine (3TMS)	0.326186		0.442318	0.01	-0.478691	0.05	-0.427166	0.01	-0.771996	0.01	-2.83243	0.01	-0.0765968	n.s.	0.00573666	n.s.	-3.92422	0.01	2.46592	0.01	0.663582	0.05	-1.75123	0.01		5.36147	0.01	5.0394	0.01	2.0427	0.01	4.60812	0.01	4.63662	0.01	4.18243	0.01	4.14716	0.01	4.60282	0.01	2.26396	0.01	3.00774	0.01	1.59388	0.01	0.770162	n.s.
Serine, DL- (3TMS)	0.658569	0.01	-0.730449	0.01	-0.393034	0.05	1.21287	0.01	-0.276289	n.s.	-0.56063	0.01	0.278331	0.01	-0.134501	n.s.	-1.71914	0.01	0.71569	0.01	-0.568578	0.01	-1.36189	0.01		1.47108	0.01	2.43046	0.01	1.92371	0.01	2.02539	0.01	2.05022	0.01	1.98083	0.01	1.92524	0.01	3.0264	0.01	2.08558	0.01	1.30349	0.01	1.10435	0.01	0.954845	0.01
Threonine, DL- (3TMS)	0.339368	0.05	0.432344	0.01	1.99422	0.01	1.11864	0.01	0.148875	n.s.	1.81066	0.01	0.320962	0.05	0.0763671	n.s.	0.716813	0.01	2.08047	0.01	0.941548	n.s.	2.78079	0.01		0.638008	0.01	1.33063	0.01	-0.238443	n.s.	1.41728	0.01	1.31223	0.01	1.50266	0.01	0.354539	n.s.	0.974655	0.01	0.27076	n.s.	0.454452	0.01	0.0532289	n.s.	0.548128	0.01
Cysteine, DL- (3TMS)	-0.131046	n.s.	0.622124	0.05	0.371206	n.s.	0.29758	n.s.	0.42814	n.s.	0.41301	n.s.	-0.196021	n.s.	0.984793	0.01	0.218604	n.s.	0.165514	n.s.	0.839089	0.01	-0.755104	n.s.		0.739966	n.s.	1.91965	0.01	1.54938	0.05	1.16859	n.s.	1.85468	0.01	1.84594	0.01	0.545982	n.s.	2.28232	0.01	1.76634	0.01	0.78177	n.s.	1.76705	0.01	0.423069	n.s.
Methionine, DL- (2TMS)	0.5025	n.s.	-0.294285	n.s.	-0.426533	n.s.	0.334069	n.s.	-0.812869	n.s.	-1.13852	n.s.	-0.0737238	n.s.	-0.629466	n.s.	-1.61329	0.05	2.24903	0.01	0.619396	n.s.	0.774119	n.s.		2.34239	n.s.	2.29243	n.s.	-1.28379	n.s.	2.17396	0.01	1.71621	0.01	0.462734	n.s.	1.82381	0.01	1.95725	0.01	-0.370112	n.s.	1.63041	0.01	1.10568	n.s.	-0.0831412	n.s.
Isoleucine, L- (2TMS)	0.370453	0.01	0.203094	n.s.	0.618807	0.01	0.213403	n.s.	-0.0761451	n.s.	0.0896376	n.s.	0.224511	n.s.	-0.099595	n.s.	-0.312615	n.s.	0.204576	n.s.	-0.174331	n.s.	-0.626701	0.01		1.9696	0.01	2.24467	0.01	2.057	0.01	1.81255	0.01	2.09873	0.01	1.89112	0.01	1.69036	0.01	1.94198	0.01	1.67957	0.01	1.44043	0.01	1.31325	0.01	0.811491	0.01
Valine, DL- (2TMS)	0.53223	0.01	0.0497167	n.s.	0.606858	0.01	0.0721207	n.s.	-0.261694	n.s.	-0.094858	n.s.	0.574952	0.01	0.262766	n.s.	-0.345644	n.s.	0.749061	0.01	0.256378	n.s.	-0.580645	n.s.		2.21182	0.01	2.33851	0.01	1.67282	0.01	1.75171	0.01	2.38123	0.01	1.88965	0.01	1.90041	0.01	2.55155	0.01	1.87948	0.01	1.51011	0.01	1.386	0.01	0.485316	n.s.
Lysine, L- (4TMS)	0.308931	n.s.	0.540429	0.01	0.921518	0.01	-0.0614529	n.s.	0.319484	n.s.	0.246832	n.s.	-0.0724736	n.s.	0.566743	0.05	0.0185729	n.s.	0.821184	0.01	0.566845	n.s.	0.534637	n.s.		1.38331	0.01	1.73329	0.01	0.887129	n.s.	1.01293	0.05	1.35188	0.01	1.39938	0.01	1.16237	0.01	1.7596	0.01	0.913545	0.05	0.708625	0.05	0.830341	0.01	0.500247	n.s.
Arginine, DL-, -NH3 (3TMS)	0.651979	n.s.	-0.147286	n.s.	0.170491	n.s.	-0.406221	n.s.	-0.018904	n.s.	-0.632314	n.s.	-0.286492	n.s.	1.78002	0.01	-2.09286	n.s.	1.60735	0.01	1.23451	0.05	0.0436296	n.s.		2.05204	n.s.	3.33728	n.s.	0.200875	n.s.	0.993845	n.s.	2.39881	0.01	1.15624	0.05	2.18043	n.s.	5.26459	0.01	1.58267	n.s.	1.24924	0.01	1.07393	0.01	0.0740135	n.s.
Phenylalanine, DL- (2TMS)	0.333264	n.s.	1.37005	0.01	0.89183	0.01	-1.42115	0.01	0.370131	0.05	-1.65491	0.01	0.034725	n.s.	1.33602	0.01	-1.27048	n.s.	0.796562	0.01	0.627224	0.05	-0.87391	n.s.		3.73236	0.01	2.97336	0.01	1.4729	n.s.	1.97795	0.01	2.67482	0.01	1.9362	0.01	2.73244	0.01	2.93933	0.01	0.730079	n.s.	1.18562	0.01	0.811052	0.01	-0.292838	n.s.
Tyrosine, DL- (3TMS)		-		0.01		n.s.	-2.07876	0.01	-0.00896129	n.s.	-2.21832	0.01	0.154748	n.s.	1.17988	0.01	-1.41016	n.s.	0.594952	n.s.	0.7206	n.s.	-0.32731	n.s.			-		-		-		-		-		-	2.83722	0.01	4.06809	0.01	2.06021	n.s.		-		-		-
Tryptophan, L- (2TMS)	0.16013	n.s.	-0.398065	n.s.	0.130661	n.s.	-0.0409687	n.s.	-0.231672	n.s.	-0.239579	n.s.	-0.0892358	n.s.	-0.285092	0.01	-0.300286	0.01	-0.382258	0.01	-0.313566	0.05	-0.492124	0.01		0.590139	0.01	0.821555	0.01	0.715103	0.01	0.38904	0.05	0.572189	0.01	0.172716	n.s.	0.756531	0.01	0.934528	0.01	0.799602	0.01	0.219898	n.s.	0.390607	0.01	0.092318	n.s.
Proline, L- (2TMS)	-0.0669694	n.s.	-0.835619	n.s.	-0.0452609	n.s.	0.967494	0.01	-0.250677	n.s.	-0.432059	n.s.	-0.499004	n.s.	0.179049	n.s.	-1.42231	0.01	2.29878	0.01	0.391826	n.s.	-0.540153	n.s.		2.3245	0.01	3.06753	0.01	1.00036	n.s.	3.35896	0.01	2.63549	0.01	3.36611	0.01	2.90944	0.01	4.08219	0.01	2.22781	n.s.	1.9377	0.01	1.69048	0.01	0.505471	n.s.
Alanine, beta- (3TMS)	0.230577	n.s.	1.14901	0.01	1.44915	0.01	0.13409	n.s.	-0.424247	n.s.	-0.356191	n.s.	0.380119	0.05	0.619227	n.s.	0.0929649	n.s.	0.949378	0.01	0.27994	n.s.	0.510728	n.s.		2.30102	0.01	3.1173	0.01	2.14363	0.01	2.20453	0.01	3.26684	0.01	2.86243	0.01	0.727768	n.s.	2.58752	0.01	1.27456	0.01	0.495675	n.s.	1.76111	0.01	1.2052	0.01
Organic acids
Pyruvic acid (1MEOX) (1TMS)	0.38	0.05	-0.209859	n.s.	0.0304721	n.s.	1.29548	0.01	-0.343395	n.s.	0.719441	0.05	0.145042	n.s.	-0.151909	n.s.	0.16557	n.s.	0.939133	0.01	0.369467	n.s.	-0.430269	n.s.		0.128548	n.s.	0.664861	0.01	0.46305	0.05	1.04403	0.01	0.429903	n.s.	1.02218	0.01	-0.0049881	n.s.	0.722811	0.01	1.04238	0.01	0.817517	0.01	0.799959	0.01	0.00230837	n.s.
Malic acid, 2-methyl-, DL- (3TMS)	0.828053	0.01	0.366187	n.s.	0.796699	0.01	0.302042	n.s.	0.0804682	n.s.	0.171679	n.s.	0.245413	0.05	0.1456	n.s.	-0.735072	0.01	0.109469	n.s.	0.255401	n.s.	-1.65709	0.01		1.85008	0.01	3.44978	0.01	2.4622	0.01	1.32406	0.01	2.86714	0.01	1.74361	0.01	1.56436	0.01	3.22919	0.01	2.35141	0.01	1.22506	0.01	1.91801	0.01	0.00840739	n.s.
Glutaric acid (2TMS)	0.161217	n.s.	0.344264	0.01	0.363557	0.01	0.0188737	n.s.	0.18183	n.s.	-0.0877511	n.s.	-0.246161	n.s.	-0.231567	n.s.	-1.52042	0.01	-0.663642	0.01	-0.533068	0.01	-1.97991	0.01		0.928126	n.s.	2.81537	0.01	2.37445	0.01	0.785783	n.s.	2.40799	0.01	1.54959	0.01	0.765692	n.s.	2.23953	0.01	1.49711	0.01	0.476818	0.05	0.931387	0.01	0.0309739	n.s.
Succinic acid (2TMS)	1.11731	0.01	0.647224	0.01	0.660775	0.01	1.49889	0.01	1.47234	0.01	1.39543	0.01	0.710117	0.01	1.08761	0.01	-1.33775	0.01	1.11225	0.01	0.207383	n.s.	-2.42701	0.01		1.01706	n.s.	3.26795	0.01	2.51098	0.01	1.39864	0.05	2.86076	0.01	2.50593	0.01	1.84218	0.01	3.70834	0.01	2.07114	0.01	1.75171	0.01	1.26943	0.01	-0.576803	n.s.
Fumaric acid (2TMS)	0.147182	n.s.	0.364909	0.01	-0.136167	n.s.	-0.302083	0.01	-0.117204	0.01	-0.460774	0.01	-0.285804	0.01	-0.174911	0.05	-0.378928	0.01	-0.243007	n.s.	-0.191159	n.s.	-0.693639	0.01		0.236522	0.01	0.0688544	n.s.	0.32594	0.01	-0.212744	0.01	-0.364132	0.01	-0.0642484	n.s.	-0.245592	0.01	-0.470966	0.01	-0.230127	0.01	-0.0880854	n.s.	-0.173907	n.s.	-0.231532	n.s.
Malonic acid (2TMS)		-		-		-	0.0728292	n.s.	-0.914803	0.05	-0.479476	n.s.	0.0794013	n.s.	-0.136574	n.s.	-0.450234	n.s.	0.992489	n.s.	-0.857352	n.s.	-0.687999	n.s.			0.01		0.01		-		-		-		-		-		-		-		-		-		-
Glyceric acid, DL- (3TMS)	0.469388	0.01	-0.554825	0.01	-0.533813	0.01	1.41391	0.01	0.00998607	n.s.	-1.63568	0.01	1.30158	0.01	0.370378	0.05	-2.00463	0.01	0.222933	n.s.	-0.649586	0.01	-2.99218	0.01		2.35605	0.01	2.63307	0.01	3.42565	0.01	3.30057	0.01	3.46526	0.01	3.1792	0.01	2.92086	0.01	3.55827	0.01	3.33089	0.01	1.25418	0.01	1.16225	0.01	0.967282	0.01
Butyric acid, 3-hydroxy- (2TMS)	0.450008	0.01	-0.509378	0.05	0.353702	0.05	0.488368	n.s.	-0.252951	n.s.	0.32957	n.s.	0.114719	n.s.	-0.31472	n.s.	-0.514839	0.05	0.26712	n.s.	-0.396585	n.s.	-0.502155	n.s.		0.42015	n.s.	1.2957	0.01	0.545806	n.s.	0.45851	n.s.	0.960412	0.01	0.362917	n.s.	0.676577	n.s.	1.49036	0.01	0.658599	n.s.	0.396018	n.s.	0.42716	n.s.	-0.310051	n.s.
Gluconic/Galactonic acid (6TMS)	-0.0146346	n.s.	0.47108	0.01	0.349703	0.05	0.10951	n.s.	0.168134	n.s.	0.454085	n.s.	-0.109317	n.s.	-0.101541	n.s.	0.179005	n.s.	0.317958	n.s.	-0.500504	n.s.	-0.846774	0.05		0.618933	n.s.	1.06856	0.01	1.50479	0.01	0.743078	n.s.	0.973873	n.s.	1.83738	0.01	0.315987	n.s.	0.495934	n.s.	0.533202	n.s.	0.723315	0.05	0.897857	0.01	0.308309	n.s.
Benzoic acid (1TMS)	0.103468	n.s.	-0.344252	0.05	0.087843	n.s.	0.105778	n.s.	-0.0388753	n.s.	-0.3847	n.s.	-0.0252571	n.s.	-0.196603	n.s.	-0.572852	0.01	0.402937	0.05	0.0943444	n.s.	-0.148769	n.s.		0.381939	n.s.	0.485737	0.05	0.303412	n.s.	0.38425	n.s.	0.357013	n.s.	0.602881	0.01	0.687316	0.01	0.633386	0.01	0.742008	0.01	-0.0906034	n.s.	-0.174958	n.s.	0.0667997	n.s.
Others
Glycerol (3TMS)	-0.0860828	n.s.	-0.273059	n.s.	-0.297641	n.s.	-0.089226	n.s	-0.445825	n.s	-0.387434	n.s	-0.298663	n.s	-0.217863	n.s	-0.349161	0.05	-0.16798	n.s.	0.150772	n.s.	1.34242	n.s.		0.982606	0.05	0.982606	0.05	1.40769	0.05	0.979463	0.01	0.770026	0.01	1.3258	0.01	0.80984	n.s	1.0378	n.s.	1.83153	0.05	0.892812	n.s.	0.931086	n.s.	3.04775	0.05
Inositol, myo- (6TMS)	-0.163745	n.s.	-1.01323	0.01	-0.85929	0.01	-0.144336	n.s.	-0.530424	0.01	-0.540493	0.01	-0.0335687	n.s.	-0.33314	0.01	-0.537469	0.01	-0.77038	0.01	-0.735809	0.01	-2.12743	0.01		0.635671	0.01	0.888197	0.01	1.07048	0.01	0.65508	0.01	1.01837	0.01	0.463841	0.01	1.11848	0.01	1.56829	0.01	1.3479	0.01	0.954468	0.01	1.21002	0.01	-0.19766	n.s.
Galactinol (9TMS)	0.489233	n.s.			0.492282	n.s.	1.44024	0.01	-0.880865	n.s.	-0.313269	n.s.	0.436178	n.s.	-2.51214	0.01	-2.54598	0.01	-3.56274	0.01	-3.36439	0.01	-6.05282	0.01		2.65631	n.s.	3.4209	n.s.	5.75135	0.01	3.60731	0.01	3.36784	0.01	1.69938	n.s.		-		-		-	1.85075	0.01	0.382635	n.s.	-0.793745	n.s.
Erythritol (4TMS)	0.371969	0.01	0.954196	0.01	1.7037	0.01	0.0937269	n.s.	0.551642	n.s.	1.10663	n.s.	0.275457	n.s.	2.14398	0.01	0.759116	n.s.	0.648558	n.s.	0.806602	0.05	1.25687	0.01		1.42429	n.s.	1.96239	n.s.	1.59378	n.s.	1.14605	0.05	1.86587	0.01	1.87036	0.01	1.02174	n.s.	3.15217	0.01	1.44618	0.05	0.827223	0.01	1.0178	0.01	1.14695	0.01
Tyramine (3TMS)	0.0478338	n.s.	0.121818	n.s.	0.367558	0.01	-0.231161	n.s.	0.235139	n.s.	0.0241141	n.s.	-0.215435	n.s.	-0.624979	n.s.	-0.526345	n.s.	-0.374893	n.s.	-0.727293	0.01	-1.30514	0.01		0.965397	0.05	1.28002	0.01	1.83085	0.01	0.686402	n.s.	1.01675	0.05	1.40812	0.01	1.07872	0.01	0.533226	n.s.	0.981739	0.01	0.621954	0.05	0.38612	n.s.	0.158157	n.s.
Ornithine, DL- (4TMS)	0.23634	n.s.	0.816669	0.01	0.2439	n.s.	-0.699382	0.01	-0.524103	0.05	-1.6565	0.01	-0.260188	n.s.	1.23449	0.01	-1.94007	n.s.	1.61783	0.01	1.13063	0.05	1.13823	0.05		2.30902	n.s.	3.06166	0.01	-0.0805689	n.s.	1.3733	0.05	2.56513	0.01	1.30092	n.s.	0.968248	n.s.	3.47947	0.01	0.233397	n.s.	0.408624	n.s.	0.87769	0.01	0.813757	0.01
Putrescine (4TMS)	0.0694447	n.s.	1.43253	0.01	0.82127	0.01	-0.948441	0.05	0.350946	n.s.	-0.121704	n.s.	0.597755	n.s.	1.72465	0.01	-1.07887	n.s.	2.24818	0.01	1.87092	0.01	0.937733	n.s.		2.79351	0.01	3.3321	0.01	1.51684	n.s.	1.77563	n.s.	3.86041	0.01	3.69557	0.01	1.71193	0.05	3.62422	0.01	1.95523	0.01	1.85054	0.01	1.43197	0.05	1.6333	0.01
[truncated: 2 more columns]

## Sheet: (B) Metabolite ranking
Normalized metabolite ratio (per g FW)	MC	t0 tpt-2 vs Col-0 (log2)	P-value	Normalized metabolite ratio (per g FW)	MC	t0 adg1-1 vs Col-0 (log2)	P-value	Normalized metabolite ratio (per g FW)	MC	t0 adg1-1/tpt-2 vs Col-0 (log2)	P-value	Normalized metabolite ratio (per g FW)	MC	t4 tpt-2 vs Col-0 (log2)	P-value	Normalized metabolite ratio (per g FW)	MC	t4 adg1-1 vs Col-0 (log2)	P-value	Normalized metabolite ratio (per g FW)	MC	t4 adg1-1/tpt-2 vs Col-0 (log2)	P-value	Normalized metabolite ratio (per g FW)	MC	t48 tpt-2 vs Col-0 (log2)	P-value	Normalized metabolite ratio (per g FW)	MC	t48 adg1-1 vs Col-0 (log2)	P-value	Normalized metabolite ratio (per g FW)	MC	t48 adg1-1/tpt-2 vs Col-0 (log2)	P-value	Normalized metabolite ratio (per g FW)	MC	HL tpt-2 vs Col-0 (log2)	P-value	Normalized metabolite ratio (per g FW)	MC	HL adg1-1 vs Col-0 (log2)	P-value	Normalized metabolite ratio (per g FW)	MC	HL adg1-1/tpt-2 vs Col-0 (log2)	P-value		Normalized metabolite ratio (per g FW)
Maltose, D- (1MEOX) (8TMS)	su	2.85635	0.01	Fructose, D- (1MEOX) (5TMS)	su	3.88707	0.01	Glucose, D- (1MEOX) (5TMS)	su	2.45795	0.01	Succinic acid (2TMS)	oa	1.49889	0.01	Succinic acid (2TMS)	oa	1.47234	0.01	Threonine, DL- (3TMS)	aa	1.81066	0.01	Maltose, D- (1MEOX) (8TMS)	su	2.55266	0.01	Erythritol (4TMS)	ot	2.14398	0.01	Erythritol (4TMS)	ot	0.759116	n.s.	Asparagine, DL- (3TMS)	aa	3.70772	n.s.	Alanine, DL- (3TMS)	aa	2.15217	0.01	Asparagine, DL- (3TMS)	aa	3.00814	n.s.		Glycine (3TMS)
Succinic acid (2TMS)	oa	1.11731	0.01	Glucose, D- (1MEOX) (5TMS)	su	3.66859	0.01	Fructose, D- (1MEOX) (5TMS)	su	2.41231	0.01	Galactinol (9TMS)	ot	1.44024	0.01	Mannose, D- (1MEOX) (5TMS)	su	1.17014	0.01	Succinic acid (2TMS)	oa	1.39543	0.01	Glyceric acid, DL- (3TMS)	oa	1.30158	0.01	Mannose, D- (1MEOX) (5TMS)	su	1.98851	0.01	Threonine, DL- (3TMS)	aa	0.716813	0.01	Maltose, D- (1MEOX) (8TMS)	su	3.69299	0.01	Asparagine, DL- (3TMS)	aa	2.12295	n.s.	Threonine, DL- (3TMS)	aa	2.78079	0.01		Glucose, D- (1MEOX) (5TMS)
Malic acid, 2-methyl-, DL- (3TMS)	oa	0.828053	0.01	Mannose, D- (1MEOX) (5TMS)	su	1.73522	0.01	Threonine, DL- (3TMS)	aa	1.99422	0.01	Glyceric acid, DL- (3TMS)	oa	1.41391	0.01	Glucose, 1,6-anhydro, beta-D- (3TMS)	su	1.12804	0.01	Erythritol (4TMS)	ot	1.10663	n.s.	Alanine, DL- (3TMS)	aa	1.04967	0.01	Asparagine, DL- (3TMS)	aa	1.79773	0.01	Arabinose, D- (1MEOX) (4TMS)	su	0.47085	0.05	Alanine, DL- (3TMS)	aa	3.51591	0.01	Putrescine (4TMS)	ot	1.87092	0.01	Alanine, DL- (3TMS)	aa	1.73005	0.05		Fructose, D- (1MEOX) (5TMS)
Pyroglutamic acid / Glutamic acid	aa	0.715532	0.01	Putrescine (4TMS)	ot	1.43253	0.01	Erythritol (4TMS)	ot	1.7037	0.01	Pyruvic acid (1MEOX) (1TMS)	oa	1.29548	0.01	Maltose, D- (1MEOX) (8TMS)	su	1.12406	0.01	Glucose, 1,6-anhydro, beta-D- (3TMS)	su	0.947646	0.01	Glucose, D- (1MEOX) (5TMS)	su	0.911846	0.01	Arginine, DL-, -NH3 (3TMS)	aa	1.78002	0.01	Alanine, DL- (3TMS)	aa	0.332441	n.s.	Glycine (3TMS)	aa	2.46592	0.01	Arginine, DL-, -NH3 (3TMS)	aa	1.23451	0.05	Glycerol (3TMS)	ot	1.34242	n.s.		Phenylalanine, DL- (2TMS)
Serine, DL- (3TMS)	aa	0.658569	0.01	Phenylalanine, DL- (2TMS)	aa	1.37005	0.01	Alanine, beta- (3TMS)	aa	1.44915	0.01	Serine, DL- (3TMS)	aa	1.21287	0.01	Erythritol (4TMS)	ot	0.551642	n.s.	Alanine, DL- (3TMS)	aa	0.863039	0.01	Fructose, D- (1MEOX) (5TMS)	su	0.84746	0.01	Putrescine (4TMS)	ot	1.72465	0.01	Cysteine, DL- (3TMS)	aa	0.218604	n.s.	Proline, L- (2TMS)	aa	2.29878	0.01	Ornithine, DL- (4TMS)	ot	1.13063	0.05	Erythritol (4TMS)	ot	1.25687	0.01		Putrescine (4TMS)
Arginine, DL-, -NH3 (3TMS)	aa	0.651979	n.s.	Alanine, beta- (3TMS)	aa	1.14901	0.01	Mannose, D- (1MEOX) (5TMS)	su	1.03729	0.01	Threonine, DL- (3TMS)	aa	1.11864	0.01	Cysteine, DL- (3TMS)	aa	0.42814	n.s.	Pyruvic acid (1MEOX) (1TMS)	oa	0.719441	0.05	Succinic acid (2TMS)	oa	0.710117	0.01	Phenylalanine, DL- (2TMS)	aa	1.33602	0.01	Glucose, 1,6-anhydro, beta-D- (3TMS)	su	0.211739	n.s.	Methionine, DL- (2TMS)	aa	2.24903	0.01	Glucose, 1,6-anhydro, beta-D- (3TMS)	su	1.08147	0.01	Ornithine, DL- (4TMS)	ot	1.13823	0.05		Galactinol (9TMS)
Valine, DL- (2TMS)	aa	0.53223	0.01	Erythritol (4TMS)	ot	0.954196	0.01	Lysine, L- (4TMS)	aa	0.921518	0.01	Maltose, D- (1MEOX) (8TMS)	su	1.0263	0.01	Glucoheptose (1MEOX) (6TMS)	su	0.424935	n.s.	Maltose, D- (1MEOX) (8TMS)	su	0.601204	n.s.	Putrescine (4TMS)	ot	0.597755	n.s.	Ornithine, DL- (4TMS)	ot	1.23449	0.01	Gluconic/Galactonic acid (6TMS)	oa	0.179005	n.s.	Putrescine (4TMS)	ot	2.24818	0.01	Threonine, DL- (3TMS)	aa	0.941548	n.s.	Putrescine (4TMS)	ot	0.937733	n.s.		Glyceric acid, DL- (3TMS)
Raffinose (11TMS)	su	0.511043	n.s.	Ornithine, DL- (4TMS)	ot	0.816669	0.01	Phenylalanine, DL- (2TMS)	aa	0.89183	0.01	Aspartic acid, L- (3TMS)	aa	1.00192	0.01	Phenylalanine, DL- (2TMS)	aa	0.370131	0.05	Mannose, D- (1MEOX) (5TMS)	su	0.572735	n.s.	Valine, DL- (2TMS)	aa	0.574952	0.01	Tyrosine, DL- (3TMS)	aa	1.17988	0.01	Pyruvic acid (1MEOX) (1TMS)	oa	0.16557	n.s.	Threonine, DL- (3TMS)	aa	2.08047	0.01	Arabinose, D- (1MEOX) (4TMS)	su	0.895963	n.s.	Aspartic acid, L- (3TMS)	aa	0.858411	0.05		Methionine, DL- (2TMS)
Methionine, DL- (2TMS)	aa	0.5025	n.s.	Sucrose, D- (8TMS)	su	0.798654	0.01	Putrescine (4TMS)	ot	0.82127	0.01	Proline, L- (2TMS)	aa	0.967494	0.01	Fucose, DL- (1MEOX) (4TMS)	su	0.36621	n.s.	Aspartic acid, L- (3TMS)	aa	0.569315	0.01	Galactinol (9TMS)	ot	0.436178	n.s.	Succinic acid (2TMS)	oa	1.08761	0.01	Alanine, beta- (3TMS)	aa	0.0929649	n.s.	Ornithine, DL- (4TMS)	ot	1.61783	0.01	Cysteine, DL- (3TMS)	aa	0.839089	0.01	Methionine, DL- (2TMS)	aa	0.774119	n.s.		Raffinose (11TMS)
Galactinol (9TMS)	ot	0.489233	n.s.	Fucose, DL- (1MEOX) (4TMS)	su	0.677146	0.01	Malic acid, 2-methyl-, DL- (3TMS)	oa	0.796699	0.01	Butyric acid, 3-hydroxy- (2TMS)	oa	0.488368	n.s.	Putrescine (4TMS)	ot	0.350946	n.s.	Arabinose, D- (1MEOX) (4TMS)	su	0.548983	n.s.	Alanine, beta- (3TMS)	aa	0.380119	0.05	Alanine, DL- (3TMS)	aa	1.05838	0.01	Lysine, L- (4TMS)	aa	0.0185729	n.s.	Arginine, DL-, -NH3 (3TMS)	aa	1.60735	0.01	Erythritol (4TMS)	ot	0.806602	0.05	Lysine, L- (4TMS)	aa	0.534637	n.s.		Proline, L- (2TMS)
Alanine, DL- (3TMS)	aa	0.471162	0.01	Glucoheptose (1MEOX) (6TMS)	su	0.671974	n.s.	Succinic acid (2TMS)	oa	0.660775	0.01	Mannopyranoside, 1-O-methyl-, alpha-D- (4TMS)	su	0.377846	n.s.	Lysine, L- (4TMS)	aa	0.319484	n.s.	Gluconic/Galactonic acid (6TMS)	oa	0.454085	n.s.	Raffinose (11TMS)	su	0.34728	n.s.	Fructose, D- (1MEOX) (5TMS)	su	1.02539	0.01	Glucose, D- (1MEOX) (5TMS)	su	-0.18084	n.s.	Pyroglutamic acid / Glutamic acid	aa	1.14675	0.01	Tyrosine, DL- (3TMS)	aa	0.7206	n.s.	Alanine, beta- (3TMS)	aa	0.510728	n.s.		Ornithine, DL- (4TMS)
Glyceric acid, DL- (3TMS)	oa	0.469388	0.01	Succinic acid (2TMS)	oa	0.647224	0.01	Isoleucine, L- (2TMS)	aa	0.618807	0.01	Glucose, 1,6-anhydro, beta-D- (3TMS)	su	0.370234	n.s.	Fructose, D- (1MEOX) (5TMS)	su	0.263663	0.01	Cysteine, DL- (3TMS)	aa	0.41301	n.s.	Threonine, DL- (3TMS)	aa	0.320962	0.05	Glucose, D- (1MEOX) (5TMS)	su	0.999941	0.01	Fructose, D- (1MEOX) (5TMS)	su	-0.198197	n.s.	Aspartic acid, L- (3TMS)	aa	1.12852	0.01	Fructose, D- (1MEOX) (5TMS)	su	0.713441	0.01	Arginine, DL-, -NH3 (3TMS)	aa	0.0436296	n.s.		Alanine, beta- (3TMS)
Butyric acid, 3-hydroxy- (2TMS)	oa	0.450008	0.01	Cysteine, DL- (3TMS)	aa	0.622124	0.05	Valine, DL- (2TMS)	aa	0.606858	0.01	Methionine, DL- (2TMS)	aa	0.334069	n.s.	Tyramine (3TMS)	ot	0.235139	n.s.	Butyric acid, 3-hydroxy- (2TMS)	oa	0.32957	n.s.	Serine, DL- (3TMS)	aa	0.278331	0.01	Cysteine, DL- (3TMS)	aa	0.984793	0.01	Tryptophan, L- (2TMS)	aa	-0.300286	0.01	Succinic acid (2TMS)	oa	1.11225	0.01	Glycine (3TMS)	aa	0.663582	0.05	Pyroglutamic acid / Glutamic acid	aa	-0.061208	n.s.		Valine, DL- (2TMS)
Aspartic acid, L- (3TMS)	aa	0.41902	0.01	Lysine, L- (4TMS)	aa	0.540429	0.01	Arabinose, D- (1MEOX) (4TMS)	su	0.590596	0.01	Malic acid, 2-methyl-, DL- (3TMS)	oa	0.302042	n.s.	Glutaric acid (2TMS)	oa	0.18183	n.s.	Lysine, L- (4TMS)	aa	0.246832	n.s.	Erythritol (4TMS)	ot	0.275457	n.s.	Arabinose, D- (1MEOX) (4TMS)	su	0.623624	0.01	Aspartic acid, L- (3TMS)	aa	-0.303938	n.s.	Malonic acid (2TMS)	oa	0.992489	n.s.	Phenylalanine, DL- (2TMS)	aa	0.627224	0.05	Arabinose, D- (1MEOX) (4TMS)	su	-0.0973419	n.s.		Arginine, DL-, -NH3 (3TMS)
Mannose, D- (1MEOX) (5TMS)	su	0.386125	n.s.	Glucose, 1,6-anhydro, beta-D- (3TMS)	su	0.48862	n.s.	Glucoheptose (1MEOX) (6TMS)	su	0.541674	n.s.	Cysteine, DL- (3TMS)	aa	0.29758	n.s.	Gluconic/Galactonic acid (6TMS)	oa	0.168134	n.s.	Malic acid, 2-methyl-, DL- (3TMS)	oa	0.171679	n.s.	Malic acid, 2-methyl-, DL- (3TMS)	oa	0.245413	0.05	Alanine, beta- (3TMS)	aa	0.619227	n.s.	Sucrose, D- (8TMS)	su	-0.305283	0.01	Alanine, beta- (3TMS)	aa	0.949378	0.01	Methionine, DL- (2TMS)	aa	0.619396	n.s.	Benzoic acid (1TMS)	oa	-0.148769	n.s.		Isoleucine, L- (2TMS)
Pyruvic acid (1MEOX) (1TMS)	oa	0.38	0.05	Gluconic/Galactonic acid (6TMS)	oa	0.47108	0.01	Galactinol (9TMS)	ot	0.492282	n.s.	Arabinose, D- (1MEOX) (4TMS)	su	0.247553	n.s.	Threonine, DL- (3TMS)	aa	0.148875	n.s.	Mannopyranoside, 1-O-methyl-, alpha-D- (4TMS)	su	0.159295	n.s.	Isoleucine, L- (2TMS)	aa	0.224511	n.s.	Glucoheptose (1MEOX) (6TMS)	su	0.591176	0.01	Isoleucine, L- (2TMS)	aa	-0.312615	n.s.	Pyruvic acid (1MEOX) (1TMS)	oa	0.939133	0.01	Mannose, D- (1MEOX) (5TMS)	su	0.613987	0.01	Tyrosine, DL- (3TMS)	aa	-0.32731	n.s.		Pyroglutamic acid / Glutamic acid
Erythritol (4TMS)	ot	0.371969	0.01	Glycine (3TMS)	aa	0.442318	0.01	Fucose, DL- (1MEOX) (4TMS)	su	0.490487	0.01	Isoleucine, L- (2TMS)	aa	0.213403	n.s.	Sucrose, D- (8TMS)	su	0.137439	0.01	Fucose, DL- (1MEOX) (4TMS)	su	0.135406	n.s.	Tyrosine, DL- (3TMS)	aa	0.154748	n.s.	Lysine, L- (4TMS)	aa	0.566743	0.05	Valine, DL- (2TMS)	aa	-0.345644	n.s.	Lysine, L- (4TMS)	aa	0.821184	0.01	Lysine, L- (4TMS)	aa	0.566845	n.s.	Glucose, 1,6-anhydro, beta-D- (3TMS)	su	-0.429439	n.s.		Malic acid, 2-methyl-, DL- (3TMS)
Isoleucine, L- (2TMS)	aa	0.370453	0.01	Threonine, DL- (3TMS)	aa	0.432344	0.01	Cysteine, DL- (3TMS)	aa	0.371206	n.s.	Alanine, beta- (3TMS)	aa	0.13409	n.s.	Arabinose, D- (1MEOX) (4TMS)	su	0.102848	n.s.	Isoleucine, L- (2TMS)	aa	0.0896376	n.s.	Pyruvic acid (1MEOX) (1TMS)	oa	0.145042	n.s.	Fucose, DL- (1MEOX) (4TMS)	su	0.553928	0.01	Glycerol (3TMS)	ot	-0.349161	0.05	Phenylalanine, DL- (2TMS)	aa	0.796562	0.01	Glucoheptose (1MEOX) (6TMS)	su	0.404459	0.01	Pyruvic acid (1MEOX) (1TMS)	oa	-0.430269	n.s.		Mannose, D- (1MEOX) (5TMS)
Threonine, DL- (3TMS)	aa	0.339368	0.05	Malic acid, 2-methyl-, DL- (3TMS)	oa	0.366187	n.s.	Tyramine (3TMS)	ot	0.367558	0.01	Gluconic/Galactonic acid (6TMS)	oa	0.10951	n.s.	Malic acid, 2-methyl-, DL- (3TMS)	oa	0.0804682	n.s.	Tyramine (3TMS)	ot	0.0241141	n.s.	Fucose, DL- (1MEOX) (4TMS)	su	0.122343	n.s.	Glucose, 1,6-anhydro, beta-D- (3TMS)	su	0.382724	n.s.	Fumaric acid (2TMS)	oa	-0.378928	0.01	Arabinose, D- (1MEOX) (4TMS)	su	0.778808	n.s.	Proline, L- (2TMS)	aa	0.391826	n.s.	Tryptophan, L- (2TMS)	aa	-0.492124	0.01		Glucoheptose (1MEOX) (6TMS)
Phenylalanine, DL- (2TMS)	aa	0.333264	n.s.	Fumaric acid (2TMS)	oa	0.364909	0.01	Glutaric acid (2TMS)	oa	0.363557	0.01	Alanine, DL- (3TMS)	aa	0.108885	n.s.	Mannopyranoside, 1-O-methyl-, alpha-D- (4TMS)	su	0.0309623	n.s.	Glucoheptose (1MEOX) (6TMS)	su	-0.0741548	n.s.	Butyric acid, 3-hydroxy- (2TMS)	oa	0.114719	n.s.	Glyceric acid, DL- (3TMS)	oa	0.370378	0.05	Malonic acid (2TMS)	oa	-0.450234	n.s.	Valine, DL- (2TMS)	aa	0.749061	0.01	Glucose, D- (1MEOX) (5TMS)	su	0.381823	0.01	Butyric acid, 3-hydroxy- (2TMS)	oa	-0.502155	n.s.		Fucose, DL- (1MEOX) (4TMS)
Glycine (3TMS)	aa	0.326186	n.s.	Glutaric acid (2TMS)	oa	0.344264	0.01	Butyric acid, 3-hydroxy- (2TMS)	oa	0.353702	0.05	Benzoic acid (1TMS)	oa	0.105778	n.s.	Glyceric acid, DL- (3TMS)	oa	0.00998607	n.s.	Glutaric acid (2TMS)	oa	-0.0877511	n.s.	Malonic acid (2TMS)	oa	0.0794013	n.s.	Valine, DL- (2TMS)	aa	0.262766	n.s.	Glucoheptose (1MEOX) (6TMS)	su	-0.455929	n.s.	Serine, DL- (3TMS)	aa	0.71569	0.01	Pyruvic acid (1MEOX) (1TMS)	oa	0.369467	n.s.	Sucrose, D- (8TMS)	su	-0.506445	0.01		Serine, DL- (3TMS)
Glucose, D- (1MEOX) (5TMS)	su	0.324096	n.s.	Arabinose, D- (1MEOX) (4TMS)	su	0.328685	n.s.	Gluconic/Galactonic acid (6TMS)	oa	0.349703	0.05	Erythritol (4TMS)	ot	0.0937269	n.s.	Tyrosine, DL- (3TMS)	aa	-0.00896129	n.s.	Valine, DL- (2TMS)	aa	-0.094858	n.s.	Aspartic acid, L- (3TMS)	aa	0.0428687	n.s.	Proline, L- (2TMS)	aa	0.179049	n.s.	Butyric acid, 3-hydroxy- (2TMS)	oa	-0.514839	0.05	Erythritol (4TMS)	ot	0.648558	n.s.	Fucose, DL- (1MEOX) (4TMS)	su	0.296049	n.s.	Proline, L- (2TMS)	aa	-0.540153	n.s.		Erythritol (4TMS)
Lysine, L- (4TMS)	aa	0.308931	n.s.	Isoleucine, L- (2TMS)	aa	0.203094	n.s.	Alanine, DL- (3TMS)	aa	0.337476	n.s.	Malonic acid (2TMS)	oa	0.0728292	n.s.	Arginine, DL-, -NH3 (3TMS)	aa	-0.018904	n.s.	Putrescine (4TMS)	ot	-0.121704	n.s.	Pyroglutamic acid / Glutamic acid	aa	0.0381271	n.s.	Malic acid, 2-methyl-, DL- (3TMS)	oa	0.1456	n.s.	Tyramine (3TMS)	ot	-0.526345	n.s.	Tyrosine, DL- (3TMS)	aa	0.594952	n.s.	Alanine, beta- (3TMS)	aa	0.27994	n.s.	Valine, DL- (2TMS)	aa	-0.580645	n.s.		Lysine, L- (4TMS)
Fructose, D- (1MEOX) (5TMS)	su	0.308876	n.s.	Tyramine (3TMS)	ot	0.121818	n.s.	Ornithine, DL- (4TMS)	ot	0.2439	n.s.	Valine, DL- (2TMS)	aa	0.0721207	n.s.	Benzoic acid (1TMS)	oa	-0.0388753	n.s.	Sucrose, D- (8TMS)	su	-0.200425	0.01	Phenylalanine, DL- (2TMS)	aa	0.034725	n.s.	Pyroglutamic acid / Glutamic acid	aa	0.0970569	n.s.	Inositol, myo- (6TMS)	ot	-0.537469	0.01	Glucose, 1,6-anhydro, beta-D- (3TMS)	su	0.518583	n.s.	Valine, DL- (2TMS)	aa	0.256378	n.s.	Isoleucine, L- (2TMS)	aa	-0.626701	0.01		Maltose, D- (1MEOX) (8TMS)
Ornithine, DL- (4TMS)	ot	0.23634	n.s.	Alanine, DL- (3TMS)	aa	0.0647342	n.s.	Sucrose, D- (8TMS)	su	0.21954	0.05	Glutaric acid (2TMS)	oa	0.0188737	n.s.	Isoleucine, L- (2TMS)	aa	-0.0761451	n.s.	Tryptophan, L- (2TMS)	aa	-0.239579	n.s.	Benzoic acid (1TMS)	oa	-0.0252571	n.s.	Threonine, DL- (3TMS)	aa	0.0763671	n.s.	Benzoic acid (1TMS)	oa	-0.572852	0.01	Benzoic acid (1TMS)	oa	0.402937	0.05	Malic acid, 2-methyl-, DL- (3TMS)	oa	0.255401	n.s.	Malonic acid (2TMS)	oa	-0.687999	n.s.		Succinic acid (2TMS)
Alanine, beta- (3TMS)	aa	0.230577	n.s.	Valine, DL- (2TMS)	aa	0.0497167	n.s.	Aspartic acid, L- (3TMS)	aa	0.183382	n.s.	Glucoheptose (1MEOX) (6TMS)	su	-0.0265138	n.s.	Fumaric acid (2TMS)	oa	-0.117204	0.01	Galactinol (9TMS)	ot	-0.313269	n.s.	Inositol, myo- (6TMS)	ot	-0.0335687	n.s.	Glycine (3TMS)	aa	0.00573666	n.s.	Mannopyranoside, 1-O-methyl-, alpha-D- (4TMS)	su	-0.715972	0.01	Gluconic/Galactonic acid (6TMS)	oa	0.317958	n.s.	Sucrose, D- (8TMS)	su	0.220871	0.01	Fumaric acid (2TMS)	oa	-0.693639	0.01		Glycerol (3TMS)
Fucose, DL- (1MEOX) (4TMS)	su	0.17439	n.s.	Pyroglutamic acid / Glutamic acid	aa	-0.121725	n.s.	Arginine, DL-, -NH3 (3TMS)	aa	0.170491	n.s.	Tryptophan, L- (2TMS)	aa	-0.0409687	n.s.	Aspartic acid, L- (3TMS)	aa	-0.120314	n.s.	Alanine, beta- (3TMS)	aa	-0.356191	n.s.	Sucrose, D- (8TMS)	su	-0.034482	n.s.	Sucrose, D- (8TMS)	su	-0.0490794	n.s.	Mannose, D- (1MEOX) (5TMS)	su	-0.732581	n.s.	Butyric acid, 3-hydroxy- (2TMS)	oa	0.26712	n.s.	Succinic acid (2TMS)	oa	0.207383	n.s.	Cysteine, DL- (3TMS)	aa	-0.755104	n.s.		Tyramine (3TMS)
Glutaric acid (2TMS)	oa	0.161217	n.s.	Arginine, DL-, -NH3 (3TMS)	aa	-0.147286	n.s.	Tryptophan, L- (2TMS)	aa	0.130661	n.s.	Lysine, L- (4TMS)	aa	-0.0614529	n.s.	Trehalose, alpha,alpha'-, D- (8TMS)	su	-0.124246	n.s.	Benzoic acid (1TMS)	oa	-0.3847	n.s.	Lysine, L- (4TMS)	aa	-0.0724736	n.s.	Isoleucine, L- (2TMS)	aa	-0.099595	n.s.	Malic acid, 2-methyl-, DL- (3TMS)	oa	-0.735072	0.01	Sucrose, D- (8TMS)	su	0.263531	0.01	Glycerol (3TMS)	ot	0.150772	n.s.	Mannopyranoside, 1-O-methyl-, alpha-D- (4TMS)	su	-0.77454	0.05		Trehalose, alpha,alpha'-, D- (8TMS)
Tryptophan, L- (2TMS)	aa	0.16013	n.s.	Pyruvic acid (1MEOX) (1TMS)	oa	-0.209859	n.s.	Pyroglutamic acid / Glutamic acid	aa	0.12135	n.s.	Raffinose (11TMS)	su	-0.0765862	n.s.	Tryptophan, L- (2TMS)	aa	-0.231672	n.s.	Glycerol (3TMS)	ot	-0.387434	n.s	Methionine, DL- (2TMS)	aa	-0.0737238	n.s.	Gluconic/Galactonic acid (6TMS)	oa	-0.101541	n.s.	Fucose, DL- (1MEOX) (4TMS)	su	-1.04933	0.01	Glyceric acid, DL- (3TMS)	oa	0.222933	n.s.	Benzoic acid (1TMS)	oa	0.0943444	n.s.	Gluconic/Galactonic acid (6TMS)	oa	-0.846774	0.05		Alanine, DL- (3TMS)
Fumaric acid (2TMS)	oa	0.147182	n.s.	Glycerol (3TMS)	ot	-0.273059	n.s.	Benzoic acid (1TMS)	oa	0.087843	n.s.	Glycerol (3TMS)	ot	-0.089226	n.s	Proline, L- (2TMS)	aa	-0.250677	n.s.	Proline, L- (2TMS)	aa	-0.432059	n.s.	Glycine (3TMS)	aa	-0.0765968	n.s.	Serine, DL- (3TMS)	aa	-0.134501	n.s.	Putrescine (4TMS)	ot	-1.07887	n.s.	Isoleucine, L- (2TMS)	aa	0.204576	n.s.	Pyroglutamic acid / Glutamic acid	aa	-0.061208	n.s.	Phenylalanine, DL- (2TMS)	aa	-0.87391	n.s.		Glutaric acid (2TMS)
Benzoic acid (1TMS)	oa	0.103468	n.s.	Methionine, DL- (2TMS)	aa	-0.294285	n.s.	Pyruvic acid (1MEOX) (1TMS)	oa	0.0304721	n.s.	Mannose, D- (1MEOX) (5TMS)	su	-0.101904	n.s.	Butyric acid, 3-hydroxy- (2TMS)	oa	-0.252951	n.s.	Fumaric acid (2TMS)	oa	-0.460774	0.01	Tryptophan, L- (2TMS)	aa	-0.0892358	n.s.	Malonic acid (2TMS)	oa	-0.136574	n.s.	Pyroglutamic acid / Glutamic acid	aa	-1.23687	0.01	Cysteine, DL- (3TMS)	aa	0.165514	n.s.	Isoleucine, L- (2TMS)	aa	-0.174331	n.s.	Tyramine (3TMS)	ot	-1.30514	0.01		Sucrose, D- (8TMS)
Putrescine (4TMS)	ot	0.0694447	n.s.	Benzoic acid (1TMS)	oa	-0.344252	0.05	Glucose, 1,6-anhydro, beta-D- (3TMS)	su	0.0235129	n.s.	Inositol, myo- (6TMS)	ot	-0.144336	n.s.	Alanine, DL- (3TMS)	aa	-0.257721	n.s.	Malonic acid (2TMS)	oa	-0.479476	n.s.	Gluconic/Galactonic acid (6TMS)	oa	-0.109317	n.s.	Pyruvic acid (1MEOX) (1TMS)	oa	-0.151909	n.s.	Phenylalanine, DL- (2TMS)	aa	-1.27048	n.s.	Malic acid, 2-methyl-, DL- (3TMS)	oa	0.109469	n.s.	Fumaric acid (2TMS)	oa	-0.191159	n.s.	Serine, DL- (3TMS)	aa	-1.36189	0.01		Cysteine, DL- (3TMS)
Sucrose, D- (8TMS)	su	0.0569244	n.s.	Mannopyranoside, 1-O-methyl-, alpha-D- (4TMS)	su	-0.350331	n.s.	Proline, L- (2TMS)	aa	-0.0452609	n.s.	Fucose, DL- (1MEOX) (4TMS)	su	-0.216079	n.s.	Valine, DL- (2TMS)	aa	-0.261694	n.s.	Inositol, myo- (6TMS)	ot	-0.540493	0.01	Arabinose, D- (1MEOX) (4TMS)	su	-0.144896	n.s.	Fumaric acid (2TMS)	oa	-0.174911	0.05	Succinic acid (2TMS)	oa	-1.33775	0.01	Mannopyranoside, 1-O-methyl-, alpha-D- (4TMS)	su	-0.120294	n.s.	Mannopyranoside, 1-O-methyl-, alpha-D- (4TMS)	su	-0.264884	n.s.	Glucoheptose (1MEOX) (6TMS)	su	-1.54331	0.01		Threonine, DL- (3TMS)
Tyramine (3TMS)	ot	0.0478338	n.s.	Tryptophan, L- (2TMS)	aa	-0.398065	n.s.	Fumaric acid (2TMS)	oa	-0.136167	n.s.	Tyramine (3TMS)	ot	-0.231161	n.s.	Glucose, D- (1MEOX) (5TMS)	su	-0.271527	0.05	Serine, DL- (3TMS)	aa	-0.56063	0.01	Cysteine, DL- (3TMS)	aa	-0.196021	n.s.	Mannopyranoside, 1-O-methyl-, alpha-D- (4TMS)	su	-0.190968	n.s.	Tyrosine, DL- (3TMS)	aa	-1.41016	n.s.	Glycerol (3TMS)	ot	-0.16798	n.s.	Aspartic acid, L- (3TMS)	aa	-0.31303	n.s.	Fucose, DL- (1MEOX) (4TMS)	su	-1.58828	0.01		Inositol, myo- (6TMS)
Trehalose, alpha,alpha'-, D- (8TMS)	su	0.00727138	n.s.	Aspartic acid, L- (3TMS)	aa	-0.398208	n.s.	Mannopyranoside, 1-O-methyl-, alpha-D- (4TMS)	su	-0.276417	n.s.	Fumaric acid (2TMS)	oa	-0.302083	0.01	Serine, DL- (3TMS)	aa	-0.276289	n.s.	Arginine, DL-, -NH3 (3TMS)	aa	-0.632314	n.s.	Tyramine (3TMS)	ot	-0.215435	n.s.	Benzoic acid (1TMS)	oa	-0.196603	n.s.	Proline, L- (2TMS)	aa	-1.42231	0.01	Fumaric acid (2TMS)	oa	-0.243007	n.s.	Tryptophan, L- (2TMS)	aa	-0.313566	0.05	Malic acid, 2-methyl-, DL- (3TMS)	oa	-1.65709	0.01		Gluconic/Galactonic acid (6TMS)
Gluconic/Galactonic acid (6TMS)	oa	-0.0146346	n.s.	Butyric acid, 3-hydroxy- (2TMS)	oa	-0.509378	0.05	Glycerol (3TMS)	ot	-0.297641	n.s.	Pyroglutamic acid / Glutamic acid	aa	-0.33714	0.05	Pyruvic acid (1MEOX) (1TMS)	oa	-0.343395	n.s.	Pyroglutamic acid / Glutamic acid	aa	-0.769923	0.01	Glutaric acid (2TMS)	oa	-0.246161	n.s.	Glycerol (3TMS)	ot	-0.217863	n.s	Glutaric acid (2TMS)	oa	-1.52042	0.01	Glucose, D- (1MEOX) (5TMS)	su	-0.362981	0.01	Butyric acid, 3-hydroxy- (2TMS)	oa	-0.396585	n.s.	Glycine (3TMS)	aa	-1.75123	0.01		Tryptophan, L- (2TMS)
Arabinose, D- (1MEOX) (4TMS)	su	-0.0640534	n.s.	Glyceric acid, DL- (3TMS)	oa	-0.554825	0.01	Serine, DL- (3TMS)	aa	-0.393034	0.05	Arginine, DL-, -NH3 (3TMS)	aa	-0.406221	n.s.	Alanine, beta- (3TMS)	aa	-0.424247	n.s.	Methionine, DL- (2TMS)	aa	-1.13852	n.s.	Ornithine, DL- (4TMS)	ot	-0.260188	n.s.	Glutaric acid (2TMS)	oa	-0.231567	n.s.	Methionine, DL- (2TMS)	aa	-1.61329	0.05	Tyramine (3TMS)	ot	-0.374893	n.s.	Gluconic/Galactonic acid (6TMS)	oa	-0.500504	n.s.	Fructose, D- (1MEOX) (5TMS)	su	-1.7654	0.01		Butyric acid, 3-hydroxy- (2TMS)
Proline, L- (2TMS)	aa	-0.0669694	n.s.	Trehalose, alpha,alpha'-, D- (8TMS)	su	-0.604064	0.05	Methionine, DL- (2TMS)	aa	-0.426533	n.s.	Glycine (3TMS)	aa	-0.427166	0.01	Glycerol (3TMS)	ot	-0.445825	n.s	Glucose, D- (1MEOX) (5TMS)	su	-1.22506	0.01	Asparagine, DL- (3TMS)	aa	-0.280285	n.s.	Tryptophan, L- (2TMS)	aa	-0.285092	0.01	Serine, DL- (3TMS)	aa	-1.71914	0.01	Tryptophan, L- (2TMS)	aa	-0.382258	0.01	Glutaric acid (2TMS)	oa	-0.533068	0.01	Mannose, D- (1MEOX) (5TMS)	su	-1.7821	0.01		Glucose, 1,6-anhydro, beta-D- (3TMS)
Glycerol (3TMS)	ot	-0.0860828	n.s.	Serine, DL- (3TMS)	aa	-0.730449	0.01	Glycine (3TMS)	aa	-0.478691	0.05	Sucrose, D- (8TMS)	su	-0.543007	0.01	Ornithine, DL- (4TMS)	ot	-0.524103	0.05	Trehalose, alpha,alpha'-, D- (8TMS)	su	-1.41984	0.01	Fumaric acid (2TMS)	oa	-0.285804	0.01	Trehalose, alpha,alpha'-, D- (8TMS)	su	-0.297253	n.s.	Ornithine, DL- (4TMS)	ot	-1.94007	n.s.	Fucose, DL- (1MEOX) (4TMS)	su	-0.51304	0.05	Serine, DL- (3TMS)	aa	-0.568578	0.01	Glucose, D- (1MEOX) (5TMS)	su	-1.84524	0.01		Benzoic acid (1TMS)
Mannopyranoside, 1-O-methyl-, alpha-D- (4TMS)	su	-0.0871177	n.s.	Proline, L- (2TMS)	aa	-0.835619	n.s.	Glyceric acid, DL- (3TMS)	oa	-0.533813	0.01	Trehalose, alpha,alpha'-, D- (8TMS)	su	-0.599776	0.01	Inositol, myo- (6TMS)	ot	-0.530424	0.01	Raffinose (11TMS)	su	-1.42522	0.01	Arginine, DL-, -NH3 (3TMS)	aa	-0.286492	n.s.	Butyric acid, 3-hydroxy- (2TMS)	oa	-0.31472	n.s.	Glyceric acid, DL- (3TMS)	oa	-2.00463	0.01	Fructose, D- (1MEOX) (5TMS)	su	-0.569398	0.01	Glyceric acid, DL- (3TMS)	oa	-0.649586	0.01	Maltose, D- (1MEOX) (8TMS)	su	-1.8762	n.s.		Fumaric acid (2TMS)
Glucoheptose (1MEOX) (6TMS)	su	-0.122575	n.s.	Inositol, myo- (6TMS)	ot	-1.01323	0.01	Trehalose, alpha,alpha'-, D- (8TMS)	su	-0.694855	0.05	Ornithine, DL- (4TMS)	ot	-0.699382	0.01	Glycine (3TMS)	aa	-0.771996	0.01	Fructose, D- (1MEOX) (5TMS)	su	-1.52559	0.01	Glycerol (3TMS)	ot	-0.298663	n.s	Inositol, myo- (6TMS)	ot	-0.33314	0.01	Arginine, DL-, -NH3 (3TMS)	aa	-2.09286	n.s.	Glutaric acid (2TMS)	oa	-0.663642	0.01	Tyramine (3TMS)	ot	-0.727293	0.01	Trehalose, alpha,alpha'-, D- (8TMS)	su	-1.90657	0.01		Pyruvic acid (1MEOX) (1TMS)
Cysteine, DL- (3TMS)	aa	-0.131046	n.s.	Maltose, D- (1MEOX) (8TMS)	su		-	Inositol, myo- (6TMS)	ot	-0.85929	0.01	Putrescine (4TMS)	ot	-0.948441	0.05	Methionine, DL- (2TMS)	aa	-0.812869	n.s.	Glyceric acid, DL- (3TMS)	oa	-1.63568	0.01	Mannose, D- (1MEOX) (5TMS)	su	-0.331275	n.s.	Aspartic acid, L- (3TMS)	aa	-0.463469	n.s.	Galactinol (9TMS)	ot	-2.54598	0.01	Inositol, myo- (6TMS)	ot	-0.77038	0.01	Inositol, myo- (6TMS)	ot	-0.735809	0.01	Glutaric acid (2TMS)	oa	-1.97991	0.01		Mannopyranoside, 1-O-methyl-, alpha-D- (4TMS)
Inositol, myo- (6TMS)	ot	-0.163745	n.s.	Raffinose (11TMS)	su		-	Maltose, D- (1MEOX) (8TMS)	su		-	Phenylalanine, DL- (2TMS)	aa	-1.42115	0.01	Galactinol (9TMS)	ot	-0.880865	n.s.	Phenylalanine, DL- (2TMS)	aa	-1.65491	0.01	Glucose, 1,6-anhydro, beta-D- (3TMS)	su	-0.399994	n.s.	Tyramine (3TMS)	ot	-0.624979	n.s.	Raffinose (11TMS)	su	-2.61489	0.01	Glucoheptose (1MEOX) (6TMS)	su	-0.848493	0.01	Malonic acid (2TMS)	oa	-0.857352	n.s.	Inositol, myo- (6TMS)	ot	-2.12743	0.01		Aspartic acid, L- (3TMS)
Glucose, 1,6-anhydro, beta-D- (3TMS)	su	-0.529218	n.s.	Asparagine, DL- (3TMS)	aa		-	Raffinose (11TMS)	su		-	Tyrosine, DL- (3TMS)	aa	-2.07876	0.01	Malonic acid (2TMS)	oa	-0.914803	0.05	Ornithine, DL- (4TMS)	ot	-1.6565	0.01	Mannopyranoside, 1-O-methyl-, alpha-D- (4TMS)	su	-0.443925	0.01	Methionine, DL- (2TMS)	aa	-0.629466	n.s.	Maltose, D- (1MEOX) (8TMS)	su	-3.19335	n.s.	Mannose, D- (1MEOX) (5TMS)	su	-1.11112	0.01	Trehalose, alpha,alpha'-, D- (8TMS)	su	-0.946171	0.01	Succinic acid (2TMS)	oa	-2.42701	0.01		Arabinose, D- (1MEOX) (4TMS)
Asparagine, DL- (3TMS)	aa		-	Tyrosine, DL- (3TMS)	aa		-	Asparagine, DL- (3TMS)	aa		-	Fructose, D- (1MEOX) (5TMS)	su	-2.31538	0.01	Pyroglutamic acid / Glutamic acid	aa	-0.921365	0.01	Tyrosine, DL- (3TMS)	aa	-2.21832	0.01	Glucoheptose (1MEOX) (6TMS)	su	-0.469503	n.s.	Raffinose (11TMS)	su	-1.41811	0.01	Glycine (3TMS)	aa	-3.92422	0.01	Trehalose, alpha,alpha'-, D- (8TMS)	su	-1.76301	0.01	Maltose, D- (1MEOX) (8TMS)	su	-1.86441	n.s.	Glyceric acid, DL- (3TMS)	oa	-2.99218	0.01		Asparagine, DL- (3TMS)
Tyrosine, DL- (3TMS)	aa		-	Malonic acid (2TMS)	oa		-	Tyrosine, DL- (3TMS)	aa		-	Glucose, D- (1MEOX) (5TMS)	su	-2.74292	0.01	Raffinose (11TMS)	su	-1.13781	0.05	Glycine (3TMS)	aa	-2.83243	0.01	Proline, L- (2TMS)	aa	-0.499004	n.s.	Maltose, D- (1MEOX) (8TMS)	su	-1.85566	n.s.	Trehalose, alpha,alpha'-, D- (8TMS)	su	-4.03302	0.01	Galactinol (9TMS)	ot	-3.56274	0.01	Galactinol (9TMS)	ot	-3.36439	0.01	Galactinol (9TMS)	ot	-6.05282	0.01		Tyrosine, DL- (3TMS)
Malonic acid (2TMS)	oa		-	Galactinol (9TMS)	ot		-	Malonic acid (2TMS)	oa		-	Asparagine, DL- (3TMS)	aa	-3.29266	0.05	Asparagine, DL- (3TMS)	aa	-2.82271	0.05	Asparagine, DL- (3TMS)	aa	-3.89504	0.05	Trehalose, alpha,alpha'-, D- (8TMS)	su	-1.74381	0.01	Galactinol (9TMS)	ot	-2.51214	0.01	Asparagine, DL- (3TMS)	aa	-4.78848	n.s.	Raffinose (11TMS)	su	-3.92685	0.01	Raffinose (11TMS)	su	-4.25756	0.01	Raffinose (11TMS)	su		-		Malonic acid (2TMS)
[truncated: 47 more columns]

## Sheet: (C) Metabolites significant
Normalized metabolite ratio (per g FW)	MC	t0 tpt-2 vs Col-0 (log2)	P-value	Normalized metabolite ratio (per g FW)	MC	t0 adg1-1 vs Col-0 (log2)	P-value	Normalized metabolite ratio (per g FW)	MC	t0 adg1-1/tpt-2 vs Col-0 (log2)	P-value	Normalized metabolite ratio (per g FW)	MC	t4 tpt-2 vs Col-0 (log2)	P-value	Normalized metabolite ratio (per g FW)	MC	t4 adg1-1 vs Col-0 (log2)	P-value	Normalized metabolite ratio (per g FW)	MC	t4 adg1-1/tpt-2 vs Col-0 (log2)	P-value	Normalized metabolite ratio (per g FW)	MC	t48 tpt-2 vs Col-0 (log2)	P-value	Normalized metabolite ratio (per g FW)	MC	t48 adg1-1 vs Col-0 (log2)	P-value	Normalized metabolite ratio (per g FW)	MC	t48 adg1-1/tpt-2 vs Col-0 (log2)	P-value	Normalized metabolite ratio (per g FW)	MC	HL tpt-2 vs Col-0 (log2)	P-value	Normalized metabolite ratio (per g FW)	MC	HL adg1-1 vs Col-0 (log2)	P-value	Normalized metabolite ratio (per g FW)	MC	HL adg1-1/tpt-2 vs Col-0 (log2)	P-value		Normalized metabolite ratio (per g FW)
Maltose, D- (1MEOX) (8TMS)	su	2.85635	0.01	Fructose, D- (1MEOX) (5TMS)	su	3.88707	0.01	Glucose, D- (1MEOX) (5TMS)	su	2.45795	0.01	Succinic acid (2TMS)	oa	1.49889	0.01	Succinic acid (2TMS)	oa	1.47234	0.01	Threonine, DL- (3TMS)	aa	1.81066	0.01	Maltose, D- (1MEOX) (8TMS)	su	2.55266	0.01	Erythritol (4TMS)	ot	2.14398	0.01	Threonine, DL- (3TMS)	aa	0.716813	0.01	Maltose, D- (1MEOX) (8TMS)	su	3.69299	0.01	Alanine, DL- (3TMS)	aa	2.15217	0.01	Threonine, DL- (3TMS)	aa	2.78079	0.01		Glycine (3TMS)
Succinic acid (2TMS)	oa	1.11731	0.01	Glucose, D- (1MEOX) (5TMS)	su	3.66859	0.01	Fructose, D- (1MEOX) (5TMS)	su	2.41231	0.01	Galactinol (9TMS)	ot	1.44024	0.01	Mannose, D- (1MEOX) (5TMS)	su	1.17014	0.01	Succinic acid (2TMS)	oa	1.39543	0.01	Glyceric acid, DL- (3TMS)	oa	1.30158	0.01	Mannose, D- (1MEOX) (5TMS)	su	1.98851	0.01	Arabinose, D- (1MEOX) (4TMS)	su	0.47085	0.05	Alanine, DL- (3TMS)	aa	3.51591	0.01	Putrescine (4TMS)	ot	1.87092	0.01	Alanine, DL- (3TMS)	aa	1.73005	0.05		Glucose, D- (1MEOX) (5TMS)
Malic acid, 2-methyl-, DL- (3TMS)	oa	0.828053	0.01	Mannose, D- (1MEOX) (5TMS)	su	1.73522	0.01	Threonine, DL- (3TMS)	aa	1.99422	0.01	Glyceric acid, DL- (3TMS)	oa	1.41391	0.01	Glucose, 1,6-anhydro, beta-D- (3TMS)	su	1.12804	0.01	Glucose, 1,6-anhydro, beta-D- (3TMS)	su	0.947646	0.01	Alanine, DL- (3TMS)	aa	1.04967	0.01	Asparagine, DL- (3TMS)	aa	1.79773	0.01	Tryptophan, L- (2TMS)	aa	-0.300286	0.01	Glycine (3TMS)	aa	2.46592	0.01	Arginine, DL-, -NH3 (3TMS)	aa	1.23451	0.05	Erythritol (4TMS)	ot	1.25687	0.01		Fructose, D- (1MEOX) (5TMS)
Pyroglutamic acid / Glutamic acid	aa	0.715532	0.01	Putrescine (4TMS)	ot	1.43253	0.01	Erythritol (4TMS)	ot	1.7037	0.01	Pyruvic acid (1MEOX) (1TMS)	oa	1.29548	0.01	Maltose, D- (1MEOX) (8TMS)	su	1.12406	0.01	Alanine, DL- (3TMS)	aa	0.863039	0.01	Glucose, D- (1MEOX) (5TMS)	su	0.911846	0.01	Arginine, DL-, -NH3 (3TMS)	aa	1.78002	0.01	Sucrose, D- (8TMS)	su	-0.305283	0.01	Proline, L- (2TMS)	aa	2.29878	0.01	Ornithine, DL- (4TMS)	ot	1.13063	0.05	Ornithine, DL- (4TMS)	ot	1.13823	0.05		Phenylalanine, DL- (2TMS)
Serine, DL- (3TMS)	aa	0.658569	0.01	Phenylalanine, DL- (2TMS)	aa	1.37005	0.01	Alanine, beta- (3TMS)	aa	1.44915	0.01	Serine, DL- (3TMS)	aa	1.21287	0.01	Phenylalanine, DL- (2TMS)	aa	0.370131	0.05	Pyruvic acid (1MEOX) (1TMS)	oa	0.719441	0.05	Fructose, D- (1MEOX) (5TMS)	su	0.84746	0.01	Putrescine (4TMS)	ot	1.72465	0.01	Glycerol (3TMS)	ot	-0.349161	0.05	Methionine, DL- (2TMS)	aa	2.24903	0.01	Glucose, 1,6-anhydro, beta-D- (3TMS)	su	1.08147	0.01	Aspartic acid, L- (3TMS)	aa	0.858411	0.05		Putrescine (4TMS)
Valine, DL- (2TMS)	aa	0.53223	0.01	Alanine, beta- (3TMS)	aa	1.14901	0.01	Mannose, D- (1MEOX) (5TMS)	su	1.03729	0.01	Threonine, DL- (3TMS)	aa	1.11864	0.01	Fructose, D- (1MEOX) (5TMS)	su	0.263663	0.01	Aspartic acid, L- (3TMS)	aa	0.569315	0.01	Succinic acid (2TMS)	oa	0.710117	0.01	Phenylalanine, DL- (2TMS)	aa	1.33602	0.01	Fumaric acid (2TMS)	oa	-0.378928	0.01	Putrescine (4TMS)	ot	2.24818	0.01	Cysteine, DL- (3TMS)	aa	0.839089	0.01	Tryptophan, L- (2TMS)	aa	-0.492124	0.01		Glyceric acid, DL- (3TMS)
Alanine, DL- (3TMS)	aa	0.471162	0.01	Erythritol (4TMS)	ot	0.954196	0.01	Lysine, L- (4TMS)	aa	0.921518	0.01	Maltose, D- (1MEOX) (8TMS)	su	1.0263	0.01	Sucrose, D- (8TMS)	su	0.137439	0.01	Sucrose, D- (8TMS)	su	-0.200425	0.01	Valine, DL- (2TMS)	aa	0.574952	0.01	Ornithine, DL- (4TMS)	ot	1.23449	0.01	Butyric acid, 3-hydroxy- (2TMS)	oa	-0.514839	0.05	Threonine, DL- (3TMS)	aa	2.08047	0.01	Erythritol (4TMS)	ot	0.806602	0.05	Sucrose, D- (8TMS)	su	-0.506445	0.01		Proline, L- (2TMS)
Glyceric acid, DL- (3TMS)	oa	0.469388	0.01	Ornithine, DL- (4TMS)	ot	0.816669	0.01	Phenylalanine, DL- (2TMS)	aa	0.89183	0.01	Aspartic acid, L- (3TMS)	aa	1.00192	0.01	Fumaric acid (2TMS)	oa	-0.117204	0.01	Fumaric acid (2TMS)	oa	-0.460774	0.01	Alanine, beta- (3TMS)	aa	0.380119	0.05	Tyrosine, DL- (3TMS)	aa	1.17988	0.01	Inositol, myo- (6TMS)	ot	-0.537469	0.01	Ornithine, DL- (4TMS)	ot	1.61783	0.01	Fructose, D- (1MEOX) (5TMS)	su	0.713441	0.01	Isoleucine, L- (2TMS)	aa	-0.626701	0.01		Alanine, beta- (3TMS)
Butyric acid, 3-hydroxy- (2TMS)	oa	0.450008	0.01	Sucrose, D- (8TMS)	su	0.798654	0.01	Putrescine (4TMS)	ot	0.82127	0.01	Proline, L- (2TMS)	aa	0.967494	0.01	Glucose, D- (1MEOX) (5TMS)	su	-0.271527	0.05	Inositol, myo- (6TMS)	ot	-0.540493	0.01	Threonine, DL- (3TMS)	aa	0.320962	0.05	Succinic acid (2TMS)	oa	1.08761	0.01	Benzoic acid (1TMS)	oa	-0.572852	0.01	Arginine, DL-, -NH3 (3TMS)	aa	1.60735	0.01	Glycine (3TMS)	aa	0.663582	0.05	Fumaric acid (2TMS)	oa	-0.693639	0.01		Valine, DL- (2TMS)
Aspartic acid, L- (3TMS)	aa	0.41902	0.01	Fucose, DL- (1MEOX) (4TMS)	su	0.677146	0.01	Malic acid, 2-methyl-, DL- (3TMS)	oa	0.796699	0.01	Fumaric acid (2TMS)	oa	-0.302083	0.01	Ornithine, DL- (4TMS)	ot	-0.524103	0.05	Serine, DL- (3TMS)	aa	-0.56063	0.01	Serine, DL- (3TMS)	aa	0.278331	0.01	Alanine, DL- (3TMS)	aa	1.05838	0.01	Mannopyranoside, 1-O-methyl-, alpha-D- (4TMS)	su	-0.715972	0.01	Pyroglutamic acid / Glutamic acid	aa	1.14675	0.01	Phenylalanine, DL- (2TMS)	aa	0.627224	0.05	Mannopyranoside, 1-O-methyl-, alpha-D- (4TMS)	su	-0.77454	0.05		Isoleucine, L- (2TMS)
Erythritol (4TMS)	ot	0.371969	0.01	Succinic acid (2TMS)	oa	0.647224	0.01	Succinic acid (2TMS)	oa	0.660775	0.01	Pyroglutamic acid / Glutamic acid	aa	-0.33714	0.05	Inositol, myo- (6TMS)	ot	-0.530424	0.01	Pyroglutamic acid / Glutamic acid	aa	-0.769923	0.01	Malic acid, 2-methyl-, DL- (3TMS)	oa	0.245413	0.05	Fructose, D- (1MEOX) (5TMS)	su	1.02539	0.01	Malic acid, 2-methyl-, DL- (3TMS)	oa	-0.735072	0.01	Aspartic acid, L- (3TMS)	aa	1.12852	0.01	Mannose, D- (1MEOX) (5TMS)	su	0.613987	0.01	Gluconic/Galactonic acid (6TMS)	oa	-0.846774	0.05		Pyroglutamic acid / Glutamic acid
Isoleucine, L- (2TMS)	aa	0.370453	0.01	Cysteine, DL- (3TMS)	aa	0.622124	0.05	Isoleucine, L- (2TMS)	aa	0.618807	0.01	Glycine (3TMS)	aa	-0.427166	0.01	Glycine (3TMS)	aa	-0.771996	0.01	Glucose, D- (1MEOX) (5TMS)	su	-1.22506	0.01	Fumaric acid (2TMS)	oa	-0.285804	0.01	Glucose, D- (1MEOX) (5TMS)	su	0.999941	0.01	Fucose, DL- (1MEOX) (4TMS)	su	-1.04933	0.01	Succinic acid (2TMS)	oa	1.11225	0.01	Glucoheptose (1MEOX) (6TMS)	su	0.404459	0.01	Tyramine (3TMS)	ot	-1.30514	0.01		Malic acid, 2-methyl-, DL- (3TMS)
Pyruvic acid (1MEOX) (1TMS)	oa	0.38	0.05	Lysine, L- (4TMS)	aa	0.540429	0.01	Valine, DL- (2TMS)	aa	0.606858	0.01	Sucrose, D- (8TMS)	su	-0.543007	0.01	Malonic acid (2TMS)	oa	-0.914803	0.05	Trehalose, alpha,alpha'-, D- (8TMS)	su	-1.41984	0.01	Mannopyranoside, 1-O-methyl-, alpha-D- (4TMS)	su	-0.443925	0.01	Cysteine, DL- (3TMS)	aa	0.984793	0.01	Pyroglutamic acid / Glutamic acid	aa	-1.23687	0.01	Alanine, beta- (3TMS)	aa	0.949378	0.01	Glucose, D- (1MEOX) (5TMS)	su	0.381823	0.01	Serine, DL- (3TMS)	aa	-1.36189	0.01		Glucoheptose (1MEOX) (6TMS)
Threonine, DL- (3TMS)	aa	0.339368	0.05	Gluconic/Galactonic acid (6TMS)	oa	0.47108	0.01	Arabinose, D- (1MEOX) (4TMS)	su	0.590596	0.01	Trehalose, alpha,alpha'-, D- (8TMS)	su	-0.599776	0.01	Pyroglutamic acid / Glutamic acid	aa	-0.921365	0.01	Raffinose (11TMS)	su	-1.42522	0.01	Trehalose, alpha,alpha'-, D- (8TMS)	su	-1.74381	0.01	Arabinose, D- (1MEOX) (4TMS)	su	0.623624	0.01	Succinic acid (2TMS)	oa	-1.33775	0.01	Pyruvic acid (1MEOX) (1TMS)	oa	0.939133	0.01	Sucrose, D- (8TMS)	su	0.220871	0.01	Glucoheptose (1MEOX) (6TMS)	su	-1.54331	0.01		Fucose, DL- (1MEOX) (4TMS)
				Glycine (3TMS)	aa	0.442318	0.01	Fucose, DL- (1MEOX) (4TMS)	su	0.490487	0.01	Ornithine, DL- (4TMS)	ot	-0.699382	0.01	Raffinose (11TMS)	su	-1.13781	0.05	Fructose, D- (1MEOX) (5TMS)	su	-1.52559	0.01					Glucoheptose (1MEOX) (6TMS)	su	0.591176	0.01	Proline, L- (2TMS)	aa	-1.42231	0.01	Lysine, L- (4TMS)	aa	0.821184	0.01	Tryptophan, L- (2TMS)	aa	-0.313566	0.05	Fucose, DL- (1MEOX) (4TMS)	su	-1.58828	0.01		Serine, DL- (3TMS)
				Threonine, DL- (3TMS)	aa	0.432344	0.01	Tyramine (3TMS)	ot	0.367558	0.01	Putrescine (4TMS)	ot	-0.948441	0.05	Asparagine, DL- (3TMS)	aa	-2.82271	0.05	Glyceric acid, DL- (3TMS)	oa	-1.63568	0.01					Lysine, L- (4TMS)	aa	0.566743	0.05	Glutaric acid (2TMS)	oa	-1.52042	0.01	Phenylalanine, DL- (2TMS)	aa	0.796562	0.01	Glutaric acid (2TMS)	oa	-0.533068	0.01	Malic acid, 2-methyl-, DL- (3TMS)	oa	-1.65709	0.01		Lysine, L- (4TMS)
				Fumaric acid (2TMS)	oa	0.364909	0.01	Glutaric acid (2TMS)	oa	0.363557	0.01	Phenylalanine, DL- (2TMS)	aa	-1.42115	0.01					Phenylalanine, DL- (2TMS)	aa	-1.65491	0.01					Fucose, DL- (1MEOX) (4TMS)	su	0.553928	0.01	Methionine, DL- (2TMS)	aa	-1.61329	0.05	Valine, DL- (2TMS)	aa	0.749061	0.01	Serine, DL- (3TMS)	aa	-0.568578	0.01	Glycine (3TMS)	aa	-1.75123	0.01		Glycerol (3TMS)
				Glutaric acid (2TMS)	oa	0.344264	0.01	Butyric acid, 3-hydroxy- (2TMS)	oa	0.353702	0.05	Tyrosine, DL- (3TMS)	aa	-2.07876	0.01					Ornithine, DL- (4TMS)	ot	-1.6565	0.01					Glyceric acid, DL- (3TMS)	oa	0.370378	0.05	Serine, DL- (3TMS)	aa	-1.71914	0.01	Serine, DL- (3TMS)	aa	0.71569	0.01	Glyceric acid, DL- (3TMS)	oa	-0.649586	0.01	Fructose, D- (1MEOX) (5TMS)	su	-1.7654	0.01		Tyramine (3TMS)
				Benzoic acid (1TMS)	oa	-0.344252	0.05	Gluconic/Galactonic acid (6TMS)	oa	0.349703	0.05	Fructose, D- (1MEOX) (5TMS)	su	-2.31538	0.01					Tyrosine, DL- (3TMS)	aa	-2.21832	0.01					Fumaric acid (2TMS)	oa	-0.174911	0.05	Glyceric acid, DL- (3TMS)	oa	-2.00463	0.01	Benzoic acid (1TMS)	oa	0.402937	0.05	Tyramine (3TMS)	ot	-0.727293	0.01	Mannose, D- (1MEOX) (5TMS)	su	-1.7821	0.01		Sucrose, D- (8TMS)
				Butyric acid, 3-hydroxy- (2TMS)	oa	-0.509378	0.05	Sucrose, D- (8TMS)	su	0.21954	0.05	Glucose, D- (1MEOX) (5TMS)	su	-2.74292	0.01					Glycine (3TMS)	aa	-2.83243	0.01					Tryptophan, L- (2TMS)	aa	-0.285092	0.01	Galactinol (9TMS)	ot	-2.54598	0.01	Sucrose, D- (8TMS)	su	0.263531	0.01	Inositol, myo- (6TMS)	ot	-0.735809	0.01	Glucose, D- (1MEOX) (5TMS)	su	-1.84524	0.01		Threonine, DL- (3TMS)
				Glyceric acid, DL- (3TMS)	oa	-0.554825	0.01	Serine, DL- (3TMS)	aa	-0.393034	0.05	Asparagine, DL- (3TMS)	aa	-3.29266	0.05					Asparagine, DL- (3TMS)	aa	-3.89504	0.05					Inositol, myo- (6TMS)	ot	-0.33314	0.01	Raffinose (11TMS)	su	-2.61489	0.01	Glucose, D- (1MEOX) (5TMS)	su	-0.362981	0.01	Trehalose, alpha,alpha'-, D- (8TMS)	su	-0.946171	0.01	Trehalose, alpha,alpha'-, D- (8TMS)	su	-1.90657	0.01		Inositol, myo- (6TMS)
				Trehalose, alpha,alpha'-, D- (8TMS)	su	-0.604064	0.05	Glycine (3TMS)	aa	-0.478691	0.05																	Raffinose (11TMS)	su	-1.41811	0.01	Glycine (3TMS)	aa	-3.92422	0.01	Tryptophan, L- (2TMS)	aa	-0.382258	0.01	Galactinol (9TMS)	ot	-3.36439	0.01	Glutaric acid (2TMS)	oa	-1.97991	0.01		Tryptophan, L- (2TMS)
				Serine, DL- (3TMS)	aa	-0.730449	0.01	Glyceric acid, DL- (3TMS)	oa	-0.533813	0.01																	Galactinol (9TMS)	ot	-2.51214	0.01	Trehalose, alpha,alpha'-, D- (8TMS)	su	-4.03302	0.01	Fucose, DL- (1MEOX) (4TMS)	su	-0.51304	0.05	Raffinose (11TMS)	su	-4.25756	0.01	Inositol, myo- (6TMS)	ot	-2.12743	0.01		Fumaric acid (2TMS)
				Inositol, myo- (6TMS)	ot	-1.01323	0.01	Trehalose, alpha,alpha'-, D- (8TMS)	su	-0.694855	0.05																									Fructose, D- (1MEOX) (5TMS)	su	-0.569398	0.01					Succinic acid (2TMS)	oa	-2.42701	0.01		Arabinose, D- (1MEOX) (4TMS)
								Inositol, myo- (6TMS)	ot	-0.85929	0.01																									Glutaric acid (2TMS)	oa	-0.663642	0.01					Glyceric acid, DL- (3TMS)	oa	-2.99218	0.01
																																				Inositol, myo- (6TMS)	ot	-0.77038	0.01					Galactinol (9TMS)	ot	-6.05282	0.01
																																				Glucoheptose (1MEOX) (6TMS)	su	-0.848493	0.01
																																				Mannose, D- (1MEOX) (5TMS)	su	-1.11112	0.01
																																				Trehalose, alpha,alpha'-, D- (8TMS)	su	-1.76301	0.01
																																				Galactinol (9TMS)	ot	-3.56274	0.01
																																				Raffinose (11TMS)	su	-3.92685	0.01
[truncated: 47 more columns]
