# Supplementary material for: The essential role of sugar metabolism in the acclimation response of Arabidopsis thaliana to high light intensities
Source: J Exp Bot. 2014 Feb 12;65(6):1619–36. doi: 10.1093/jxb/eru027 (PMC3967092; doi:10.1093/jxb/eru027)
Supplement: Supplementary Data [file supp_eru027_jexbot114363_file007.xlsx]

## Sheet: Table S6 Legend
	Table S6. `Dynamic´ comparison of gobal gene expression in Col-0, adg1-1, tpt-2 and adg1-1/tpt-2 at t48h after LL/HL-transfer vs t0. The lists of significantly (adjusted P<0.01) altered genes in the 15 datasheets refer to the nomenclature of the Venn-diagram shown in Fig. 7B. Up- and down-regulated genes are sorted according to their functional annotation.

## Sheet: (A) t48h vs t0 a
ATH1 probe set	AGI code	Description	Localisation	Functional Annotation	Col-0 (4) vs Col-0 (0)	Adj. P-value	adg1-1 (4) vs adg1-1 (0)	Adj. P-value	tpt-2 (4) vs tpt-2 (0)	Adj. P-value	adg1-1/tpt-2 (4) vs adg1-1/tpt-2 (0)	Adj. P-value	Col-0 (48) vs Col-0 (0)	Adj. P-value	adg1-1 (48) vs adg1-1 (0)	Adj. P-value	tpt-2 (48) vs tpt-2 (0)	Adj. P-value	adg1-1/tpt-2 (48) vs adg1-1/tpt-2 (0)	Adj. P-value
262619_at	At1g06550	ATP-dependent caseinolytic (Clp) protease/crotonase family protein	Mitochondrion	amino acid metabolism.degradation	0.998042	0.00362171	1.27202	0.000474885	1.03179	0.00390539	1.28897	0.00038282	1.08414	0.00310493	0.298557	0.454245	0.0819411	0.865378	0.786565	0.0247059
254773_at	At4g13410	Nucleotide-diphospho-sugar transferases superfamily protein	Golgi body	cell wall.cellulose synthesis	1.32844	0.0249909	0.813336	0.166661	1.36173	0.0273041	1.13035	0.0466333	2.20362	0.00116341	1.33967	0.0298294	1.05836	0.0807865	0.417122	0.564811
263031_at	At1g24070	cellulose synthase-like A10	Golgi body	cell wall.cellulose synthesis	-0.0190055	0.97933	-0.0205712	0.971129	-0.0290515	0.970967	-0.06212	0.907747	1.26165	0.00767078	0.995207	0.0289103	0.183023	0.759419	-0.849056	0.0653564
254186_at	At4g24010	cellulose synthase like G1	Cell membrane	cell wall.cellulose synthesis	1.1164	0.00155998	0.963095	0.00459135	0.732281	0.0341597	0.827404	0.0112546	0.998707	0.00584629	0.620369	0.0736135	0.495567	0.15227	0.306059	0.426751
256832_at	At3g22880	DNA repair (Rad51) family protein	Nucleus	cell.division	0.864884	0.0120758	0.853804	0.0121673	0.692482	0.0509077	0.876229	0.00921455	1.10084	0.00345989	0.368692	0.350079	0.631986	0.0698383	0.330818	0.396389
261285_at	At1g35720	annexin 1	Nucleus	cell.organisation	0.972681	0.00614595	0.740535	0.0296591	0.402032	0.303618	0.655364	0.0486641	1.2299	0.00170903	0.678223	0.060298	0.904952	0.0118252	0.306308	0.449434
245993_at	At5g20700	Protein of unknown function (DUF581)	Mitochondrion	development.unspecified	1.05393	0.00270995	0.84577	0.0118071	0.314207	0.434378	0.377268	0.250649	1.1045	0.00306632	0.566149	0.109986	0.766417	0.0258637	0.645925	0.0682711
259005_at	At3g01930	Major facilitator superfamily protein	Unknown	development.unspecified	0.430832	0.223386	0.792596	0.0185644	-0.0401803	0.944724	-0.0107911	0.979495	1.03855	0.00519071	0.740861	0.0362254	0.378346	0.311692	-0.0582357	0.90826
257460_at	At1g75580	SAUR-like auxin-responsive protein family	Unknown	hormone metabolism.auxin	2.03577	1.75364e-05	1.23587	0.00171068	0.709533	0.0686779	1.1591	0.00249006	1.23479	0.00294106	0.944296	0.0159981	0.863884	0.0239872	0.566789	0.156704
245307_at	At4g16770	2-oxoglutarate (2OG) and Fe(II)-dependent oxygenase superfamily protein	Cytoplasm	hormone metabolism.gibberelin	0.660194	0.0408123	0.460122	0.150092	0.209156	0.624208	0.221765	0.506613	1.21254	0.00108862	0.81755	0.0158881	0.432657	0.205503	0.670275	0.0492232
254065_at	At4g25420	2-oxoglutarate (2OG) and Fe(II)-dependent oxygenase superfamily protein	Cytoplasm	hormone metabolism.gibberelin	0.481249	0.207366	-0.464602	0.20825	-0.200255	0.694301	-0.241859	0.527585	1.17709	0.00372307	0.10204	0.86389	0.450514	0.256034	-0.0625383	0.908836
261754_at	At1g76130	alpha-amylase-like 2	Extracellular	major CHO metabolism.degradation.starch	0.22375	0.598149	-0.311331	0.405398	-0.497575	0.19603	-1.00406	0.00488784	1.14099	0.00359809	-0.0774191	0.897325	0.842689	0.020835	-0.442554	0.256052
266008_at	At2g37390	Chloroplast-targeted copper chaperone protein	Unknown	metal handling.binding/chelation/storage	0.197575	0.635735	0.724581	0.0312236	-0.0299349	0.960589	-0.0148328	0.972623	1.1702	0.00228261	0.623735	0.081548	0.325995	0.406843	0.359812	0.351859
261410_at	At1g07610	metallothionein 1C	Unknown	metal handling.binding/chelation/storage	1.23645	0.00151725	-0.362477	0.338921	0.400883	0.340919	0.940198	0.00937781	1.02412	0.00955774	-0.0121916	0.984836	0.860766	0.0220961	0.726001	0.0605861
250471_at	At5g10170	myo-inositol-1-phosphate synthase 3	Cytoplasm	minor CHO metabolism.myo-inositol	0.908924	0.000974532	0.375542	0.13717	0.055267	0.895593	0.742235	0.00406347	0.99855	0.000793026	0.232621	0.449677	0.168027	0.600163	-0.216716	0.472334
254371_at	At4g21760	beta-glucosidase 47	Extracellular	misc.gluco-, galacto- and mannosidases	1.03085	0.122385	0.636877	0.351388	0.943791	0.184894	0.18735	0.807587	2.37364	0.00153398	1.03789	0.139145	1.4801	0.0281452	1.12705	0.107069
262357_at	At1g73040	Mannose-binding lectin superfamily protein	Extracellular	misc.myrosinases-lectin-jacalin	-0.0946467	0.8646	0.278507	0.522702	0.15961	0.785991	-0.232282	0.580094	1.22132	0.00504703	0.0974205	0.882914	0.934672	0.0219685	-0.329124	0.485309
247577_at	At5g61290	Flavin-binding monooxygenase family protein	Nucleus	misc.oxidases	1.77273	0.000256733	1.51514	0.000996577	1.38035	0.00308033	1.03197	0.0138975	1.38968	0.003378	1.11258	0.0136444	0.95781	0.0288052	0.725799	0.110807
262661_s_at	At1g14230;At1g14250	[AT1G14230, GDA1/CD39 nucleoside phosphatase family protein];[AT1G14250, GDA1/CD39 nucleoside phosphatase family protein]	.	nucleotide metabolism	1.01948	0.139844	0.89173	0.188812	1.29454	0.067941	0.842243	0.201541	1.89016	0.00982212	1.56808	0.0269513	1.23935	0.0746222	0.270472	0.771998
253684_at	At4g29690	Alkaline-phosphatase-like family protein	Unknown	nucleotide metabolism	-0.0152839	0.971304	0.195294	0.478013	-0.0272269	0.950882	0.0153472	0.960935	1.28686	8.42444e-05	0.188152	0.562738	0.404103	0.12567	0.00600411	0.988713
256461_s_at	At1g36280;At4g18440	[AT1G36280, L-Aspartase-like family protein];[AT4G18440, L-Aspartase-like family protein]	.	nucleotide metabolism.synthesis	1.22737	0.017794	0.650725	0.208256	0.565924	0.33785	0.920055	0.0621378	1.49738	0.00735138	0.509145	0.403255	0.907817	0.0858343	-0.572193	0.320906
253806_at	At4g28270	RING membrane-anchor 2	Nucleus	protein.degradation.ubiquitin	-2.11155	2.47311e-06	-1.92976	6.15067e-06	-1.28504	0.000534873	-1.69131	2.50516e-05	1.05145	0.00313824	-0.36062	0.326518	0.796203	0.0162585	0.611372	0.0710069
258323_at	At3g22750	Protein kinase superfamily protein	Nucleus	protein.postranslational modification	0.0567264	0.916857	-0.163329	0.705111	-0.644101	0.0927571	0.0477574	0.915293	1.23142	0.00251191	0.889446	0.0197691	0.516671	0.177207	0.147578	0.767172
249361_at	At5g40540	Protein kinase superfamily protein	Cytoplasm	protein.postranslational modification	0.200082	0.627488	-0.489883	0.145263	-0.249455	0.565966	-0.329079	0.330011	1.07461	0.00405892	0.293238	0.4812	0.365638	0.333736	0.191318	0.659845
258055_at	At3g16250	NDH-dependent cyclic electron flow 1	Chloroplast	PS.lightreaction	0.395418	0.144187	0.384148	0.144393	0.696615	0.0130004	0.392595	0.124863	1.04374	0.000769701	0.637264	0.021976	0.415005	0.132519	0.580476	0.0388415
266636_at	At2g35370	glycine decarboxylase complex H	Mitochondrion	PS.photorespiration	0.525391	0.0610543	0.147841	0.64705	0.686312	0.0192089	0.324825	0.234187	1.18047	0.000422581	0.450265	0.12987	0.730953	0.0118681	0.770277	0.0105738
252119_at	At3g51030	thioredoxin H-type 1	Cytoplasm	redox.peroxiredoxin/thioredoxin	0.329941	0.267251	-0.245605	0.409558	-0.0847412	0.848661	0.0122421	0.972623	1.23032	0.000318682	-0.00992881	0.984037	0.0276784	0.951316	-0.0760866	0.852914
258326_at	At3g22760	Tesmin/TSO1-like CXC domain-containing protein	Nucleus	RNA.regulation of transcription.misc	-0.234367	0.457179	-0.219908	0.467467	-0.0816824	0.853668	0.536657	0.0469889	1.31707	0.000162092	0.721812	0.0146517	0.506025	0.0790529	0.114195	0.766395
255558_at	At4g01900	GLNB1 homolog	Unknown	signalling.sugar/nutrient	0.709613	0.0310115	0.439791	0.179995	0.127663	0.79413	0.341957	0.291717	7	0.00144105	0.602567	0.0796514	0.530693	0.117915	0.483149	0.170987
260549_at	At2g43535	Scorpion toxin-like knottin superfamily protein	Extracellular	stress.biotic.PR-proteins	1.52377	0.000190625	2.0492	1.00355e-05	1.76297	8.00236e-05	1.60496	0.000107359	1.31365	0.001295	0.867544	0.0202106	0.953793	0.0102662	0.194311	0.671511
257715_at	At3g12750	zinc transporter 1 precursor	Unknown	transport.metal	0.335417	0.360936	1.0507	0.0027718	0.709602	0.0437781	0.967667	0.00452085	1.00905	0.00616488	0.682182	0.0527034	0.789191	0.0228645	0.409179	0.273339
249071_at	At5g44050	MATE efflux family protein	Cell membrane	transport.misc	0.725871	0.09669	1.46843	0.00144295	0.804724	0.0766826	1.01381	0.0167643	1.32152	0.00539216	1.17557	0.0104582	0.721826	0.106716	0.551467	0.246613
262605_at	At1g15170	MATE efflux family protein	Cell membrane	transport.misc	0.415058	0.236488	0.317711	0.36212	0.0275659	0.963478	0.27792	0.411308	1.16489	0.00203621	0.807257	0.0213751	0.777281	0.0237028	0.84813	0.0176754
262134_at	At1g77990	STAS domain / Sulfate transporter family	Unknown	transport.sulphate	0.153688	0.566819	-0.309044	0.173042	-0.471977	0.0465457	-0.137459	0.565889	1.06967	0.000157181	0.561615	0.0186477	0.155422	0.583101	0.132238	0.64813
264992_at	At1g67300	Major facilitator superfamily protein	Unknown	transporter.sugars	1.12338	0.00182448	0.249255	0.501301	0.308283	0.452565	-0.0550014	0.895272	1.2339	0.00147073	0.463285	0.214503	0.678696	0.0512284	0.153235	0.735481
253940_at	At4g26950	Protein of unknown function, DUF584	Nucleus	unknown.not assigned	-0.165411	0.7409	0.399845	0.317017	-0.282459	0.569934	-0.104685	0.819746	1.41276	0.00142626	1.0366	0.0114564	0.810837	0.04125	0.638019	0.122686
264987_at	At1g27030	unknown protein; BEST Arabidopsis thaliana protein match is: unknown protein (TAIR:AT1G27020.1); Has 504 Blast hits to 502 proteins in 169 species: Archae - 0; Bacteria - 299; Metazoa - 0; Fungi - 0; Plants - 67; Viruses - 0; Other Eukaryotes - 138 (sourc	Unknown	unknown.not assigned	1.91192	1.76906e-05	1.99297	1.12237e-05	1.10154	0.00378555	1.38726	0.000342999	1.13321	0.00349348	0.827715	0.023994	0.357121	0.367306	0.155945	0.739446
249456_at	At5g39410	Saccharopine dehydrogenase	Nucleus	unknown.not assigned	2.33977	1.91749e-06	2.26192	2.53598e-06	2.16074	7.60233e-06	2.11584	5.8923e-06	1.10358	0.00385144	0.731364	0.0423012	0.690232	0.0512907	0.660525	0.070813
258470_at	At3g06035	Glycoprotein membrane precursor GPI-anchored	Cell membrane	unknown.not assigned	1.34725	0.000169276	0.844468	0.0073647	0.861927	0.00902925	0.311196	0.313293	1.04169	0.00270212	0.329949	0.362299	0.437848	0.181085	0.193113	0.620212
249923_at	At5g19120	Eukaryotic aspartyl protease family protein	Extracellular	development.storage proteins	-3.36823	1.96226e-05	-1.32111	0.031483	-2.04583	0.00272941	-1.81103	0.00412839	-2.03478	0.00328419	-1.4634	0.0248655	-1.65029	0.0110006	-1.57353	0.0181625
257701_at	At3g12710	DNA glycosylase superfamily protein	Unknown	DNA.repair	-1.94492	0.0417562	-1.75897	0.0603805	-1.758	0.0785027	-1.7922	0.05042	-2.84708	0.00619378	-2.14379	0.0312769	-2.52537	0.0108865	-2.46528	0.01571
255120_x_at	At4g08890	transposable element gene		DNA.synthesis/chromatin structure.retrotransposon/transposase	-1.16454	0.000201345	-0.147182	0.64144	0.0616668	0.890132	-1.35451	4.52296e-05	-1.0061	0.00133463	-0.2029	0.561405	-0.256814	0.416028	-0.455303	0.118671
261235_x_at	At1g32840	transposable element gene		DNA.synthesis/chromatin structure.retrotransposon/transposase	-1.53666	0.000396245	-0.0783534	0.875363	0.0951796	0.880296	-1.43628	0.000619024	-1.41796	0.00142053	-0.0623362	0.928777	-0.380209	0.392612	-0.64333	0.120582
263279_x_at	At3g47260;At2g14130	[AT3G47260, transposable element gene];[AT2G14130, transposable element gene]	.	DNA.synthesis/chromatin structure.retrotransposon/transposase	-1.66159	0.000292671	-0.244862	0.592715	0.0515474	0.940993	-1.55732	0.000458268	-1.63547	0.000640964	-0.151849	0.805976	-0.600138	0.158567	-0.771201	0.0729557
266983_at	At2g39400	alpha/beta-Hydrolases superfamily protein	Cytoplasm	lipid metabolism.lipid degradation	-1.29272	0.00587833	-1.33345	0.00442787	-0.771358	0.110116	-1.03535	0.019868	-1.61967	0.00175319	-1.13248	0.0181731	-1.01628	0.0297506	-0.240714	0.682569
253880_at	At4g27590	Heavy metal transport/detoxification superfamily protein	Nucleus	metal handling.binding/chelation/storage	-1.1195	0.000157216	-0.287109	0.273348	-0.230703	0.456473	-0.421706	0.0863303	-1.11629	0.000327114	-0.275674	0.354873	-0.50199	0.05608	-0.521485	0.0546702
259786_at	At1g29660	GDSL-like Lipase/Acylhydrolase superfamily protein	Extracellular	misc.GDSL-motif lipase	-1.29045	0.0216159	-0.610538	0.285526	-0.94357	0.11023	-1.16312	0.0313645	-1.67283	0.0060786	-1.03702	0.0762849	-1.31869	0.0217466	-1.37354	0.0209671
257110_x_at	At3g30440	transposable element gene		protein.degradation.cysteine protease	-1.08287	0.00119687	-0.0192092	0.962388	0.441967	0.190572	-1.15296	0.000606977	-1.11903	0.00158234	0.000905602	0.998852	0.137045	0.745804	-0.616184	0.0612125
246640_x_at	At5g34900	transposable element gene		protein.degradation.cysteine protease	-1.13425	0.0022108	-0.210058	0.596336	0.0326138	0.958389	-1.10431	0.00231505	-1.17489	0.00273679	-0.199231	0.682942	-0.30926	0.452791	-0.360562	0.367658
255363_x_at	At2g06430;At4g04010;At3g44500;At2g04980;At2g02210	[AT2G06430, transposable element gene];[AT4G04010, transposable element gene];[AT3G44500, transposable element gene];[AT2G04980, transposable element gene];[AT2G02210, transposable element gene]	.	protein.degradation.cysteine protease	-1.30066	0.0018943	0.0741358	0.884094	0.160432	0.784134	-1.28682	0.00176239	-1.31674	0.00282235	0.018999	0.978816	-0.219848	0.670005	-0.31543	0.504496
263254_x_at	At2g06430;At4g04010;At3g44500;At2g02210	[AT2G06430, transposable element gene];[AT4G04010, transposable element gene];[AT3G44500, transposable element gene];[AT2G02210, transposable element gene]	.	protein.degradation.cysteine protease	-1.54155	0.000135523	-0.0340437	0.941847	-0.333491	0.420089	-1.24661	0.000797002	-1.40166	0.000625585	-0.320864	0.442608	-0.578419	0.106834	-0.339218	0.395122
252465_x_at	At3g44500;At3g47260;At3g30440	[AT3G44500, transposable element gene];[AT3G47260, transposable element gene];[AT3G30440, transposable element gene]	.	protein.degradation.cysteine protease	-1.90869	8.94099e-05	-0.23401	0.619239	-0.0599522	0.931755	-1.63201	0.000342962	-1.54418	0.00113115	-0.234538	0.681502	-0.250508	0.635313	-0.431489	0.355901
252634_x_at	At4g04010;At3g44500;At3g30440	[AT4G04010, transposable element gene];[AT3G44500, transposable element gene];[AT3G30440, transposable element gene]	.	protein.degradation.cysteine protease	-1.76263	0.000121495	0.177302	0.70337	0.272796	0.594322	-1.657	0.000194713	-1.57601	0.00065421	0.131746	0.828912	-0.360005	0.428841	-0.734153	0.0776227
266112_x_at	At2g02210;At3g47260	[AT2G02210, transposable element gene];[AT3G47260, transposable element gene]	.	protein.degradation.cysteine protease	-1.92098	3.00601e-05	-0.0964875	0.835156	0.113675	0.845249	-1.95056	2.59133e-05	-1.67008	0.000240393	-0.140312	0.803155	-0.165999	0.741554	-0.821882	0.0362486
266165_at	At2g28190	copper/zinc superoxide dismutase 2	Chloroplast	redox.dismutases/catalases	-0.307573	0.433172	0.42132	0.237882	0.365659	0.373699	0.305906	0.38805	-1.24591	0.00179802	0.325094	0.442858	0.883935	0.0153814	0.49614	0.192767
258742_at	At3g05800	AtBS1(activation-tagged BRI1 suppressor 1)-interacting factor 1	Nucleus	RNA.regulation of transcription.bHLH	0.232015	0.696225	0.436666	0.376692	1.28739	0.0101265	0.963355	0.0347621	-1.52542	0.00353511	-1.06102	0.0315007	-1.05924	0.028667	-0.760711	0.131767
260560_at	At2g43590	Chitinase family protein	Extracellular	stress.biotic	0.323891	0.543759	0.861131	0.0554371	-0.0196203	0.981351	0.783111	0.0743337	-1.27611	0.00982065	-0.673629	0.173118	-0.657942	0.171577	-0.669383	0.174254
260088_at	At1g73190	Aquaporin-like superfamily protein	Cytoplasm	transport.Major Intrinsic Proteins	-0.717921	0.0108649	-0.204857	0.49815	-0.133334	0.738604	-0.0597714	0.858038	-1.01584	0.00137833	-0.308753	0.334122	-0.253454	0.430512	-0.0665086	0.872114
245765_at	At1g33600	Leucine-rich repeat (LRR) family protein	Extracellular	unknown	0.581725	0.163124	0.335759	0.439944	0.479726	0.295718	0.447164	0.263039	-1.13515	0.00973438	-0.804152	0.058172	-0.727409	0.081551	-0.927155	0.0314846
247255_at	At5g64780	Uncharacterised conserved protein UCP009193	Nucleus	unknown.not assigned	-0.771378	0.0390351	-0.619678	0.0911993	-0.308844	0.503926	-0.300858	0.427043	-1.05627	0.00888815	-0.562933	0.160732	-0.878663	0.0219685	0.226931	0.62886
265478_at	At2g15890	maternal effect embryo arrest 14	Mitochondrion	unknown.not assigned	0.391155	0.344315	0.88535	0.019736	2.17589	2.0132e-05	2.25543	8.66409e-06	-1.12613	0.00686168	-0.579062	0.159556	-1.00598	0.0115385	0.0567087	0.921918
257111_x_at	At3g30450	transposable element gene		unknown.not assigned	-0.973165	0.000896256	-0.0901145	0.785593	-0.146463	0.696848	-0.93201	0.00111148	-1.13045	0.000462427	-0.0582039	0.899135	-0.249267	0.425331	-0.504543	0.0779927
263280_x_at	At1g32830;At2g14140	[AT1G32830, transposable element gene];[AT2G14140, transposable element gene]	.	unknown.not assigned	-1.37164	0.000707038	-0.0161274	0.973295	-0.242431	0.621197	-1.46474	0.000348556	-1.3855	0.00115321	0.100117	0.868668	-0.722175	0.057325	-0.684315	0.0813256
261234_x_at	At2g04970;At1g32830;At3g47270;At2g14140	[AT2G04970, transposable element gene];[AT1G32830, transposable element gene];[AT3G47270, transposable element gene];[AT2G14140, transposable element gene]	.	unknown.not assigned	-1.57136	0.000454355	0.0317719	0.952603	-0.142516	0.816651	-1.54353	0.000465871	-1.56954	0.000845262	0.275834	0.601181	-0.663626	0.111583	-0.632828	0.143275

## Sheet: (B) t48h vs t0 b
ATH1 probe set	AGI code	Description	Localisation	Functional Annotation	Col-0 (4) vs Col-0 (0)	Adj. P-value	adg1-1 (4) vs adg1-1 (0)	Adj. P-value	tpt-2 (4) vs tpt-2 (0)	Adj. P-value	adg1-1/tpt-2 (4) vs adg1-1/tpt-2 (0)	Adj. P-value	Col-0 (48) vs Col-0 (0)	Adj. P-value	adg1-1 (48) vs adg1-1 (0)	Adj. P-value	tpt-2 (48) vs tpt-2 (0)	Adj. P-value	adg1-1/tpt-2 (48) vs adg1-1/tpt-2 (0)	Adj. P-value
267237_s_at	At2g44040;At3g59890	[AT2G44040, Dihydrodipicolinate reductase, bacterial/plant];[AT3G59890, Dihydrodipicolinate reductase, bacterial/plant]	.	amino acid metabolism.synthesis	0.147631	0.694673	1.41627	7.2245e-05	-0.180214	0.656406	1.19075	0.000327432	0.492754	0.130711	1.51639	6.10126e-05	0.143551	0.721126	0.60036	0.0577004
257194_at	At3g13110	serine acetyltransferase 2;2	Chloroplast	amino acid metabolism.synthesis	0.501843	0.139844	0.615857	0.0603805	-0.201447	0.655648	-0.326482	0.325652	0.88688	0.0134651	1.114	0.00238873	0.530089	0.12567	0.167403	0.700796
246403_at	At1g57590	Pectinacetylesterase family protein	Extracellular	cell wall.precursor synthesis	2.17847	0.00463525	2.07122	0.00620956	1.41153	0.0696574	0.380579	0.633662	1.60219	0.0429532	2.10607	0.00789383	1.93221	0.0123965	0.928455	0.256417
258483_at	At3g02570	Mannose-6-phosphate isomerase, type I	Cytoplasm	cell wall.precursor synthesis	-0.540268	0.00317915	-0.0741517	0.723372	-0.656964	0.000943328	-1.01226	1.06465e-05	-0.0264117	0.93444	1.02184	1.66415e-05	0.106282	0.636032	-0.199618	0.308832
266229_at	At2g28840	XB3 ortholog 1 in Arabidopsis thaliana	Cytoplasm	cell.organisation	2.48878	1.04904e-06	2.39203	1.37918e-06	2.10528	1.0119e-05	2.21717	3.80217e-06	0.903736	0.0149663	1.31117	0.000875422	0.867058	0.0155138	0.60051	0.102675
265414_at	At2g16660	Major facilitator superfamily protein	Chloroplast	development.unspecified	1.74116	0.00561263	2.04049	0.00161161	1.38404	0.0299261	1.92226	0.00228704	1.68244	0.01062	2.36966	0.000725496	1.00624	0.110567	0.826538	0.21293
252043_at	At3g52390	TatD related DNase	Nucleus	DNA.unspecified	0.335262	0.312127	1.20893	0.000426475	0.250716	0.515978	0.569816	0.0552409	0.563551	0.0920444	1.04616	0.00216553	0.59899	0.0590738	0.544746	0.0974298
264907_at	At2g17280	Phosphoglycerate mutase family protein	Cytoplasm	glycolysis	0.809493	0.0232594	1.49489	0.000217363	0.665572	0.0734052	0.421178	0.223662	0.542003	0.167429	1.27687	0.00131995	0.515165	0.166869	-0.0877937	0.86667
262180_at	At1g78050	phosphoglycerate/bisphosphoglycerate mutase	Unknown	glycolysis	0.863356	0.012595	0.754554	0.0252503	-0.20338	0.661071	-0.107607	0.784942	0.865098	0.017985	1.18828	0.00171987	0.314804	0.425368	0.370952	0.334025
261037_at	At1g17420	lipoxygenase 3	Chloroplast	hormone metabolism.jasmonate	1.54791	5.00291e-05	1.31328	0.000234213	1.04549	0.00244974	1.04958	0.00144416	0.770463	0.0217581	0.999272	0.00350213	0.755472	0.0197834	0.624567	0.0604698
266500_at	At2g06925	Phospholipase A2 family protein	Extracellular	lipid metabolism.lipid degradation	1.60976	5.65379e-05	1.33182	0.000330474	0.960285	0.00668291	1.18732	0.000800864	0.527185	0.147118	1.1239	0.00209736	-0.187481	0.663766	0.551727	0.118058
255070_at	At4g09020	isoamylase 3	Chloroplast	major CHO metabolism.synthesis.starch	2.47006	0.000151652	3.51573	4.18584e-06	2.26854	0.000519411	1.84272	0.00169607	1.43503	0.0174158	3.08433	2.91099e-05	1.09678	0.0575652	0.789402	0.195269
263544_at	At2g21590	Glucose-1-phosphate adenylyltransferase family protein	Chloroplast	major CHO metabolism.synthesis.starch	0.785663	0.00232495	1.43666	8.23339e-06	-0.0158051	0.971685	-0.0583031	0.843549	0.487372	0.0631214	2.22815	2.45196e-07	0.288112	0.28078	0.221682	0.437956
257667_at	At3g20440	Alpha amylase family protein	Chloroplast	major CHO metabolism.synthesis.starch	1.9415	1.02566e-06	2.18502	2.33105e-07	2.03543	1.08887e-06	2.28441	2.02113e-07	0.156828	0.686387	1.06766	0.000600197	0.0609398	0.87908	0.557464	0.0502838
250245_at	At5g13690	alpha-N-acetylglucosaminidase family / NAGLU family	Chloroplast	misc.nitrilases	0.238803	0.429393	0.584492	0.0289812	0.379564	0.198983	0.451593	0.0828906	0.582037	0.0441089	1.0166	0.000966145	0.174748	0.610632	0.533523	0.063037
266532_at	At2g16890	UDP-Glycosyltransferase superfamily protein	Chloroplast	misc.UDP glucosyl and glucoronyl transferases	1.85039	1.04319e-06	2.55997	2.51971e-08	1.41231	2.84477e-05	1.90907	8.44752e-07	0.619567	0.0238689	1.50595	1.55867e-05	0.649314	0.0147132	0.685348	0.0130113
247612_at	At5g60730	Anion-transporting ATPase	Chloroplast	mitochondrial electron transport	1.91034	7.77072e-07	2.12808	2.06079e-07	1.34247	5.01461e-05	1.8972	9.47869e-07	0.281094	0.362889	1.02459	0.000601034	0.388098	0.150217	0.23186	0.44283
246038_s_at	At5g19460;At5g19470	[AT5G19460, nudix hydrolase homolog 20];[AT5G19470, nudix hydrolase homolog 24]	.	nucleotide metabolism	0.200173	0.503236	0.912936	0.00113098	-0.384621	0.172007	-0.491567	0.0505256	0.270819	0.392208	1.04412	0.000565812	-0.214012	0.492635	-0.179976	0.576052
246850_at	At5g26860	lon protease 1	Mitochondrion	protein.degradation.serine protease	1.92598	4.82016e-06	2.16238	1.31092e-06	1.5614	7.09839e-05	2.03702	3.02834e-06	0.501227	0.14131	1.07676	0.00180342	0.739195	0.0210804	0.848891	0.0113496
244938_at	AtCg01120	chloroplast ribosomal protein S15	Chloroplast	protein.synthesis	-0.895656	0.0452832	0.83478	0.0568114	0.874923	0.0607356	-0.36836	0.414578	-0.0421562	0.958653	1.24504	0.00870997	0.404471	0.435109	0.928503	0.0492175
244991_s_at	AtCg01250;AtCg00890	[ATCG01250, NADH-Ubiquinone/plastoquinone (complex I) protein];[ATCG00890, NADH-Ubiquinone/plastoquinone (complex I) protein]	.	PS.lightreaction	-1.63157	0.0190853	3.50324	3.6658e-05	3.53187	5.95115e-05	0.324211	0.66561	-0.827647	0.305113	2.88922	0.000379502	1.19378	0.0936887	1.77145	0.0166158
245002_at	AtCg00270	photosystem II reaction center protein D	Cytoplasm	PS.lightreaction	2.09087	0.00477659	4.27562	6.86019e-06	4.61304	5.76754e-06	0.690234	0.333971	-0.602669	0.515022	2.73923	0.000819701	1.89961	0.0108807	0.247272	0.806496
244977_at	AtCg00730	photosynthetic electron transfer D	Chloroplast	PS.lightreaction	-0.278619	0.809165	4.58534	2.0998e-05	4.31844	6.67833e-05	1.65734	0.0443291	-1.46579	0.115356	2.44061	0.00757164	1.15782	0.201925	1.14387	0.219974
244972_at	AtCg00680	photosystem II reaction center protein B	Chloroplast	PS.lightreaction	-1.54027	0.0540681	4.09608	3.15999e-05	3.73601	0.000132767	1.22905	0.108785	-1.70723	0.0442501	2.22834	0.00859935	0.682809	0.46845	0.870793	0.330727
245047_at	AtCg00020	photosystem II reaction center protein A	Unknown	PS.lightreaction	1.98296	0.00163733	3.95815	2.01417e-06	3.30245	2.48544e-05	1.14151	0.0451628	-0.200471	0.837444	2.13566	0.00129792	1.22078	0.0442017	1.01252	0.107942
245011_at	AtCg00430	photosystem II reaction center protein G	Chloroplast	PS.lightreaction	-0.799372	0.0900923	1.77368	0.000559972	1.04379	0.0326645	-0.161705	0.760401	-0.630771	0.235953	1.49013	0.00346318	-0.621953	0.211756	0.836187	0.0923413
244967_at	AtCg00630	PSAJ	Mitochondrion	PS.lightreaction	0.31408	0.419196	2.23207	3.38001e-06	1.04757	0.00541962	0.66095	0.049854	-0.187507	0.718101	1.46434	0.000379502	0.392841	0.309129	0.330106	0.415265
252376_at	At3g47930	L-galactono-1,4-lactone dehydrogenase	Mitochondrion	redox.ascorbate/glutathione	0.671837	0.000700348	1.14694	3.61786e-06	0.578099	0.00339645	0.914822	3.78018e-05	0.366257	0.0588675	1.30867	1.90427e-06	0.466579	0.0132061	0.492575	0.0116386
252427_at	At3g47640	basic helix-loop-helix (bHLH) DNA-binding superfamily protein	Nucleus	RNA.regulation of transcription.bHLH	-0.354779	0.358117	-0.0434585	0.926477	-0.758444	0.0405738	-0.323413	0.363562	0.728056	0.0550104	2.07378	1.63029e-05	0.206805	0.65327	0.670842	0.0741653
251223_at	At3g62610	myb domain protein 11	Nucleus	RNA.regulation of transcription.MYB/MYB related	0.0677065	0.898059	0.890101	0.0143485	-0.0301671	0.963303	0.251909	0.504842	0.611707	0.123466	1.02188	0.00845808	-0.239523	0.60112	0.866832	0.0251543
266720_s_at	At2g46790;At2g46670	[AT2G46790, pseudo-response regulator 9];[AT2G46670, CCT motif family protein]	.	RNA.regulation of transcription.Polycomb Group	0.711895	0.0293036	2.00665	4.74678e-06	0.38672	0.291896	1.23579	0.000491269	0.00811084	0.989208	1.05533	0.00299857	-0.516262	0.126364	0.777244	0.0246408
255032_at	At4g09500	UDP-Glycosyltransferase superfamily protein	Chloroplast	secondary metabolism.flavonoids	1.69021	6.49725e-05	1.56636	0.000136523	1.24329	0.00154612	1.21058	0.00115511	0.598282	0.118933	1.59166	0.000184271	0.343979	0.394326	0.748763	0.0447506
253581_at	At4g30660	Low temperature and salt responsive protein family	Unknown	stress.abiotic.drought/salt	3.37037	2.1051e-08	2.927	7.25295e-08	3.05904	1.16688e-07	2.5108	5.06928e-07	0.692176	0.0438349	1.1213	0.00172934	0.199739	0.627737	0.884848	0.0109296
245799_at	At1g45616	receptor like protein 6	Unknown	stress.biotic	-0.0788105	0.749638	0.336055	0.0726082	0.0464224	0.880894	0.161604	0.399939	0.345239	0.0935846	1.50257	7.7253e-07	0.351673	0.0717545	0.251611	0.225546
257365_x_at	At2g26020	plant defensin 1.2b	Extracellular	stress.biotic.PR-proteins	0.0947334	0.939074	-0.0511727	0.960649	-0.127813	0.924867	-0.434101	0.608882	0.353413	0.773743	2.63546	0.00250891	0.984319	0.250728	0.664122	0.481308
258894_at	At3g05650	receptor like protein 32	Cell membrane	stress.biotic.PR-proteins	0.2083	0.605447	0.273318	0.447144	0.151133	0.755971	-0.17468	0.626947	0.613417	0.0903061	1.11814	0.00240897	0.803745	0.0199824	-0.215175	0.606644
264820_at	At1g03475	Coproporphyrinogen III oxidase	Chloroplast	tetrapyrrole synthesis	0.243163	0.253361	0.653374	0.00210713	0.296647	0.17382	0.607209	0.00327639	0.524218	0.0158027	1.01255	6.88121e-05	0.171679	0.473956	0.354131	0.0996775
262883_at	At1g64780	ammonium transporter 1;2	Cell membrane	transport.amino acids	0.141312	0.684172	0.417082	0.129402	0.0178421	0.971751	-0.482468	0.0702957	0.668132	0.0242645	1.03196	0.00102959	0.736949	0.0108666	0.585935	0.0463154
267093_at	At2g38170	cation exchanger 1	Unknown	transport.calcium	1.36056	0.000330999	1.54227	0.000103935	0.471735	0.199297	0.968285	0.00451774	0.560177	0.127854	1.42943	0.000338723	0.83232	0.017076	0.579687	0.106499
245296_at	At4g16370	oligopeptide transporter	Cytoplasm	transport.peptides/oligopeptides	-0.220618	0.544448	0.241737	0.473349	-0.82012	0.0128928	-0.238899	0.455053	0.681051	0.0402227	1.57027	6.52531e-05	0.264091	0.475287	0.372286	0.282987
266184_s_at	At3g54700;At2g38940	[AT3G54700, phosphate transporter 1;7];[AT2G38940, phosphate transporter 1;4]	.	transport.phosphate	0.516913	0.24199	1.75172	0.000244175	0.3307	0.53355	0.540369	0.186541	0.635213	0.1739	1.31034	0.00412285	0.195172	0.731838	0.104159	0.86674
259081_at	At3g05030	sodium hydrogen exchanger 2	Extracellular	transport.unspecified anions/cations	0.784805	0.0424587	0.909024	0.0178375	0.10036	0.870972	-0.200754	0.627686	1.06628	0.010459	1.44403	0.00097229	0.450255	0.285638	0.899142	0.0281564
250248_at	At5g13740	zinc induced facilitator 1	Unknown	transporter.sugars	-0.246357	0.531157	-0.17229	0.663508	-0.450402	0.227883	-0.33079	0.327635	-0.0202779	0.974147	1.1731	0.00181477	-0.153556	0.739059	-0.0275924	0.957678
259133_at	At3g05400	Major facilitator superfamily protein	Unknown	transporter.sugars	0.625994	0.0790153	1.56016	0.000148513	0.596304	0.112271	0.700619	0.0404859	0.754192	0.0460308	1.09359	0.00440138	0.294227	0.485544	0.241139	0.581759
244912_at	At2g07783;AtMg00830	[AT2G07783, pseudogene, similar to Ccl1, blastp match of 86% identity and 6.4e-177 P-value to GP|1694629|dbj|BAA12329.1||D84373 Ccl1 {Brassica napus}];[ATMG00830, cytochrome C biogenesis 382]	.	unknown	-0.788473	0.0104405	0.493637	0.0980379	-0.0389407	0.940729	-0.165867	0.607857	0.768264	0.0178226	1.02082	0.00221835	0.665457	0.0318201	0.56077	0.0803752
258370_at	At3g14395	unknown protein; Has 4 Blast hits to 4 proteins in 2 species: Archae - 0; Bacteria - 0; Metazoa - 0; Fungi - 0; Plants - 4; Viruses - 0; Other Eukaryotes - 0 (source: NCBI BLink).	Nucleus	unknown.not assigned	0.484209	0.430379	0.369178	0.545261	0.0634125	0.946685	-0.0897137	0.894678	1.29827	0.0272059	2.14081	0.000725121	1.01201	0.0736296	1.04365	0.0736744
266617_at	At2g29670	Tetratricopeptide repeat (TPR)-like superfamily protein	Chloroplast	unknown.not assigned	1.33998	0.000421302	2.13169	4.18584e-06	0.934004	0.00990566	1.40947	0.000237731	0.156848	0.765269	2.12143	8.61989e-06	-0.354647	0.357004	0.399564	0.294635
250828_at	At5g05250	unknown protein; BEST Arabidopsis thaliana protein match is: unknown protein (TAIR:AT3G56360.1); Has 30201 Blast hits to 17322 proteins in 780 species: Archae - 12; Bacteria - 1396; Metazoa - 17338; Fungi - 3422; Plants - 5037; Viruses - 0; Other Eukaryot	Unknown	unknown.not assigned	-0.148016	0.8201	0.559694	0.250136	-0.720383	0.161367	0.446409	0.351863	0.454677	0.445297	1.89301	0.000626219	-0.352686	0.549096	0.545782	0.308663
264287_at	At1g61930	Protein of unknown function, DUF584	Unknown	unknown.not assigned	0.0658452	0.869378	0.223194	0.46943	-0.0280867	0.955145	-0.01695	0.96184	0.636975	0.0362918	1.65393	1.77534e-05	0.34433	0.266958	0.793384	0.010198
261203_at	At1g12845	unknown protein; FUNCTIONS IN: molecular_function unknown; INVOLVED IN: biological_process unknown; LOCATED IN: endomembrane system; EXPRESSED IN: 22 plant structures; EXPRESSED DURING: 13 growth stages; Has 8 Blast hits to 8 proteins in 4 species: Archae	Unknown	unknown.not assigned	1.89764	1.75364e-05	1.78697	3.12574e-05	1.15366	0.00246357	1.36701	0.000361386	0.823999	0.0260446	1.563	0.000189005	0.314094	0.436596	0.687444	0.0612055
250907_at	At5g03670	unknown protein; BEST Arabidopsis thaliana protein match is: unknown protein (TAIR:AT2G36420.1); Has 700 Blast hits to 624 proteins in 104 species: Archae - 0; Bacteria - 18; Metazoa - 333; Fungi - 60; Plants - 73; Viruses - 24; Other Eukaryotes - 192 (so	Nucleus	unknown.not assigned	0.052632	0.937729	0.326562	0.4884	-0.376251	0.478669	0.156357	0.748329	0.91774	0.0472801	1.18898	0.00981608	0.192385	0.744174	0.28445	0.597716
261075_at	At1g07280	Tetratricopeptide repeat (TPR)-like superfamily protein	Unknown	unknown.not assigned	0.706612	0.011703	1.38719	4.04696e-05	0.61427	0.0330336	0.769091	0.00556114	0.651819	0.0268838	1.04464	0.000888254	0.0968473	0.802571	0.458557	0.119359
263640_at	At2g25270	unknown protein; LOCATED IN: plasma membrane; EXPRESSED IN: 18 plant structures; EXPRESSED DURING: 13 growth stages; BEST Arabidopsis thaliana protein match is: unknown protein (TAIR:AT2G12400.1); Has 35333 Blast hits to 34131 proteins in 2444 species: Ar	Extracellular	unknown.not assigned	0.351393	0.131636	0.994046	0.000167939	0.132093	0.673546	0.73964	0.00188862	0.515477	0.0344816	1.01206	0.000229326	0.57943	0.0146834	0.413248	0.0891887
265382_at	At2g16790	P-loop containing nucleoside triphosphate hydrolases superfamily protein	Cytoplasm	amino acid metabolism.synthesis	-0.490934	0.0735461	-0.884983	0.00205703	-0.43931	0.131078	-0.689774	0.0105473	-0.529892	0.0706573	-1.07832	0.000630676	-0.446143	0.114415	-0.646224	0.0259085
267115_s_at	At2g32540;At2g32530	[AT2G32540, cellulose synthase-like B4];[AT2G32530, cellulose synthase-like B3]	.	cell wall.cellulose synthesis	-1.99061	1.4897e-06	-2.02275	1.11767e-06	-1.05159	0.00113388	-1.32224	8.81534e-05	0.240027	0.517534	-1.43432	6.90452e-05	0.222052	0.522245	-0.534234	0.0786927
258339_at	At3g16120	Dynein light chain type 1 family protein	Cytoplasm	cell.organisation	0.0820322	0.870933	-0.407205	0.267843	0.567955	0.138472	-0.228841	0.543673	0.276578	0.560976	-1.04637	0.00662319	0.320585	0.445649	0.319958	0.447553
266419_at	At2g38760	annexin 3	Chloroplast	cell.organisation	0.34078	0.4866	-0.701382	0.099129	0.720858	0.114702	-1.30821	0.00303863	-0.00888917	0.990751	-1.33447	0.00430182	-0.20484	0.724522	-0.862413	0.0589132
264693_at	At1g69970	CLAVATA3/ESR-RELATED 26	Mitochondrion	development.unspecified	-0.563569	0.0700608	-0.73377	0.0172202	-0.115057	0.805603	-0.276936	0.372988	-0.59863	0.0715844	-1.18128	0.000833369	-0.796619	0.0132442	-0.229478	0.543252
247374_at	At5g63190	MA3 domain-containing protein	Nucleus	DNA.unspecified	-2.17871	3.50136e-05	-2.36756	1.47384e-05	-1.50882	0.00152145	-1.59589	0.0005618	-0.853688	0.0617541	-1.27612	0.00550218	-0.912871	0.0369313	-0.743918	0.101165
255365_at	At4g04040	Phosphofructokinase family protein	Cytoplasm	glycolysis	-1.21582	6.72059e-05	-1.37599	1.90634e-05	-0.394387	0.147178	-0.821027	0.00189376	-0.351982	0.220871	-1.50589	1.43241e-05	-0.520399	0.0460287	-0.344147	0.213718
252300_at	At3g49160	pyruvate kinase family protein	Cytoplasm	glycolysis	-0.925105	0.0593826	-1.25922	0.0103717	-0.285794	0.66793	-0.457613	0.348787	-0.880308	0.0958934	-2.65587	3.07791e-05	-0.961775	0.054765	-0.725849	0.166996
254564_at	At4g19170	nine-cis-epoxycarotenoid dioxygenase 4	Chloroplast	hormone metabolism.abscisic acid	-2.16604	0.000584079	-3.31562	9.41717e-06	-0.887847	0.146719	-1.83407	0.00199948	-1.56747	0.0110938	-4.48977	8.11542e-07	-1.40049	0.0177919	-0.533849	0.421298
259955_s_at	At1g75080;At1g19350	[AT1G75080, Brassinosteroid signalling positive regulator (BZR1) family protein];[AT1G19350, Brassinosteroid signalling positive regulator (BZR1) family protein]	.	hormone metabolism.brassinosteroid	-1.73063	0.00121613	-2.06856	0.00024915	-1.55487	0.00401261	-2.10371	0.000194279	-1.18544	0.0257595	-1.58274	0.003519	-0.959254	0.0605195	-1.19554	0.0241006
258727_at	At3g11930	Adenine nucleotide alpha hydrolases-like superfamily protein	Unknown	hormone metabolism.ethylene	-2.08915	5.73217e-07	-3.13769	8.15579e-09	-1.21368	0.000223169	-1.949	1.31934e-06	-0.724897	0.014036	-1.04671	0.000835247	-0.583275	0.0381199	-0.477723	0.101617
260221_at	At1g74670	Gibberellin-regulated family protein	Extracellular	hormone metabolism.gibberelin	-4.57252	0.00505174	-6.49732	0.000270163	-2.71719	0.103406	-3.39673	0.0266159	-3.89145	0.0211718	-5.46054	0.00182048	-3.37375	0.0371978	-3.98234	0.0183286
263987_at	At2g42690	alpha/beta-Hydrolases superfamily protein	Nucleus	lipid metabolism.lipid degradation	-1.42079	8.99636e-06	-1.32411	1.81794e-05	-1.15858	0.000116617	-1.5307	4.63799e-06	-0.455392	0.0832187	-1.00365	0.000433627	-0.444117	0.0758935	-0.619373	0.0174974
247176_at	At5g65110	acyl-CoA oxidase 2	Unknown	lipid metabolism.lipid degradation	-1.97391	3.85456e-05	-1.64159	0.00022371	-1.4344	0.00112349	-1.2408	0.00214587	-0.507755	0.256879	-1.12436	0.00713543	-0.186207	0.723757	-0.548349	0.194755
262884_at	At1g64720	Polyketide cyclase/dehydrase and lipid transport superfamily protein	Chloroplast	lipid metabolism.lipid transfer proteins	-1.30585	8.88858e-05	-1.40607	4.31364e-05	-0.774681	0.00954432	-1.33086	6.94076e-05	-0.581658	0.0532032	-1.02395	0.00123058	-0.635389	0.0278816	-0.355253	0.251212
258038_at	At3g21260	Glycolipid transfer protein (GLTP) family protein	Cytoplasm	lipid metabolism.lipid transfer proteins	-0.699361	0.0723901	-0.957359	0.0134128	-0.244441	0.63778	-0.775752	0.0380742	-0.762767	0.0662413	-1.47425	0.000852018	-0.921314	0.0210463	-0.620612	0.134317
257175_s_at	At3g23480;At3g23470	[AT3G23480, Cyclopropane-fatty-acyl-phospholipid synthase];[AT3G23470, Cyclopropane-fatty-acyl-phospholipid synthase]	.	lipid metabolism.phospholipid synthesis	-0.774889	0.166352	-1.32762	0.0146062	-0.394102	0.573196	-0.807186	0.124431	-1.164	0.0450704	-1.491	0.00992748	-1.36417	0.0156637	-0.944628	0.103276
262830_at	At1g14700	purple acid phosphatase 3	Extracellular	misc.acid and other phosphatases	-1.21345	0.00806536	-1.25128	0.00611053	-0.742087	0.118328	-0.682236	0.113642	-0.755692	0.121385	-1.71701	0.000804498	-1.16732	0.0122253	-0.450991	0.378048
245101_at	At2g40890	cytochrome P450, family 98, subfamily A, polypeptide 3	Unknown	misc.cytochrome P450	-0.109039	0.821389	0.113244	0.796516	0.472315	0.227728	0.462773	0.180065	-0.693797	0.0690314	-1.12225	0.00370943	-0.645427	0.0770632	-0.581916	0.125474
246394_at	At1g58160	Mannose-binding lectin superfamily protein	Unknown	misc.myrosinases-lectin-jacalin	-0.311037	0.24168	-1.18322	8.32099e-05	-0.244253	0.417361	-0.787049	0.00251364	-0.258487	0.401539	-1.02323	0.00050678	-0.292618	0.291261	-0.47576	0.0760958
265053_at	At1g52000	Mannose-binding lectin superfamily protein	Unknown	misc.myrosinases-lectin-jacalin	-0.509333	0.475697	-2.57086	0.000296466	-0.0860025	0.936276	-1.61318	0.00978886	-0.617121	0.427779	-2.0336	0.00316872	-0.337809	0.685118	-1.7552	0.0100941
266277_at	At2g29310	NAD(P)-binding Rossmann-fold superfamily protein	Unknown	misc.nitrilases	-0.46218	0.166531	-0.636942	0.0462047	0.453877	0.199985	0.405821	0.199702	-0.321609	0.42166	-1.1569	0.00144173	-0.516439	0.125917	0.905243	0.0100095
266884_at	At2g44790	uclacyanin 2	Cell membrane	misc.plastocyanin-like	-0.801878	0.0628922	-1.08347	0.0117966	-0.847129	0.0590591	-1.30228	0.00302023	-0.565531	0.248275	-1.1871	0.00922893	-0.744803	0.0921393	-1.18804	0.010347
265117_at	At1g62500	Bifunctional inhibitor/lipid-transfer protein/seed storage 2S albumin superfamily protein	Unknown	misc.protease inhibitor/seed storage/lipid transfer protein	-1.39409	0.00216315	-1.04077	0.0152759	-1.27409	0.00581703	-0.705779	0.0876014	-0.36927	0.504575	-1.27742	0.00579815	-0.525713	0.259353	-1.08606	0.0182231
265111_at	At1g62510	Bifunctional inhibitor/lipid-transfer protein/seed storage 2S albumin superfamily protein	Unknown	misc.protease inhibitor/seed storage/lipid transfer protein	-2.60309	0.000159183	-2.41333	0.000314955	-0.596995	0.395793	-2.24764	0.000528825	-1.04636	0.106395	-1.77635	0.00567479	-1.08612	0.0761171	-1.14671	0.0692997
257339_s_at	AtMg00040;At2g07671;AtMg01080	[ATMG00040, ATP synthase subunit C family protein];[AT2G07671, ATP synthase subunit C family protein];[ATMG01080, mitochondrial F0-ATPase subunit 9]	.	mitochondrial electron transport	0.967281	0.00196287	0.918066	0.00279094	0.664132	0.0311899	0.622096	0.0294924	-0.400763	0.231186	-1.33552	0.00018039	-0.0441613	0.922185	-0.399905	0.212477
265230_s_at	AtMg00480;At2g07707	[ATMG00480, Plant mitochondrial ATPase, F0 complex, subunit 8 protein];[AT2G07707, Plant mitochondrial ATPase, F0 complex, subunit 8 protein]	.	mitochondrial electron transport	0.737435	0.00477031	0.803604	0.00236938	0.132434	0.709045	0.91896	0.000708931	-0.628238	0.0200294	-1.38739	2.84419e-05	-0.646111	0.0137468	0.143461	0.657693
248923_at	At5g45940	nudix hydrolase homolog 11	Chloroplast	nucleotide metabolism	-0.470196	0.17151	-1.09573	0.00187753	-0.382266	0.314609	-0.677946	0.0357499	-0.363953	0.362876	-1.06319	0.00348124	-0.629881	0.0660318	-0.41034	0.266275
245777_at	At1g73540	nudix hydrolase homolog 21	Chloroplast	nucleotide metabolism	-1.41465	0.000384766	-2.47265	1.33956e-06	-0.939922	0.0126855	-1.77224	4.35112e-05	-0.720994	0.058742	-1.81884	5.77433e-05	-0.668097	0.0677119	-0.900788	0.0180772
249732_at	At5g24420	6-phosphogluconolactonase 5	Chloroplast	OPP	-2.76856	1.9752e-05	-3.29502	3.10704e-06	-0.945962	0.0787345	-2.39025	8.01368e-05	-0.787939	0.164712	-1.92316	0.000957668	-0.960825	0.0678217	-0.125876	0.867775
247595_at	At5g60820	RING/U-box superfamily protein	Nucleus	protein.degradation.ubiquitin	-0.591436	0.0886124	-1.01264	0.00427953	-0.744068	0.0386575	-0.912751	0.00778634	-0.566837	0.132122	-1.02248	0.00583233	-0.418615	0.262835	-0.540555	0.143294
258757_at	At3g10912;At3g10910	[AT3G10912, conserved peptide upstream open reading frame 63];[AT3G10910, RING/U-box superfamily protein]	.	protein.degradation.ubiquitin	-0.844697	0.00324535	-1.24837	0.00010992	-0.832048	0.00494704	-1.0548	0.000451525	-0.69973	0.0174729	-1.14778	0.000381498	-0.686383	0.0158486	-0.632282	0.0300995
248759_at	At5g47610	RING/U-box superfamily protein	Nucleus	protein.degradation.ubiquitin	-1.66247	4.27657e-06	-1.23646	8.53644e-05	-0.790324	0.00557231	-0.868158	0.00169532	-0.503971	0.0773302	-1.33935	6.40377e-05	-0.310075	0.284871	-0.528806	0.059667
246195_at	At4g36410	ubiquitin-conjugating enzyme 17	Nucleus	protein.degradation.ubiquitin	-0.332547	0.646954	-2.55183	0.000180783	-0.729238	0.272168	-1.59508	0.00700715	0.584991	0.423389	-1.95723	0.0026213	-0.37666	0.616587	-0.788936	0.222104
264376_at	At2g25070	Protein phosphatase 2C family protein	Nucleus	protein.postranslational modification	-1.6681	1.12072e-06	-1.75446	5.40601e-07	-1.39728	1.21578e-05	-1.58342	2.12362e-06	-0.551396	0.026919	-1.17232	6.71839e-05	-0.241462	0.360003	-0.538436	0.0299263
265149_at	At1g51400	Photosystem II 5 kD protein	Chloroplast	PS.lightreaction	-1.41154	0.000344621	-2.32779	2.25357e-06	-1.09491	0.00405682	-1.57574	0.000113581	-0.449805	0.266015	-1.05155	0.00548019	-0.779381	0.0304885	-0.486822	0.20177
261958_at	At1g64500	Glutaredoxin family protein	Nucleus	redox.glutaredoxins	-1.73276	8.9951e-05	-0.713669	0.0523426	-0.88233	0.02445	-0.926042	0.0119365	-0.994679	0.0135024	-1.3529	0.00128578	-0.784793	0.0408502	-0.543204	0.178303
246911_at	At5g25810	Integrase-type DNA-binding superfamily protein	Nucleus	RNA.regulation of transcription.AP2/EREBP	-0.896144	0.0307027	-1.15607	0.00605988	-0.405598	0.407437	-0.645719	0.104286	-0.850076	0.0543508	-1.16261	0.00828423	-0.572384	0.190224	-0.581388	0.193555
266372_at	At2g41310	response regulator 3	Nucleus	RNA.regulation of transcription.ARR	-0.730127	0.0468284	-1.51453	0.000257707	-1.27417	0.00173193	-0.64083	0.0682504	-0.627055	0.115494	-1.41995	0.000730843	-0.666593	0.0760647	-0.521703	0.187023
265584_at	At2g20180	phytochrome interacting factor 3-like 5	Nucleus	RNA.regulation of transcription.bHLH	-1.63067	6.4577e-05	-2.01793	7.25517e-06	-1.25483	0.00106686	-1.66295	5.07219e-05	-0.871633	0.0167208	-1.5109	0.000215234	-0.721727	0.0382445	-0.870009	0.0167193
260070_at	At1g73830	BR enhanced expression 3	Nucleus	RNA.regulation of transcription.bHLH	-1.52769	0.014957	-2.7482	0.000141454	-1.00376	0.128577	-1.71197	0.00593823	-1.37185	0.0379101	-2.24751	0.00126866	-1.27025	0.0458823	-0.93177	0.162754
256131_at	At1g13600	basic leucine-zipper 58	Nucleus	RNA.regulation of transcription.bZIP	-0.190411	0.529191	-1.28759	4.94435e-05	-0.434464	0.116745	-0.0452115	0.887019	0.0141866	0.976325	-1.18943	0.000171382	-0.360303	0.192385	-0.16874	0.604169
245592_at	At4g14540	nuclear factor Y, subunit B3	Nucleus	RNA.regulation of transcription.CCAAT box	-1.38674	3.43923e-05	-1.92312	1.05028e-06	-0.687554	0.016096	-0.80374	0.00357508	0.147225	0.712514	-1.50216	2.62582e-05	-0.466126	0.0953984	-0.199563	0.546398
251272_at	At3g61890	homeobox 12	Nucleus	RNA.regulation of transcription.HB	-2.07846	5.72859e-05	-2.40385	1.27822e-05	-1.18067	0.00936557	-1.94574	9.99043e-05	-0.627472	0.188796	-1.18419	0.00922893	-0.0446075	0.948333	0.0575853	0.929964
261120_at	At1g75410	BEL1-like homeodomain 3	Nucleus	RNA.regulation of transcription.HB	-0.538734	0.0151611	-1.19317	1.79381e-05	-0.123886	0.681625	-0.72075	0.00164188	-0.404818	0.0876193	-1.35254	9.39608e-06	-0.298849	0.198725	-0.563322	0.0164733
267509_at	At2g45660	AGAMOUS-like 20	Nucleus	RNA.regulation of transcription.MADS box	-0.387195	0.317654	-0.861115	0.0165173	-0.235895	0.62157	-0.688893	0.0473704	-0.869084	0.0240792	-1.57128	0.000262008	-0.460965	0.23361	-0.55256	0.153658
266302_at	At2g27050	ETHYLENE-INSENSITIVE3-like 1	Nucleus	RNA.regulation of transcription.misc	-2.15309	2.47311e-06	-2.76885	1.58821e-07	-1.05434	0.00307463	-1.78174	1.8047e-05	-0.795883	0.0223651	-1.17015	0.00135775	-0.788245	0.0192546	-0.332444	0.37187
249606_at	At5g37260	Homeodomain-like superfamily protein	Nucleus	RNA.regulation of transcription.MYB/MYB related	-0.790868	0.000219255	-0.725308	0.0004668	-0.489177	0.0135036	-0.116136	0.556511	-0.200603	0.372763	-1.1447	1.0362e-05	-0.360776	0.0605664	-0.0570716	0.831699
247696_at	At5g59780	myb domain protein 59	Nucleus	RNA.regulation of transcription.MYB/MYB related	-1.17686	0.00102466	-1.40892	0.000203462	-0.777209	0.0253362	-1.12434	0.001289	-0.757341	0.0321508	-1.26699	0.000830433	-0.819306	0.0169801	-0.382398	0.302532
248795_at	At5g47390	myb-like transcription factor family protein	Nucleus	RNA.regulation of transcription.MYB/MYB related	-1.74989	1.07381e-05	-2.08781	1.56608e-06	-0.846626	0.00905408	-1.46963	5.88034e-05	-0.679094	0.0367678	-1.64846	3.30248e-05	-0.736498	0.0194325	-0.711335	0.0282458
261782_at	At1g76110	HMG (high mobility group) box protein with ARID/BRIGHT DNA-binding domain	Nucleus	RNA.regulation of transcription.Nucleosome/chromatin assembly	-1.63424	8.8497e-05	-1.65105	8.07527e-05	-0.91097	0.0142643	-1.19797	0.00124871	-0.878868	0.0197101	-1.63164	0.000145986	-0.85512	0.0186628	-0.923013	0.0145664
250566_at	At5g08070	TCP domain protein 17	Nucleus	RNA.regulation of transcription.TCP	-0.634717	0.0213613	-0.540482	0.0447834	-0.592594	0.0382851	-0.552818	0.0367348	-0.693864	0.0181196	-1.11952	0.000463925	-0.648413	0.0215608	-0.525265	0.0700675
248385_at	At5g51910	TCP family transcription factor	Nucleus	RNA.regulation of transcription.TCP	-0.868476	0.0109142	-1.49116	0.000136887	-0.66377	0.0586282	-0.278607	0.412083	-0.432926	0.261673	-1.41457	0.000354457	-0.627337	0.0684913	-0.170201	0.696651
262803_at	At1g21000	PLATZ transcription factor family protein	Mitochondrion	RNA.regulation of transcription.unclassified	-0.75055	0.0353545	-0.231299	0.557699	-0.457021	0.246252	-0.378992	0.280306	-0.821551	0.0299943	-1.2082	0.00208245	-0.275854	0.521188	-0.299569	0.477354
258803_at	At3g04670	WRKY DNA-binding protein 39	Nucleus	RNA.regulation of transcription.WRKY	-1.23366	0.000871772	-1.33433	0.000427175	-1.09164	0.0033321	-1.0003	0.0038809	-0.206268	0.67297	-1.02713	0.00526115	-0.119769	0.802571	-0.211815	0.62087
267171_at	At2g37590	DNA binding with one finger 2.4	Nucleus	RNA.regulation of transcription.zink finger/related	-0.0130375	0.978518	-0.681718	0.0154265	0.146911	0.711587	-0.338349	0.219158	-0.546974	0.0712322	-1.04875	0.00103681	-0.163544	0.65561	-0.239937	0.472807
256528_at	At1g66140	zinc finger protein 4	Nucleus	RNA.regulation of transcription.zink finger/related	-0.488737	0.0728318	-0.457806	0.0861769	-0.586059	0.0384101	-0.362632	0.167665	-0.121296	0.772937	-1.11874	0.000426454	-0.61928	0.0261366	-0.528522	0.0654247
265573_at	At2g28200	C2H2-type zinc finger family protein	Nucleus	RNA.regulation of transcription.zink finger/related	-1.28801	0.00162931	-0.611956	0.10618	-1.13084	0.00603571	-0.79287	0.0328001	-0.806921	0.0489096	-1.16008	0.00509444	-0.942872	0.0174837	-0.0505707	0.931467
249769_at	At5g24120	sigma factor E	Unknown	RNA.transcription	-0.0242734	0.971503	0.199184	0.678398	0.647168	0.137546	0.389181	0.340166	-0.775692	0.0777309	-1.62372	0.00059926	-0.676468	0.109213	-0.462206	0.312868
251658_at	At3g57020	Calcium-dependent phosphotriesterase superfamily protein	Chloroplast	secondary metabolism.misc	-0.491912	0.0894522	-0.267887	0.372831	0.0189004	0.97125	0.170702	0.573998	-0.693246	0.0239103	-1.02223	0.00144873	-0.460976	0.121922	-0.443846	0.150074
258023_at	At3g19450	GroES-like zinc-binding alcohol dehydrogenase family protein	Cytoplasm	secondary metabolism.phenylpropanoids	-0.284177	0.493015	0.116874	0.794739	-0.0433519	0.944383	0.158504	0.690933	-0.916629	0.0186584	-1.28096	0.00156745	-0.956577	0.0115486	-0.466383	0.242333
252199_at	At3g50270	HXXXD-type acyl-transferase family protein	Chloroplast	secondary metabolism.phenylpropanoids	-2.35035	6.31691e-05	-2.56822	2.55288e-05	-1.13795	0.0260184	-1.74137	0.000845774	-0.416154	0.508276	-1.57995	0.00307799	-0.465129	0.408891	-0.599099	0.266939
260135_at	At1g66400	calmodulin like 23	Nucleus	signalling.calcium	-0.140096	0.800573	-1.35066	0.00192068	-0.608864	0.171255	-0.873562	0.0290383	-0.546909	0.245934	-1.35662	0.00271785	-0.179218	0.749833	-0.901256	0.039294
250901_at	At5g03530	RAB GTPase homolog C2A	Golgi body	signalling.G-proteins	-0.154184	0.711545	-0.937344	0.00513821	-0.530293	0.127982	-0.956828	0.00395633	-0.165297	0.736778	-1.09844	0.00231412	-0.454429	0.18919	-0.603765	0.0819917
263669_at	At1g04400	cryptochrome 2	Nucleus	signalling.light	-1.06438	0.000321869	-1.08881	0.000257018	-0.284081	0.350184	-0.579861	0.023363	-0.158049	0.675118	-0.998377	0.000872311	-0.0599143	0.878522	-0.342367	0.234263
247819_at	At5g58350	with no lysine (K) kinase 4	Cytoplasm	signalling.MAP kinases	-1.45374	6.78891e-06	-1.49986	4.74678e-06	-0.975432	0.000537468	-1.39919	1.10064e-05	-0.00395771	0.992705	-1.15274	0.000115389	0.276981	0.300376	-0.440339	0.0879097
257204_at	At3g23805	ralf-like 24	Extracellular	signalling.misc	-0.747187	0.043018	-0.690985	0.0562161	-0.376067	0.382765	-0.415116	0.250141	-0.967329	0.0145027	-1.23484	0.00231542	-0.990737	0.0100082	-0.819429	0.0357464
250079_at	At5g16650	Chaperone DnaJ-domain superfamily protein	Cytoplasm	stress.abiotic.heat	-1.38463	6.84072e-05	-1.92328	2.23952e-06	-0.918249	0.00362718	-1.10227	0.000492284	-0.184308	0.652454	-1.09008	0.000945107	-0.274716	0.411905	0.247594	0.470399
254688_at	At4g13830	DNAJ-like 20	Unknown	stress.abiotic.heat	-1.78806	6.49725e-05	-1.36799	0.000749233	-0.809487	0.0374876	-1.50679	0.000288679	-0.553342	0.182136	-1.38048	0.00106044	-0.916412	0.0173852	0.156822	0.756536
261144_s_at	At1g19660;At1g75380	[AT1G19660, Wound-responsive family protein];[AT1G75380, bifunctional nuclease in basal defense response 1]	.	stress.abiotic.touch/wounding	-2.68662	1.39765e-05	-3.19067	2.19527e-06	-0.852563	0.0923479	-2.85214	8.07843e-06	-0.145745	0.858662	-2.07734	0.000281646	-0.0292194	0.969802	-0.317911	0.593639
247848_at	At5g58120	Disease resistance protein (TIR-NBS-LRR class) family	Unknown	stress.biotic.PR-proteins	-1.85645	7.51382e-06	-2.07201	2.26449e-06	-1.21369	0.000716043	-1.37867	0.000133076	0.11519	0.819678	-1.09901	0.001607	-0.000520812	0.999217	0.146564	0.725172
261914_at	At1g65870	Disease resistance-responsive (dirigent-like protein) family protein	Extracellular	stress.biotic.PR-proteins	-0.581045	0.0908267	-0.484245	0.153078	-0.504107	0.169895	-0.335458	0.3229	-0.525451	0.163197	-1.38782	0.000480228	-0.669623	0.0555107	-0.40735	0.282457
261785_at	At1g08230	Transmembrane amino acid transporter family protein	Cell membrane	transport.amino acids	-0.0601847	0.901283	-0.898953	0.00772918	-0.243351	0.569176	-0.562185	0.0785364	-0.219227	0.636589	-1.70901	5.4312e-05	-0.415962	0.246854	-0.768782	0.0296471
263866_at	At2g36950	Heavy metal transport/detoxification superfamily protein	Cytoplasm	transport.misc	-0.929441	0.00741063	-0.969927	0.00514895	-0.0631453	0.91118	-0.411261	0.21302	-0.345557	0.402233	-1.23266	0.00122832	-0.248163	0.551645	0.0806883	0.872671
263943_at	At2g35800	mitochondrial substrate carrier family protein	Mitochondrion	transport.mitochondrial metabolite transporters	-0.811766	0.00121172	-0.923035	0.000389205	-0.518005	0.0336123	-0.475358	0.0352509	-0.578731	0.0204809	-1.01459	0.000267709	-0.523648	0.0287893	-0.620335	0.0133708
246310_at	At3g51895	sulfate transporter 3;1	Cytoplasm	transport.sulphate	0.112121	0.839761	-0.032551	0.951329	0.248423	0.648276	0.388635	0.334324	-0.303039	0.573816	-1.3646	0.00217282	-0.363112	0.440487	-0.0196295	0.975406
264482_at	At1g77210	sugar transporter 14	Unknown	transporter.sugars	-0.439123	0.267021	-0.784615	0.0331873	0.331968	0.46534	-0.200817	0.615929	-0.626913	0.124098	-1.15237	0.00444694	-0.727764	0.0578891	-0.721859	0.0681684
248140_at	At5g54980	Uncharacterised protein family (UPF0497)	Nucleus	unknown	-0.561993	0.0115934	-1.12647	3.19362e-05	-0.0258407	0.945248	-0.265983	0.213193	-0.506476	0.0300859	-1.01613	0.000145339	-0.46258	0.0396265	-0.321059	0.174206
260155_at	At1g52870	Peroxisomal membrane 22 kDa (Mpv17/PMP22) family protein	Chloroplast	unknown	-1.03996	0.000257376	-1.00533	0.000339958	-0.521769	0.0462509	-1.15148	9.16971e-05	-0.361514	0.197874	-1.04517	0.000387466	-0.505587	0.0490667	-0.0341333	0.928768
263545_at	At2g21560	unknown protein; BEST Arabidopsis thaliana protein match is: unknown protein (TAIR:AT4G39190.1); Has 3685 Blast hits to 2305 proteins in 270 species: Archae - 0; Bacteria - 156; Metazoa - 1145; Fungi - 322; Plants - 177; Viruses - 6; Other Eukaryotes - 18	Nucleus	unknown	0.0247993	0.962569	-0.652238	0.0404441	-0.00571197	0.992915	-0.14164	0.689255	0.127514	0.803548	-1.11894	0.00181161	-0.715371	0.030886	0.0465016	0.924299
251028_at	At5g02230	Haloacid dehalogenase-like hydrolase (HAD) superfamily protein	Unknown	unknown	-1.01196	0.0188223	-1.07049	0.0124508	-0.381237	0.462713	-1.35753	0.00215464	0.190787	0.773403	-1.20959	0.00799969	-0.16923	0.774664	-0.0526771	0.936191
259500_at	At1g15740	Leucine-rich repeat family protein	Golgi body	unknown	-2.67242	4.4132e-07	-2.58164	5.07186e-07	-1.49375	0.000246291	-2.08783	5.99832e-06	-0.752216	0.0385253	-1.22961	0.00131891	-0.702528	0.0448158	-0.504215	0.170157
257745_at	At3g29240	Protein of unknown function (DUF179)	Unknown	unknown	-2.54637	1.4472e-07	-2.52406	1.29832e-07	-1.7484	1.20259e-05	-1.93939	2.60449e-06	-0.398391	0.228369	-1.34767	0.00015027	0.16609	0.661894	-0.299924	0.367323
262388_at	At1g49320	unknown seed protein like 1	Extracellular	unknown	-1.05698	0.037269	-1.68467	0.00166569	-0.922288	0.0826207	-0.584566	0.237941	-0.568431	0.343902	-1.70595	0.00221966	-1.0821	0.0369313	-0.692874	0.207178
245385_at	At4g14020	Rapid alkalinization factor (RALF) family protein	Nucleus	unknown	-1.09228	0.00334001	-2.54121	1.00487e-06	-0.89154	0.0175005	-1.66057	8.12529e-05	0.47452	0.243711	-1.75022	8.28565e-05	0.338947	0.410223	-0.836807	0.0271871
258811_at	At3g03990	alpha/beta-Hydrolases superfamily protein	Cytoplasm	unknown	-2.47006	2.44278e-06	-2.39593	3.18668e-06	-0.992414	0.0121162	-1.62809	0.000146429	-0.727116	0.069696	-1.89887	6.04604e-05	-0.166885	0.742258	-0.758507	0.0553136
245317_at	At4g15610	Uncharacterised protein family (UPF0497)	Unknown	unknown	-0.696788	0.381797	-1.08124	0.134082	0.269926	0.806075	-1.59419	0.0241691	-0.823143	0.34044	-2.00415	0.00957017	1.45468	0.051274	-1.87082	0.0164133
257615_at	At3g26510	Octicosapeptide/Phox/Bem1p family protein	Nucleus	unknown	-3.02222	1.19017e-07	-2.10487	4.74435e-06	-0.775137	0.0296609	-1.63592	6.08929e-05	-0.377377	0.35292	-2.54422	1.42023e-06	-0.11104	0.817603	-0.338092	0.386976
267545_at	At2g32690	glycine-rich protein 23	Unknown	unknown.glycine rich proteins	0.717353	0.0724327	-0.17488	0.711267	-0.68427	0.103264	1.20673	0.00302149	0.354538	0.482421	-1.18506	0.00562169	-0.83845	0.0396587	-0.242436	0.628275
263737_at	At1g60010	unknown protein; FUNCTIONS IN: molecular_function unknown; INVOLVED IN: N-terminal protein myristoylation; LOCATED IN: cellular_component unknown; EXPRESSED IN: 22 plant structures; EXPRESSED DURING: 13 growth stages; BEST Arabidopsis thaliana protein mat	Nucleus	unknown.not assigned	-0.895288	0.00226496	-1.19189	0.00018726	-0.731329	0.0128843	-1.1172	0.000304434	-0.396164	0.204215	-1.01104	0.00123086	-0.707163	0.0142133	-0.533906	0.0696101
263265_at	At2g38820	Protein of unknown function (DUF506)	Nucleus	unknown.not assigned	-1.48033	7.95114e-05	-1.36544	0.000170478	-0.721124	0.028649	-0.489019	0.106924	-0.709183	0.0344784	-1.02294	0.00299027	-0.518488	0.111463	-0.599793	0.0721466
264102_at	At1g79270	evolutionarily conserved C-terminal region 8	Nucleus	unknown.not assigned	-0.151399	0.73488	-0.349867	0.330865	0.609881	0.0960955	0.575064	0.0848199	-0.449836	0.259823	-1.03046	0.00585854	-0.219798	0.61839	-0.0959636	0.849209
257900_at	At3g28420	Putative membrane lipoprotein	Mitochondrion	unknown.not assigned	0.233675	0.565687	-1.12603	0.00192926	0.00589346	0.99328	-0.658476	0.047228	-0.00317031	0.996324	-1.04569	0.00493975	0.0875234	0.861773	-0.500694	0.177866
258275_at	At3g15760	unknown protein; FUNCTIONS IN: molecular_function unknown; INVOLVED IN: biological_process unknown; LOCATED IN: endomembrane system; EXPRESSED IN: 22 plant structures; EXPRESSED DURING: 10 growth stages; BEST Arabidopsis thaliana protein match is: unknown	Unknown	unknown.not assigned	-1.40911	0.000736833	-1.11591	0.00449743	-0.100796	0.869102	-0.498617	0.179423	-0.975439	0.0173647	-1.04844	0.00982069	-0.544924	0.176062	-0.0380539	0.949429
245984_at	At5g13090	unknown protein; BEST Arabidopsis thaliana protein match is: unknown protein (TAIR:AT1G24270.1); Has 30201 Blast hits to 17322 proteins in 780 species: Archae - 12; Bacteria - 1396; Metazoa - 17338; Fungi - 3422; Plants - 5037; Viruses - 0; Other Eukaryot	Nucleus	unknown.not assigned	-1.0705	0.000208646	-1.30009	3.12361e-05	-0.652715	0.0142771	-0.935177	0.000608656	-0.462467	0.0901542	-1.05983	0.000367552	-0.628932	0.0161253	-0.392218	0.14719
264590_at	At2g17710	unknown protein; Has 39 Blast hits to 39 proteins in 14 species: Archae - 0; Bacteria - 0; Metazoa - 0; Fungi - 0; Plants - 39; Viruses - 0; Other Eukaryotes - 0 (source: NCBI BLink).	Mitochondrion	unknown.not assigned	-0.551791	0.0939733	-0.862271	0.00898424	-0.6742	0.0481638	-0.596891	0.0572607	-0.656648	0.0605961	-1.08673	0.00247283	-0.876091	0.0102565	-0.471284	0.181513
255833_at	At2g33390	unknown protein; Has 34 Blast hits to 34 proteins in 10 species: Archae - 0; Bacteria - 0; Metazoa - 0; Fungi - 0; Plants - 34; Viruses - 0; Other Eukaryotes - 0 (source: NCBI BLink).	Nucleus	unknown.not assigned	-0.0200658	0.965971	-0.740501	0.0103649	0.0867285	0.848144	-0.341736	0.222438	-0.141973	0.743957	-1.10617	0.000771574	-0.434354	0.147333	-0.0638853	0.881618
265005_at	At1g61667	Protein of unknown function, DUF538	Chloroplast	unknown.not assigned	0.275435	0.506559	-0.468533	0.196664	-0.664436	0.0800156	-0.204616	0.594496	0.00954967	0.988605	-1.13617	0.00381743	-0.0665211	0.903543	-0.462222	0.244005
259325_at	At3g05320	O-fucosyltransferase family protein	Nucleus	unknown.not assigned	-1.05941	0.0133001	-1.20788	0.00517578	-0.944024	0.0323088	-0.901198	0.0277445	-0.928644	0.03891	-1.17718	0.00881327	-0.660258	0.132766	-1.06163	0.0186171
264164_at	At1g65295	unknown protein; LOCATED IN: endomembrane system; EXPRESSED IN: 22 plant structures; EXPRESSED DURING: 13 growth stages; BEST Arabidopsis thaliana protein match is: unknown protein (TAIR:AT5G01015.1); Has 90 Blast hits to 90 proteins in 15 species: Archae	Extracellular	unknown.not assigned	-0.536265	0.0851347	-0.776919	0.012219	-0.529793	0.105193	-0.335658	0.270879	-0.810875	0.0147157	-1.18511	0.000809782	-0.795216	0.0133546	-0.841753	0.0115532
247977_at	At5g56850	unknown protein; EXPRESSED IN: 21 plant structures; EXPRESSED DURING: 13 growth stages; Has 35333 Blast hits to 34131 proteins in 2444 species: Archae - 798; Bacteria - 22429; Metazoa - 974; Fungi - 991; Plants - 531; Viruses - 0; Other Eukaryotes - 9610	Mitochondrion	unknown.not assigned	-0.328651	0.330531	-1.19861	0.000512845	-0.311352	0.399218	-0.347738	0.258465	0.00459639	0.993385	-1.19513	0.000832138	-0.618627	0.0539703	-0.0248866	0.958673
260883_at	At1g29270	unknown protein; BEST Arabidopsis thaliana protein match is: unknown protein (TAIR:AT2G40435.1); Has 98 Blast hits to 98 proteins in 15 species: Archae - 0; Bacteria - 0; Metazoa - 0; Fungi - 0; Plants - 98; Viruses - 0; Other Eukaryotes - 0 (source: NCBI	Unknown	unknown.not assigned	0.0969863	0.8432	-0.941218	0.00906649	0.225092	0.638325	-0.32218	0.368842	0.670302	0.0817789	-1.19706	0.00233324	0.395831	0.316992	-0.335849	0.416873
250268_s_at	At5g12950;At5g12960	[AT5G12950, Putative glycosyl hydrolase of unknown function (DUF1680)];[AT5G12960, Putative glycosyl hydrolase of unknown function (DUF1680)]	.	unknown.not assigned	0.203784	0.574873	-0.503344	0.0952242	0.416299	0.214184	0.469283	0.11123	-0.515444	0.122274	-1.21623	0.00059926	-0.604788	0.0540526	-0.393072	0.241559
257334_at	AtMg01370	hypothetical protein	Mitochondrion	unknown.not assigned	1.19161	0.00205278	1.17361	0.00219968	-0.141241	0.796025	0.759248	0.0318062	-0.970446	0.0135829	-1.2265	0.00230738	-0.721497	0.0541165	-0.92494	0.017912
256455_at	At1g75190	unknown protein; Has 7306 Blast hits to 3858 proteins in 279 species: Archae - 15; Bacteria - 134; Metazoa - 3314; Fungi - 546; Plants - 228; Viruses - 207; Other Eukaryotes - 2862 (source: NCBI BLink).	Nucleus	unknown.not assigned	-0.433452	0.308958	-0.344905	0.412993	0.912003	0.0282534	0.840906	0.0290271	-0.707579	0.100939	-1.25647	0.00366663	-0.561793	0.179785	-0.14081	0.800772
256379_at	At1g66840	Plant protein of unknown function (DUF827)	Unknown	unknown.not assigned	-0.79481	0.0115718	-0.754743	0.0146717	-0.22242	0.577501	-0.211388	0.512004	-0.563411	0.0929962	-1.27118	0.000449223	-0.732538	0.0217311	-0.210755	0.582045
253814_at	At4g28290	unknown protein; FUNCTIONS IN: molecular_function unknown; INVOLVED IN: biological_process unknown; LOCATED IN: chloroplast; EXPRESSED IN: 23 plant structures; EXPRESSED DURING: 15 growth stages; Has 45 Blast hits to 45 proteins in 11 species: Archae - 0;	Chloroplast	unknown.not assigned	-1.03665	0.00543912	-1.14066	0.00253596	-0.547534	0.158309	-0.834038	0.0182083	-0.539632	0.179483	-1.27724	0.00153127	-0.678325	0.0674929	-0.242827	0.587244
265057_at	At1g52140	unknown protein; BEST Arabidopsis thaliana protein match is: unknown protein (TAIR:AT3G16330.1); Has 114 Blast hits to 114 proteins in 15 species: Archae - 0; Bacteria - 0; Metazoa - 0; Fungi - 0; Plants - 114; Viruses - 0; Other Eukaryotes - 0 (source: N	Unknown	unknown.not assigned	-0.72437	0.0349042	-0.587414	0.0810765	-0.262619	0.545687	-0.638885	0.0522419	-0.635166	0.085437	-1.29719	0.000876906	-0.806406	0.0220161	-0.942576	0.0106973
249288_at	At5g41050	Pollen Ole e 1 allergen and extensin family protein	Extracellular	unknown.not assigned	-0.767698	0.00843826	-0.918531	0.0021602	-0.0982019	0.822327	-0.372859	0.178276	-0.37354	0.252868	-1.33093	0.000135941	-0.52425	0.0733942	-0.300548	0.352511
250881_at	At5g04080	unknown protein; FUNCTIONS IN: molecular_function unknown; INVOLVED IN: biological_process unknown; LOCATED IN: plasma membrane; EXPRESSED IN: 16 plant structures; EXPRESSED DURING: 9 growth stages; Has 115 Blast hits to 115 proteins in 16 species: Archae	Unknown	unknown.not assigned	-0.642029	0.0410277	-2.33804	5.75627e-07	-0.663218	0.0424847	-1.17788	0.00053786	-0.717218	0.0316238	-1.35861	0.000271906	-0.404566	0.227362	-0.417932	0.221175
253421_at	At4g32340	Tetratricopeptide repeat (TPR)-like superfamily protein	Unknown	unknown.not assigned	0.981377	0.0066574	0.508964	0.145665	1.67848	0.000114776	1.58788	0.000108216	-0.597051	0.119951	-1.41522	0.000539573	-0.577722	0.112927	0.00237634	0.997092
264201_at	At1g22630	unknown protein; LOCATED IN: chloroplast; EXPRESSED IN: 21 plant structures; EXPRESSED DURING: 13 growth stages; Has 87 Blast hits to 86 proteins in 34 species: Archae - 0; Bacteria - 13; Metazoa - 27; Fungi - 0; Plants - 40; Viruses - 0; Other Eukaryotes	Unknown	unknown.not assigned	-0.255449	0.543354	-1.53324	0.000200103	-0.11499	0.838397	-0.12168	0.766543	-0.0598232	0.927399	-1.41614	0.000654559	-0.338787	0.415318	-0.117038	0.819414
262446_at	At1g49310	unknown protein; FUNCTIONS IN: molecular_function unknown; INVOLVED IN: biological_process unknown; LOCATED IN: endomembrane system; EXPRESSED IN: 9 plant structures; EXPRESSED DURING: LP.04 four leaves visible, petal differentiation and expansion stage;	Unknown	unknown.not assigned	-0.329934	0.218295	-1.81666	1.09442e-06	-0.582934	0.0298871	-0.61472	0.0147248	-0.161123	0.657644	-1.45335	2.17478e-05	-0.51766	0.0492751	-0.500792	0.0654247
265547_at	At2g28305	Putative lysine decarboxylase family protein	Chloroplast	unknown.not assigned	-0.62359	0.0210915	-0.632673	0.0179077	-0.0510683	0.909344	-0.216198	0.428624	-0.641022	0.0254548	-1.45805	3.14265e-05	-0.506818	0.0658414	-0.115001	0.750998
259856_at	At1g68440	unknown protein; BEST Arabidopsis thaliana protein match is: unknown protein (TAIR:AT1G25400.2); Has 86 Blast hits to 86 proteins in 29 species: Archae - 0; Bacteria - 6; Metazoa - 27; Fungi - 11; Plants - 24; Viruses - 0; Other Eukaryotes - 18 (source: N	Nucleus	unknown.not assigned	-2.72451	6.05751e-06	-1.90594	0.00020821	-2.36971	4.48649e-05	-1.92242	0.000174574	-1.16465	0.0159329	-1.53207	0.00205583	-1.13657	0.0148146	-1.09601	0.0221881
250937_at	At5g03230	Protein of unknown function, DUF584	Nucleus	unknown.not assigned	-1.54628	9.24271e-06	-2.17233	2.27639e-07	-0.800084	0.00523068	-1.26851	6.43298e-05	-0.27935	0.38455	-1.5517	1.66415e-05	-0.0461258	0.909201	-0.59809	0.0339714
248282_at	At5g52900	unknown protein; Has 30201 Blast hits to 17322 proteins in 780 species: Archae - 12; Bacteria - 1396; Metazoa - 17338; Fungi - 3422; Plants - 5037; Viruses - 0; Other Eukaryotes - 2996 (source: NCBI BLink).	Nucleus	unknown.not assigned	-1.441	0.00250147	-1.47674	0.00197789	-1.30166	0.00718825	-1.14281	0.01067	-1.13804	0.0190686	-1.62807	0.00134325	-0.638681	0.181279	-0.426134	0.417001
253243_at	At4g34560	unknown protein; BEST Arabidopsis thaliana protein match is: unknown protein (TAIR:AT5G66440.1); Has 67 Blast hits to 66 proteins in 11 species: Archae - 0; Bacteria - 0; Metazoa - 0; Fungi - 0; Plants - 67; Viruses - 0; Other Eukaryotes - 0 (source: NCBI	Chloroplast	unknown.not assigned	-0.259183	0.460387	-1.57645	3.82889e-05	0.30589	0.408586	-0.0264817	0.944985	-0.208806	0.629852	-1.67741	3.48188e-05	-0.285601	0.430257	-0.425643	0.209749
265999_at	At2g24100	unknown protein; BEST Arabidopsis thaliana protein match is: unknown protein (TAIR:AT4G30780.1); Has 101 Blast hits to 101 proteins in 16 species: Archae - 0; Bacteria - 0; Metazoa - 0; Fungi - 0; Plants - 95; Viruses - 0; Other Eukaryotes - 6 (source: NC	Nucleus	unknown.not assigned	-2.08627	4.83154e-06	-2.02329	6.44794e-06	-1.35631	0.000524747	-1.35438	0.000303567	-0.145467	0.782376	-1.72717	5.51275e-05	0.0768	0.878522	-0.657835	0.0650992
263632_at	At2g04795	unknown protein; BEST Arabidopsis thaliana protein match is: unknown protein (TAIR:AT5G35732.1); Has 18 Blast hits to 18 proteins in 6 species: Archae - 0; Bacteria - 0; Metazoa - 0; Fungi - 0; Plants - 18; Viruses - 0; Other Eukaryotes - 0 (source: NCBI	Unknown	unknown.not assigned	-1.16303	0.00488807	-2.17655	1.78249e-05	-0.859039	0.0394662	-1.31396	0.001637	-0.495191	0.285067	-1.75421	0.000243071	-0.216219	0.680743	-0.183329	0.730705
247903_at	At5g57340	unknown protein; Has 30201 Blast hits to 17322 proteins in 780 species: Archae - 12; Bacteria - 1396; Metazoa - 17338; Fungi - 3422; Plants - 5037; Viruses - 0; Other Eukaryotes - 2996 (source: NCBI BLink).	Mitochondrion	unknown.not assigned	-1.68148	0.000686282	-2.22885	4.97685e-05	-1.24302	0.00963764	-1.32056	0.00399959	-1.2024	0.0135316	-2.22399	8.12625e-05	-0.954901	0.0395701	-0.838013	0.0805094
245602_at	At4g14270	Protein containing PAM2 motif which mediates interaction with the PABC domain of polyadenyl binding proteins.	Nucleus	unknown.not assigned	-0.0630595	0.921375	-1.66712	0.000420498	0.85357	0.0551358	0.25974	0.562839	-1.00834	0.0264301	-2.84218	4.23692e-06	-0.812223	0.0627444	-0.847665	0.0600117

## Sheet: (C) t48h vs t0 c
ATH1 probe set	AGI code	Description	Localisation	Functional Annotation	Col-0 (4) vs Col-0 (0)	Adj. P-value	adg1-1 (4) vs adg1-1 (0)	Adj. P-value	tpt-2 (4) vs tpt-2 (0)	Adj. P-value	adg1-1/tpt-2 (4) vs adg1-1/tpt-2 (0)	Adj. P-value	Col-0 (48) vs Col-0 (0)	Adj. P-value	adg1-1 (48) vs adg1-1 (0)	Adj. P-value	tpt-2 (48) vs tpt-2 (0)	Adj. P-value	adg1-1/tpt-2 (48) vs adg1-1/tpt-2 (0)	Adj. P-value
245359_at	At4g14430	indole-3-butyric acid response 10	Cytoplasm	amino acid metabolism.degradation	0.0973695	0.789816	-0.0397791	0.911574	0.402538	0.173689	0.298286	0.269841	0.702045	0.0170268	0.724808	0.0124759	1.14551	0.000364089	0.759619	0.0103711
265221_s_at	At2g02000;At2g02010	[AT2G02000, glutamate decarboxylase 3];[AT2G02010, glutamate decarboxylase 4]	.	amino acid metabolism.synthesis	0.0629932	0.933554	-0.0376351	0.953361	-0.304553	0.640967	-0.44475	0.361476	0.459509	0.447824	0.71989	0.170655	2.39808	7.98913e-05	-0.48338	0.38528
250385_at	At5g11520	aspartate aminotransferase 3	Chloroplast	amino acid metabolism.synthesis	-0.692165	0.00246103	-0.85027	0.000423615	-0.34968	0.130886	-0.639095	0.00377399	0.602225	0.0102713	0.473765	0.0367524	1.19765	2.85103e-05	0.100336	0.729019
259550_at	At1g35230	arabinogalactan protein 5	Cell membrane	cell wall.cell wall proteins	0.249358	0.69724	0.580374	0.263672	0.121069	0.883118	-0.152013	0.796744	0.640486	0.275176	0.906193	0.0899854	3.05498	1.31253e-05	-0.112071	0.882904
264005_at	At2g22470	arabinogalactan protein 2	Cell membrane	cell wall.cell wall proteins	-0.369686	0.346965	0.105251	0.815557	-0.346772	0.423445	-0.10479	0.804832	-0.0923323	0.884539	0.0200727	0.976146	2.86873	9.9738e-07	0.299093	0.489668
260592_at	At1g55850	cellulose synthase like E1	Golgi body	cell wall.cellulose synthesis	0.864681	0.116867	0.817507	0.129109	1.19946	0.0345708	0.589664	0.271206	1.19803	0.0385127	0.0844884	0.931483	1.70799	0.00348514	0.289402	0.679707
250670_at	At5g06860	polygalacturonase inhibiting protein 1	Extracellular	cell wall.degradation	-0.357935	0.442972	-0.447131	0.297655	0.0421788	0.95415	-0.738707	0.0653992	0.027784	0.971519	-0.510292	0.277799	1.71386	0.000418242	-0.587037	0.194042
258252_at	At3g15720	Pectin lyase-like superfamily protein	Unknown	cell wall.degradation	-0.112425	0.845304	-0.172653	0.73114	0.49524	0.294624	0.171081	0.712622	-0.0616055	0.935821	-0.455169	0.349117	1.61033	0.000715819	0.122786	0.838649
253628_at	At4g30280	xyloglucan endotransglucosylase/hydrolase 18	Extracellular	cell wall.modification	-0.151644	0.771432	-0.174532	0.711363	-0.0114796	0.987368	-0.0566372	0.907747	-0.189188	0.755254	-0.347509	0.474968	1.75174	0.000223101	-0.179381	0.734939
254042_at	At4g25810	xyloglucan endotransglycosylase 6	Extracellular	cell wall.modification	-0.415257	0.291331	-0.220173	0.598099	-0.086594	0.884849	-0.224542	0.564287	0.570956	0.161845	0.262068	0.584579	1.41663	0.000735153	-0.338471	0.432075
255524_at	At4g02330	Plant invertase/pectin methylesterase inhibitor superfamily	Extracellular	cell wall.precursor synthesis	-0.173773	0.53435	-0.0170406	0.957367	-0.0352806	0.931523	-0.0628924	0.82737	0.0914891	0.811441	-0.0544711	0.893878	1.08472	0.000182244	-0.193823	0.500998
248169_at	At5g54610	ankyrin	Unknown	cell.organisation	-0.0782837	0.97372	-0.0872893	0.962233	-0.115377	0.963614	-0.32671	0.847393	1.56027	0.350857	1.66543	0.295925	3.89808	0.00822141	1.14661	0.494687
245329_at	At4g14365	XB3 ortholog 4 in Arabidopsis thaliana	Nucleus	cell.organisation	-0.433732	0.774504	-0.294408	0.837845	-0.0804528	0.969671	-0.948628	0.4149	1.3026	0.338829	1.73211	0.16165	3.78527	0.00247894	0.243622	0.88709
255479_at	At4g02380	senescence-associated gene 21	Chloroplast	development.late embryogenesis abundant	1.83717	0.055181	0.208195	0.864034	-1.11021	0.304044	-1.25639	0.174788	1.18148	0.285273	0.96252	0.39273	2.8276	0.00522333	-0.779225	0.494036
245038_at	At2g26560	phospholipase A 2A	Chloroplast	development.storage proteins	0.470445	0.429757	0.13685	0.838132	0.56459	0.36423	-0.485297	0.366118	0.0391485	0.968178	0.306299	0.679536	2.11116	0.000584668	-0.411081	0.524797
260203_at	At1g52890	NAC domain containing protein 19	Nucleus	development.unspecified	0.0672333	0.892734	-0.0816156	0.852736	0.0857506	0.878908	-0.140411	0.715225	0.092818	0.877783	0.0787258	0.893283	2.35129	4.1038e-06	0.671288	0.0669796
263948_at	At2g35980	Late embryogenesis abundant (LEA) hydroxyproline-rich glycoprotein family	Mitochondrion	development.unspecified	0.0343601	0.976693	0.0916157	0.920781	0.0585635	0.96244	-0.219979	0.782978	0.0526768	0.966971	0.171013	0.882255	1.90661	0.00866143	-0.0825063	0.937959
263584_at	At2g17040	NAC domain containing protein 36	Nucleus	development.unspecified	0.108813	0.907128	-0.0783426	0.925714	-0.00378388	0.998071	-0.165895	0.826806	1.15146	0.092907	1.10452	0.0979304	1.8363	0.00603278	0.278295	0.743585
247351_at	At5g63790	NAC domain containing protein 102	Nucleus	development.unspecified	1.52654	0.00443922	1.91827	0.00068951	1.48243	0.00732957	1.17948	0.0195115	0.546287	0.381122	0.917903	0.0917607	1.62417	0.00351835	1.03248	0.0596159
264787_at	At2g17840	Senescence/dehydration-associated protein-related	Nucleus	development.unspecified	2.088	8.24714e-05	1.3701	0.00309426	1.7755	0.000580401	1.16268	0.00868774	0.136975	0.856987	-0.29197	0.622676	1.4411	0.00286874	-0.227298	0.695595
254318_at	At4g22530	S-adenosyl-L-methionine-dependent methyltransferases superfamily protein	Cytoplasm	development.unspecified	-0.303415	0.476382	0.00357398	0.993938	0.0696899	0.912177	0.479846	0.190083	0.19772	0.723764	0.206532	0.693771	1.43857	0.000757929	0.203223	0.675276
266368_at	At2g41380	S-adenosyl-L-methionine-dependent methyltransferases superfamily protein	Unknown	development.unspecified	0.0287378	0.94939	-0.460257	0.102053	-0.107438	0.802141	-0.288591	0.30857	0.322258	0.341276	-0.264397	0.441134	1.41727	7.5826e-05	0.240502	0.477429
253872_at	At4g27410	NAC (No Apical Meristem) domain transcriptional regulator superfamily protein	Nucleus	development.unspecified	-0.596844	0.239212	-0.212092	0.712008	-0.202035	0.776666	-0.0908009	0.877253	0.267583	0.705805	0.112239	0.890366	1.38076	0.00669556	0.535719	0.323269
253273_at	At4g34180	Cyclase family protein	Chloroplast	DNA.unspecified	0.23566	0.445325	-0.225869	0.445364	0.241149	0.474309	-0.754353	0.00631042	0.740746	0.0126303	0.724821	0.0129365	1.16772	0.000325446	0.266163	0.402687
245528_at	At4g15530	pyruvate orthophosphate dikinase	Chloroplast	gluconeogenese	-1.09819	0.0789259	-0.389999	0.574119	-0.997118	0.132294	-2.38243	0.000458008	1.35693	0.0402314	-0.145404	0.889741	1.68838	0.00943397	-0.0105909	0.992339
253987_at	At4g26270	phosphofructokinase 3	Cytoplasm	glycolysis	0.28669	0.518395	0.222662	0.612091	0.31438	0.512434	0.360192	0.349816	0.830698	0.0428791	0.336798	0.475582	2.02477	4.43787e-05	0.541046	0.194348
247989_at	At5g56350	Pyruvate kinase family protein	Cytoplasm	glycolysis	0.344695	0.285021	0.257145	0.426452	0.279035	0.445863	0.114512	0.735579	0.119107	0.804771	0.464936	0.154039	1.40185	0.000146819	-0.518655	0.108488
250279_at	At5g13200	GRAM domain family protein	Cytoplasm	hormone metabolism.abscisic acid	-0.00449368	0.995205	-0.331197	0.495739	0.204047	0.752235	-0.892977	0.0380213	0.193743	0.779975	-0.25379	0.681795	1.79641	0.000491387	-0.249083	0.663624
247723_at	At5g59220	highly ABA-induced PP2C gene 1	Cell membrane	hormone metabolism.abscisic acid	-0.352358	0.231213	0.409108	0.142067	0.0491146	0.91848	-0.139361	0.645872	0.0813192	0.867763	0.0524336	0.915482	1.49586	3.95757e-05	0.199841	0.562317
258498_at	At3g02480	Late embryogenesis abundant protein (LEA) family protein	Unknown	hormone metabolism.abscisic acid	0.146247	0.615162	-0.233943	0.349622	-0.0355183	0.931302	-0.132595	0.605634	0.188368	0.552101	-0.0747294	0.843694	1.22769	5.99978e-05	0.11572	0.716597
249719_at	At5g35735	Auxin-responsive family protein	Unknown	hormone metabolism.auxin	3.54486	0.00011409	4.07072	2.90282e-05	3.87435	8.1555e-05	2.79816	0.000838888	1.60561	0.0555397	1.99374	0.0158015	4.32304	2.85103e-05	0.112156	0.924838
250286_at	At5g13320	Auxin-responsive GH3 family protein	Nucleus	hormone metabolism.auxin	-0.0051393	0.994335	0.276082	0.57022	-0.237778	0.694649	-0.329246	0.461746	0.134581	0.855862	0.547378	0.261698	2.43566	2.45109e-05	-0.149429	0.808201
256178_s_at	At1g51760;At1g51780	[AT1G51760, peptidase M20/M25/M40 family protein];[AT1G51780, IAA-leucine resistant (ILR)-like gene 5]	.	hormone metabolism.auxin	0.54326	0.198377	0.0653378	0.900916	0.0488269	0.944002	-0.571324	0.14598	1.07529	0.0139913	0.818938	0.0538642	1.56148	0.000727901	0.119481	0.838503
263184_at	At1g05560	UDP-glucosyltransferase 75B1	Chloroplast	hormone metabolism.auxin	1.4866	0.0022542	0.503246	0.287263	1.17003	0.0161109	0.735141	0.0972728	1.06196	0.0307188	0.209494	0.756919	1.45025	0.00347237	1.0446	0.032791
264042_at	At2g03760	sulphotransferase 12	Cytoplasm	hormone metabolism.brassinosteroid	-0.00645065	0.993257	0.125058	0.818043	0.367287	0.495891	-0.645177	0.125578	0.249545	0.694197	0.183734	0.778173	2.3997	2.93941e-05	-0.329694	0.534126
249774_at	At5g24150	FAD/NAD(P)-binding oxidoreductase family protein	Unknown	hormone metabolism.brassinosteroid	0.244042	0.637621	0.33705	0.460507	0.654221	0.149265	0.0239952	0.963628	1.0384	0.0218837	0.535355	0.258813	1.56551	0.00100927	0.727855	0.106765
260239_at	At1g74360	Leucine-rich repeat protein kinase family protein	Cell membrane	hormone metabolism.brassinosteroid	0.0258519	0.935321	0.13154	0.565531	0.221914	0.349835	0.128602	0.5516	0.12519	0.668687	0.0823897	0.789188	1.11639	3.26153e-05	0.058108	0.84529
263231_at	At1g05680	Uridine diphosphate glycosyltransferase 74E2	Unknown	hormone metabolism.salicylic acid	0.535443	0.58051	0.104396	0.92326	1.68888	0.0469401	-0.0724435	0.942513	-0.300423	0.819208	-0.0594137	0.968587	3.78487	0.000138337	0.101031	0.935762
246340_s_at	At3g44860;At3g44870	[AT3G44860, farnesoic acid carboxyl-O-methyltransferase];[AT3G44870, S-adenosyl-L-methionine-dependent methyltransferases superfamily protein]	.	hormone metabolism.salicylic acid	0.529017	0.642956	0.114667	0.926261	1.32805	0.189453	-0.635772	0.512406	2.11463	0.0332745	1.71295	0.0800632	3.18997	0.0018651	0.388446	0.759463
259598_at	At1g27980	dihydrosphingosine phosphate lyase	Chloroplast	lipid metabolism.exotics	-0.410468	0.296213	-0.577102	0.112257	-0.654955	0.091246	-0.654029	0.0642825	1.00625	0.0112305	0.547804	0.167938	1.53919	0.000359773	0.404454	0.327878
249777_at	At5g24210	alpha/beta-Hydrolases superfamily protein	Nucleus	lipid metabolism.lipid degradation	-1.33369	0.0181211	-0.735248	0.190023	-0.803617	0.185228	-1.09766	0.0419547	0.29638	0.721299	0.309766	0.690815	1.57986	0.00726393	0.869066	0.14757
262229_at	At1g68620	alpha/beta-Hydrolases superfamily protein	Nucleus	lipid metabolism.lipid degradation	-0.524332	0.210402	-0.306016	0.482828	0.260584	0.625569	-0.853449	0.0285017	-0.39296	0.42793	-0.512014	0.253754	1.20901	0.00472124	-0.258489	0.606332
245249_at	At4g16760	acyl-CoA oxidase 1	Cytoplasm	lipid metabolism.lipid degradation	0.30137	0.283784	-0.352556	0.183521	0.131161	0.729262	-0.185577	0.498484	0.512507	0.0712686	0.0953863	0.814856	1.03041	0.000646988	-0.15679	0.641123
247717_at	At5g59320	lipid transfer protein 3	Extracellular	lipid metabolism.lipid transfer proteins	-0.317296	0.738393	0.296186	0.738724	-0.0016587	0.998976	-0.123223	0.891322	0.98015	0.243766	-0.112324	0.932783	2.37098	0.00293484	0.237748	0.821115
258507_at	At3g06500	Plant neutral invertase family protein	Extracellular	major CHO metabolism.degradation.sucrose	1.12879	0.00128726	0.349244	0.299053	1.05431	0.00314618	0.86928	0.00760715	0.747078	0.0320705	0.39246	0.288818	1.39891	0.000298159	0.515245	0.141543
248381_at	At5g51830	pfkB-like carbohydrate kinase family protein	Cytoplasm	major CHO metabolism.degradation.sucrose	0.740577	0.0462069	0.436159	0.245905	-0.0791201	0.896845	-0.0541767	0.905687	0.353603	0.441729	0.138827	0.805449	1.14422	0.00389793	0.0644728	0.907323
247604_at	At5g60950	COBRA-like protein 5 precursor	Cell membrane	metal handling	-0.0729295	0.941957	-0.688209	0.293474	-0.0187139	0.987119	-0.572428	0.37134	1.14791	0.0965964	0.227378	0.817338	2.90027	0.000167823	-0.227289	0.799349
263539_at	At2g24850	tyrosine aminotransferase 3	Cytoplasm	metal handling.binding/chelation/storage	0.231069	0.85035	0.122931	0.916179	0.493746	0.688203	0.137122	0.901005	1.75585	0.0655239	1.01059	0.321868	2.49008	0.0077031	0.483742	0.673161
251109_at	At5g01600	ferretin 1	Chloroplast	metal handling.binding/chelation/storage	1.39375	0.00824635	1.33773	0.010046	1.62333	0.00379034	1.48778	0.0043821	1.02598	0.0635474	0.0548063	0.953765	1.50048	0.0059367	1.08642	0.0468593
257058_at	At3g15352	cytochrome c oxidase 17	Chloroplast	metal handling.binding/chelation/storage	1.25922	0.000183412	0.865001	0.00409635	1.32649	0.000180353	1.14506	0.00038412	0.495072	0.120445	0.407228	0.203582	1.41266	9.81832e-05	0.44384	0.158476
246133_at	At5g20960	aldehyde oxidase 1	Unknown	misc	-0.307232	0.433496	-0.398328	0.268118	-0.120988	0.822511	-0.223239	0.545344	-0.228121	0.643812	-0.55896	0.136782	1.73692	7.94351e-05	-0.46637	0.224378
256100_at	At1g13750	Purple acid phosphatases superfamily protein	Extracellular	misc.acid and other phosphatases	0.259795	0.671918	0.379824	0.477446	-0.053203	0.950586	-0.462519	0.349088	0.813522	0.131224	0.387411	0.533435	1.637	0.00236815	-0.218936	0.740828
252155_at	At3g50920	Phosphatidic acid phosphatase (PAP2) family protein	Unknown	misc.acid and other phosphatases	0.318257	0.231293	0.242749	0.358721	0.177028	0.59199	0.0356238	0.909458	0.564464	0.036792	0.561468	0.0342045	1.20474	0.000115753	0.333056	0.22962
258259_s_at	At3g26820;At3g26840	[AT3G26820, Esterase/lipase/thioesterase family protein];[AT3G26840, Esterase/lipase/thioesterase family protein]	.	misc.acyl transferases	0.447708	0.239089	0.0668233	0.885655	0.226108	0.64275	-0.13152	0.746555	0.961838	0.0136472	0.457954	0.258358	1.45468	0.000506715	0.135345	0.788516
258805_at	At3g04010	O-Glycosyl hydrolases family 17 protein	Extracellular	misc.beta 1,3 glucan hydrolases	0.35602	0.14844	0.469397	0.0476748	0.464123	0.0659165	0.0126402	0.966713	0.0835183	0.832491	0.105205	0.768456	1.13878	0.000120092	-0.0776642	0.821376
258063_at	At3g14620	cytochrome P450, family 72, subfamily A, polypeptide 8	Unknown	misc.cytochrome P450	0.205025	0.82499	-0.335227	0.675401	1.30273	0.0683004	-0.379684	0.601841	1.83687	0.012421	1.20097	0.0946007	3.97432	1.7562e-05	0.393751	0.651822
253046_at	At4g37370	cytochrome P450, family 81, subfamily D, polypeptide 8	Extracellular	misc.cytochrome P450	0.0335528	0.967129	0.215381	0.715719	0.158724	0.838265	-0.157813	0.78297	-0.029549	0.974341	0.143714	0.857425	3.38461	4.00786e-06	-0.21165	0.752731
257623_at	At3g26210	cytochrome P450, family 71, subfamily B, polypeptide 23	Unknown	misc.cytochrome P450	-0.492678	0.559661	-0.197193	0.826041	0.00671778	0.996279	-0.0120034	0.989061	0.524328	0.587994	0.939663	0.237128	2.90931	0.000466886	0.156952	0.883695
258277_at	At3g26830	Cytochrome P450 superfamily protein	Unknown	misc.cytochrome P450	0.133204	0.912902	-0.0280501	0.979055	0.202778	0.87988	-1.06965	0.181753	0.175064	0.9075	-0.0470879	0.975323	2.60503	0.00335224	-0.936182	0.310793
266995_at	At2g34500	cytochrome P450, family 710, subfamily A, polypeptide 1	Extracellular	misc.cytochrome P450	0.0863734	0.882513	0.0575517	0.914856	-0.0763666	0.911222	-0.164246	0.718855	-0.216674	0.721783	0.0256118	0.972792	1.79172	0.000244159	-0.231518	0.660071
267559_at	At2g45570	cytochrome P450, family 76, subfamily C, polypeptide 2	Extracellular	misc.cytochrome P450	0.195297	0.637621	0.553579	0.0977843	0.182951	0.698878	0.536633	0.0996917	0.0930932	0.874262	0.220648	0.624944	1.73679	5.83642e-05	0.206561	0.628814
259058_at	At3g03470	cytochrome P450, family 87, subfamily A, polypeptide 9	Unknown	misc.cytochrome P450	-0.264063	0.608722	-0.360805	0.429153	-0.0482569	0.947818	-0.59889	0.147374	0.148331	0.832378	-0.217692	0.719374	1.4829	0.00166682	-0.419239	0.393341
250423_s_at	At5g10600;At5g10610	[AT5G10600, cytochrome P450, family 81, subfamily K, polypeptide 2];[AT5G10610, cytochrome P450, family 81, subfamily K, polypeptide 1]	.	misc.cytochrome P450	0.247379	0.429321	0.502072	0.0692925	0.242533	0.48228	0.116777	0.707143	0.505276	0.0968973	0.752663	0.0114062	1.0579	0.00086133	0.277322	0.389368
266142_at	At2g39030	Acyl-CoA N-acyltransferases (NAT) superfamily protein	Cytoplasm	misc.GCN5-related N-acetyltransferase	-0.576263	0.308768	-0.18012	0.780259	0.51778	0.408374	-0.567999	0.27626	1.08203	0.0554756	0.439252	0.502695	2.63172	7.33572e-05	-0.383639	0.552423
267096_at	At2g38180	SGNH hydrolase-type esterase superfamily protein	Extracellular	misc.GDSL-motif lipase	-0.449833	0.102903	-0.172132	0.572325	-0.546271	0.0556774	-0.559393	0.0341354	0.591884	0.0416866	0.177611	0.624944	1.27823	0.000130093	-0.15303	0.66257
263482_at	At2g03980	GDSL-like Lipase/Acylhydrolase superfamily protein	Extracellular	misc.GDSL-motif lipase	-0.577801	0.08679	-0.811444	0.0150863	0.186723	0.686166	-0.498881	0.122187	0.519882	0.159382	0.0822369	0.882948	1.14069	0.00191997	-0.000488421	0.999492
262118_at	At1g02850	beta glucosidase 11	Extracellular	misc.gluco-, galacto- and mannosidases	0.316978	0.707295	-0.253112	0.752896	0.367108	0.689915	-0.345532	0.628009	1.71895	0.0159886	1.48344	0.0326974	3.62245	3.18841e-05	-0.232487	0.803752
262518_at	At1g17170	glutathione S-transferase TAU 24	Cytoplasm	misc.glutathione S transferases	0.934453	0.119299	0.430439	0.505557	0.492399	0.501285	-0.535163	0.36718	0.41973	0.601529	0.0867365	0.934627	3.73022	8.08997e-06	-0.0636798	0.944104
266267_at	At2g29460	glutathione S-transferase tau 4	Cytoplasm	misc.glutathione S transferases	0.30368	0.711209	0.131063	0.873987	0.562344	0.474395	-0.517643	0.428952	0.398496	0.662723	0.221898	0.82384	3.23013	6.90121e-05	-0.346327	0.676429
266746_s_at	At2g02930;At4g02520	[AT2G02930, glutathione S-transferase F3];[AT4G02520, glutathione S-transferase PHI 2]	.	misc.glutathione S transferases	-1.15021	0.137276	-1.74674	0.0205344	-1.4184	0.0751126	-2.8548	0.000540399	0.828052	0.36269	0.0113276	0.993437	2.78338	0.00107786	-0.896087	0.290079
259040_at	At3g09270	glutathione S-transferase TAU 8	Cytoplasm	misc.glutathione S transferases	-0.219319	0.678097	0.0100726	0.985494	0.354254	0.499415	0.225329	0.619843	-0.0885092	0.909021	-0.126304	0.851467	1.8009	0.000313062	-0.134256	0.82426
266290_at	At2g29490	glutathione S-transferase TAU 1	Cytoplasm	misc.glutathione S transferases	0.877957	0.103259	0.77854	0.141125	1.23848	0.0264784	-0.0174992	0.979031	0.115368	0.905684	0.164889	0.844973	1.63454	0.00413312	-0.256061	0.717324
262932_at	At1g65820	microsomal glutathione s-transferase, putative	Unknown	misc.glutathione S transferases	0.250613	0.358336	-0.099114	0.743067	0.159617	0.633812	-0.28874	0.239911	0.57834	0.0303619	0.616763	0.0192139	1.34359	3.75369e-05	0.260302	0.361622
250983_at	At5g02780	glutathione transferase lambda 1	Cytoplasm	misc.glutathione S transferases	0.0312856	0.959535	0.394139	0.310305	-0.00114519	0.998924	0.471992	0.19873	0.0643016	0.925813	0.196195	0.712049	1.13158	0.00479811	0.106334	0.845756
257206_at	At3g16530	Legume lectin family protein	Cell membrane	misc.myrosinases-lectin-jacalin	-0.512103	0.722947	-1.74234	0.117892	-0.717852	0.633766	-2.43258	0.0262106	2.73867	0.0229562	1.47585	0.237187	4.73836	0.000345381	-0.428632	0.784101
249983_at	At5g18470	Curculin-like (mannose-binding) lectin family protein	Extracellular	misc.myrosinases-lectin-jacalin	0.172674	0.759529	0.041953	0.942267	0.0333781	0.966	-0.113671	0.826132	0.198076	0.766052	0.555995	0.247504	1.17823	0.00923297	0.00219225	0.99748
266292_at	At2g29350	senescence-associated gene 13	Unknown	misc.nitrilases	-0.189636	0.714327	0.240921	0.600094	0.605411	0.165691	-0.212346	0.625819	0.239929	0.681203	0.0507975	0.944767	3.25382	8.71132e-07	-0.0445311	0.942797
254432_at	At4g20830	FAD-binding Berberine family protein	Chloroplast	misc.nitrilases	1.31351	0.00927678	0.683955	0.165993	0.957863	0.064455	0.627032	0.192969	0.994384	0.0607653	0.57163	0.312218	3.18598	6.60684e-06	-0.177927	0.798019
254447_at	At4g20860	FAD-binding Berberine family protein	Cytoplasm	misc.nitrilases	0.426189	0.561443	-0.317028	0.663027	1.05272	0.110592	-0.290931	0.66742	0.826087	0.245401	0.112693	0.919042	2.00632	0.00292071	-0.125185	0.89282
261021_at	At1g26380	FAD-binding Berberine family protein	Cytoplasm	misc.nitrilases	0.0614943	0.941129	0.140844	0.831456	0.437688	0.504247	-0.39421	0.467788	-0.0592706	0.951909	0.0308616	0.974836	1.59563	0.00460579	-0.488334	0.427253
261005_at	At1g26420	FAD-binding Berberine family protein	Cytoplasm	misc.nitrilases	0.168578	0.767966	0.0837565	0.88073	0.304579	0.590686	0.18517	0.699261	0.117061	0.877203	0.131405	0.849426	1.19334	0.00887035	-0.0975914	0.880618
246464_at	At5g16980	Zinc-binding dehydrogenase family protein	Cytoplasm	misc.oxidases	0.943324	0.112273	1.15896	0.0444276	2.00519	0.00199691	0.376687	0.539286	1.3663	0.0287522	1.59431	0.0103423	1.79786	0.00412299	0.743116	0.248867
254833_s_at	At4g12280;At4g12290	[AT4G12280, copper amine oxidase family protein];[AT4G12290, Copper amine oxidase family protein]	.	misc.oxidases	2.29767	8.66463e-06	2.29124	8.80385e-06	2.30776	1.47295e-05	1.35925	0.00108749	0.794854	0.058723	0.200516	0.718436	1.69876	0.000267573	0.314165	0.504201
265122_at	At1g62540	flavin-monooxygenase glucosinolate S-oxygenase 2	Nucleus	misc.oxidases	0.992516	0.0299311	0.814725	0.0688299	1.1408	0.0172234	0.313856	0.506342	1.24206	0.0113492	0.540808	0.294644	1.6405	0.00122437	0.199458	0.744397
252993_at	At4g38540	FAD/NAD(P)-binding oxidoreductase family protein	Mitochondrion	misc.oxidases	-0.100345	0.898893	-0.589863	0.290638	-0.168748	0.843581	-0.41947	0.451796	-0.245258	0.771152	-0.165875	0.84781	1.57645	0.00605991	-0.468697	0.464856
264592_at	At2g17720	2-oxoglutarate (2OG) and Fe(II)-dependent oxygenase superfamily protein	Unknown	misc.oxidases	-0.23643	0.363329	-0.0861067	0.766433	-0.356743	0.164635	-0.333643	0.148192	0.514503	0.0431156	0.423734	0.0914132	1.17795	7.98749e-05	-0.00761748	0.984402
247327_at	At5g64120	Peroxidase superfamily protein	Extracellular	misc.oxygenases/peroxidases	-0.183079	0.859598	0.129684	0.891737	0.915695	0.271802	-0.324404	0.690759	0.375586	0.736778	0.0240199	0.985282	2.92766	0.000596983	-0.448535	0.633443
246099_at	At5g20230	blue-copper-binding protein	Cell membrane	misc.plastocyanin-like	-0.171227	0.910451	-0.604097	0.607076	1.4878	0.183426	-1.88147	0.0580627	-0.331972	0.84829	1.33341	0.245595	5.90811	2.06759e-05	0.809068	0.514709
256933_at	At3g22600	Bifunctional inhibitor/lipid-transfer protein/seed storage 2S albumin superfamily protein	Cell membrane	misc.protease inhibitor/seed storage/lipid transfer protein	-0.292868	0.729166	-0.252998	0.75118	0.0676263	0.953221	-0.440351	0.522244	0.0693657	0.953813	-0.0721966	0.951883	2.77104	0.000347063	-0.558666	0.474728
248062_at	At5g55450	Bifunctional inhibitor/lipid-transfer protein/seed storage 2S albumin superfamily protein	Extracellular	misc.protease inhibitor/seed storage/lipid transfer protein	0.0315895	0.981125	-0.538146	0.546308	-0.63116	0.534581	-1.10974	0.153956	1.96435	0.0223836	1.2291	0.155763	2.25508	0.00769206	0.691178	0.466957
262694_at	At1g62790	Bifunctional inhibitor/lipid-transfer protein/seed storage 2S albumin superfamily protein	Unknown	misc.protease inhibitor/seed storage/lipid transfer protein	-0.437344	0.207635	-0.283235	0.425478	-0.425603	0.250417	-0.175073	0.624346	0.520044	0.157524	0.642618	0.0656938	1.13031	0.00199859	0.255545	0.525978
254759_at	At4g13180	NAD(P)-binding Rossmann-fold superfamily protein	Unknown	misc.short chain dehydrogenase/reductase (SDR)	1.02527	0.0285012	1.25764	0.00774513	0.623417	0.223578	0.260401	0.600102	0.858192	0.088257	0.612197	0.235334	1.55262	0.002271	0.066255	0.925118
267169_at	At2g37540	NAD(P)-binding Rossmann-fold superfamily protein	Unknown	misc.short chain dehydrogenase/reductase (SDR)	0.811285	0.0372381	1.02652	0.00887654	1.29984	0.00233895	0.607571	0.103734	0.846784	0.0404128	0.434443	0.330844	1.42996	0.00102757	0.333544	0.466328
258815_at	At3g04000	NAD(P)-binding Rossmann-fold superfamily protein	Unknown	misc.short chain dehydrogenase/reductase (SDR)	-0.73174	0.0127529	-0.689985	0.0167634	-0.170329	0.666783	-0.776582	0.0071831	0.435183	0.176073	-0.526653	0.0833293	1.42824	8.01292e-05	-0.356893	0.264496
256252_at	At3g11340	UDP-Glycosyltransferase superfamily protein	Unknown	misc.UDP glucosyl and glucoronyl transferases	0.0302843	0.981125	0.256738	0.786448	0.189271	0.880297	0.213401	0.815113	1.16527	0.174108	0.333652	0.771989	5.14618	4.83309e-06	0.0728671	0.951784
260567_at	At2g43820	UDP-glucosyltransferase 74F2	Cytoplasm	misc.UDP glucosyl and glucoronyl transferases	-0.822904	0.210436	-0.894408	0.154072	-0.869656	0.206451	-1.33964	0.0285017	0.495679	0.550703	-0.159074	0.878837	2.458	0.000645641	-0.899982	0.18674
251594_at	At3g57630	exostosin family protein	Extracellular	misc.UDP glucosyl and glucoronyl transferases	0.0923206	0.846441	0.285739	0.439925	-0.29231	0.493702	0.0138206	0.975152	0.745045	0.0430534	0.707172	0.0498985	1.18158	0.00186646	0.365856	0.349669
267300_at	At2g30140	UDP-Glycosyltransferase superfamily protein	Nucleus	misc.UDP glucosyl and glucoronyl transferases	0.144094	0.661741	0.0171693	0.960649	0.3957	0.168282	-0.141177	0.621392	0.400475	0.176373	0.172218	0.628612	1.11466	0.00036259	0.31094	0.297108
255259_at	At4g05020	NAD(P)H dehydrogenase B2	Mitochondrion	mitochondrial electron transport	0.183962	0.705904	-0.154658	0.73829	-0.0407951	0.951068	-1.49988	0.000389322	0.739004	0.073383	0.320069	0.501485	2.75765	2.46507e-06	-0.791798	0.0516134
246944_at	At5g25450	Cytochrome bd ubiquinol oxidase, 14kDa subunit	Mitochondrion	mitochondrial electron transport	-0.135053	0.819838	0.277874	0.567815	-0.021761	0.977997	-0.0850694	0.872485	0.86132	0.0654545	0.555422	0.253879	1.91329	0.000234342	0.483954	0.322931
258452_at	At3g22370	alternative oxidase 1A	Mitochondrion	mitochondrial electron transport	1.26657	0.00311821	1.6796	0.00027927	2.07926	6.37765e-05	0.951188	0.0175873	0.28489	0.612044	0.266073	0.626236	1.48031	0.00120045	-0.114185	0.847311
266835_at	At2g29990	alternative NAD(P)H dehydrogenase 2	Mitochondrion	mitochondrial electron transport	-0.225619	0.374345	-0.620924	0.00831217	-0.181018	0.538261	-0.622131	0.00725236	0.32935	0.207552	0.198388	0.488962	1.05976	0.000165135	0.191511	0.489668
255594_at	At4g01660	ABC transporter 1	Mitochondrion	mitochondrial electron transport	1.19819	0.00101014	0.818085	0.0150015	1.22631	0.00121435	1.04605	0.00256149	0.495428	0.187883	0.594653	0.0937681	1.0555	0.00357316	0.669984	0.060545
263852_at	At2g04450	nudix hydrolase homolog 6	Unknown	nucleotide metabolism	0.0293995	0.963505	0.1293	0.790336	-0.0577806	0.931523	0.11316	0.806471	0.549454	0.21781	0.0874962	0.896164	1.63357	0.000393265	0.114354	0.841435
261013_at	At1g26440	ureide permease 5	Unknown	nucleotide metabolism	0.151973	0.718735	0.0654792	0.877114	0.462819	0.196992	-0.55836	0.0775561	0.450588	0.227364	0.318299	0.419486	1.00737	0.00421366	0.117566	0.799214
248049_at	At5g56090	cytochrome c oxidase 15	Mitochondrion	protein.aa activation	1.68341	0.000404663	1.33973	0.00260926	1.79252	0.000356555	1.65591	0.000409414	0.862998	0.0586756	0.791779	0.0766141	1.57426	0.00101158	0.282593	0.592977
259507_at	At1g43910	P-loop containing nucleoside triphosphate hydrolases superfamily protein	Cell membrane	protein.degradation	0.140417	0.897913	-0.124124	0.898461	-0.360673	0.740315	-0.298126	0.722607	1.99384	0.0140287	1.73594	0.0279353	3.5566	0.000122229	0.374072	0.705455
250062_at	At5g17760	P-loop containing nucleoside triphosphate hydrolases superfamily protein	Cytoplasm	protein.degradation	0.269116	0.695032	0.548046	0.33177	0.158856	0.853668	0.296888	0.610443	1.21485	0.0364851	1.33724	0.0195526	3.22465	1.51482e-05	0.414494	0.530476
256596_at	At3g28540	P-loop containing nucleoside triphosphate hydrolases superfamily protein	Mitochondrion	protein.degradation	-0.19531	0.852535	-0.0983753	0.922483	0.274587	0.811518	-0.0416499	0.965127	0.779622	0.398431	0.200723	0.871796	2.97557	0.000623429	0.627776	0.488264
252131_at	At3g50930	cytochrome BC1 synthesis	Cell membrane	protein.degradation	0.206007	0.748502	0.189358	0.751821	0.0633069	0.940979	-0.0872416	0.885136	0.451177	0.470198	0.613072	0.270342	1.55445	0.00350724	-0.127987	0.859999
264365_s_at	At1g03220;At1g03230	[AT1G03220, Eukaryotic aspartyl protease family protein];[AT1G03230, Eukaryotic aspartyl protease family protein]	.	protein.degradation.aspartate protease	-0.484868	0.185268	-0.923662	0.00961486	-0.257771	0.570467	-0.515211	0.131357	0.108059	0.857681	-0.182325	0.715407	1.04134	0.00548457	-0.275655	0.517142
255590_at	At4g01610	Cysteine proteinases superfamily protein	Extracellular	protein.degradation.cysteine protease	-0.280782	0.338122	-0.619174	0.0212592	0.151481	0.68553	-0.523686	0.0450398	0.72419	0.0130924	0.13164	0.735748	1.17976	0.000251459	0.170565	0.615706
264866_at	At1g24140	Matrixin family protein	Extracellular	protein.degradation.metalloprotease	-0.0616791	0.866428	-0.00694465	0.983613	-0.067195	0.872931	-0.335829	0.185462	-0.129968	0.74163	-0.0116923	0.980075	1.04179	0.000530684	-0.191128	0.549138
248487_at	At5g51070	Clp ATPase	Chloroplast	protein.degradation.serine protease	-0.669409	0.0641983	-1.51054	0.00022554	-0.701233	0.0625484	-1.99222	1.58995e-05	0.454612	0.273329	-0.760483	0.042677	1.0671	0.0052043	-0.386843	0.340551
261240_at	At1g32940	Subtilase family protein	Extracellular	protein.degradation.subtilases	-0.0902382	0.88341	-0.171837	0.74165	-0.0780693	0.914445	-0.193954	0.680994	0.691727	0.145168	0.117852	0.867218	3.241	1.59964e-06	0.0141318	0.984031
252587_at	At3g45620	Transducin/WD40 repeat-like superfamily protein	Nucleus	protein.degradation.ubiquitin	-0.0741279	0.875405	-0.459781	0.168953	-0.179139	0.701912	-0.402506	0.217839	0.684828	0.0559916	0.241802	0.575813	1.68815	6.60839e-05	0.230511	0.576632
266071_at	At2g18680;At2g18670	[AT2G18680, unknown protein; FUNCTIONS IN: molecular_function unknown; INVOLVED IN: biological_process unknown; LOCATED IN: endomembrane system; EXPRESSED IN: male gametophyte, pollen tube; EXPRESSED DURING: L mature pollen stage, M germinated pollen stag	.	protein.degradation.ubiquitin	0.182818	0.821909	0.0721743	0.927701	-0.0938075	0.927291	0.0217256	0.977377	0.0116727	0.991443	-0.154895	0.874923	1.66525	0.00810078	-0.103493	0.907912
248092_at	At5g55170	small ubiquitin-like modifier 3	Nucleus	protein.degradation.ubiquitin	-0.153976	0.740743	0.0204258	0.965369	-0.245414	0.60353	-0.251505	0.500474	0.706184	0.067582	0.498574	0.206773	1.29544	0.00124315	0.0341645	0.951721
260648_at	At1g08050	Zinc finger (C3HC4-type RING finger) family protein	Extracellular	protein.degradation.ubiquitin	0.24753	0.575739	0.0485318	0.921967	-0.0612893	0.923683	-0.0910198	0.839021	0.126462	0.837416	0.145834	0.795381	1.15441	0.00382874	0.00252183	0.997092
266150_s_at	At2g12290;At4g19700	[AT2G12290, BEST Arabidopsis thaliana protein match is: SBP (S-ribonuclease binding protein) family protein (TAIR:AT4G19700.1); Has 66 Blast hits to 66 proteins in 12 species: Archae - 0; Bacteria - 0; Metazoa - 0; Fungi - 0; Plants - 66; Viruses - 0; Oth	.	protein.degradation.ubiquitin	-0.283497	0.440102	-0.435383	0.186204	-0.987576	0.00525894	-0.0824743	0.835111	0.45374	0.222034	-0.305721	0.438918	1.04605	0.00318588	0.156163	0.720048
261938_at	At1g22510	RING/U-box protein with domain of unknown function (DUF 1232)	Nucleus	protein.degradation.ubiquitin	-0.470893	0.0666199	-0.239635	0.369093	-0.244998	0.420581	-0.81354	0.00209654	0.126438	0.743459	0.267364	0.370281	1.01087	0.000566897	-0.325209	0.246469
250994_at	At5g02490	Heat shock protein 70 (Hsp 70) family protein	Cytoplasm	protein.folding	-0.0668044	0.888205	-0.430378	0.196847	-0.23195	0.591729	-0.407524	0.208392	0.0290549	0.962865	-0.0647913	0.911261	1.18858	0.001291	-0.280738	0.475619
254869_at	At4g11890	Protein kinase superfamily protein	Unknown	protein.postranslational modification	-0.0255096	0.98005	-0.0160542	0.983658	0.085252	0.93466	-0.167674	0.814921	0.465775	0.561758	0.456005	0.55511	3.02094	7.33637e-05	0.174277	0.842691
255148_at	At4g08470	MAPK/ERK kinase kinase 3	Nucleus	protein.postranslational modification	-0.0900765	0.917196	-0.85622	0.136272	-0.0885826	0.928276	0.0464877	0.94781	0.703501	0.297485	0.132536	0.892455	2.08457	0.00124502	0.131602	0.879104
248812_at	At5g47330	alpha/beta-Hydrolases superfamily protein	Unknown	protein.postranslational modification	0.322611	0.505052	0.332044	0.466347	0.732373	0.100562	0.350113	0.412954	0.605349	0.201153	0.891616	0.0429506	2.04766	9.30327e-05	1.01211	0.0242635
248821_at	At5g47070	Protein kinase superfamily protein	Nucleus	protein.postranslational modification	-0.39665	0.415545	-0.83144	0.0543196	-0.197263	0.756611	-0.484743	0.262156	-0.0675607	0.933596	-0.108048	0.882895	1.78553	0.000456758	-0.332932	0.532403
261526_at	At1g14370	protein kinase 2A	Chloroplast	protein.postranslational modification	-0.300633	0.287386	-0.0543687	0.87346	0.138815	0.710428	-0.531271	0.0383826	0.279125	0.384368	0.186689	0.589323	1.36531	5.65776e-05	-0.301331	0.311427
251063_at	At5g01850	Protein kinase superfamily protein	Cytoplasm	protein.postranslational modification	0.146624	0.772482	0.0531638	0.916356	0.150048	0.794162	-0.137013	0.752113	0.953892	0.0205784	0.582031	0.160732	1.33748	0.0016475	0.390793	0.374235
253646_at	At4g29810	MAP kinase kinase 2	Unknown	protein.postranslational modification	-0.404969	0.0696867	0.111152	0.669362	-0.364728	0.122013	-0.579477	0.00857416	0.207359	0.45532	0.399464	0.0869585	1.22568	2.82027e-05	0.113816	0.693229
250400_at	At5g10740	Protein phosphatase 2C family protein	Unknown	protein.postranslational modification	-0.385187	0.142643	-0.731552	0.00543026	-0.477779	0.0769497	-1.30147	3.75341e-05	0.552622	0.0440122	-0.459218	0.0897492	1.08159	0.000346081	-0.365246	0.189418
266471_at	At2g31060	elongation factor family protein	Chloroplast	protein.synthesis	1.74803	3.90067e-06	1.22464	0.00014171	1.46747	4.11207e-05	1.47051	2.35168e-05	0.224329	0.534007	0.713814	0.0144086	1.11842	0.000477299	0.181749	0.596902
255455_at	At4g02930	GTP binding Elongation factor Tu family protein	Mitochondrion	protein.synthesis	1.38177	1.34971e-06	1.36558	1.33227e-06	0.972326	8.14169e-05	1.61287	2.87394e-07	0.459832	0.0282281	0.483293	0.0192963	1.04409	4.06439e-05	0.121384	0.623083
254500_at	At4g20110	VACUOLAR SORTING RECEPTOR 7	Unknown	protein.targeting	0.0127713	0.98755	-0.126966	0.83818	0.250361	0.723867	-0.0873124	0.885238	0.576699	0.323866	0.274581	0.691117	2.23256	0.000185139	0.320961	0.604001
265161_at	At1g30900	VACUOLAR SORTING RECEPTOR 6	Golgi body	protein.targeting	-0.0844282	0.912624	0.120795	0.855296	0.258646	0.728883	0.152313	0.802128	0.588917	0.340683	0.435466	0.49975	1.88466	0.00119158	0.192596	0.79126
251422_at	At3g60540	Preprotein translocase Sec, Sec61-beta subunit protein	Unknown	protein.targeting	0.395998	0.359357	-0.340397	0.4197	-0.423446	0.357121	-0.244991	0.557937	0.53223	0.238954	-0.0192893	0.978612	1.81361	0.000162109	-0.310021	0.515584
255430_at	At4g03320	translocon at the inner envelope membrane of chloroplasts 20-IV	Mitochondrion	protein.targeting	0.0780883	0.8758	0.156701	0.708797	0.0764965	0.895898	-0.379536	0.276891	0.360765	0.401932	0.814823	0.0276322	1.61527	0.000162211	0.167788	0.72047
254083_at	At4g24920	secE/sec61-gamma protein transport protein	Unknown	protein.targeting	-0.0722438	0.842352	-0.583392	0.0255367	-0.282537	0.356222	-0.319528	0.215002	0.348529	0.248298	0.183676	0.594838	1.13183	0.000293743	0.190864	0.555101
250916_at	At5g03630	Pyridine nucleotide-disulphide oxidoreductase family protein	Cytoplasm	redox.ascorbate/glutathione	1.29532	0.0117497	0.33636	0.548659	0.810259	0.133426	0.517274	0.302999	1.15785	0.0318528	0.518385	0.383561	1.81375	0.00127888	0.0188163	0.981562
251205_at	At3g63080	glutathione peroxidase 5	Chloroplast	redox.ascorbate/glutathione	-0.752112	0.0283767	-0.914072	0.00818625	-0.304065	0.463469	-1.2213	0.000823934	0.53292	0.157349	0.532553	0.145402	1.17929	0.00172208	0.218395	0.608496
260943_at	At1g45145	thioredoxin H-type 5	Cytoplasm	redox.peroxiredoxin/thioredoxin	-0.334402	0.623009	-1.90414	0.00142231	-0.015192	0.988258	-1.18749	0.0288368	0.831641	0.182499	-0.0107305	0.991454	2.0869	0.000947548	0.0899984	0.914844
264923_s_at	At1g65970;At1g60740	[AT1G65970, thioredoxin-dependent peroxidase 2];[AT1G60740, Thioredoxin superfamily protein]	.	redox.peroxiredoxin/thioredoxin	0.243957	0.639002	0.224794	0.648183	0.610345	0.18559	0.0413644	0.937096	0.59526	0.214631	0.147811	0.822616	1.8251	0.000288494	0.129621	0.831575
245175_at	At2g47470	thioredoxin family protein	Unknown	redox.peroxiredoxin/thioredoxin	0.109825	0.675247	0.428276	0.038852	0.234503	0.331493	0.313565	0.122622	0.365334	0.110672	0.373946	0.0913407	1.09638	4.89926e-05	0.455291	0.0412582
266743_at	At2g02990	ribonuclease 1	Extracellular	RNA.processing	-0.138362	0.777097	0.407115	0.283333	0.27033	0.569721	-0.153696	0.707727	0.17499	0.757457	0.852031	0.0279696	1.93222	4.80712e-05	0.0797409	0.88543
250287_at	At5g13330	related to AP2 6l	Nucleus	RNA.regulation of transcription.AP2/EREBP	0.107679	0.847272	-0.152821	0.75556	0.0616609	0.928609	-0.000765647	0.998802	0.0621614	0.933596	0.109179	0.869025	1.41031	0.00161657	0.183329	0.734546
264415_at	At1g43160	related to AP2 6	Nucleus	RNA.regulation of transcription.AP2/EREBP	0.0624242	0.908773	-0.0434772	0.929312	0.119695	0.835085	0.0270152	0.951875	0.0209899	0.975372	-0.0809312	0.897081	1.15605	0.00356079	-0.103972	0.845825
263210_at	At1g10585	basic helix-loop-helix (bHLH) DNA-binding superfamily protein	Nucleus	RNA.regulation of transcription.bHLH	0.117945	0.81418	-0.135799	0.762429	0.323778	0.474233	-0.275439	0.468968	0.0602213	0.929448	0.0230527	0.97281	3.17636	4.13389e-07	-0.146923	0.773798
246215_at	At4g37180	Homeodomain-like superfamily protein	Nucleus	RNA.regulation of transcription.G2-like	0.35857	0.54863	0.855868	0.0887196	0.179373	0.817688	0.421701	0.415114	1.16071	0.0329143	1.14576	0.0319146	1.76713	0.0016976	-0.556663	0.332818
259293_at	At3g11580	AP2/B3-like transcriptional factor family protein	Nucleus	RNA.regulation of transcription.misc	0.170581	0.596736	0.671114	0.0126167	0.638361	0.0234608	0.568347	0.0290494	0.73958	0.0107588	0.290956	0.351746	1.69114	8.31282e-06	0.728216	0.0118377
258202_at	At3g13940	DNA binding;DNA-directed RNA polymerases	Nucleus	RNA.regulation of transcription.misc	1.81117	6.62515e-06	1.21515	0.000334461	1.3616	0.0001916	1.30266	0.000162649	0.201107	0.632083	0.326874	0.35266	1.01322	0.00217373	-0.148631	0.708663
246987_at	At5g67300	myb domain protein r1	Nucleus	RNA.regulation of transcription.MYB/MYB related	0.454309	0.365397	1.29227	0.00593983	0.542612	0.297052	0.267896	0.583063	0.89833	0.0691663	1.24796	0.0105809	1.48891	0.00283737	-0.376728	0.493347
250445_at	At5g10760	Eukaryotic aspartyl protease family protein	Extracellular	RNA.regulation of transcription.unclassified	0.480982	0.72759	-0.0857216	0.952024	0.0687926	0.971847	-0.512942	0.660057	1.73705	0.140875	1.64546	0.155287	3.24913	0.00461294	0.8699	0.499284
260904_at	At1g02450	NIM1-interacting 1	Nucleus	RNA.regulation of transcription.unclassified	0.319579	0.671401	0.3612	0.598781	-0.140545	0.886298	0.374535	0.558017	0.434095	0.597892	0.724103	0.292221	1.71043	0.00733845	0.291717	0.716839
256050_at	At1g07000	exocyst subunit exo70 family protein B2	Nucleus	RNA.regulation of transcription.unclassified	0.0430263	0.942564	-0.645477	0.0835043	-0.109384	0.854928	-0.353919	0.350889	0.285633	0.57191	-0.119808	0.840433	1.56127	0.00040685	-0.0882651	0.876356
249843_at	At5g23570	XS domain-containing protein / XS zinc finger domain-containing protein-related	Cytoplasm	RNA.regulation of transcription.unclassified	0.686721	0.0900747	0.538376	0.181025	0.43829	0.344762	0.373351	0.353634	0.708803	0.104396	0.608214	0.160004	1.08778	0.00968405	0.585423	0.176753
263783_at	At2g46400	WRKY DNA-binding protein 46	Nucleus	RNA.regulation of transcription.WRKY	-0.265827	0.736684	-0.112785	0.886143	-0.00442844	0.997674	-0.391026	0.543531	0.677483	0.354312	0.898458	0.176043	2.43416	0.000560217	0.139587	0.878959
263536_at	At2g25000	WRKY DNA-binding protein 60	Nucleus	RNA.regulation of transcription.WRKY	-0.170141	0.796165	-0.595048	0.23203	0.106631	0.895593	-0.50304	0.302275	0.566686	0.3284	-0.219888	0.761415	2.33428	0.000115753	0.14826	0.833342
253485_at	At4g31800	WRKY DNA-binding protein 18	Nucleus	RNA.regulation of transcription.WRKY	0.309197	0.61715	-0.116646	0.857259	0.0828887	0.924679	0.30335	0.57411	0.177356	0.832236	0.6036	0.297504	2.29986	0.000183624	0.0144837	0.986392
267028_at	At2g38470	WRKY DNA-binding protein 33	Nucleus	RNA.regulation of transcription.WRKY	0.00946596	0.992952	-0.417267	0.517662	-0.130964	0.891529	-1.03256	0.0672832	-0.0198367	0.98578	0.228734	0.796863	1.86519	0.00324895	-0.578485	0.390922
261892_at	At1g80840	WRKY DNA-binding protein 40	Nucleus	RNA.regulation of transcription.WRKY	0.188976	0.799161	-0.259022	0.692531	0.391218	0.58525	-0.437336	0.438459	0.16514	0.861494	-0.0360025	0.971913	1.65799	0.00481032	-0.371239	0.587291
267246_at	At2g30250	WRKY DNA-binding protein 25	Nucleus	RNA.regulation of transcription.WRKY	-0.165184	0.819628	-0.42087	0.464099	0.168313	0.840255	-0.817524	0.111098	0.0807619	0.934279	-0.0913801	0.923672	1.57521	0.00533219	-0.132513	0.866091
249890_at	At5g22570	WRKY DNA-binding protein 38	Nucleus	RNA.regulation of transcription.WRKY	-0.0452701	0.936401	0.171996	0.691315	-0.0287513	0.965557	-0.0921051	0.834791	0.408697	0.347454	0.426877	0.305366	1.28547	0.00149855	0.138721	0.784855
258975_at	At3g01970	WRKY DNA-binding protein 45	Nucleus	RNA.regulation of transcription.WRKY	-0.289065	0.263773	0.203065	0.438135	0.504614	0.0483477	-0.0792776	0.777825	0.00206641	0.996566	0.0522171	0.900714	1.14633	0.000130093	-0.080049	0.818013
254231_at	At4g23810	WRKY family transcription factor	Nucleus	RNA.regulation of transcription.WRKY	0.0543818	0.921375	0.271971	0.496981	-0.149112	0.784067	0.209687	0.590587	0.121975	0.84232	-0.0709061	0.912063	1.14515	0.00364667	0.22304	0.629965
256576_at	At3g28210	zinc finger (AN1-like) family protein	Nucleus	RNA.regulation of transcription.zink finger/related	-0.14021	0.788219	0.0367704	0.94394	0.147236	0.803065	-0.0272018	0.954776	-0.107496	0.874697	0.327397	0.501146	3.25346	6.07966e-07	0.379794	0.400689
247655_at	At5g59820	C2H2-type zinc finger family protein	Nucleus	RNA.regulation of transcription.zink finger/related	0.476458	0.483153	0.865746	0.145188	0.775254	0.24251	0.297209	0.645627	0.307798	0.729685	0.358732	0.662246	3.04245	6.20012e-05	0.348819	0.648031
261648_at	At1g27730	salt tolerance zinc finger	Nucleus	RNA.regulation of transcription.zink finger/related	0.405994	0.413893	1.04078	0.0194788	0.408575	0.450643	-0.834821	0.0528669	-0.215593	0.753071	0.352553	0.53267	1.29876	0.00609041	-0.522511	0.297279
254343_at	At4g21990	APS reductase 3	Chloroplast	S-assimilation	1.5235	0.000387047	0.664708	0.0785768	2.19643	1.90651e-05	-0.785258	0.0345619	1.01582	0.0139753	0.0563775	0.934627	1.65836	0.000271076	-0.944717	0.0210469
249754_at	At5g24530	2-oxoglutarate (2OG) and Fe(II)-dependent oxygenase superfamily protein	Cytoplasm	secondary metabolism.flavonoids	-1.53206	0.0401217	-0.625409	0.431061	-0.789997	0.360527	-1.28072	0.0730223	0.762867	0.399003	0.849097	0.319406	2.76931	0.000949987	0.0193592	0.98774
250793_at	At5g05600	2-oxoglutarate (2OG) and Fe(II)-dependent oxygenase superfamily protein	Cytoplasm	secondary metabolism.flavonoids	0.989487	0.174389	-0.0166299	0.985681	1.43687	0.0516415	-0.227608	0.779127	0.565428	0.540903	0.200608	0.860457	2.29365	0.00276978	-0.38329	0.674206
249494_at	At5g39050	HXXXD-type acyl-transferase family protein	Cytoplasm	secondary metabolism.flavonoids	0.855832	0.0606953	0.414401	0.384406	1.42986	0.00375832	0.457693	0.30991	0.801754	0.103914	-0.219182	0.737792	2.20996	8.96224e-05	0.113594	0.864891
265200_s_at	At2g36800;At2g36790	[AT2G36800, don-glucosyltransferase 1];[AT2G36790, UDP-glucosyl transferase 73C6]	.	secondary metabolism.flavonoids	1.6989	0.00150869	2.22561	0.000139397	2.33462	0.000142907	1.89301	0.000523359	0.864709	0.113316	0.0952578	0.91411	1.87879	0.00090398	0.833276	0.119473
262482_at	At1g17020	senescence-related gene 1	Cytoplasm	secondary metabolism.flavonoids	0.00831239	0.985934	-0.161351	0.621542	0.150554	0.707135	-0.354105	0.202435	0.443566	0.1588	-0.0486056	0.924055	1.29114	0.000176	0.0718285	0.863958
252068_at	At3g51440	Calcium-dependent phosphotriesterase superfamily protein	Extracellular	secondary metabolism.misc	0.0756749	0.899448	0.0850942	0.871423	0.355359	0.482186	0.127425	0.7887	0.728658	0.103043	0.544316	0.231643	2.08267	6.36012e-05	0.541032	0.228823
260386_at	At1g74010	Calcium-dependent phosphotriesterase superfamily protein	Extracellular	secondary metabolism.misc	0.0279235	0.953683	0.376363	0.213444	0.256524	0.487868	0.00950062	0.97963	0.259565	0.500531	0.408976	0.214961	1.46847	8.48197e-05	-0.0386281	0.933452
260391_at	At1g74020	strictosidine synthase 2	Chloroplast	secondary metabolism.misc	-0.701215	0.0271639	-0.552156	0.0757389	0.0942268	0.849988	-0.928519	0.00379624	0.428985	0.231368	0.110986	0.820504	1.08283	0.00182606	0.0496678	0.917034
252984_at	At4g37990	elicitor-activated gene 3-2	Cytoplasm	secondary metabolism.phenylpropanoids	0.0448285	0.936441	0.187892	0.657208	0.590327	0.127328	0.117716	0.77802	-0.421478	0.325292	-0.164874	0.757463	2.8194	1.19966e-06	0.0111238	0.984998
259878_at	At1g76790	O-methyltransferase family protein	Unknown	secondary metabolism.phenylpropanoids	3.36361	0.000128649	1.91802	0.0112957	2.63657	0.00166057	1.99361	0.0078488	1.65385	0.0392967	1.13635	0.16165	2.46727	0.00260685	0.520199	0.575372
252417_at	At3g47480	Calcium-binding EF-hand family protein	Cell membrane	signalling.calcium	-0.259686	0.579863	-0.232051	0.603736	0.0629108	0.92521	-0.143877	0.745311	0.452226	0.330754	0.184166	0.747925	2.698	3.83195e-06	0.141403	0.798162
249197_at	At5g42380	calmodulin like 37	Unknown	signalling.calcium	0.119502	0.860017	0.234122	0.683563	-0.0554158	0.947549	0.249361	0.633662	0.11441	0.895919	0.273133	0.686205	2.58157	4.11482e-05	-0.0187842	0.980454
258947_at	At3g01830	Calcium-binding EF-hand family protein	Nucleus	signalling.calcium	0.00820332	0.993257	0.101116	0.886972	0.226428	0.78342	-0.0812069	0.905802	0.0735325	0.942996	0.0273329	0.978299	2.31985	0.000364089	-0.100632	0.903613
255795_at	At2g33380	Caleosin-related family protein	Unknown	signalling.calcium	-0.652768	0.254577	-1.44082	0.0088005	-0.288203	0.705778	-1.89824	0.00101167	1.4431	0.0137143	0.832114	0.154819	2.12027	0.000643457	0.216128	0.773305
256833_at	At3g22910	ATPase E1-E2 type family protein / haloacid dehalogenase-like hydrolase family protein	Unknown	signalling.calcium	-0.141022	0.720254	0.224656	0.503773	0.0449051	0.931523	0.213891	0.502284	-0.217766	0.602801	0.126367	0.783232	2.10162	3.90166e-06	0.331619	0.33849
261692_at	At1g08450	calreticulin 3	Chloroplast	signalling.calcium	-0.0700704	0.883346	-0.0911219	0.82796	-0.000725855	0.998976	-0.158225	0.663798	0.856797	0.0172214	0.540966	0.130103	1.69576	6.42556e-05	0.363978	0.334967
249417_at	At5g39670	Calcium-binding EF-hand family protein	Cell membrane	signalling.calcium	0.0173765	0.980976	-0.466933	0.302834	-0.415964	0.430496	-0.235338	0.618383	0.141875	0.847902	0.524313	0.293664	1.56259	0.00138534	-0.264509	0.635312
259879_at	At1g76650	calmodulin-like 38	Nucleus	signalling.calcium	-0.0714788	0.770946	0.284119	0.124164	0.216822	0.305359	-0.202661	0.270743	-0.0657366	0.829021	0.163113	0.475796	1.37431	1.928e-06	0.0310225	0.911302
260046_at	At1g73805	Calmodulin binding protein-like	Nucleus	signalling.calcium	-0.0983982	0.883085	0.0115437	0.985043	-0.0576614	0.942425	0.00177897	0.997607	0.405673	0.502017	0.569127	0.283203	1.3034	0.00822735	0.286744	0.628179
259137_at	At3g10300	Calcium-binding EF-hand family protein	Unknown	signalling.calcium	1.04694	0.00350087	0.630752	0.0622818	0.868544	0.0164915	0.459094	0.168672	-0.394278	0.331595	-0.456664	0.229429	1.29335	0.000871417	-0.593624	0.104846
262671_at	At1g76040	calcium-dependent protein kinase 29	Cell membrane	signalling.calcium	0.43911	0.17888	-0.0544098	0.893402	0.0551136	0.918907	-0.020014	0.959102	0.670295	0.0472139	0.458384	0.181488	1.13951	0.00123625	0.0112497	0.982361
266371_at	At2g41410	Calcium-binding EF-hand family protein	Unknown	signalling.calcium	-0.469523	0.151348	-0.306098	0.358445	-0.425025	0.227728	-1.00043	0.00240879	0.0302475	0.958653	0.2278	0.582864	1.12454	0.00149314	-0.640475	0.0586826
259428_at	At1g01560	MAP kinase 11	Nucleus	signalling.MAP kinases	0.162398	0.860427	0.152664	0.856603	-0.0235026	0.985121	0.0700895	0.931876	0.126641	0.916789	0.355689	0.702536	2.74356	0.000400191	0.233788	0.802558
254269_at	At4g23050	PAS domain-containing protein tyrosine kinase family protein	Cytoplasm	signalling.MAP kinases	0.282262	0.447139	-0.784664	0.0174827	-0.210167	0.636079	-0.829918	0.0112172	0.706414	0.0460019	0.0118572	0.983774	1.02098	0.00401854	-0.464486	0.196183
259561_at	At1g21250	cell wall-associated kinase	Extracellular	signalling.receptor kinases	0.774718	0.699209	-0.655323	0.731297	0.27696	0.918893	-0.212263	0.913908	3.18895	0.0610662	2.92238	0.0796853	4.92465	0.00383744	1.70717	0.341246
261339_at	At1g35710	Protein kinase family protein with leucine-rich repeat domain	Cell membrane	signalling.receptor kinases	0.0949761	0.954752	-0.0952041	0.945392	-0.0742783	0.969098	-0.123751	0.923422	1.92927	0.0868125	1.52986	0.175068	2.88195	0.00842065	0.868511	0.48399
254416_at	At4g21380	receptor kinase 3	Extracellular	signalling.receptor kinases	0.782459	0.271497	0.308849	0.698255	0.455701	0.605496	0.380228	0.594741	1.11426	0.128507	0.978567	0.178908	1.91367	0.00687851	0.288943	0.749698
248698_at	At5g48380	BAK1-interacting receptor-like kinase 1	Cell membrane	signalling.receptor kinases	0.059611	0.934429	-0.433264	0.374139	0.213056	0.752531	-0.351825	0.462175	0.44075	0.447507	0.29054	0.644841	1.69031	0.0011679	-0.339655	0.551115
256366_at	At1g66880	Protein kinase superfamily protein	Unknown	signalling.receptor kinases	0.261794	0.729378	-0.273924	0.695393	0.300726	0.719996	-0.0741858	0.919162	0.636913	0.368037	0.449984	0.548267	1.63564	0.00828444	0.0297397	0.974285
255340_at	At4g04490	cysteine-rich RLK (RECEPTOR-like protein kinase) 36	Extracellular	signalling.receptor kinases	-0.0426237	0.960496	0.104682	0.87678	0.134345	0.873814	0.0247922	0.970313	0.0588391	0.951909	0.134714	0.87647	1.47088	0.00769206	0.059178	0.941198
259213_at	At3g09010	Protein kinase superfamily protein	Cell membrane	signalling.receptor kinases	-0.181426	0.683164	0.27485	0.474719	0.361543	0.385496	-0.0719852	0.866616	0.305778	0.503782	0.5837	0.122246	1.39066	0.000625989	0.399185	0.316828
255844_at	At2g33580	Protein kinase superfamily protein	Extracellular	signalling.receptor kinases	-0.290633	0.538529	0.0729903	0.888709	0.231138	0.678654	-0.205	0.639083	-0.218296	0.716397	0.224001	0.691812	1.16725	0.00642627	-0.250217	0.623682
245760_s_at	At1g66920;At1g66910	[AT1G66920, Protein kinase superfamily protein];[AT1G66910, Protein kinase superfamily protein]	.	signalling.receptor kinases	0.0137035	0.972096	0.115688	0.673449	0.261555	0.329184	0.0815751	0.758161	0.493724	0.0481201	0.241205	0.379562	0.99608	0.000310352	0.431163	0.0823799
266782_at	At2g29120	glutamate receptor 2.7	Nucleus	signalling.sugar/nutrient	0.107297	0.902779	0.0533106	0.946847	0.145712	0.881388	-0.221289	0.743091	0.679646	0.34044	0.691742	0.313907	1.8809	0.00357679	0.53724	0.445439
262911_s_at	At1g59860;At1g07400	[AT1G59860, HSP20-like chaperones superfamily protein];[AT1G07400, HSP20-like chaperones superfamily protein]	.	stress.abiotic.heat	0.152528	0.85544	-0.741351	0.2247	0.160686	0.867034	-0.866693	0.137342	0.93206	0.162557	-0.262214	0.770354	2.60175	0.000277458	0.627784	0.360951
250351_at	At5g12030	heat shock protein 17.6A	Cytoplasm	stress.abiotic.heat	0.114757	0.931386	0.198146	0.856855	0.107386	0.941846	-1.39736	0.0926031	0.259242	0.86082	0.880178	0.386957	2.48841	0.00639303	-0.266001	0.829993
248434_at	At5g51440	HSP20-like chaperones superfamily protein	Mitochondrion	stress.abiotic.heat	1.85791	0.0119522	1.2519	0.0806659	1.97137	0.0106728	0.807544	0.2592	0.748105	0.397754	1.27417	0.0966676	2.4123	0.00238015	1.58348	0.0400606
245293_at	At4g16660	heat shock protein 70 (Hsp 70) family protein	Chloroplast	stress.abiotic.heat	0.799794	0.0154789	0.433899	0.185136	0.501801	0.151684	0.269396	0.415767	0.767063	0.0276817	0.695738	0.0412668	1.66678	6.00006e-05	0.426859	0.232279
258984_at	At3g08970	DNAJ heat shock N-terminal domain-containing protein	Unknown	stress.abiotic.heat	-0.0158004	0.975547	-0.0695796	0.857097	0.188535	0.646124	-0.342169	0.251926	0.569269	0.0830777	0.167089	0.693628	1.65749	3.237e-05	-0.0262753	0.955208
263374_at	At2g20560	DNAJ heat shock family protein	Cytoplasm	stress.abiotic.heat	-0.543606	0.321048	-1.26135	0.0132376	0.0658712	0.940083	-1.17116	0.018521	1.32503	0.0154088	-0.436178	0.487256	1.56069	0.00413312	1.15347	0.0327237
254059_at	At4g25200	mitochondrion-localized small heat shock protein 23.6	Mitochondrion	stress.abiotic.heat	0.515492	0.307635	0.213972	0.702046	0.128372	0.863517	-0.250411	0.620322	0.428946	0.471369	0.262204	0.68947	1.31879	0.00777972	-0.13252	0.846225
252102_at	At3g50970	dehydrin family protein	Unknown	stress.abiotic.misc	-0.454498	0.145771	0.0247595	0.951218	0.213956	0.591017	0.337189	0.262762	-0.385045	0.275903	-0.31452	0.380979	1.17944	0.000706758	-0.266777	0.458474
259478_at	At1g18980	RmlC-like cupins superfamily protein	Extracellular	stress.abiotic.misc	0.0583701	0.895146	-0.0859372	0.822116	0.253443	0.504324	0.026657	0.94375	-0.0709779	0.898001	0.00444187	0.993621	1.08791	0.00136291	0.12966	0.754377
263517_at	At2g21620	Adenine nucleotide alpha hydrolases-like superfamily protein	Cytoplasm	stress.abiotic.misc	0.127986	0.744254	-0.0973195	0.795053	0.0606505	0.904339	-0.331268	0.26732	0.0870496	0.869212	-0.237253	0.534642	1.02232	0.00207917	-0.0381909	0.93457
249237_at	At5g42050	DCD (Development and Cell Death) domain protein	Unknown	stress.abiotic.touch/wounding	0.18972	0.551336	0.279751	0.319066	0.425784	0.142562	-0.254461	0.3497	0.143265	0.72251	0.041496	0.932783	1.20096	0.000222643	-0.401943	0.169858
260568_at	At2g43570	chitinase, putative	Extracellular	stress.biotic	0.125615	0.910451	0.142255	0.884108	0.6141	0.516748	-0.0205449	0.982575	1.43667	0.0784108	0.462841	0.653992	5.17224	3.95396e-06	-0.122468	0.914298
252170_at	At3g50480	homolog of RPW8 4	Chloroplast	stress.biotic	0.0995777	0.950658	-0.318778	0.799234	-0.367355	0.810799	-0.343507	0.765604	2.01212	0.0637344	1.64472	0.12723	4.9897	8.06973e-05	0.665122	0.597319
266385_at	At2g14610	pathogenesis-related gene 1	Extracellular	stress.biotic	-0.101651	0.923142	0.336878	0.681145	0.471792	0.605657	0.119148	0.888324	1.05092	0.173878	0.0458376	0.971654	3.95371	2.15453e-05	0.211786	0.83199
258791_at	At3g04720	pathogenesis-related 4	Extracellular	stress.biotic	-0.119986	0.939074	-0.537843	0.643767	0.351426	0.818855	-0.11051	0.929291	2.23884	0.0367678	1.91524	0.069097	2.91754	0.00604594	0.14301	0.925137
255595_at	At4g01700	Chitinase family protein	Extracellular	stress.biotic	0.0515175	0.930033	0.234666	0.582661	0.338963	0.464134	0.140562	0.742485	0.934887	0.0216817	0.509042	0.226015	2.63153	3.51938e-06	0.0209696	0.972144
252060_at	At3g52430	alpha/beta-Hydrolases superfamily protein	Nucleus	stress.biotic	0.238551	0.600655	0.239894	0.571096	0.215593	0.679349	0.163168	0.695409	0.309066	0.532033	0.382703	0.392823	1.92568	6.23122e-05	0.206459	0.672965
257083_s_at	At3g20590;At3g20600	[AT3G20590, Late embryogenesis abundant (LEA) hydroxyproline-rich glycoprotein family];[AT3G20600, Late embryogenesis abundant (LEA) hydroxyproline-rich glycoprotein family]	.	stress.biotic	-0.140653	0.879312	-0.654848	0.332778	-0.0249488	0.983715	-0.667123	0.302874	0.820087	0.276846	0.520236	0.525973	1.81536	0.00809421	-0.171467	0.857798
251895_at	At3g54420	homolog of carrot EP3-3 chitinase	Extracellular	stress.biotic	-0.16019	0.780055	0.428443	0.341557	0.224855	0.71378	0.508041	0.231669	0.315991	0.589852	0.252288	0.674383	1.62189	0.000921152	0.0573918	0.931253
252921_at	At4g39030	MATE efflux family protein	Cell membrane	stress.biotic	0.111418	0.825718	-0.520075	0.161417	0.297726	0.524449	-0.345458	0.355049	0.238173	0.649966	0.0677792	0.918711	1.33282	0.00129828	-0.842037	0.0332192
248833_at	At5g47120	BAX inhibitor 1	Cell membrane	stress.biotic	-0.249107	0.543254	-0.594095	0.0855325	-0.110087	0.841415	-0.813168	0.01785	-0.0772332	0.904603	-0.408086	0.308204	1.10185	0.0035202	-0.420484	0.281299
252403_at	At3g48080	alpha/beta-Hydrolases superfamily protein	Nucleus	stress.biotic	0.0038957	0.993898	0.0464542	0.906899	-0.0171321	0.975259	0.0307737	0.935203	0.279355	0.470037	0.432298	0.195921	1.0079	0.00251723	0.107855	0.802442
260551_at	At2g43510	trypsin inhibitor protein 1	Extracellular	stress.biotic.PR-proteins	-0.318787	0.79735	-0.466353	0.666951	1.50939	0.125519	-0.00206707	0.998637	0.987784	0.37491	0.330289	0.817338	3.86816	0.000364089	0.950008	0.368362
246405_at	At1g57630	Toll-Interleukin-Resistance (TIR) domain family protein	Chloroplast	stress.biotic.PR-proteins	-0.0699917	0.935324	0.0637021	0.931311	-0.0506285	0.959077	-0.240193	0.6941	0.214943	0.808248	0.193341	0.822567	3.17111	2.11508e-05	-0.269019	0.715295
256526_at	At1g66090	Disease resistance protein (TIR-NBS class)	Chloroplast	stress.biotic.PR-proteins	-0.386854	0.48563	-0.467868	0.357925	0.0326001	0.970967	-0.466687	0.33856	-0.296046	0.671467	0.0253461	0.977634	2.45586	6.75693e-05	-0.135514	0.848115
257763_s_at	At3g23120;At3g23110	[AT3G23120, receptor like protein 38];[AT3G23110, receptor like protein 37]	.	stress.biotic.PR-proteins	-0.046695	0.969954	-0.402349	0.643563	-0.267362	0.81547	-0.0226786	0.980673	1.3289	0.103919	1.95562	0.013822	2.12972	0.00713386	0.483568	0.60651
254741_s_at	At4g13900;At4g13920	[AT4G13900, pseudogene, similar to NL0D, contains leucine rich-repeat domains Pfam:PF00560, INTERPRO:IPR001611; similar to Cf-4A protein (Lycopersicon esculentum) gi|3097197|emb|CAA73187; blastp match of 33% identity and 2.9e-93 P-value to GP|4235641|gb|A	.	stress.biotic.PR-proteins	-0.876561	0.04052	-0.0743897	0.891737	-0.23534	0.690491	-0.0470693	0.928919	0.319671	0.575096	0.522956	0.27607	1.66676	0.00063148	0.399479	0.419348
252126_at	At3g50950	HOPZ-ACTIVATED RESISTANCE 1	Nucleus	stress.biotic.PR-proteins	-0.193298	0.71446	-0.382984	0.376726	0.0644765	0.927518	-0.252882	0.562571	0.497305	0.303736	0.499032	0.286154	1.24222	0.00478983	0.356607	0.464956
265723_at	At2g32140	transmembrane receptors	Chloroplast	stress.biotic.receptors	-0.000688541	0.998822	0.0379524	0.92266	-0.214139	0.570163	0.204374	0.50228	0.0207206	0.969417	-0.0153173	0.977526	1.38867	0.000119653	0.0485703	0.91193
260116_at	At1g33960	P-loop containing nucleoside triphosphate hydrolases superfamily protein	Chloroplast	stress.biotic.signalling	-0.100627	0.880653	-0.0523796	0.93326	-0.00426723	0.996486	-0.0574623	0.921703	0.11134	0.895295	0.169408	0.815104	3.05186	6.18643e-06	0.219262	0.72682
258002_at	At3g28930	AIG2-like (avirulence induced gene) family protein	Nucleus	stress.biotic.signalling	0.491689	0.384973	-0.274807	0.645388	-0.212841	0.781013	-0.566923	0.264647	1.27952	0.0204946	0.897794	0.0991207	1.73678	0.00212054	0.448179	0.461203
254839_at	At4g12400	stress-inducible protein, putative	Unknown	stress.misc	0.237433	0.660269	-0.278879	0.568129	0.199791	0.75302	-0.458147	0.290524	0.735525	0.123499	0.154781	0.819487	1.7647	0.000491387	0.65843	0.162392
250339_at	At5g11670	NADP-malic enzyme 2	Chloroplast	TCA	1.14547	0.00500518	0.688027	0.0767412	1.27975	0.00302212	0.711906	0.0606116	0.26034	0.636233	0.606071	0.153551	1.28116	0.0027793	0.317308	0.50198
250929_at	At5g03290	isocitrate dehydrogenase V	Mitochondrion	TCA	0.086441	0.767945	-0.20082	0.391995	-0.410329	0.0797344	-0.38828	0.0698833	0.451217	0.0587667	-0.00606875	0.987922	1.00398	0.000183928	-0.187842	0.477995
266752_at	At2g47000	ATP binding cassette subfamily B4	Nucleus	transport.ABC transporters and multidrug resistance systems	0.064062	0.94645	-0.229384	0.755005	-0.123177	0.902858	-0.139826	0.848435	-0.0891096	0.935943	-0.522971	0.484039	1.74663	0.006406	-0.494298	0.495948
252383_at	At3g47780	ABC2 homolog 6	Unknown	transport.ABC transporters and multidrug resistance systems	0.0221731	0.965971	0.426399	0.178571	0.168964	0.703103	0.123815	0.725957	0.031855	0.955892	0.371585	0.302299	1.15321	0.00113547	0.162104	0.69378
254723_at	At4g13510	ammonium transporter 1;1	Cell membrane	transport.amino acids	0.464852	0.466562	1.05032	0.0595088	0.816431	0.183228	0.572639	0.308789	0.940063	0.128214	1.12369	0.0577602	1.95976	0.00169931	0.426872	0.535148
249346_at	At5g40780	lysine histidine transporter 1	Cell membrane	transport.amino acids	0.170078	0.832468	0.327454	0.627556	0.0170198	0.987368	-0.412191	0.498516	0.027533	0.979448	0.602901	0.382313	1.75339	0.00500558	-0.303358	0.691229
250054_at	At5g17860	calcium exchanger 7	Unknown	transport.calcium	-0.219109	0.532798	-0.250774	0.438418	0.114334	0.801166	-0.279219	0.357036	0.220565	0.589092	0.297342	0.408008	1.53567	6.23122e-05	0.32962	0.332941
263776_s_at	At2g46440;At2g46430	[AT2G46440, cyclic nucleotide-gated channels];[AT2G46430, cyclic nucleotide gated channel 3]	.	transport.channels	0.189086	0.903848	-0.257003	0.84947	-0.0154663	0.994806	-0.347378	0.776776	1.31042	0.291286	1.13905	0.360152	2.98335	0.00783959	0.474953	0.739648
260601_at	At1g55910	zinc transporter 11 precursor	Cell membrane	transport.metal	-0.06986	0.893828	-0.193739	0.643563	-0.118302	0.833603	-0.454732	0.197302	0.659726	0.0924629	0.747335	0.0480351	1.096	0.00453082	0.861117	0.0253274
248134_at	At5g54860	Major facilitator superfamily protein	Mitochondrion	transport.misc	0.67814	0.129107	0.0495172	0.932529	0.278361	0.635867	0.277245	0.547916	0.747572	0.118143	0.75895	0.101635	2.61856	1.39795e-05	0.294087	0.58854
259743_at	At1g71140	MATE efflux family protein	Cell membrane	transport.misc	-0.110561	0.853405	0.84492	0.0469029	-0.0278033	0.971751	0.497707	0.240209	-0.190751	0.776076	0.734886	0.108008	1.74815	0.000478917	0.575782	0.222079
263403_at	At2g04040	MATE efflux family protein	Cell membrane	transport.misc	0.26135	0.25184	0.190789	0.405385	0.210046	0.415374	0.0882245	0.713964	-0.038311	0.92346	0.317946	0.17525	1.72111	9.57526e-07	0.257431	0.286059
260852_at	At1g21900	emp24/gp25L/p24 family/GOLD family protein	Extracellular	transport.misc	-0.0357877	0.940132	-0.160348	0.648393	0.0804126	0.868335	0.0674594	0.854073	0.190322	0.658068	0.000301367	0.99937	1.33785	0.00022868	0.513758	0.112925
261269_at	At1g26690	emp24/gp25L/p24 family/GOLD family protein	Extracellular	transport.misc	-0.524173	0.0510651	-0.328396	0.224611	-0.195386	0.569447	-0.679635	0.0101901	0.610546	0.0321851	0.359279	0.222902	1.17371	0.000234139	0.324698	0.27314
256451_s_at	At5g04781;At1g75170	[AT5G04781, Pseudogene of AT1G75170; SEC14 cytosolic factor family protein / phosphoglyceride transfer family protein];[AT1G75170, Sec14p-like phosphatidylinositol transfer family protein]	.	transport.misc	-0.577304	0.139024	-0.495996	0.196721	-0.253703	0.61594	-0.57329	0.12025	-0.19156	0.739706	-0.552285	0.183474	1.06423	0.00809582	-0.255561	0.589549
252334_at	At3g48850	phosphate transporter 3;2	Mitochondrion	transport.mitochondrial metabolite transporters	0.0582741	0.918776	0.131293	0.778037	0.283263	0.561878	0.0342102	0.942243	0.226764	0.679034	0.0511352	0.94054	2.13573	2.40272e-05	-0.0768918	0.892173
253776_at	At4g28390	ADP/ATP carrier 3	Mitochondrion	transport.mitochondrial metabolite transporters	0.089506	0.840605	-0.122196	0.755279	0.0123857	0.983715	-0.41311	0.189365	0.61665	0.0765704	0.463222	0.188119	2.01569	9.3775e-06	0.0500899	0.918526
264000_at	At2g22500	uncoupling protein 5	Mitochondrion	transport.mitochondrial metabolite transporters	1.21838	0.0078818	1.32021	0.00419219	0.563296	0.259696	-0.221803	0.646369	1.0279	0.0313044	0.951267	0.0418261	1.8724	0.00036259	-0.597691	0.221283
254291_at	At4g23010	UDP-galactose transporter 2	Cytoplasm	transport.NDP-sugars	0.404164	0.302211	0.510139	0.162255	0.486289	0.228042	0.105618	0.805	0.468418	0.266555	0.648957	0.0920757	1.24203	0.00199674	0.0649575	0.905086
248551_at	At5g50200	nitrate transmembrane transporters	Unknown	transport.nitrate	0.578938	0.390972	0.911986	0.134162	0.0634004	0.952791	-0.131705	0.85905	1.24696	0.0577084	1.22287	0.056658	2.34461	0.000760219	0.256338	0.758852
262354_at	At1g64200	vacuolar H+-ATPase subunit E isoform 3	Unknown	transport.p-/v-ATPases	0.0513954	0.940814	-0.368083	0.43266	0.714733	0.126091	-0.355581	0.425772	1.12599	0.0168373	0.162183	0.80898	1.21544	0.00835641	-0.22352	0.695725
248970_at	At5g45380	solute:sodium symporters;urea transmembrane transporters	Unknown	transport.unspecified anions/cations	0.0417676	0.930586	-0.00967972	0.980813	0.110096	0.816055	0.16286	0.625245	0.205873	0.633947	-0.021794	0.969993	1.05174	0.0020266	0.396987	0.244867
246831_at	At5g26340	Major facilitator superfamily protein	Cell membrane	transporter.sugars	2.52717	9.84641e-06	1.71402	0.000420072	2.97751	3.31787e-06	1.83686	0.000204863	0.0287741	0.971903	-0.262014	0.662253	2.66704	1.14271e-05	-0.21632	0.70627
257805_at	At3g18830	polyol/monosaccharide transporter 5	Chloroplast	transporter.sugars	0.457221	0.300993	0.622963	0.128149	0.810173	0.0611065	-0.024924	0.96094	0.63499	0.164872	0.722157	0.0972998	1.71114	0.000390962	0.095359	0.877305
255543_at	At4g01870	tolB protein-related	Nucleus	unknown	1.61845	0.00500652	0.204708	0.762385	1.03302	0.0778661	0.122058	0.856314	0.345968	0.66259	0.181099	0.835763	2.83409	6.23122e-05	-0.205174	0.792777
252076_at	At3g51660	Tautomerase/MIF superfamily protein	Unknown	unknown	2.00524	1.40392e-05	1.2115	0.00149414	2.19876	9.41371e-06	1.85848	3.00277e-05	0.33949	0.447406	-0.00410058	0.994719	2.78565	1.18624e-06	-0.222466	0.621151
248327_at	At5g52750	Heavy metal transport/detoxification superfamily protein	Nucleus	unknown	0.179067	0.890229	0.0206586	0.986218	-0.146571	0.924679	0.00138671	0.999027	1.27063	0.212715	1.77278	0.0610418	2.77066	0.0041599	0.430397	0.719621
260211_at	At1g74440	Protein of unknown function (DUF962)	Chloroplast	unknown	-0.185326	0.83116	-0.296715	0.693696	-0.791079	0.265766	-0.150084	0.84511	0.49316	0.557284	0.630106	0.403489	1.87077	0.005494	0.0340832	0.97265
249481_at	At5g38900	Thioredoxin superfamily protein	Unknown	unknown	-0.150907	0.820067	0.0761868	0.903705	0.0826624	0.921844	-0.431301	0.379477	0.166194	0.8368	0.0503026	0.955135	1.84823	0.000818803	-0.0478525	0.950387
252346_at	At3g48650	pseudogene, At14a-related protein, similar to At14a (GI:11994571 and GI:11994573) (Arabidopsis thaliana)	.	unknown	0.074876	0.936758	-0.0410048	0.959308	-0.0241242	0.983136	0.0251031	0.974492	0.131538	0.906491	-0.0639185	0.954443	1.69485	0.00822141	-0.0305145	0.974442
259105_at	At3g05500	Rubber elongation factor protein (REF)	Cytoplasm	unknown	-0.32126	0.335633	-0.117137	0.754067	-0.590538	0.0679179	-0.841122	0.0064471	-0.267852	0.49909	0.0193498	0.972785	1.67394	3.35894e-05	-0.557898	0.0887568
266342_at	At2g01540	Calcium-dependent lipid-binding (CaLB domain) family protein	Unknown	unknown	-0.213501	0.59865	-0.7336	0.0279254	0.0680095	0.903692	-0.340549	0.310244	0.596548	0.104195	0.188309	0.688688	1.53868	0.000166357	0.48047	0.188314
253950_at	At4g26910	Dihydrolipoamide succinyltransferase	Mitochondrion	unknown	0.371848	0.158466	0.321549	0.215097	0.254669	0.40177	-0.206231	0.430424	0.700186	0.0114903	0.645517	0.0170741	1.5375	1.35607e-05	-0.259644	0.376375
256911_at	At3g24090	glutamine-fructose-6-phosphate transaminase (isomerizing)s;sugar binding;transaminases	Cytoplasm	unknown	0.434705	0.304696	-0.0348494	0.94715	0.417672	0.36423	0.226398	0.590126	0.482222	0.295022	0.45649	0.312758	1.35893	0.00180097	0.246877	0.618799
263582_at	At2g17120	lysm domain GPI-anchored protein 2 precursor	Unknown	unknown	-0.0629982	0.900279	-0.0267423	0.953361	-0.381394	0.336066	-0.736891	0.027765	0.543638	0.152829	0.376347	0.347948	1.3295	0.00071201	-0.0949585	0.849694
253343_at	At4g33540	metallo-beta-lactamase family protein	Unknown	unknown	-0.362928	0.261692	-0.308724	0.329927	-0.300796	0.407218	-0.569311	0.053202	0.0592423	0.91564	-0.254063	0.504072	1.32929	0.00025773	-0.171636	0.662641
260401_at	At1g69840	SPFH/Band 7/PHB domain-containing membrane-associated protein family	Unknown	unknown	-0.427272	0.246534	-0.791961	0.0227305	-0.184738	0.70787	-0.9886	0.00514991	0.113953	0.84685	-0.0350999	0.956926	1.29342	0.00102519	-0.375878	0.342611
254952_at	At4g10960;At4g10955	[AT4G10960, UDP-D-glucose/UDP-D-galactose 4-epimerase 5];[AT4G10955, alpha/beta-Hydrolases superfamily protein]	.	unknown	-0.395896	0.251425	-0.262778	0.456555	-0.102922	0.841415	-0.495498	0.11697	0.0567808	0.924332	0.0499301	0.932783	1.28338	0.000626036	-0.241079	0.547341
257888_at	At3g16990	Haem oxygenase-like, multi-helical	Unknown	unknown	-0.198218	0.618638	-0.33931	0.317336	-0.0822135	0.877221	-0.708783	0.0263427	0.685938	0.0507254	0.199458	0.656652	1.22834	0.000921691	0.530184	0.131694
257535_at	At3g09490	Tetratricopeptide repeat (TPR)-like superfamily protein	Unknown	unknown	0.167181	0.720838	-0.198419	0.637562	0.0138516	0.983768	0.199644	0.609039	0.533142	0.191313	0.296872	0.515449	1.14484	0.00353755	0.32049	0.454568
256619_at	At3g24460	Serinc-domain containing serine and sphingolipid biosynthesis protein	Unknown	unknown	0.28168	0.555041	0.376496	0.376441	0.756356	0.0762928	0.0548176	0.913132	1.11118	0.0112642	0.262133	0.629209	1.11155	0.00907117	0.71084	0.100208
257401_at	At1g23550	similar to RCD one 2	Nucleus	unknown	0.458606	0.118321	0.513663	0.071036	0.743202	0.0148766	0.496336	0.0739301	0.385026	0.243544	0.0355054	0.946053	1.11107	0.000727048	0.501108	0.103731
255827_at	At2g40600	appr-1-p processing enzyme family protein	Nucleus	unknown	-0.643421	0.0460132	-0.792427	0.013584	-0.451188	0.196855	-1.23813	0.000437257	0.51163	0.147195	0.361228	0.328158	1.05136	0.00260954	-0.0653114	0.891257
266137_at	At2g45010	PLAC8 family protein	Cell membrane	unknown	-0.282591	0.24131	-0.0916928	0.740529	-0.0320832	0.9349	-0.206311	0.371125	0.211693	0.463314	0.425537	0.0774588	1.01711	0.000217116	0.267974	0.296881
247175_at	At5g65280	GCR2-like 1	Cytoplasm	unknown	0.354807	0.29716	1.25429	0.000404823	0.797123	0.0174151	0.209121	0.530041	0.650689	0.0563468	0.520945	0.124186	1.00845	0.00331144	0.358875	0.315105
258792_at	At3g04640	glycine-rich protein	Unknown	unknown.glycine rich proteins	0.233756	0.600081	0.409918	0.281032	0.0434187	0.945543	0.399967	0.275105	-0.12281	0.843528	0.117149	0.84072	1.15228	0.00378836	-0.169107	0.732661
254262_at	At4g23470	PLAC8 family protein	Nucleus	unknown.hydroxyproline rich proteins	-0.506152	0.213901	-0.0576785	0.909965	-0.124848	0.838265	-0.550052	0.145262	0.467565	0.306053	0.516343	0.232263	1.57558	0.000490789	0.285051	0.550898
265837_at	At2g14560	Protein of unknown function (DUF567)	Unknown	unknown.not assigned	0.244991	0.93332	0.318121	0.895524	0.933751	0.729863	-0.417503	0.854646	3.46166	0.0896831	2.92387	0.148478	6.22011	0.00247084	1.45796	0.521656
266017_at	At2g18690	unknown protein; FUNCTIONS IN: molecular_function unknown; INVOLVED IN: biological_process unknown; LOCATED IN: membrane; EXPRESSED IN: 17 plant structures; EXPRESSED DURING: 9 growth stages; CONTAINS InterPro DOMAIN/s: Protein of unknown function DUF975	Unknown	unknown.not assigned	0.111094	0.928918	-0.005279	0.995968	0.473563	0.668108	-0.36193	0.682078	1.01152	0.280217	0.851838	0.367738	4.96809	1.07098e-05	-0.416507	0.692503
265670_s_at	At2g32190;At2g32210	[AT2G32190, unknown protein; BEST Arabidopsis thaliana protein match is: unknown protein (TAIR:AT2G32210.1); Has 218 Blast hits to 218 proteins in 24 species: Archae - 0; Bacteria - 0; Metazoa - 0; Fungi - 16; Plants - 202; Viruses - 0; Other Eukaryotes -	.	unknown.not assigned	0.40179	0.314763	0.358737	0.354552	0.313831	0.494772	0.0878152	0.84511	0.365545	0.425344	0.81269	0.0365174	4.93998	4.65781e-09	-0.0959274	0.86036
260522_x_at	At2g41730	unknown protein; BEST Arabidopsis thaliana protein match is: unknown protein (TAIR:AT5G24640.1); Has 25 Blast hits to 25 proteins in 5 species: Archae - 0; Bacteria - 0; Metazoa - 0; Fungi - 0; Plants - 25; Viruses - 0; Other Eukaryotes - 0 (source: NCBI	Nucleus	unknown.not assigned	0.823171	0.0728318	1.07359	0.0181219	0.969207	0.0420306	0.691665	0.115883	-0.0937138	0.910843	0.344328	0.553986	4.69791	1.12539e-07	-0.436151	0.408051
259479_at	At1g19020	unknown protein; BEST Arabidopsis thaliana protein match is: unknown protein (TAIR:AT3G48180.1); Has 88 Blast hits to 88 proteins in 15 species: Archae - 0; Bacteria - 0; Metazoa - 0; Fungi - 0; Plants - 88; Viruses - 0; Other Eukaryotes - 0 (source: NCBI	Unknown	unknown.not assigned	0.0590581	0.944575	-0.224913	0.72679	0.0415206	0.966	-0.967581	0.0605944	-0.0209848	0.983328	0.12204	0.893283	4.60836	4.13389e-07	-0.422712	0.512112
262085_at	At1g56060	unknown protein; BEST Arabidopsis thaliana protein match is: unknown protein (TAIR:AT2G32210.1); Has 180 Blast hits to 180 proteins in 22 species: Archae - 0; Bacteria - 0; Metazoa - 0; Fungi - 10; Plants - 170; Viruses - 0; Other Eukaryotes - 0 (source:	Unknown	unknown.not assigned	0.1165	0.847572	0.266782	0.589678	0.181521	0.780634	0.233362	0.620436	-0.171298	0.806456	0.148391	0.827649	4.23564	1.43887e-07	0.0316052	0.962545
264580_at	At1g05340	unknown protein; FUNCTIONS IN: molecular_function unknown; INVOLVED IN: biological_process unknown; LOCATED IN: chloroplast; EXPRESSED IN: 14 plant structures; EXPRESSED DURING: 7 growth stages; BEST Arabidopsis thaliana protein match is: unknown protein	Nucleus	unknown.not assigned	-0.680722	0.209993	-0.897091	0.0804818	-0.0979441	0.910594	-1.28906	0.0120329	-0.612543	0.316893	-0.749824	0.18534	3.93743	1.47964e-06	-0.776029	0.1665
251400_at	At3g60420	Phosphoglycerate mutase family protein	Unknown	unknown.not assigned	-1.03941	0.267602	-0.520563	0.60535	-0.640374	0.574056	-1.04056	0.23003	1.82362	0.0544488	2.07371	0.0254887	3.67041	0.000390864	0.509982	0.652926
252908_at	At4g39670	Glycolipid transfer protein (GLTP) family protein	Cytoplasm	unknown.not assigned	-0.0115089	0.988453	-0.104115	0.863663	0.0661605	0.9349	-0.0729549	0.901521	-0.112253	0.895428	0.0606514	0.943683	3.29766	3.41385e-06	-0.0277438	0.970371
262607_at	At1g13990	unknown protein; FUNCTIONS IN: molecular_function unknown; INVOLVED IN: biological_process unknown; LOCATED IN: chloroplast; EXPRESSED IN: 23 plant structures; EXPRESSED DURING: 13 growth stages; CONTAINS InterPro DOMAIN/s: Protein of unknown function DUF	Chloroplast	unknown.not assigned	0.62502	0.325604	0.293103	0.672102	1.26836	0.0395122	-0.501662	0.399682	1.12577	0.0761178	0.516869	0.474968	3.28611	2.55836e-05	0.412833	0.56969
246927_s_at	At5g25260;At5g25250	[AT5G25260, SPFH/Band 7/PHB domain-containing membrane-associated protein family];[AT5G25250, SPFH/Band 7/PHB domain-containing membrane-associated protein family]	.	unknown.not assigned	0.0808147	0.934819	-0.0224255	0.978113	-0.0226001	0.985121	-0.0503363	0.94817	0.135939	0.906863	0.411682	0.627484	2.62597	0.000398651	-0.0295707	0.976655
256017_at	At1g19180	jasmonate-zim-domain protein 1	Nucleus	unknown.not assigned	0.929484	0.242644	0.401845	0.646748	1.07248	0.192814	-0.714268	0.345784	1.17818	0.158842	1.5605	0.0484541	2.5326	0.00222608	-0.141784	0.900498
264635_at	At1g65500	unknown protein; FUNCTIONS IN: molecular_function unknown; INVOLVED IN: biological_process unknown; LOCATED IN: endomembrane system; EXPRESSED IN: 14 plant structures; EXPRESSED DURING: 9 growth stages; BEST Arabidopsis thaliana protein match is: unknown	Mitochondrion	unknown.not assigned	-0.767534	0.245838	-1.65988	0.00904485	-0.125377	0.904685	-1.24174	0.0409233	1.03857	0.130693	-0.54814	0.477747	2.47731	0.000597396	-0.275025	0.745209
246018_at	At5g10695	unknown protein; BEST Arabidopsis thaliana protein match is: unknown protein (TAIR:AT5G57123.1); Has 30201 Blast hits to 17322 proteins in 780 species: Archae - 12; Bacteria - 1396; Metazoa - 17338; Fungi - 3422; Plants - 5037; Viruses - 0; Other Eukaryot	Extracellular	unknown.not assigned	0.103961	0.835978	0.00384086	0.993331	0.114959	0.841208	-0.0957229	0.827013	0.00890023	0.989312	0.128761	0.820118	2.44198	4.80785e-06	-0.244575	0.589079
254521_at	At5g44820	Nucleotide-diphospho-sugar transferase family protein	Chloroplast	unknown.not assigned	-0.373268	0.623251	-0.1539	0.846259	-0.131979	0.898412	-0.191118	0.791995	0.517631	0.524667	0.293575	0.746985	2.42492	0.00067973	0.162397	0.859511
260744_at	At1g15010	unknown protein; BEST Arabidopsis thaliana protein match is: unknown protein (TAIR:AT2G01300.1); Has 71 Blast hits to 71 proteins in 13 species: Archae - 0; Bacteria - 2; Metazoa - 0; Fungi - 0; Plants - 69; Viruses - 0; Other Eukaryotes - 0 (source: NCBI	Mitochondrion	unknown.not assigned	-0.205615	0.602298	-0.171474	0.652649	-0.395985	0.283875	-0.144341	0.688136	-0.380124	0.326208	-0.196082	0.663386	2.29559	3.21767e-06	-0.201279	0.626151
264832_at	At1g03660	Ankyrin-repeat containing protein	Unknown	unknown.not assigned	0.673849	0.277847	-0.0567066	0.942267	0.366933	0.640547	-0.0697156	0.923219	0.306611	0.724175	-0.208706	0.817304	2.14491	0.00107292	-0.180006	0.829993
248889_at	At5g46230	Protein of unknown function, DUF538	Nucleus	unknown.not assigned	-0.402215	0.370663	-1.24959	0.00335392	-1.09918	0.011681	-0.993953	0.0138998	0.64389	0.155917	0.208569	0.721089	2.11097	5.71973e-05	-0.604169	0.173011
247488_at	At5g61820	FUNCTIONS IN: molecular_function unknown; INVOLVED IN: biological_process unknown; LOCATED IN: vacuole; EXPRESSED IN: 24 plant structures; EXPRESSED DURING: 15 growth stages; CONTAINS InterPro DOMAIN/s: Stress up-regulated Nod 19 (InterPro:IPR011692); Has	Chloroplast	unknown.not assigned	1.27964	0.0147528	1.1589	0.0239441	1.55015	0.00543757	0.242192	0.66738	0.796791	0.16481	0.33532	0.627984	2.01385	0.000661777	-0.289314	0.66429
259410_at	At1g13340	Regulator of Vps4 activity in the MVB pathway protein	Unknown	unknown.not assigned	-0.0726681	0.884401	-0.151527	0.716425	-0.719428	0.0494558	-0.329585	0.347395	-0.144884	0.793275	-0.0201527	0.9752	1.95557	2.51833e-05	0.321326	0.431989
258201_at	At3g13910	Protein of unknown function (DUF3511)	Nucleus	unknown.not assigned	-0.338458	0.471984	-0.830331	0.0427957	0.156506	0.80267	-0.704682	0.0780199	0.97256	0.0285123	0.0759911	0.918378	1.86488	0.000194515	0.278769	0.588663
247800_at	At5g58570	unknown protein; Has 30201 Blast hits to 17322 proteins in 780 species: Archae - 12; Bacteria - 1396; Metazoa - 17338; Fungi - 3422; Plants - 5037; Viruses - 0; Other Eukaryotes - 2996 (source: NCBI BLink).	Mitochondrion	unknown.not assigned	0.473925	0.41104	-0.443623	0.424393	0.252744	0.736184	-0.887757	0.0759519	0.961922	0.0876712	0.632237	0.282343	1.8303	0.0015081	0.714315	0.207054
259489_at	At1g15790	unknown protein; BEST Arabidopsis thaliana protein match is: unknown protein (TAIR:AT1G15780.1); Has 170 Blast hits to 94 proteins in 14 species: Archae - 0; Bacteria - 0; Metazoa - 0; Fungi - 0; Plants - 170; Viruses - 0; Other Eukaryotes - 0 (source: NC	Nucleus	unknown.not assigned	0.0342717	0.955329	-0.151817	0.740247	0.212639	0.684865	-0.0971314	0.831839	0.821886	0.0421804	0.631448	0.116949	1.77318	0.000133554	0.216008	0.657493
252345_at	At3g48640	unknown protein; FUNCTIONS IN: molecular_function unknown; INVOLVED IN: biological_process unknown; LOCATED IN: endomembrane system; EXPRESSED IN: 10 plant structures; EXPRESSED DURING: 10 growth stages; CONTAINS InterPro DOMAIN/s: Protein of unknown func	Unknown	unknown.not assigned	0.403726	0.39916	0.333751	0.47893	-0.122693	0.858139	0.33981	0.445559	0.394306	0.47375	0.434206	0.399132	1.76203	0.000471588	0.291613	0.588138
246305_at	At3g51890	Clathrin light chain protein	Nucleus	unknown.not assigned	-1.1279	0.0102714	-0.988761	0.0209237	-0.745305	0.102263	-1.43192	0.00152503	0.387759	0.478462	0.457042	0.363954	1.55936	0.00120045	0.394001	0.433708
249021_at	At5g44820	Nucleotide-diphospho-sugar transferase family protein	Chloroplast	unknown.not assigned	0.0773374	0.896277	-0.307559	0.490977	-0.179188	0.764877	-0.266797	0.533646	0.383925	0.453991	0.151735	0.80878	1.54634	0.000853306	-0.22053	0.676735
259385_at	At1g13470	Protein of unknown function (DUF1262)	Unknown	unknown.not assigned	0.138758	0.753005	0.143799	0.722755	0.0151652	0.980588	0.200976	0.574926	0.396468	0.319224	0.115912	0.825221	1.43202	0.000330274	0.278123	0.492068
255723_at	At3g29575	ABI five binding protein 3	Nucleus	unknown.not assigned	-0.347722	0.317654	0.248024	0.479868	0.696734	0.0393574	0.137034	0.70115	0.400852	0.285871	0.18151	0.686653	1.41462	0.000243634	0.414862	0.24312
247208_at	At5g64870	SPFH/Band 7/PHB domain-containing membrane-associated protein family	Cell membrane	unknown.not assigned	-0.292001	0.516736	0.0392847	0.940637	0.05836	0.930199	-0.279822	0.488164	-0.355856	0.470889	-0.040311	0.955135	1.37124	0.00152179	-0.20909	0.678303
264488_s_at	At1g27330;At1g27350	[AT1G27330, Ribosome associated membrane protein RAMP4];[AT1G27350, Ribosome associated membrane protein RAMP4]	.	unknown.not assigned	0.783083	0.0588158	-0.0411543	0.941039	0.148597	0.812157	0.628307	0.113708	1.03757	0.0188665	0.629461	0.155881	1.36489	0.00240168	0.679533	0.122753
249988_at	At5g18310	unknown protein; FUNCTIONS IN: molecular_function unknown; INVOLVED IN: biological_process unknown; LOCATED IN: plasma membrane; EXPRESSED IN: 22 plant structures; EXPRESSED DURING: 13 growth stages; BEST Arabidopsis thaliana protein match is: unknown pro	Nucleus	unknown.not assigned	-0.664493	0.0782355	-0.712246	0.0534488	-0.3314	0.468038	-0.885291	0.0159762	0.604432	0.141368	-0.198775	0.705831	1.32313	0.00145037	-0.0399075	0.945067
258203_at	At3g13950	unknown protein; BEST Arabidopsis thaliana protein match is: unknown protein (TAIR:AT4G13266.1); Has 339 Blast hits to 265 proteins in 12 species: Archae - 0; Bacteria - 0; Metazoa - 0; Fungi - 0; Plants - 339; Viruses - 0; Other Eukaryotes - 0 (source: N	Unknown	unknown.not assigned	0.175908	0.690595	0.216408	0.58255	0.10626	0.848006	0.143579	0.712643	0.0777852	0.903884	0.0954044	0.867721	1.31001	0.000936116	0.226981	0.604169
249233_at	At5g42150	Glutathione S-transferase family protein	Unknown	unknown.not assigned	1.39262	3.20898e-05	1.30741	5.96652e-05	1.42027	4.55297e-05	1.12049	0.000229139	0.635085	0.027452	0.711146	0.0127668	1.24429	0.000151087	0.302446	0.318477
257088_at	At3g20510	Transmembrane proteins 14C	Mitochondrion	unknown.not assigned	0.00538003	0.993215	-0.094295	0.829934	-0.116938	0.829574	-0.290183	0.415295	0.170564	0.750211	-0.0249818	0.969636	1.23833	0.00147279	-0.0630494	0.904466
245266_at	At4g17070	peptidyl-prolyl cis-trans isomerases	Cytoplasm	unknown.not assigned	-0.359692	0.362829	0.671352	0.0599386	-0.481753	0.227912	-0.0709094	0.872203	0.570036	0.153803	0.81587	0.0314685	1.21815	0.00214786	0.31961	0.452703
257708_at	At3g13330	proteasome activating protein 200	Nucleus	unknown.not assigned	0.459309	0.29804	0.0425546	0.93893	-0.166519	0.785827	-0.0155758	0.976479	0.294886	0.59907	0.993903	0.0218456	1.20659	0.00577992	0.012495	0.984998
265276_at	At2g28400	Protein of unknown function, DUF584	Unknown	unknown.not assigned	-0.105851	0.815529	-0.159633	0.686736	-0.0857058	0.873814	0.329625	0.323112	0.097891	0.865715	0.00969732	0.98726	1.191	0.0013623	0.522131	0.146165
255527_at	At4g02360	Protein of unknown function, DUF538	Extracellular	unknown.not assigned	0.426284	0.348086	0.276156	0.55289	-0.0910796	0.895559	-0.176007	0.704333	0.817337	0.0695024	0.811102	0.0648112	1.17964	0.007493	0.139714	0.81446
246125_at	At5g19875	unknown protein; FUNCTIONS IN: molecular_function unknown; INVOLVED IN: response to oxidative stress; LOCATED IN: endomembrane system; EXPRESSED IN: 21 plant structures; EXPRESSED DURING: 13 growth stages; BEST Arabidopsis thaliana protein match is: unkno	Mitochondrion	unknown.not assigned	-0.213615	0.47733	0.272453	0.320531	-0.202895	0.547913	-0.353459	0.169995	0.600804	0.0336109	0.48166	0.0841986	1.16153	0.000241277	0.416493	0.143411
265446_at	At2g37110	PLAC8 family protein	Cytoplasm	unknown.not assigned	-0.24493	0.409461	-0.460003	0.081919	-0.216573	0.519667	-0.535098	0.0391325	0.140708	0.724206	0.0223213	0.964095	1.16048	0.000270944	-0.0709694	0.857139
248787_at	At5g47420	Tryptophan RNA-binding attenuator protein-like	Chloroplast	unknown.not assigned	0.125802	0.716449	-0.0466759	0.893243	-0.116586	0.769398	-0.49855	0.0556986	0.452758	0.125378	0.637792	0.0245754	1.15349	0.000310149	0.240176	0.449879
246749_at	At5g27830	FUNCTIONS IN: molecular_function unknown; INVOLVED IN: response to oxidative stress; LOCATED IN: endomembrane system; EXPRESSED IN: 22 plant structures; EXPRESSED DURING: 13 growth stages; CONTAINS InterPro DOMAIN/s: Folate receptor, conserved region (Int	Extracellular	unknown.not assigned	0.139032	0.753478	-0.0537026	0.902735	-0.0290282	0.961887	-0.621537	0.0574114	0.541904	0.147406	0.318935	0.435748	1.12874	0.00236466	0.135866	0.772197
249153_s_at	At5g43400;At5g43390	[AT5G43400, Uncharacterised conserved protein UCP015417, vWA];[AT5G43390, Uncharacterised conserved protein UCP015417, vWA]	.	unknown.not assigned	0.867516	0.0133377	0.901937	0.00967788	0.884909	0.0152485	0.602115	0.0698724	0.461636	0.241952	0.897656	0.0139473	1.11752	0.00284956	0.609588	0.0973994
260933_at	At1g02470	Polyketide cyclase/dehydrase and lipid transport superfamily protein	Chloroplast	unknown.not assigned	-0.352396	0.163575	-0.0803571	0.791063	-0.0605219	0.879894	-0.497347	0.0365934	0.133408	0.713451	-0.00439374	0.99192	1.08689	0.000223314	-0.0250328	0.948113
259219_at	At3g03560	unknown protein; LOCATED IN: plasma membrane; EXPRESSED IN: 22 plant structures; EXPRESSED DURING: 13 growth stages; BEST Arabidopsis thaliana protein match is: unknown protein (TAIR:AT5G23490.1); Has 157 Blast hits to 146 proteins in 38 species: Archae -	Nucleus	unknown.not assigned	-0.314644	0.199819	-0.109637	0.695251	-0.220409	0.43755	-0.356839	0.116915	0.334701	0.207524	0.387804	0.122285	1.03711	0.000233288	0.361942	0.15363
256042_at	At1g07220	Arabidopsis thaliana protein of unknown function (DUF821)	Mitochondrion	unknown.not assigned	0.00106757	0.997837	0.0959153	0.764925	0.121238	0.751915	-0.191562	0.482297	0.616283	0.0287463	0.671889	0.0158864	1.03408	0.000627647	-0.0221721	0.956361
255477_at	At4g02370	Protein of unknown function, DUF538	Chloroplast	unknown.not assigned	1.47917	9.82061e-06	0.991489	0.000464165	1.55314	1.05303e-05	1.08731	0.000184958	0.388764	0.170534	0.109792	0.773957	1.01828	0.00054658	-0.0491994	0.898031
266618_at	At2g35480	unknown protein; FUNCTIONS IN: molecular_function unknown; INVOLVED IN: biological_process unknown; LOCATED IN: mitochondrion; EXPRESSED IN: 13 plant structures; EXPRESSED DURING: 9 growth stages; BEST Arabidopsis thaliana protein match is: unknown protei	Mitochondrion	unknown.not assigned	0.580347	0.0279172	0.355984	0.175456	0.0852618	0.834956	0.600957	0.019122	0.168983	0.647212	0.302611	0.313619	1.01709	0.000680224	0.374609	0.186984
264362_at	At1g03290	unknown protein; BEST Arabidopsis thaliana protein match is: unknown protein (TAIR:AT4G02880.2); Has 13587 Blast hits to 10183 proteins in 1114 species: Archae - 257; Bacteria - 2402; Metazoa - 5637; Fungi - 960; Plants - 675; Viruses - 54; Other Eukaryot	Extracellular	unknown.not assigned	-0.425338	0.283788	-1.17354	0.00260608	-0.40431	0.348773	-0.959197	0.00948834	0.250918	0.628285	0.261078	0.591811	1.01679	0.00931617	0.121124	0.819847
250896_at	At5g03560	Tetratricopeptide repeat (TPR)-like superfamily protein	Chloroplast	unknown.not assigned	0.0799421	0.812746	0.109165	0.71277	0.300498	0.284231	0.205653	0.415737	0.463174	0.0852982	0.182516	0.568767	1.00075	0.000508413	0.650335	0.0150504
264956_at	At1g76990	ACT domain repeat 3	Unknown	amino acid metabolism.degradation	-1.37773	0.000159749	-1.11292	0.00105458	-1.11588	0.00153106	-1.00714	0.00208561	-0.773855	0.0218401	-0.819052	0.0140042	-1.21042	0.000738853	-0.703214	0.0357571
248681_at	At5g48900	Pectin lyase-like superfamily protein	Extracellular	cell wall.degradation	-0.776354	0.0372573	-0.858509	0.0199547	-0.58587	0.139257	-0.261782	0.495906	-0.915885	0.0211061	-0.750572	0.0530356	-1.10281	0.00517176	-0.132012	0.800269
258003_at	At3g29030	expansin A5	Extracellular	cell wall.modification	0.121301	0.796919	0.389173	0.280029	-0.0243475	0.969904	0.0324478	0.940167	-0.780942	0.0371008	-0.331895	0.431512	-1.13364	0.00289872	-0.946755	0.0123723
259760_at	At1g77580	Plant protein of unknown function (DUF869)	Unknown	cell.organisation	-0.388737	0.317654	-0.430312	0.241762	-0.658096	0.0838818	-0.699057	0.0451391	-0.439285	0.297703	-0.610918	0.110904	-1.01281	0.00777061	-0.970024	0.012759
266591_at	At2g46225	ABI-1-like 1	Cytoplasm	cell.organisation	-0.581518	0.0150059	-0.501703	0.0312697	-0.711547	0.00518543	-0.743508	0.00231162	-0.583794	0.0208565	-0.268945	0.320962	-1.04128	0.000226555	-0.560698	0.0255759
259540_at	At1g20640	Plant regulator RWP-RK family protein	Nucleus	development.unspecified	-0.124507	0.752218	-0.291439	0.35617	-0.329926	0.346023	-0.0371288	0.921528	-0.508651	0.123759	-0.31177	0.380845	-1.08621	0.00127851	-0.309553	0.37092
252272_at	At3g49670	Leucine-rich receptor-like protein kinase family protein	Extracellular	development.unspecified	-0.0785874	0.837461	-0.207663	0.495294	-0.248259	0.464522	-0.334695	0.219158	-0.629711	0.0341515	-0.571175	0.0500291	-1.32532	0.000115896	-0.571569	0.0534605
257551_at	At3g13270	transposable element gene		DNA.synthesis/chromatin structure	-0.509365	0.0260818	0.0140008	0.962591	-0.969376	0.000320424	-0.354742	0.10558	-0.54126	0.0259708	-0.360939	0.137862	-1.28677	2.24141e-05	-0.382537	0.11543
264824_at	At1g03420	transposable element gene		DNA.synthesis/chromatin structure.retrotransposon/transposase	-0.49551	0.164525	-0.35847	0.316796	-0.721618	0.0464535	-0.331172	0.339094	-0.768842	0.037501	-0.450093	0.243069	-1.01825	0.00558927	-0.678749	0.064536
251977_at	At3g53250	SAUR-like auxin-responsive protein family	Nucleus	hormone metabolism.auxin	-0.4099	0.276482	-0.67477	0.0533683	-0.967589	0.0102155	-0.513223	0.134475	-0.609826	0.114707	-0.550362	0.148503	-1.11746	0.00345439	-0.489601	0.204314
264900_at	At1g23080	Auxin efflux carrier family protein	Unknown	hormone metabolism.auxin	-0.492645	0.267088	-0.470594	0.27318	-0.765543	0.0825284	-0.635285	0.116073	-1.09723	0.0149616	-0.521415	0.268293	-1.49653	0.00132727	-0.904043	0.0419602
252184_at	At3g50660	Cytochrome P450 superfamily protein	Unknown	hormone metabolism.brassinosteroid	0.177035	0.691141	0.0501926	0.913936	-0.743149	0.0444239	-0.166367	0.665286	-0.483055	0.228841	-0.31514	0.466083	-1.09882	0.0038058	-0.383933	0.335591
250582_at	At5g07580	Integrase-type DNA-binding superfamily protein	Nucleus	hormone metabolism.ethylene	0.173075	0.692013	-0.348831	0.332668	-0.209495	0.656547	-0.178543	0.633254	-0.470951	0.233056	-0.437021	0.261322	-1.13813	0.00260911	-0.441995	0.247328
256222_at	At1g56210	Heavy metal transport/detoxification superfamily protein	Nucleus	metal handling.binding/chelation/storage	-0.640897	0.0636828	-0.0796343	0.855396	-0.583623	0.108625	0.0700466	0.865573	-0.717578	0.0505984	-0.829666	0.0214624	-1.08955	0.00327606	0.133659	0.778927
267645_at	At2g32860	beta glucosidase 33	Chloroplast	misc.gluco-, galacto- and mannosidases	-0.131732	0.688648	-0.372181	0.152749	-0.514312	0.0604751	-0.17762	0.514637	-0.662639	0.018175	-0.625292	0.0227027	-1.08192	0.000396548	-0.369774	0.191725
256713_at	At2g34060	Peroxidase superfamily protein	Extracellular	misc.oxygenases/peroxidases	-0.925742	0.00179451	-0.592373	0.0313779	-0.939946	0.00224725	-0.581913	0.0313697	-0.617628	0.037816	-0.183671	0.619814	-1.05472	0.000838785	0.299989	0.340966
257093_at	At3g20570	early nodulin-like protein 9	Cell membrane	misc.plastocyanin-like	-0.404767	0.164976	0.223012	0.466347	-0.702893	0.0184132	-0.327019	0.239431	-0.710837	0.0192689	-0.126556	0.762305	-1.13278	0.000528722	-0.224256	0.509877
258857_at	At3g02110	serine carboxypeptidase-like 25	Extracellular	protein.degradation.serine protease	-0.456094	0.19577	-0.0391581	0.930764	-0.322605	0.426725	0.116362	0.762924	-0.821901	0.0235069	-0.840931	0.0185617	-1.21802	0.00127403	-0.594933	0.0996524
245088_at	At2g39850	Subtilisin-like serine endopeptidase family protein	Extracellular	protein.degradation.subtilases	0.272297	0.414009	0.0746283	0.844604	0.222105	0.564355	0.113152	0.736494	-0.30979	0.396501	-0.0660957	0.896883	-1.10465	0.00105782	-0.370567	0.264621
259050_at	At3g03360	F-box/RNI-like superfamily protein	Nucleus	protein.degradation.ubiquitin	-0.315832	0.209106	-0.368399	0.123271	-0.767652	0.00349508	-0.106405	0.6872	-0.320374	0.245308	-0.606039	0.0171417	-1.12262	0.000138756	-0.0356225	0.922301
257771_at	At3g23000	CBL-interacting protein kinase 7	Cell membrane	protein.postranslational modification	-0.0943272	0.809101	-0.684659	0.0174441	-1.1964	0.000410076	-0.58552	0.0362847	-0.627866	0.0416081	-0.348868	0.286194	-1.09961	0.000795298	0.138724	0.717924
250981_at	At5g03140	Concanavalin A-like lectin protein kinase family protein	Cell membrane	protein.postranslational modification	-1.07718	0.000497104	-1.10926	0.00037657	-1.85475	4.28267e-06	-1.51374	1.97801e-05	-0.551299	0.0657327	-0.169399	0.656942	-1.14887	0.000414624	-0.620448	0.0362768
251966_at	At3g53380	Concanavalin A-like lectin protein kinase family protein	Cell membrane	protein.postranslational modification	-0.85473	0.0047113	-0.780695	0.0082783	-0.952351	0.00287803	-0.652073	0.0218446	-0.552038	0.0793343	-0.504218	0.10196	-1.17694	0.000491387	-0.772285	0.0138311
251195_at	At3g62930	Thioredoxin superfamily protein	Chloroplast	redox.glutaredoxins	0.262661	0.563964	0.407742	0.304373	-0.496874	0.245436	1.40599	0.000701403	-0.633336	0.132898	-0.367202	0.427388	-1.22289	0.00327606	-0.150179	0.778558
257894_at	At3g17100	sequence-specific DNA binding transcription factors	Nucleus	RNA.regulation of transcription.bHLH	-0.904286	0.0118762	-0.809913	0.0210923	-0.445086	0.259701	-0.732328	0.0325561	-0.900504	0.0176438	-0.612372	0.101153	-1.03203	0.00584057	-0.436569	0.264082
248839_at	At5g46690	beta HLH protein 71	Nucleus	RNA.regulation of transcription.bHLH	-0.585868	0.167866	-0.919875	0.0244375	-0.593732	0.184695	-1.22916	0.00348683	-0.938271	0.0329557	-0.787224	0.0687542	-1.2649	0.00416066	-0.706941	0.108154
255636_at	At4g00730	Homeobox-leucine zipper family protein / lipid-binding START domain-containing protein	Nucleus	RNA.regulation of transcription.HB	0.320179	0.139479	-0.0414695	0.878979	-0.219041	0.377526	0.212826	0.313421	-0.354496	0.125944	-0.372634	0.095881	-1.00755	0.000116205	-0.578535	0.0115366
259751_at	At1g71030	MYB-like 2	Nucleus	RNA.regulation of transcription.MYB/MYB related	-2.13436	0.000154953	-0.513392	0.306322	-0.931613	0.0680519	-0.829715	0.0761486	-1.24249	0.0174409	-0.806907	0.118674	-1.687	0.00169436	-0.200831	0.763117
264146_at	At1g02205	Fatty acid hydroxylase superfamily	Unknown	secondary metabolism.wax	0.537686	0.216133	0.62164	0.132623	0.496925	0.290601	0.554885	0.169954	-0.962959	0.0301476	-0.670799	0.131257	-1.16343	0.00789738	-0.694806	0.118291
255642_at	At4g00820	IQ-domain 17	Nucleus	signalling.calcium	-0.548798	0.168821	-0.828016	0.0303887	-0.752042	0.0638657	-0.395278	0.304112	-0.72928	0.0810083	-0.860372	0.0337621	-1.06903	0.00856802	-0.793473	0.0534605
252280_at	At3g49260	IQ-domain 21	Nucleus	signalling.calcium	-0.0314848	0.947131	-0.0139439	0.971774	-0.336156	0.329533	0.0313283	0.93252	-0.785442	0.0151251	-0.547523	0.0832216	-1.26209	0.000351333	-0.402272	0.220331
264508_at	At1g09570	phytochrome A	Unknown	signalling.light	-1.20895	0.000634099	-1.69306	2.58693e-05	-1.39094	0.000281561	-1.41931	0.000133173	-0.505915	0.154392	-0.797738	0.0185976	-0.995888	0.00391509	-0.732767	0.0321926
263218_at	At1g30570	hercules receptor kinase 2	Unknown	signalling.receptor kinases	-0.248064	0.451455	-0.842247	0.00512664	-0.981733	0.00239057	-0.848202	0.00435858	-0.0113266	0.983613	-0.743397	0.0163222	-0.998489	0.00197205	-0.791148	0.0124016
256769_at	At3g13690	Protein kinase protein with adenine nucleotide alpha hydrolases-like domain	Cell membrane	signalling.receptor kinases	-0.304769	0.406489	-0.525243	0.109636	-0.613948	0.0786381	-0.320588	0.334061	-0.807036	0.023128	-0.659924	0.0577113	-1.10448	0.00233984	-0.65379	0.0631882
262783_at	At1g10850	Leucine-rich repeat protein kinase family protein	Unknown	signalling.receptor kinases	-0.580124	0.0643598	-0.781949	0.0123853	-0.820659	0.0128915	-0.772133	0.0119509	-0.78522	0.018843	-0.478521	0.153643	-1.15429	0.000995395	-0.861215	0.0105885
246633_at	At1g29720	Leucine-rich repeat transmembrane protein kinase	Cell membrane	signalling.receptor kinases	-2.53671	9.96126e-06	-1.40602	0.00227796	-2.44668	2.57992e-05	-2.01943	9.16971e-05	-1.19441	0.0116926	-0.75926	0.10172	-1.66339	0.000826973	-0.715605	0.127674
261873_at	At1g11350	S-domain-1 13	Extracellular	signalling.receptor kinases	-0.511434	0.0917773	-0.702637	0.0188262	-0.332835	0.335435	-0.426112	0.142787	-0.665648	0.0378526	-0.466227	0.148626	-1.72393	2.04309e-05	-0.290143	0.402977
254544_at	At4g19820	Glycosyl hydrolase family protein with chitinase insertion domain	Extracellular	stress.biotic	-0.961576	0.000398033	-0.474022	0.0474244	-1.07547	0.000223422	-0.626129	0.00933168	-0.0259749	0.953133	-0.54797	0.0311823	-1.13945	0.000129396	0.572584	0.0265953
258897_at	At3g05730	Encodes a defensin-like (DEFL) family protein.	Extracellular	stress.biotic.PR-proteins	-0.533848	0.154274	-0.720724	0.0450998	-0.510583	0.20025	-0.00973327	0.98293	-1.00025	0.0112305	-0.926565	0.016179	-1.89915	5.04571e-05	-0.904948	0.0204618
248197_at	At5g54190	protochlorophyllide oxidoreductase A	Chloroplast	tetrapyrrole synthesis	-0.301327	0.450955	-0.622536	0.0762185	-0.424202	0.291907	-0.242553	0.513759	-0.598779	0.123672	-0.881299	0.0187983	-1.20369	0.00207334	-0.889321	0.0195075
252381_s_at	At3g47760;At3g47750	[AT3G47760, ABC2 homolog 4];[AT3G47750, ATP binding cassette subfamily A4]		transport.ABC transporters and multidrug resistance systems	0.560259	0.0566288	-0.309123	0.304373	-0.370401	0.255247	0.233788	0.432598	-0.0445527	0.933942	-0.457692	0.143939	-1.08106	0.00100354	-0.202993	0.573362
257137_at	At3g28860	ATP binding cassette subfamily B19	Unknown	transport.ABC transporters and multidrug resistance systems	-0.480682	0.240149	-0.603824	0.117122	-0.55238	0.192354	-0.306798	0.441224	-0.801421	0.054597	-0.842485	0.0385764	-1.15024	0.00538871	-0.98011	0.0186622
266038_at	At2g07680	multidrug resistance-associated protein 11	Cell membrane	transport.ABC transporters and multidrug resistance systems	-0.669682	0.013991	-0.190483	0.51904	-1.40929	4.74109e-05	0.143014	0.620075	-0.547075	0.0574045	-0.124511	0.750764	-1.37548	5.95135e-05	-0.0940326	0.804127
262813_at	At1g11670	MATE efflux family protein	Cell membrane	transport.misc	0.357012	0.302061	0.0855423	0.832518	0.473279	0.175085	0.59736	0.0547893	0.04167	0.944424	-0.389891	0.286174	-1.06724	0.00245257	-0.220806	0.580408
250475_at	At5g10180	slufate transporter 2;1	Unknown	transport.sulphate	0.347741	0.257671	-0.0962481	0.788031	0.419933	0.183267	0.495772	0.076298	-0.207537	0.600132	-0.304848	0.370688	-1.03883	0.00133239	-0.0986395	0.810397
264840_at	At1g03440	Leucine-rich repeat (LRR) family protein	Mitochondrion	unknown	-0.446289	0.146671	-0.119617	0.741585	-0.740656	0.0191825	-0.709643	0.0160777	-0.529417	0.10542	-0.340063	0.3253	-1.00625	0.00222146	-0.678041	0.0336176
256302_at	At1g69526	S-adenosyl-L-methionine-dependent methyltransferases superfamily protein	Unknown	unknown	0.251156	0.545071	-0.581448	0.096968	-0.0879627	0.878908	-0.212837	0.570383	-0.177373	0.740705	-0.591496	0.116452	-1.01002	0.0069609	0.162808	0.731156
255577_at	At4g01410	Late embryogenesis abundant (LEA) hydroxyproline-rich glycoprotein family	Unknown	unknown	0.270896	0.27941	-0.126633	0.642408	-0.158942	0.608343	-0.15499	0.529709	-0.25341	0.370715	-0.34773	0.173111	-1.02297	0.000260873	-0.566146	0.0241573
260297_at	At1g80280	alpha/beta-Hydrolases superfamily protein	Cytoplasm	unknown	-0.426224	0.459169	-0.471565	0.379389	-0.999439	0.0621846	-0.762368	0.122651	-1.1447	0.0357703	-1.02096	0.0563702	-1.53924	0.00473966	-1.41712	0.010407
262290_at	At1g70985	hydroxyproline-rich glycoprotein family protein	Unknown	unknown.hydroxyproline rich proteins	0.375863	0.147282	0.482841	0.0530916	-0.0890727	0.817714	-0.379474	0.121012	-0.0449786	0.923175	-0.233397	0.445545	-1.06819	0.000341653	-0.301198	0.28649
245864_at	At1g58070	unknown protein; Has 286 Blast hits to 266 proteins in 81 species: Archae - 2; Bacteria - 25; Metazoa - 90; Fungi - 19; Plants - 78; Viruses - 4; Other Eukaryotes - 68 (source: NCBI BLink).	Nucleus	unknown.not assigned	-0.0590952	0.876513	-0.176467	0.554341	-0.525965	0.0616841	-0.0843322	0.785906	-0.42735	0.148292	-0.554696	0.0480775	-1.00042	0.000953611	-0.0411034	0.919402
246906_at	At5g25475	AP2/B3-like transcriptional factor family protein	Nucleus	unknown.not assigned	-0.358002	0.211981	0.307427	0.275604	-0.811986	0.00599869	0.3926	0.139955	-0.241514	0.492446	-0.404241	0.174854	-1.0265	0.000938499	-0.196142	0.561969
247713_at	At5g59330	Bifunctional inhibitor/lipid-transfer protein/seed storage 2S albumin superfamily protein	Extracellular	unknown.not assigned	-0.883861	0.00959691	-0.406837	0.230105	-1.54534	0.000152899	0.571928	0.0751442	-0.33203	0.420434	-0.643685	0.0662722	-1.05133	0.00350427	0.343369	0.368362
254797_at	At4g13030	P-loop containing nucleoside triphosphate hydrolases superfamily protein	Nucleus	unknown.not assigned	-0.461777	0.0340403	-0.219966	0.327454	-0.906258	0.00037688	-0.137784	0.545291	-0.571542	0.0143486	-0.377816	0.0987383	-1.05499	9.11449e-05	-0.112435	0.689893
259765_at	At1g64370	unknown protein; Has 773 Blast hits to 375 proteins in 118 species: Archae - 0; Bacteria - 97; Metazoa - 421; Fungi - 108; Plants - 31; Viruses - 0; Other Eukaryotes - 116 (source: NCBI BLink).	Cytoplasm	unknown.not assigned	0.236885	0.380465	0.439287	0.0703395	0.121017	0.732905	0.837901	0.00126932	-0.480964	0.0693692	-0.4972	0.0537857	-1.07656	0.000245664	0.309484	0.254484
254043_at	At4g25990	CCT motif family protein	Unknown	unknown.not assigned	1.3229	0.00019041	1.40997	0.000105307	0.719651	0.0260026	2.26636	9.58846e-07	-0.351577	0.336364	-0.172422	0.68808	-1.09872	0.00135086	-0.308995	0.381986
261350_at	At1g79770	Protein of unknown function (DUF1677)	Nucleus	unknown.not assigned	-0.699257	0.0283616	-0.00625556	0.988093	-0.740659	0.0258457	-0.35689	0.251703	-0.629945	0.0639718	-0.178962	0.684568	-1.11163	0.00153843	-0.320421	0.376665
260867_at	At1g43790	tracheary element differentiation-related 6	Nucleus	unknown.not assigned	-0.506835	0.0649834	0.646225	0.0174684	-0.613208	0.031734	0.332212	0.212457	-0.720036	0.0142641	0.273853	0.396585	-1.13183	0.000389622	0.466054	0.109357
257510_at	At1g55360	Protein of Unknown Function (DUF239)	Extracellular	unknown.not assigned	-0.562792	0.100227	-0.309241	0.384886	-0.897764	0.0123694	-0.371662	0.265503	-0.784424	0.0298726	-0.540319	0.135556	-1.13658	0.00216998	-0.697969	0.0520463
250216_at	At5g14090	unknown protein; Has 56 Blast hits to 56 proteins in 18 species: Archae - 0; Bacteria - 0; Metazoa - 0; Fungi - 2; Plants - 46; Viruses - 0; Other Eukaryotes - 8 (source: NCBI BLink).	Nucleus	unknown.not assigned	-0.983188	0.017264	-0.708876	0.0783577	-0.927892	0.0299895	-0.460523	0.251269	-1.08269	0.0139361	-0.952572	0.0262037	-1.30203	0.00319055	-0.626094	0.154365
247252_at	At5g64770	Encodes a root meristem growth factor (RGF). Belongs to a family of functionally redundant homologous peptides that are secreted, tyrosine-sulfated, and expressed mainly in the stem cell area and the innermost layer of central columella cells. RGFs are r	Mitochondrion	unknown.not assigned	1.31576	7.70395e-05	0.123069	0.710751	0.523871	0.0734997	0.940408	0.0013512	-0.311342	0.34836	-0.191038	0.600829	-1.30293	0.00013361	0.547021	0.0640814
259661_at	At1g55265	Protein of unknown function, DUF538	Extracellular	unknown.not assigned	-0.983442	0.038819	-1.48982	0.00261759	-1.39117	0.00625474	-1.64441	0.00107249	-0.994977	0.0495751	-1.02146	0.0392252	-1.37118	0.00618417	-1.2342	0.0153248
246562_at	At5g15580	longifolia1	Nucleus	unknown.not assigned	-0.689087	0.193118	-1.11566	0.026975	-1.16301	0.0293664	-1.03604	0.0357799	-1.18852	0.0289068	-1.06747	0.044957	-1.4838	0.00596328	-0.936955	0.0835642
250980_at	At5g03130	unknown protein; Has 1 Blast hits to 1 proteins in 1 species: Archae - 0; Bacteria - 0; Metazoa - 0; Fungi - 0; Plants - 1; Viruses - 0; Other Eukaryotes - 0 (source: NCBI BLink).	Mitochondrion	unknown.not assigned	-1.4235	0.000711618	-0.752953	0.0464369	-1.18734	0.00434855	-1.05091	0.00632751	-0.80548	0.0498511	-0.352514	0.447165	-1.4999	0.000641153	-0.208823	0.673739
256599_at	At3g14760	unknown protein; FUNCTIONS IN: molecular_function unknown; INVOLVED IN: biological_process unknown; LOCATED IN: endomembrane system; EXPRESSED IN: 6 plant structures; EXPRESSED DURING: LP.04 four leaves visible, LP.02 two leaves visible; Has 63 Blast hits	Unknown	unknown.not assigned	-0.752469	0.135239	-0.796054	0.102606	-0.750713	0.157075	-0.199651	0.716401	-0.928398	0.0816149	-0.913533	0.0782875	-1.73257	0.00153173	-0.331363	0.588138

## Sheet: (D) t48h vs t0 d
ATH1 probe set	AGI code	Description	Localisation	Functional Annotation	Col-0 (4) vs Col-0 (0)	Adj. P-value	adg1-1 (4) vs adg1-1 (0)	Adj. P-value	tpt-2 (4) vs tpt-2 (0)	Adj. P-value	adg1-1/tpt-2 (4) vs adg1-1/tpt-2 (0)	Adj. P-value	Col-0 (48) vs Col-0 (0)	Adj. P-value	adg1-1 (48) vs adg1-1 (0)	Adj. P-value	tpt-2 (48) vs tpt-2 (0)	Adj. P-value	adg1-1/tpt-2 (48) vs adg1-1/tpt-2 (0)	Adj. P-value
258338_at	At3g16150	N-terminal nucleophile aminohydrolases (Ntn hydrolases) superfamily protein	Cytoplasm	amino acid metabolism.degradation	-0.478406	0.347286	0.18924	0.738472	-0.343823	0.569163	-0.406218	0.391297	-0.13078	0.873376	0.399839	0.490552	-0.740463	0.129863	1.54628	0.00325916
257021_at	At3g19710	branched-chain aminotransferase4	Cytoplasm	amino acid metabolism.synthesis	0.897151	0.248513	1.55431	0.0329013	0.484321	0.621135	1.96822	0.0075343	0.922409	0.281384	1.4264	0.06548	0.783251	0.345483	2.55172	0.00225743
247377_at	At5g63180	Pectin lyase-like superfamily protein	Extracellular	cell wall.degradation	0.649979	0.0489029	0.570999	0.0776315	0.547156	0.116561	1.01867	0.00258847	0.0113868	0.985308	0.328924	0.397544	-0.862141	0.0118083	1.15773	0.00192832
255129_at	At4g08290	nodulin MtN21 /EamA-like transporter family protein	Unknown	development.unspecified	-1.11223	0.00845328	-0.0631718	0.906076	-1.07368	0.0139401	-0.317038	0.454542	0.366954	0.485717	0.56377	0.214894	0.526596	0.23559	1.39216	0.00272503
250633_at	At5g07460	peptidemethionine sulfoxide reductase 2	Cell membrane	DNA.synthesis/chromatin structure	0.697613	0.0953234	0.647608	0.113966	0.747285	0.0868855	0.737262	0.064209	0.607594	0.189419	0.433727	0.370688	0.551129	0.211858	1.20441	0.00768158
260343_at	At1g69200	fructokinase-like 2	Cytoplasm	major CHO metabolism.degradation.sucrose	1.18713	0.000335294	1.63611	1.46775e-05	1.14736	0.000693661	2.314	4.61865e-07	0.347056	0.315379	0.794335	0.0109678	0.0900821	0.830698	1.1309	0.00098195
262634_at	At1g06690	NAD(P)-linked oxidoreductase superfamily protein	Cytoplasm	minor CHO metabolism.others	0.891123	0.01776	1.05905	0.00543053	1.11259	0.00550448	1.393	0.000566148	0.793404	0.0460188	0.691232	0.07701	0.163257	0.747326	1.10668	0.00661391
260745_at	At1g78370	glutathione S-transferase TAU 20	Cytoplasm	misc.glutathione S transferases	0.973274	0.014957	1.24766	0.00252466	0.286604	0.57241	1.69684	0.000167901	0.944761	0.0252438	0.81783	0.0472885	0.77642	0.0555107	1.64924	0.000492505
248539_at	At5g50130	NAD(P)-binding Rossmann-fold superfamily protein	Nucleus	misc.short chain dehydrogenase/reductase (SDR)	0.457405	0.183412	0.0433216	0.921967	0.772252	0.0265184	0.0689155	0.863436	0.809951	0.0226389	0.49449	0.168686	0.797229	0.0201125	1.10127	0.0030864
261762_at	At1g15510	Tetratricopeptide repeat (TPR)-like superfamily protein	Chloroplast	not assigned.PPR	1.24984	0.000198221	0.808996	0.00664775	1.40389	0.000109003	1.60605	1.75986e-05	0.532955	0.0928887	0.56602	0.0650114	0.149132	0.702777	1.204	0.000562891
265665_at	At2g27420	Cysteine proteinases superfamily protein	Chloroplast	protein.degradation.cysteine protease	0.454683	0.291303	1.38444	0.00134211	0.943729	0.0258457	0.866265	0.0272482	0.958513	0.0263953	0.624282	0.15049	0.554176	0.195851	1.30799	0.00366248
252365_at	At3g48350	Cysteine proteinases superfamily protein	Extracellular	protein.degradation.cysteine protease	0.588594	0.0520404	1.27709	0.000208908	1.97118	4.99149e-06	2.66942	1.52547e-07	0.776201	0.0165003	0.1717	0.682005	0.498772	0.109769	1.16394	0.000944401
264895_at	At1g23100	GroES-like family protein	Cytoplasm	protein.postranslational modification	2.41892	2.80507e-07	2.25419	4.73092e-07	1.70465	1.78248e-05	2.68784	1.11025e-07	0.636097	0.0437647	0.636479	0.0394052	0.617336	0.0420064	1.0696	0.0016058
244970_at	AtCg00660	ribosomal protein L20	Chloroplast	protein.synthesis	-1.42252	0.00576214	1.35912	0.00740631	2.21299	0.000223384	0.785845	0.102394	-0.273795	0.71032	1.08088	0.0385764	0.731951	0.163275	1.91449	0.001007
244939_at	AtCg00065	ribosomal protein S12A	Chloroplast	protein.synthesis	-1.90092	0.0011512	0.840957	0.117438	0.647559	0.290787	-0.0912517	0.890837	-1.32569	0.0224068	0.677282	0.26642	-0.588049	0.332238	1.62682	0.00625922
257891_at	At3g17170	Translation elongation factor EF1B/ribosomal protein S6 family protein	Unknown	protein.synthesis	0.727523	0.000874323	0.371446	0.0607651	0.599261	0.00562155	1.69374	2.23309e-07	0.345764	0.114683	0.361109	0.0879796	0.0955873	0.724665	1.27943	1.13556e-05
244969_at	AtCg00650	ribosomal protein S18	Chloroplast	protein.synthesis	0.392574	0.346996	0.889677	0.0201486	0.0412625	0.950897	1.30608	0.00129414	-0.13006	0.838544	0.589575	0.154994	-0.0591298	0.920012	1.22857	0.00408246
246492_at	At5g16140	Peptidyl-tRNA hydrolase family protein	Chloroplast	protein.synthesis	0.45252	0.135762	-0.0471075	0.902501	0.828931	0.00884544	0.62884	0.0292933	0.745315	0.0193781	0.50146	0.111579	0.315649	0.34483	1.21277	0.000607181
257004_s_at	At3g14130;At3g14150	[AT3G14130, Aldolase-type TIM barrel family protein];[AT3G14150, Aldolase-type TIM barrel family protein]	.	PS.photorespiration	0.26744	0.428897	-0.286534	0.365764	0.0287767	0.957017	0.501228	0.085449	0.612576	0.0593886	0.102546	0.827492	0.50282	0.109015	1.04038	0.0023774
266326_at	At2g46650	cytochrome B5 isoform C	Unknown	redox.ascorbate/glutathione	0.86542	0.0885979	0.426443	0.427719	0.554613	0.339147	1.37541	0.00639751	0.850037	0.121887	0.426747	0.492714	0.581083	0.293382	1.5091	0.00626281
266841_at	At2g26150	heat shock transcription factor A2	Nucleus	RNA.regulation of transcription.HSF	-0.347948	0.221125	-0.192163	0.520366	0.116849	0.770172	-0.48171	0.0654044	0.284421	0.387498	-0.12387	0.756404	0.589469	0.0346724	1.52817	3.57952e-05
248246_at	At5g53200	Homeodomain-like superfamily protein	Nucleus	RNA.regulation of transcription.MYB/MYB related	-0.962481	0.00847956	-0.728188	0.03878	-0.21124	0.665323	-0.63017	0.0667248	0.994784	0.0100883	0.251373	0.58965	0.0147847	0.979374	1.54221	0.000378825
244997_at	AtCg00170	DNA-directed RNA polymerase family protein	Chloroplast	RNA.transcription	-0.409139	0.3334	0.0907045	0.855396	0.101939	0.870972	0.675735	0.0722028	0.376401	0.438044	0.43962	0.328872	-0.122435	0.826059	1.8136	0.000200907
244998_at	AtCg00180	DNA-directed RNA polymerase family protein	Chloroplast	RNA.transcription	-0.176968	0.744351	1.34074	0.0022808	1.03645	0.0186811	1.07259	0.00974278	0.665697	0.148522	0.779121	0.0763263	0.457419	0.326874	1.58688	0.00110346
265991_at	At2g24120	DNA/RNA polymerases superfamily protein	Chloroplast	RNA.transcription	1.17164	0.000133477	0.932273	0.00102059	1.49768	2.03784e-05	1.72958	2.97403e-06	-0.0161543	0.973639	0.343973	0.238878	0.0378646	0.9247	1.08058	0.000572705
250549_at	At5g07860	HXXXD-type acyl-transferase family protein	Cytoplasm	secondary metabolism.phenylpropanoids	-0.49842	0.178442	-0.697952	0.0479922	0.26943	0.557103	-0.083901	0.846317	0.483227	0.236874	0.107607	0.850409	0.415968	0.290064	1.17804	0.00330335
249866_at	At5g23010	methylthioalkylmalate synthase 1	Chloroplast	secondary metabolism.sulfur-containing	0.265766	0.658682	1.13155	0.0195636	0.357837	0.567953	1.54073	0.00225027	0.641198	0.250595	0.847282	0.0996024	0.513174	0.349605	1.44925	0.00660011
256221_at	At1g56300	Chaperone DnaJ-domain superfamily protein	Cytoplasm	stress.abiotic.heat	5.52683	5.93384e-10	5.62502	5.02414e-10	5.87219	4.39954e-10	5.23971	1.13316e-09	0.136176	0.817377	0.481434	0.235796	0.120255	0.816048	1.15379	0.00448458
250049_at	At5g17780	alpha/beta-Hydrolases superfamily protein	Cytoplasm	unknown	0.814025	0.171716	1.12025	0.0489079	0.883048	0.154667	1.4309	0.0120016	1.18701	0.0550654	1.03674	0.0882542	1.19716	0.0436711	1.91935	0.00304469
248287_at	At5g52970	thylakoid lumen 15.0 kDa protein	Chloroplast	unknown	-0.0494583	0.899627	-0.0579644	0.866218	0.308715	0.314189	0.721981	0.00722569	0.457915	0.118903	0.568396	0.0432868	-0.0497957	0.9031	1.08154	0.000689152
250394_at	At5g10910	mraW methylase family protein	Cytoplasm	unknown	0.23705	0.353542	0.215745	0.381395	0.435217	0.0778942	0.631978	0.00707798	0.574178	0.0222953	0.502536	0.0406121	0.383281	0.115455	1.00717	0.000395671
247882_at	At5g57785	unknown protein; Has 30201 Blast hits to 17322 proteins in 780 species: Archae - 12; Bacteria - 1396; Metazoa - 17338; Fungi - 3422; Plants - 5037; Viruses - 0; Other Eukaryotes - 2996 (source: NCBI BLink).	Mitochondrion	unknown.not assigned	-0.430409	0.524769	-0.241085	0.731425	0.179283	0.845443	1.17532	0.0375673	0.631349	0.367829	-0.0774339	0.941365	1.20114	0.0453196	2.02424	0.00221741
252362_at	At3g48500	Nucleic acid-binding, OB-fold-like protein	Nucleus	unknown.not assigned	0.851944	0.0110371	0.582378	0.0726856	1.1266	0.00200931	2.02372	5.81599e-06	0.527433	0.145111	0.502769	0.156204	0.325566	0.388067	1.43081	0.000354307
249134_at	At5g43150	unknown protein; FUNCTIONS IN: molecular_function unknown; INVOLVED IN: biological_process unknown; LOCATED IN: mitochondrion; EXPRESSED IN: 22 plant structures; EXPRESSED DURING: 13 growth stages; Has 1807 Blast hits to 1807 proteins in 277 species: Arch	Mitochondrion	unknown.not assigned	0.585253	0.0882352	0.630839	0.0597749	0.254274	0.559932	0.178089	0.626109	0.853901	0.0192381	0.423307	0.268249	0.234486	0.580462	1.3146	0.000944226
267336_at	At2g19310	HSP20-like chaperones superfamily protein	Cytoplasm	unknown.not assigned	0.0607724	0.899476	-0.560524	0.0849059	0.266315	0.519861	-0.690151	0.0311585	0.812131	0.0215349	0.101932	0.845454	0.570627	0.094186	1.10345	0.00291329
260126_at	At1g36370	serine hydroxymethyltransferase 7	Cytoplasm	C1-metabolism	-0.248214	0.336295	-0.737218	0.00296998	0.487598	0.0507402	-1.83335	5.83425e-07	-0.0201322	0.963608	-0.169229	0.5851	0.322645	0.203195	-1.30722	4.51025e-05
245398_at	At4g14900	FRIGIDA-like protein	Nucleus	cell wall.cell wall proteins	-0.759432	0.0155184	-0.748985	0.015476	-0.926331	0.00550933	-0.788651	0.0101882	-0.565671	0.092149	-0.694337	0.0323477	-0.63402	0.0463597	-1.02504	0.00314401
266682_at	At2g19780	Leucine-rich repeat (LRR) family protein	Unknown	cell wall.cell wall proteins	-0.56809	0.0900747	-0.588183	0.0721543	-0.236967	0.581078	-1.11118	0.00143933	-0.598063	0.0968407	-0.863616	0.0138567	-0.644199	0.0590738	-1.06099	0.00404757
259664_at	At1g55330	arabinogalactan protein 21	Cell membrane	cell wall.cell wall proteins	-0.888109	0.00843372	-0.790214	0.0162018	-0.576369	0.0976371	-0.602229	0.0575105	-0.806643	0.0220875	-0.511978	0.147843	-0.37583	0.300431	-1.12217	0.00250512
249375_at	At5g40730	arabinogalactan protein 24	Cell membrane	cell wall.cell wall proteins	-0.447864	0.171129	-1.3049	0.000276871	-0.685294	0.0389476	-1.18735	0.000569697	-0.636379	0.0616584	-0.661364	0.046103	-0.138311	0.749395	-1.17209	0.00136678
267260_at	At2g23130	arabinogalactan protein 17	Cell membrane	cell wall.cell wall proteins	-1.85238	7.55722e-05	-1.17351	0.00374771	-1.87595	0.000111117	-1.72056	0.000137899	-0.52966	0.235156	-0.118801	0.849121	-0.348311	0.44818	-1.61197	0.000562891
264611_at	At1g04680	Pectin lyase-like superfamily protein	Extracellular	cell wall.degradation	-0.160314	0.547936	0.252987	0.278956	-0.429365	0.0724914	-0.0344785	0.903201	-0.22678	0.418704	-0.212092	0.439032	-0.518279	0.0268562	-1.407	1.37586e-05
250669_at	At5g06870	polygalacturonase inhibiting protein 2	Extracellular	cell wall.degradation	-1.78377	0.00085084	-1.67555	0.00139715	-0.452318	0.446091	-1.45295	0.00368525	-0.556273	0.340683	-0.637829	0.243494	0.171419	0.80405	-1.59813	0.00356308
248968_at	At5g45280	Pectinacetylesterase family protein	Extracellular	cell wall.precursor synthesis	-0.549871	0.160843	-0.420734	0.282515	-0.47352	0.267782	-0.75383	0.040861	-0.221978	0.688201	-0.242984	0.635883	-0.543785	0.176526	-1.16007	0.00570966
253340_s_at	At4g33270;At4g33260	[AT4G33270, Transducin family protein / WD-40 repeat family protein];[AT4G33260, Transducin family protein / WD-40 repeat family protein]	.	cell.division	0.0590232	0.921375	0.00199141	0.99692	-0.0620147	0.927518	-0.0597796	0.903944	0.152236	0.81023	-0.416791	0.370588	-0.352091	0.450787	-1.11683	0.00958592
262885_at	At1g64740	alpha-1 tubulin	Cytoplasm	cell.organisation	-1.2598	2.50117e-05	-0.981518	0.000271967	-1.02637	0.000289477	-1.07669	0.000107359	-0.559791	0.0277984	-0.56532	0.0238014	-0.274774	0.294198	-1.12717	0.000170813
261639_at	At1g50010	tubulin alpha-2 chain	Cytoplasm	cell.organisation	-0.260938	0.470148	0.219975	0.533039	-0.377246	0.297151	-0.0531152	0.892394	-0.874577	0.0112858	-0.545049	0.107358	-0.79903	0.0160082	-1.24071	0.00091143
253663_at	At4g30160	villin 4	Cytoplasm	cell.organisation	0.0693694	0.829318	-0.345687	0.139622	-0.0407315	0.919831	-0.534068	0.0202152	-0.409586	0.110324	-0.392197	0.116949	-0.552705	0.0227307	-1.24214	6.28181e-05
257216_at	At3g14990	Class I glutamine amidotransferase-like superfamily protein	Chloroplast	Co-factor and vitamine metabolism	-1.02094	0.0454573	-2.61917	3.12574e-05	-0.995004	0.0615697	-2.61065	3.26162e-05	-0.31509	0.66259	-0.85892	0.110346	0.225961	0.743907	-1.63182	0.00389015
261177_at	At1g04770	Tetratricopeptide repeat (TPR)-like superfamily protein	Unknown	development.unspecified	0.140871	0.748666	-0.746706	0.0257222	0.804002	0.023587	-1.28095	0.000513783	0.256346	0.569662	-0.777999	0.0282121	0.678604	0.0507452	-1.11144	0.00330899
260109_at	At1g63260	tetraspanin10	Mitochondrion	development.unspecified	-1.13591	0.000520335	-0.819412	0.00655147	-1.00281	0.00216083	-1.14579	0.000423821	-0.629248	0.0464616	-0.469197	0.137994	-0.688722	0.0237078	-1.22727	0.000522534
262951_at	At1g75500	Walls Are Thin 1	Mitochondrion	development.unspecified	-0.217835	0.694024	-0.101895	0.855396	-0.524094	0.290601	-0.709004	0.0933335	-0.445158	0.406961	-0.495614	0.326533	-0.403016	0.429272	-1.2566	0.00851212
263421_at	At2g17230	EXORDIUM like 5	Extracellular	development.unspecified	-0.336841	0.307635	-0.133715	0.715532	-0.531488	0.102653	-1.49182	5.61658e-05	-0.709643	0.0306723	-0.563397	0.0815596	-0.237018	0.52633	-2.63167	5.95013e-07
265771_at	At2g48030	DNAse I-like superfamily protein	Nucleus	DNA.synthesis/chromatin structure	-0.804889	0.0162304	-0.0759736	0.856855	-0.824908	0.0179762	-1.08885	0.00165025	-0.410549	0.285273	0.0432563	0.94259	-0.160883	0.717894	-1.1732	0.00187315
245244_at	At1g44350	IAA-leucine resistant (ILR)-like gene 6	Extracellular	hormone metabolism.auxin	-0.688889	0.25248	-1.05626	0.0605898	0.140457	0.880093	-1.05085	0.0560734	-0.822787	0.199699	-0.827584	0.182253	0.41848	0.552212	-1.72839	0.00590407
253579_at	At4g30610	alpha/beta-Hydrolases superfamily protein	Extracellular	hormone metabolism.brassinosteroid	-0.505749	0.0642968	0.209731	0.476055	-0.416101	0.153273	0.242964	0.373849	-0.476685	0.106719	-0.577846	0.0416563	-0.700476	0.0131932	-1.11222	0.000584893
246550_at	At5g14920	Gibberellin-regulated family protein	Unknown	hormone metabolism.gibberelin	-0.234384	0.682495	-0.195857	0.720349	-0.145174	0.839891	-0.778555	0.0767364	-0.321221	0.608524	-0.107728	0.889368	-0.481018	0.350972	-1.81503	0.000761852
267318_at	At2g34770	fatty acid hydroxylase 1	Unknown	lipid metabolism.exotics	-0.902231	0.00974866	-0.54102	0.109598	-0.73813	0.0390168	-1.33733	0.000391542	-0.669295	0.0687997	-0.501493	0.175975	-0.529182	0.13824	-1.20912	0.00191336
266703_at	At2g19880	Nucleotide-diphospho-sugar transferases superfamily protein	Unknown	lipid metabolism.exotics	-0.630236	0.00304567	-0.361777	0.0703403	-0.714764	0.00159051	-0.789418	0.000408989	-0.529564	0.0152886	-0.220091	0.351854	-0.479189	0.0220091	-1.42008	4.75283e-06
251143_at	At5g01220	sulfoquinovosyldiacylglycerol 2	Chloroplast	lipid metabolism.glyceral metabolism	-0.0503817	0.919696	1.45174	0.000166227	-0.0789455	0.884057	-1.46473	0.000138194	0.250383	0.575081	-0.0237157	0.969636	-0.481053	0.171404	-1.2754	0.00102668
255662_at	At4g00400	glycerol-3-phosphate acyltransferase 8	Unknown	lipid metabolism.phospholipid synthesis	-0.626795	0.270807	0.234492	0.714184	0.178922	0.829552	-0.301137	0.599243	-1.37175	0.0173647	-0.982759	0.0815944	-0.802029	0.154166	-1.89481	0.00192735
264751_at	At1g23020	ferric reduction oxidase 3	Unknown	metal handling	-0.631659	0.0522496	-1.10374	0.001396	-0.721286	0.0330498	-0.832724	0.00946854	0.275796	0.508957	-0.14915	0.752725	0.461834	0.176106	-1.32781	0.000577338
247924_at	At5g57655	xylose isomerase family protein	Cytoplasm	minor CHO metabolism.others	-1.16351	0.000448973	-2.39701	2.64022e-07	-0.172338	0.673028	-2.53338	2.02113e-07	-0.426029	0.203187	0.255293	0.487785	-0.0994939	0.813134	-1.49822	9.79685e-05
257933_at	At3g25585	aminoalcoholphosphotransferase	Unknown	misc	-0.565386	0.0918194	-0.659744	0.0438273	-0.949467	0.00751729	-1.10634	0.00149757	-0.32047	0.43731	-0.603889	0.0839134	-0.24952	0.539697	-1.12203	0.00269523
263083_at	At2g27190	purple acid phosphatase 12	Extracellular	misc.acid and other phosphatases	0.21911	0.487817	0.976214	0.00107879	0.343631	0.268819	-0.844698	0.00299407	0.0818972	0.86418	-0.250403	0.458285	-0.326264	0.282318	-1.30051	0.000182398
265042_at	At1g04040	HAD superfamily, subfamily IIIB acid phosphatase	Unknown	misc.acid and other phosphatases	-1.58338	0.0571626	-1.27907	0.118261	-1.75919	0.04191	-1.35304	0.0889188	-0.950151	0.33108	-1.16485	0.197507	-1.02596	0.251278	-3.03298	0.0014415
265058_s_at	At1g52040;At1g52030	[AT1G52040, myrosinase-binding protein 1];[AT1G52030, myrosinase-binding protein 2]	.	misc.myrosinases-lectin-jacalin	0.0292055	0.978518	-1.86367	0.0040193	0.00807891	0.995158	-0.979879	0.105487	-0.484875	0.560215	-1.18672	0.0717476	-0.266937	0.756133	-2.67839	0.000416021
248236_at	At5g53870	early nodulin-like protein 1	Cell membrane	misc.plastocyanin-like	-1.28465	0.00324401	-0.435246	0.31174	-1.0624	0.0158091	-2.35136	1.35583e-05	-0.622939	0.179854	-0.611772	0.175613	0.406053	0.396434	-1.34406	0.00380092
249513_at	At5g38460	ALG6, ALG8 glycosyltransferase family	Unknown	misc.UDP glucosyl and glucoronyl transferases	0.12213	0.706625	-0.31743	0.218582	-0.0471189	0.912605	-0.2538	0.317936	0.0796571	0.854186	-0.124024	0.735917	0.0415686	0.915156	-1.16328	0.000233049
264857_at	At1g24170	Nucleotide-diphospho-sugar transferases superfamily protein	Unknown	misc.UDP glucosyl and glucoronyl transferases	-0.750351	0.00326578	-0.365723	0.130586	-0.893433	0.00115458	-1.05233	0.000162538	-0.594842	0.022579	-0.227536	0.438196	-0.475495	0.0577179	-1.19403	0.000128579
264704_at	At1g70090	glucosyl transferase family 8	Golgi body	misc.UDP glucosyl and glucoronyl transferases	-0.60349	0.0567096	-0.29119	0.377455	-1.03143	0.00279767	-0.799709	0.0102694	-0.29518	0.453574	-0.196732	0.644275	-0.459887	0.164762	-1.54567	0.000125581
263804_at	At2g40270	Protein kinase family protein	Unknown	protein.postranslational modification	-1.15553	0.00247636	-1.11173	0.00313945	-0.856076	0.02445	-1.24396	0.0011758	-0.652447	0.0970603	-0.844746	0.0262037	-0.120733	0.813337	-1.12741	0.004906
263715_at	At2g20570	GBF's pro-rich region-interacting factor 1	Nucleus	RNA.regulation of transcription.G2-like	0.136513	0.705215	-0.248329	0.409789	-0.246115	0.480608	-0.784764	0.00594275	-0.22597	0.544485	-0.699416	0.0192574	-0.187342	0.600797	-1.38515	0.000133408
247768_at	At5g58900	Homeodomain-like transcriptional regulator	Nucleus	RNA.regulation of transcription.MYB/MYB related	0.0667519	0.880099	-0.0809462	0.83549	-0.301467	0.415821	-0.709971	0.0194577	0.163183	0.724119	-0.103013	0.831757	-0.568005	0.0756589	-1.16167	0.00124187
260662_at	At1g19540	NmrA-like negative transcriptional regulator family protein	Cytoplasm	secondary metabolism.flavonoids	-0.302103	0.377164	-1.05639	0.00149875	0.093283	0.850005	-1.12812	0.000769563	-0.425536	0.230883	-0.717077	0.0285535	-0.236341	0.535586	-1.11803	0.00174537
260667_at	At1g19440	3-ketoacyl-CoA synthase 4	Nucleus	secondary metabolism.wax	-0.0859823	0.766348	-0.101478	0.697726	-0.745672	0.00217349	-0.806958	0.000675	-0.173956	0.54845	-0.190892	0.480854	-0.569859	0.0128985	-1.05897	0.000148238
267064_at	At2g41110	calmodulin 2	Cytoplasm	signalling.calcium	-0.508933	0.0806151	-1.19363	0.0002642	-1.11172	0.000771364	-0.717788	0.0117898	-0.314246	0.364751	-0.591723	0.0500291	0.130029	0.741219	-1.14485	0.000766074
250939_at	At5g03040	IQ-domain 2	Nucleus	signalling.calcium	-0.819421	0.0200744	-0.692047	0.0443356	-0.812758	0.0264566	-1.00352	0.0045413	-0.835043	0.0254589	-0.443746	0.256524	-0.705275	0.0492685	-1.2812	0.0014415
259609_at	At1g52410	TSK-associating protein 1	Unknown	signalling.calcium	0.21442	0.649307	-1.13213	0.00418279	0.252528	0.619572	-0.504044	0.176398	-0.123837	0.847774	-0.997919	0.0138459	-0.143286	0.788771	-1.65237	0.000383099
254332_at	At4g22730	Leucine-rich repeat protein kinase family protein	Unknown	signalling.receptor kinases	-0.351766	0.383709	-1.06899	0.00470856	-0.579161	0.141134	-0.894331	0.013546	-0.866025	0.027574	-0.985944	0.0115424	-0.958752	0.0123965	-1.12391	0.0055518
247533_at	At5g61570	Protein kinase superfamily protein	Extracellular	signalling.receptor kinases	-0.476147	0.199307	-0.554611	0.115972	-0.630834	0.0938068	-0.967436	0.00668999	-0.985441	0.0105866	-0.827946	0.0267815	-0.566887	0.126369	-1.18058	0.00312381
251072_at	At5g01740	Nuclear transport factor 2 (NTF2) family protein	Unknown	signalling.receptor kinases	-1.31928	0.00418504	-0.298033	0.543899	-1.23856	0.00869373	-1.04722	0.0159928	-0.753684	0.118903	-0.442987	0.39904	-0.42985	0.399	-1.34053	0.00590228
264240_at	At1g54820	Protein kinase superfamily protein	Unknown	signalling.receptor kinases	-1.49651	0.000907512	-1.10684	0.00853254	-0.966529	0.0264327	-1.36483	0.00166428	-0.982444	0.0268797	-0.893213	0.0396308	-1.02528	0.0171572	-1.35218	0.00353184
259671_at	At1g52290	Protein kinase superfamily protein	Chloroplast	signalling.receptor kinases	-0.633892	0.108777	-0.135483	0.77635	-0.589849	0.15955	-1.0102	0.00908715	-0.657532	0.122444	-0.311489	0.525616	-0.366048	0.417006	-1.58551	0.000626234
255344_s_at	At4g04570;At4g04540	[AT4G04570, cysteine-rich RLK (RECEPTOR-like protein kinase) 40];[AT4G04540, cysteine-rich RLK (RECEPTOR-like protein kinase) 39]	.	signalling.receptor kinases	-0.958394	0.0464055	-1.32857	0.00647161	-1.32067	0.0094763	-1.14858	0.0146225	-1.14166	0.0256722	-0.831665	0.100026	-0.0346319	0.96453	-1.63235	0.00248421
255064_at	At4g08950	Phosphate-responsive 1 family protein	Extracellular	signalling.sugar/nutrient	-1.95611	0.00115723	-1.58645	0.00552002	-1.58173	0.00802052	-2.26924	0.000281213	-0.538517	0.437732	-1.24424	0.033418	-0.125423	0.880346	-1.91348	0.00241273
263497_at	At2g42540	cold-regulated 15a	Chloroplast	stress.abiotic.cold	2.79705	6.15488e-06	2.24771	5.75204e-05	2.4101	4.97676e-05	1.98232	0.000171436	0.0921453	0.913396	-0.788701	0.10693	0.432311	0.418553	-1.38434	0.00627582
251713_at	At3g56080	S-adenosyl-L-methionine-dependent methyltransferases superfamily protein	Unknown	stress.abiotic.drought/salt	-1.83018	8.18438e-05	-1.45257	0.000674308	-1.49418	0.000804546	-2.3252	7.92019e-06	-0.769734	0.0663001	-0.805889	0.0482355	-0.71846	0.0734413	-1.54045	0.00079433
262892_at	At1g79440	aldehyde dehydrogenase 5F1	Mitochondrion	TCA	1.0902	0.00025309	0.190188	0.507157	0.896048	0.00200931	0.0757102	0.804807	0.252061	0.438064	-0.30819	0.3012	0.404256	0.13912	-1.15853	0.000302277
251722_at	At3g56200	Transmembrane amino acid transporter family protein	Cell membrane	transport.amino acids	-0.65128	0.163575	-0.732387	0.102771	0.193004	0.772954	-2.24919	4.6266e-05	-0.0475967	0.953919	-0.193544	0.775915	0.393604	0.46333	-1.42277	0.00468436
245427_at	At4g17550	Major facilitator superfamily protein	Chloroplast	transport.mitochondrial metabolite transporters	-0.283734	0.529017	-0.390232	0.332792	-0.674143	0.10085	-1.12131	0.00439355	-0.420964	0.366608	-0.790637	0.051552	-0.352759	0.435602	-1.15585	0.00659313
253609_at	At4g30190	H(+)-ATPase 2	Cell membrane	transport.p-/v-ATPases	0.175706	0.616477	-0.208182	0.512012	-0.263963	0.451044	-0.1846	0.543639	-0.154723	0.719344	-0.363221	0.263219	-0.213173	0.549579	-1.14108	0.000799827
261425_at	At1g18880	Major facilitator superfamily protein	Cell membrane	transport.peptides/oligopeptides	-0.360291	0.372715	-0.648624	0.0750292	-0.209556	0.680874	-0.70755	0.0472347	-0.490987	0.245309	-0.866594	0.0253642	-0.524063	0.179076	-1.10022	0.00657507
259846_at	At1g72140	Major facilitator superfamily protein	Cell membrane	transport.peptides/oligopeptides	-0.933737	0.0199622	-0.459372	0.257977	-0.127995	0.837093	-0.762185	0.0470593	-0.926	0.0291111	-0.737039	0.0778203	-0.57167	0.172882	-1.3262	0.00297269
265370_s_at	At2g01029;At2g10770;At3g30415;At2g06460;At2g10790;At2g06480	[AT2G01029, transposable element gene];[AT2G10770, transposable element gene];[AT3G30415, pseudogene, putative urophorphyrin III methylase, blastp match of 80% identity and 2.7e-49 P-value to GP|20161485|dbj|BAB90408.1||AP003681 uroporphyrin-III C-methyl	.	unknown	-0.599682	0.0783086	-0.167249	0.673529	-0.143679	0.772952	-1.11372	0.00163135	-0.611851	0.0951345	-0.377972	0.332727	-0.421578	0.248649	-1.01895	0.00604328
247132_at	At5g66200	armadillo repeat only 2	Cytoplasm	unknown	-1.1342	1.40585e-05	-1.25466	4.70241e-06	-1.33691	4.58611e-06	-1.75301	1.77801e-07	-0.556537	0.0110441	-0.106431	0.70889	-0.334235	0.11125	-1.01913	9.80945e-05
248945_at	At5g45510	Leucine-rich repeat (LRR) family protein	Cell membrane	unknown	-0.226967	0.507722	-0.860825	0.00488738	-0.467094	0.142866	-0.563109	0.049983	-0.262646	0.490331	-0.477435	0.133955	0.603544	0.0485141	-1.08647	0.0015143
247467_at	At5g62130	Per1-like family protein	Golgi body	unknown	-0.689111	0.0551127	0.239096	0.546287	-0.425287	0.291907	-0.424954	0.223579	-0.629603	0.105157	-0.620479	0.100043	-0.60817	0.0993293	-1.22347	0.00240637
261728_at	At1g76160	SKU5 similar 5	Extracellular	unknown	-0.284558	0.243758	-0.230786	0.338256	-0.44074	0.0703315	-0.474177	0.0348345	-0.582125	0.0193209	-0.542362	0.0258398	-0.408041	0.0882636	-1.45921	1.2244e-05
255714_at	At4g00300	fringe-related protein	Nucleus	unknown	-1.45393	7.95249e-05	-1.13916	0.000732429	-1.18542	0.000791812	-1.34593	0.000149427	-0.770496	0.0199752	-0.494796	0.134099	-0.260762	0.477627	-1.71346	4.02528e-05
256577_at	At3g28220	TRAF-like family protein	Nucleus	unknown	-0.912708	0.0680828	-2.05271	0.0002642	-0.577437	0.305853	-2.00758	0.000293929	-0.642791	0.261029	-0.905215	0.0832216	-0.824497	0.108938	-2.05752	0.000532887
256601_s_at	At3g28290;At3g28300	[AT3G28290, Protein of unknown function (DUF677)];[AT3G28300, Protein of unknown function (DUF677)]	.	unknown	0.376512	0.717186	-1.26585	0.114996	1.03111	0.254344	-1.14313	0.145631	-1.7862	0.0390617	-2.19114	0.0109678	-0.758651	0.418955	-3.83453	0.000172523
258663_at	At3g08670	unknown protein; BEST Arabidopsis thaliana protein match is: unknown protein (TAIR:AT3G51540.1); Has 48380 Blast hits to 29827 proteins in 1356 species: Archae - 46; Bacteria - 5589; Metazoa - 17361; Fungi - 13192; Plants - 2237; Viruses - 905; Other Euka	Nucleus	unknown.not assigned	-0.950133	0.00718163	-0.836511	0.0150058	-0.583119	0.110195	-1.08449	0.00231505	-0.294018	0.507938	-0.37111	0.354916	-0.423079	0.256781	-1.00802	0.00737725
246505_at	At5g16250	unknown protein; BEST Arabidopsis thaliana protein match is: unknown protein (TAIR:AT3G02640.1); Has 1807 Blast hits to 1807 proteins in 277 species: Archae - 0; Bacteria - 0; Metazoa - 736; Fungi - 347; Plants - 385; Viruses - 0; Other Eukaryotes - 339 (	Chloroplast	unknown.not assigned	-0.270009	0.408274	-0.158436	0.642915	-0.268112	0.453016	-0.280867	0.341632	-0.468415	0.149477	-0.740367	0.0173449	-0.637175	0.0354778	-1.06119	0.00169361
258480_at	At3g02640	unknown protein; BEST Arabidopsis thaliana protein match is: unknown protein (TAIR:AT5G16250.1); Has 96 Blast hits to 96 proteins in 16 species: Archae - 0; Bacteria - 0; Metazoa - 0; Fungi - 0; Plants - 95; Viruses - 0; Other Eukaryotes - 1 (source: NCBI	Mitochondrion	unknown.not assigned	0.103343	0.839787	-0.00312577	0.994551	-0.272403	0.568585	-0.084973	0.849589	-0.296001	0.543607	-0.768208	0.0478272	-0.657523	0.085917	-1.10006	0.00680914
248942_at	At5g45480	Protein of unknown function (DUF594)	Unknown	unknown.not assigned	-0.9512	0.00070775	-0.718624	0.00606298	-0.631384	0.0192747	-0.82674	0.00193605	-0.562604	0.0396399	-0.325135	0.257423	0.112595	0.747087	-1.11222	0.000361122
261451_at	At1g21060	Protein of unknown function, DUF547	Nucleus	unknown.not assigned	-1.13176	0.000290581	-0.725497	0.00931918	-0.801083	0.00675418	-1.15309	0.00021764	-0.352629	0.267638	-0.564968	0.0501941	-0.685687	0.0165843	-1.13655	0.000561707
260227_at	At1g74450	Protein of unknown function (DUF793)	Mitochondrion	unknown.not assigned	-0.984043	0.00180893	-0.369355	0.218113	-0.901385	0.00489029	-1.19568	0.000299815	-0.537729	0.0946184	0.0313232	0.953839	-0.208551	0.571801	-1.27441	0.000391621
255818_at	At2g33570	Domain of unknown function (DUF23)	Unknown	unknown.not assigned	0.344093	0.19425	-0.335134	0.190802	-0.607131	0.0234778	-0.864066	0.00131149	-0.115343	0.770809	-0.26537	0.375117	-0.62594	0.0177713	-1.30761	8.28373e-05
262262_at	At1g70782;At1g70780	[AT1G70782, conserved peptide upstream open reading frame 28];[AT1G70780, unknown protein; FUNCTIONS IN: molecular_function unknown; INVOLVED IN: biological_process unknown; LOCATED IN: mitochondrion; EXPRESSED IN: sperm cell, male gametophyte, pollen tub	.	unknown.not assigned	0.479147	0.193259	-0.214242	0.592451	-1.09262	0.00445736	-0.154802	0.690933	-0.0369858	0.954146	-0.506669	0.189855	-0.30459	0.468518	-1.33159	0.00119469
264998_at	At1g67330	Protein of unknown function (DUF579)	Mitochondrion	unknown.not assigned	-1.97284	0.000157227	-1.15274	0.0110581	-1.88805	0.00037006	-1.74916	0.000417151	-1.02007	0.0337261	-1.07264	0.0232897	-1.16891	0.0127513	-1.40068	0.00494048

## Sheet: (E) t48h vs t0 e
ATH1 probe set	AGI code	Description	Localisation	Functional Annotation	Col-0 (4) vs Col-0 (0)	Adj. P-value	adg1-1 (4) vs adg1-1 (0)	Adj. P-value	tpt-2 (4) vs tpt-2 (0)	Adj. P-value	adg1-1/tpt-2 (4) vs adg1-1/tpt-2 (0)	Adj. P-value	Col-0 (48) vs Col-0 (0)	Adj. P-value	adg1-1 (48) vs adg1-1 (0)	Adj. P-value	tpt-2 (48) vs tpt-2 (0)	Adj. P-value	adg1-1/tpt-2 (48) vs adg1-1/tpt-2 (0)	Adj. P-value
258719_at	At3g09540	Pectin lyase-like superfamily protein	Cell membrane	cell wall.degradation	1.73672	1.50309e-06	1.36574	1.77434e-05	0.817346	0.00287296	0.629383	0.0109433	1.0372	0.000504301	0.899598	0.00135309	-0.0994042	0.774206	0.245298	0.394116
248676_at	At5g48850	Tetratricopeptide repeat (TPR)-like superfamily protein	Nucleus	development.unspecified	0.642896	0.48563	1.31829	0.0996278	0.645826	0.526605	-1.12235	0.152534	2.40393	0.00659435	3.32964	0.000448682	1.74138	0.0363873	0.69407	0.469162
251154_at	At3g63110	isopentenyltransferase 3	Chloroplast	hormone metabolism.cytokinin	1.67127	0.000218338	1.15749	0.00442787	-0.165544	0.776662	0.927569	0.0166526	1.72465	0.000327114	1.16082	0.00629982	0.610614	0.138721	0.485013	0.267585
249599_at	At5g37990	S-adenosyl-L-methionine-dependent methyltransferases superfamily protein	Extracellular	hormone metabolism.salicylic acid	-0.0572657	0.947354	0.767919	0.159932	0.380865	0.594701	0.126718	0.848078	2.08718	0.00100656	1.67211	0.00479262	0.966404	0.0871238	1.13677	0.0504432
259545_at	At1g20560	acyl activating enzyme 1	Unknown	lipid metabolism.FA	0.210585	0.387624	-0.0278508	0.924836	-0.00619527	0.987972	-0.334123	0.11855	1.00625	0.000231857	0.768642	0.00180946	0.488378	0.0318416	0.383629	0.104617
259549_at	At1g35290	Thioesterase superfamily protein	Extracellular	lipid metabolism.lipid degradation	-0.00501819	0.986824	-0.101934	0.625474	0.257768	0.192633	-0.0413047	0.850726	1.31458	3.07672e-06	0.627059	0.00186906	0.453223	0.0162223	-0.0540671	0.836541
256746_at	At3g29320	Glycosyl transferase, family 35	Chloroplast	major CHO metabolism.degradation.starch	2.30497	1.19092e-05	2.34509	9.80949e-06	1.65434	0.000471647	1.87925	8.56212e-05	1.58843	0.000808869	2.0435	6.56545e-05	0.716265	0.0866849	0.930228	0.0309475
252468_at	At3g46970	alpha-glucan phosphorylase 2	Cytoplasm	major CHO metabolism.degradation.starch	3.9523	3.92184e-08	4.07272	2.0607e-08	3.23925	5.22368e-07	2.61639	3.09006e-06	1.42676	0.0016989	2.61312	5.26414e-06	0.702155	0.0885131	0.806745	0.0570462
258158_at	At3g17790	purple acid phosphatase 17	Extracellular	misc.acid and other phosphatases	2.5267	0.000554411	4.6073	1.33227e-06	1.76652	0.0119345	2.13297	0.00195815	2.57093	0.000873177	2.11982	0.00339887	1.6626	0.0156203	1.35563	0.0538043
262369_at	At1g73010	phosphate starvation-induced gene 2	Nucleus	misc.acid and other phosphatases	0.115003	0.823111	3.66625	3.53699e-08	0.237512	0.640711	-0.038429	0.93448	1.12399	0.00653427	1.93625	5.71716e-05	0.705407	0.0697979	0.583905	0.15113
258151_at	At3g18080	B-S glucosidase 44	Extracellular	misc.gluco-, galacto- and mannosidases	1.32594	0.000536585	1.32323	0.000530724	1.32683	0.000799321	1.18089	0.00124145	1.19146	0.00225959	1.00119	0.00700221	0.891102	0.0134191	0.32924	0.411598
267123_at	At2g23560	methyl esterase 7	Cytoplasm	misc.nitrilases	-0.364021	0.330557	-0.009045	0.983836	-0.297108	0.48689	-0.022101	0.958925	1.04784	0.00578509	0.951166	0.00979239	0.473483	0.19771	0.408222	0.291178
258167_at	At3g21560	UDP-Glycosyltransferase superfamily protein	Unknown	misc.UDP glucosyl and glucoronyl transferases	1.42385	0.0057721	2.64972	2.40327e-05	1.33687	0.0117457	2.12189	0.000189583	1.61459	0.00360853	1.82051	0.00123388	1.09595	0.0327071	0.713165	0.18752
264859_at	At1g24280	glucose-6-phosphate dehydrogenase 3	Chloroplast	OPP	1.62538	1.7821e-05	1.71719	9.95524e-06	0.0514248	0.919831	1.58758	2.30251e-05	1.14674	0.000915836	1.33898	0.0001932	0.27488	0.425324	0.575823	0.0676967
262644_at	At1g62710	beta vacuolar processing enzyme	Unknown	protein.degradation.cysteine protease	1.07193	0.00441338	2.20191	5.84215e-06	0.320852	0.468038	0.390343	0.276447	1.12756	0.00478357	1.56224	0.000294414	0.718014	0.0538947	0.187163	0.691803
263962_at	At2g36350	Protein kinase superfamily protein	Nucleus	protein.postranslational modification	0.286378	0.456686	0.552695	0.101684	-0.0265648	0.965928	0.446944	0.178859	1.00292	0.00712527	1.35774	0.000607019	0.39203	0.297245	0.845203	0.0206663
248867_at	At5g46830	NACL-inducible gene 1	Nucleus	RNA.regulation of transcription.bHLH	0.956069	0.0940809	0.428935	0.48519	0.38381	0.605611	-0.185566	0.774996	2.04937	0.00151855	1.89186	0.00239176	1.50456	0.0108021	1.25687	0.0362932
248607_at	At5g49480	Ca2+-binding protein 1	Unknown	signalling.calcium	2.27884	6.06719e-06	1.93315	3.22267e-05	1.62272	0.000283688	1.57836	0.000207585	1.07971	0.00823364	1.11952	0.00573983	0.945345	0.0154045	0.807563	0.0428339
254683_at	At4g13800	Protein of unknown function (DUF803)	Cell membrane	transport.misc	1.56379	8.72361e-05	2.6978	2.65878e-07	1.28414	0.000809161	0.357787	0.281446	1.28245	0.000988252	1.92399	1.96923e-05	0.580214	0.0942762	0.902829	0.0126036
261925_at	At1g22540	Major facilitator superfamily protein	Cell membrane	transport.peptides/oligopeptides	1.09105	0.000745981	0.663512	0.023815	0.744653	0.017095	1.03751	0.000992339	1.07509	0.00150015	0.824265	0.009002	0.491431	0.108944	0.655294	0.0370645
246884_at	At5g26220	ChaC-like family protein	Unknown	transport.unspecified anions/cations	1.83164	0.000539144	2.39503	4.30918e-05	2.89598	1.09114e-05	-0.460611	0.335626	1.50004	0.00451056	1.6407	0.00197124	1.22085	0.0141148	-1.14935	0.0242363
246235_at	At4g36830	GNS1/SUR4 membrane protein family	Mitochondrion	unknown	2.20761	2.43369e-05	2.33286	1.34548e-05	1.43948	0.00186158	1.84468	0.000128946	1.20646	0.00775177	1.33683	0.00331212	0.380176	0.432389	1.13124	0.0118033
265913_at	At2g25625	unknown protein; FUNCTIONS IN: molecular_function unknown; INVOLVED IN: biological_process unknown; LOCATED IN: chloroplast; EXPRESSED IN: 10 plant structures; EXPRESSED DURING: LP.06 six leaves visible, LP.04 four leaves visible, 4 anthesis, petal differ	Unknown	unknown.not assigned	0.273505	0.603425	0.328478	0.49081	-0.46698	0.357641	-0.348697	0.434901	1.58239	0.00153398	1.47659	0.00222752	0.675892	0.13863	1.19957	0.0111063
261921_at	At1g65900	unknown protein; FUNCTIONS IN: molecular_function unknown; INVOLVED IN: biological_process unknown; LOCATED IN: endomembrane system; EXPRESSED IN: 21 plant structures; EXPRESSED DURING: 13 growth stages; Has 306 Blast hits to 306 proteins in 119 species:	Chloroplast	unknown.not assigned	1.55893	0.000237089	1.01968	0.00703366	1.04028	0.00864963	1.01264	0.00652085	1.28217	0.00222593	1.02879	0.00934643	0.652051	0.089205	0.7976	0.0431817
266912_at	At2g45900	Phosphatidylinositol N-acetyglucosaminlytransferase subunit P-related	Nucleus	unknown.not assigned	0.056043	0.841449	-0.0664235	0.791168	-0.0239061	0.945506	0.154725	0.459301	1.07584	5.77567e-05	0.794267	0.000697499	0.42675	0.0411157	0.200667	0.390337
261166_s_at	At3g15750;At1g34570	[AT3G15750, Essential protein Yae1, N-terminal];[AT1G34570, Essential protein Yae1, N-terminal]	.	unknown.not assigned	0.92036	0.00343733	0.564447	0.0570745	0.569081	0.0719874	0.529186	0.0677478	1.03152	0.00232869	0.844282	0.00860574	0.570541	0.0652109	0.488753	0.12966
252483_at	At3g46600	GRAS family transcription factor	Nucleus	development.unspecified	-1.80321	3.22106e-05	-1.50944	0.00017774	-1.36689	0.000675	-1.44987	0.000231135	-1.05553	0.00585604	-1.07484	0.00455013	-0.558726	0.124037	-0.888882	0.0175654
246932_at	At5g25190	Integrase-type DNA-binding superfamily protein	Nucleus	hormone metabolism.ethylene	-1.9995	1.93738e-06	-1.5457	2.69454e-05	-1.63604	2.67458e-05	-1.73315	9.21481e-06	-1.46779	9.87534e-05	-1.15533	0.000685932	-0.710716	0.0197576	-0.734974	0.0197523
249895_at	At5g22500	fatty acid reductase 1	Chloroplast	lipid metabolism.lipid degradation	-0.701191	0.263799	-1.03531	0.076423	-0.432867	0.570163	0.0955246	0.896143	-1.70237	0.00824262	-1.72333	0.00674872	-1.45865	0.0174694	-1.07435	0.0882457
259418_at	At1g02390	glycerol-3-phosphate acyltransferase 2	Mitochondrion	lipid metabolism.phospholipid synthesis	-0.876821	0.0302719	-0.267758	0.548645	0.132809	0.831792	-0.704654	0.0686232	-1.41537	0.00191513	-1.25114	0.0042007	-0.410974	0.367609	-0.772022	0.0702846
263796_at	At2g24540	Galactose oxidase/kelch repeat superfamily protein	Nucleus	protein.degradation.ubiquitin	-1.12639	0.00108368	-0.148624	0.694534	-0.526268	0.121056	-0.392337	0.208236	-1.02831	0.00366812	-1.05294	0.00266305	-0.85048	0.0107146	-0.403466	0.251097
264779_at	At1g08570	atypical CYS HIS rich thioredoxin 4	Chloroplast	redox.peroxiredoxin/thioredoxin	-2.03127	2.09266e-06	-1.69762	1.31163e-05	-0.45575	0.161268	-0.916207	0.00310099	-1.05289	0.00207169	-2.61982	3.2631e-07	-0.629352	0.0427836	-0.307515	0.373997
258487_at	At3g02550	LOB domain-containing protein 41	Nucleus	RNA.regulation of transcription.AS2	-1.45887	5.3365e-05	-0.91862	0.00300391	-1.0056	0.00222134	-0.468239	0.102464	-1.11861	0.00113065	-0.832872	0.00870517	-0.453714	0.14493	-0.515704	0.104178
247509_at	At5g62020	heat shock transcription factor B2A	Nucleus	RNA.regulation of transcription.HSF	-1.55597	2.59939e-06	-1.17737	4.52909e-05	-0.68859	0.00660807	-1.20331	3.5872e-05	-1.03096	0.000330383	-1.25918	3.90166e-05	-0.573832	0.0189307	-0.224531	0.412267
248564_at	At5g49700	Predicted AT-hook DNA-binding family protein	Nucleus	RNA.regulation of transcription.misc	-1.82916	0.00139055	-1.72552	0.00213994	-2.08922	0.000675772	-1.64411	0.00276452	-1.68787	0.00424388	-1.835	0.00193597	-1.17496	0.0321257	-1.3342	0.019491
247280_at	At5g64260	EXORDIUM like 2	Chloroplast	signalling.sugar/nutrient	-1.77665	9.18098e-05	-1.26175	0.00186494	-1.03664	0.0109329	-1.11392	0.00421909	-1.08517	0.0091277	-1.45958	0.000867949	-0.650062	0.101092	-0.824844	0.0427096
253125_at	At4g36040	Chaperone DnaJ-domain superfamily protein	Chloroplast	stress.abiotic.heat	-1.65677	3.40064e-05	-1.18397	0.000765994	-0.147449	0.753055	-0.162376	0.641279	-1.49471	0.000189075	-1.61278	7.06611e-05	-0.556341	0.0953711	0.323847	0.381617
251324_at	At3g61430	plasma membrane intrinsic protein 1A	Cell membrane	transport.Major Intrinsic Proteins	-1.58596	4.82935e-05	-1.77327	1.53696e-05	-1.00105	0.00402107	-1.73736	1.97801e-05	-1.0952	0.0023539	-1.15574	0.00131693	-0.592773	0.0718634	-0.738446	0.0300996
253455_at	At4g32020	unknown protein; FUNCTIONS IN: molecular_function unknown; INVOLVED IN: biological_process unknown; LOCATED IN: chloroplast; EXPRESSED IN: 24 plant structures; EXPRESSED DURING: 15 growth stages; BEST Arabidopsis thaliana protein match is: unknown protein	Nucleus	unknown.not assigned	-0.440677	0.161581	-0.335238	0.285997	-0.460958	0.161738	-0.752534	0.0125965	-1.21966	0.0007107	-1.07377	0.00164185	-0.426977	0.187808	-0.740947	0.0231798
258262_at	At3g15770	unknown protein; BEST Arabidopsis thaliana protein match is: unknown protein (TAIR:AT5G25360.2); Has 143 Blast hits to 143 proteins in 25 species: Archae - 0; Bacteria - 0; Metazoa - 0; Fungi - 0; Plants - 136; Viruses - 0; Other Eukaryotes - 7 (source: N	Nucleus	unknown.not assigned	-2.61502	5.62228e-06	-2.19152	3.37208e-05	-1.94871	0.000174926	-1.42663	0.00148894	-1.26713	0.00669768	-2.14513	6.90452e-05	-0.795918	0.0706404	-0.261505	0.628393
266259_at	At2g27830	unknown protein; BEST Arabidopsis thaliana protein match is: unknown protein (TAIR:AT4G22758.1); Has 131 Blast hits to 131 proteins in 17 species: Archae - 0; Bacteria - 0; Metazoa - 0; Fungi - 0; Plants - 131; Viruses - 0; Other Eukaryotes - 0 (source: N	Mitochondrion	unknown.not assigned	-1.21914	0.000249105	-1.37507	7.91952e-05	0.192	0.620573	-0.877838	0.00330887	-1.43874	0.000108161	-1.42152	9.1371e-05	-0.0526256	0.905998	-0.650172	0.0362191

## Sheet: (F) t48h vs t0 f
ATH1 probe set	AGI code	Description	Localisation	Functional Annotation	Col-0 (4) vs Col-0 (0)	Adj. P-value	adg1-1 (4) vs adg1-1 (0)	Adj. P-value	tpt-2 (4) vs tpt-2 (0)	Adj. P-value	adg1-1/tpt-2 (4) vs adg1-1/tpt-2 (0)	Adj. P-value	Col-0 (48) vs Col-0 (0)	Adj. P-value	adg1-1 (48) vs adg1-1 (0)	Adj. P-value	tpt-2 (48) vs tpt-2 (0)	Adj. P-value	adg1-1/tpt-2 (48) vs adg1-1/tpt-2 (0)	Adj. P-value
255065_s_at	At4g08870;At4g08900	[AT4g08870, Arginase/deacetylase superfamily protein];[AT4g08900, arginase]	.	amino acid metabolism.degradation	0.505858	0.260566	-0.433257	0.325384	0.5814	0.212087	-0.737167	0.0714642	1.81858	0.000394116	0.975109	0.0287004	1.81651	0.000306729	0.511047	0.280305
259403_at	At1g17745	D-3-phosphoglycerate dehydrogenase	Chloroplast	amino acid metabolism.synthesis	0.510778	0.32273	0.823733	0.0811552	0.0309001	0.971751	-0.302394	0.548854	1.93891	0.00062284	1.18617	0.0187395	2.7787	1.84538e-05	0.135774	0.845292
248657_at	At5g48570	FKBP-type peptidyl-prolyl cis-trans isomerase family protein	Nucleus	cell.cycle	0.669711	0.47915	-0.0719893	0.948196	0.988128	0.295043	-1.88982	0.0203267	2.35052	0.00935114	1.82387	0.0366249	2.49956	0.00490164	1.45152	0.102697
264089_at	At2g31200	actin depolymerizing factor 6	Chloroplast	cell.organisation	0.915417	0.00216536	-0.192531	0.537001	0.289766	0.380737	0.108057	0.73211	1.05136	0.00121264	0.432255	0.154782	1.27808	0.000177123	0.211035	0.539617
259705_at	At1g77450	NAC domain containing protein 32	Nucleus	development.unspecified	1.57324	0.000364841	1.2791	0.00203437	1.47375	0.00096362	0.150761	0.732064	1.25011	0.0040578	0.817338	0.04671	2.36761	1.31253e-05	0.767649	0.0655658
261866_at	At1g50420	scarecrow-like 3	Nucleus	development.unspecified	-0.0727025	0.900546	0.0529581	0.920749	-0.471081	0.297328	0.069511	0.886654	1.2321	0.00506207	1.09194	0.0100953	1.34546	0.00212054	0.4018	0.379623
248138_at	At5g54960	pyruvate decarboxylase-2	Unknown	fermentation	3.34371	6.23614e-07	2.23607	3.87643e-05	2.70009	1.0119e-05	1.93732	0.000142477	1.26684	0.00843031	1.154	0.0136988	1.42512	0.00296039	0.737348	0.118958
249775_at	At5g24160	squalene monoxygenase 6	Unknown	hormone metabolism.brassinosteroid	0.571693	0.14613	0.956212	0.0130637	1.83506	0.00011461	0.558414	0.133126	1.42796	0.00124759	0.594459	0.15049	1.89696	8.08379e-05	0.383961	0.383966
246272_at	At4g37150	methyl esterase 9	Unknown	hormone metabolism.ethylene	1.34595	0.000634899	1.81023	3.87643e-05	2.54368	2.15663e-06	1.5986	0.000121476	1.2357	0.00222613	0.651369	0.0839134	2.09018	1.7562e-05	0.596514	0.11927
257641_s_at	At3g25760;At3g25770	[AT3g25760, allene oxide cyclase 1];[AT3g25770, allene oxide cyclase 2]	.	hormone metabolism.jasmonate	1.40204	0.00831449	0.244591	0.690973	2.2254	0.000301785	-0.544689	0.289347	2.59988	9.40306e-05	1.22797	0.0240976	2.42873	0.000132363	-0.0981256	0.89967
246789_at	At5g27600	long-chain acyl-CoA synthetase 7	Nucleus	lipid metabolism.FA	0.0103189	0.985843	-0.528244	0.130037	0.335333	0.425368	-0.59366	0.0790632	1.40598	0.000690031	0.721476	0.0496379	2.16802	1.04513e-05	0.449233	0.245719
259708_at	At1g77420	alpha/beta-Hydrolases superfamily protein	Unknown	lipid metabolism.lipid degradation	0.127315	0.7324	0.182629	0.572696	0.0463952	0.92521	-0.187382	0.536901	1.08781	0.00113115	0.658152	0.0300218	1.18342	0.000438775	0.418699	0.181051
263661_at	At1g04290	Thioesterase superfamily protein	Unknown	lipid metabolism.lipid degradation	0.108191	0.808228	-0.212588	0.563422	0.109771	0.82982	-0.358868	0.270569	1.04694	0.00409389	0.547497	0.118303	1.10126	0.002271	0.617354	0.0779605
266357_at	At2g32290	beta-amylase 6	Extracellular	major CHO metabolism.degradation.starch	0.479817	0.39487	0.216502	0.724215	0.839608	0.123491	-0.224037	0.690146	2.04339	0.000698972	0.764724	0.167085	1.4114	0.00866143	1.05384	0.0524645
256787_at	At3g13790	glycosyl hydrolases family 32 protein	Extracellular	major CHO metabolism.degradation.sucrose	-0.560535	0.286883	-0.332162	0.544379	0.193999	0.793106	-0.133901	0.819639	1.6701	0.00260236	0.855754	0.101416	2.50538	6.36012e-05	0.40675	0.49131
245998_at	At5g20830	sucrose synthase 1	Unknown	major CHO metabolism.degradation.sucrose	0.997359	0.0231649	1.3642	0.00271469	0.439373	0.392112	1.10315	0.0105372	1.33951	0.00518342	1.03831	0.0231991	1.59293	0.00111474	0.600909	0.204959
267168_at	At2g37770	NAD(P)-linked oxidoreductase superfamily protein	Cytoplasm	minor CHO metabolism.others	0.310638	0.660074	1.31345	0.0207915	0.564393	0.404943	-0.066663	0.924824	1.63732	0.00841888	1.31513	0.0282135	3.82621	4.78234e-06	-0.14971	0.858381
263320_at	At2g47180	galactinol synthase 1	Unknown	minor CHO metabolism.raffinose family	0.229169	0.799892	-0.331312	0.674678	1.24284	0.0784997	-0.19203	0.807488	1.93199	0.00818535	0.700239	0.374066	2.02712	0.00467587	0.707206	0.354206
253073_at	At4g37410	cytochrome P450, family 81, subfamily F, polypeptide 4	Unknown	misc.cytochrome P450	1.50997	0.0479208	1.08726	0.150241	1.48358	0.0623736	0.616137	0.425473	2.13027	0.00960095	0.91294	0.288585	2.2078	0.00600219	0.105374	0.927377
266778_at	At2g29090	cytochrome P450, family 707, subfamily A, polypeptide 2	Chloroplast	misc.cytochrome P450	1.75162	0.00393582	2.30913	0.000391419	1.68024	0.00713824	2.35828	0.000293856	1.83439	0.00442007	1.42741	0.0200272	1.96931	0.00209077	1.54764	0.0136761
245253_at	At4g15440	hydroperoxide lyase 1	Unknown	misc.cytochrome P450	0.226088	0.503856	-0.733411	0.0130551	0.194788	0.618178	-0.787537	0.00744305	1.74508	1.93318e-05	0.266243	0.458273	1.53104	5.11723e-05	0.196633	0.591273
257625_at	At3g26230	cytochrome P450, family 71, subfamily B, polypeptide 24	Unknown	misc.cytochrome P450	-0.408506	0.349086	-0.548742	0.172546	-0.474359	0.297199	-0.666142	0.0848841	1.31678	0.00325344	-0.171207	0.775963	1.33118	0.00241955	0.00115685	0.998747
259173_at	At3g03640	beta glucosidase 25	Chloroplast	misc.gluco-, galacto- and mannosidases	0.553404	0.246496	0.363854	0.456746	0.394899	0.477877	0.701665	0.108726	1.53376	0.00259578	1.01139	0.0332549	3.8339	4.83367e-07	0.571616	0.252841
262103_at	At1g02940	glutathione S-transferase (class phi) 5	Cytoplasm	misc.glutathione S transferases	0.332791	0.182023	0.224829	0.373038	0.132953	0.691305	0.171827	0.490796	3.15981	3.50505e-09	0.557623	0.0272768	1.06273	0.000228528	0.465766	0.0682447
245349_at	At4g16690	methyl esterase 16	Nucleus	misc.nitrilases	-1.73539	1.76556e-05	-1.35824	0.000191917	-0.596965	0.07298	-1.51163	6.54353e-05	1.07579	0.00251559	-0.412004	0.243069	1.10666	0.00160303	0.602946	0.0729484
252291_s_at	At3g49120;At3g49110	[AT3g49120, peroxidase CB];[AT3g49110, peroxidase CA]	.	misc.oxygenases/peroxidases	0.12431	0.877325	0.103989	0.886562	0.595907	0.369631	0.179384	0.784942	2.01313	0.00181388	1.41468	0.0181332	3.25045	2.1065e-05	0.855455	0.162559
255011_at	At4g10040	cytochrome c-2	Mitochondrion	mitochondrial electron transport	0.800887	0.000717943	0.650801	0.0036278	0.148645	0.60037	0.388652	0.0617646	1.04632	0.000126239	0.562957	0.0138279	1.03445	0.000109337	0.26239	0.274075
253697_at	At4g29700	Alkaline-phosphatase-like family protein	Extracellular	nucleotide metabolism	0.86272	0.186512	-0.066216	0.93782	1.20834	0.0675153	-0.234998	0.739474	2.61963	0.000491464	0.77823	0.272819	1.94081	0.00402894	0.70924	0.31645
254958_at	At4g11010	nucleoside diphosphate kinase 3	Chloroplast	nucleotide metabolism	0.848257	0.000707261	0.507355	0.0250591	0.44986	0.0605096	0.513257	0.0213644	0.996674	0.000330747	0.486784	0.0416063	0.900722	0.000599505	0.400178	0.100346
249372_at	At5g40760	glucose-6-phosphate dehydrogenase 6	Cytoplasm	OPP	0.645917	0.181326	0.214164	0.699591	0.307932	0.618827	-0.28531	0.563045	1.30387	0.00991408	0.569695	0.279859	1.55635	0.00230353	-0.293525	0.616865
246219_at	At4g36760	aminopeptidase P1	Unknown	protein.degradation	0.517311	0.0235889	-0.408713	0.0675208	0.529965	0.0259033	-0.0408234	0.882366	1.08124	0.000144071	0.501431	0.034592	1.56426	3.62296e-06	0.314693	0.201843
260327_at	At1g63840	RINg/U-box superfamily protein	Unknown	protein.degradation.ubiquitin	0.343478	0.494802	0.397821	0.390857	0.584118	0.229315	0.391624	0.376946	1.37962	0.0045142	0.847716	0.0662771	2.17764	7.94257e-05	0.91467	0.0502281
261713_at	At1g32640	Basic helix-loop-helix (bHLH) DNA-binding family protein	Nucleus	protein.postranslational modification	2.57477	7.92768e-06	1.21621	0.00623514	2.08783	0.00011084	1.09415	0.011066	1.42645	0.00327005	0.561749	0.247334	1.23127	0.00730391	0.143488	0.817284
255360_at	At4g03960	Phosphotyrosine protein phosphatases superfamily protein	Cytoplasm	protein.postranslational modification	0.815842	0.0169679	1.12743	0.00166984	0.212539	0.640149	0.161256	0.660191	1.40079	0.000504767	0.221495	0.62266	0.92454	0.00914117	0.418638	0.262697
262615_at	At1g13950	eukaryotic elongation factor 5A-1	Cytoplasm	protein.synthesis	0.393843	0.17125	0.425199	0.1246	0.390146	0.200431	-0.133178	0.660227	1.43927	7.26533e-05	0.63298	0.0304822	1.602	2.04309e-05	0.747098	0.0129485
260350_at	At1g69410	eukaryotic elongation factor 5A-3	Cytoplasm	protein.synthesis	0.619771	0.011206	-0.179891	0.492135	0.39712	0.119828	-0.26296	0.266871	1.13746	0.000151999	0.267523	0.334857	1.09662	0.000164558	0.385033	0.134536
262669_at	At1g62850	Class I peptide chain release factor	Unknown	protein.synthesis	0.424665	0.101887	-0.0282033	0.934075	0.235469	0.447889	-0.152685	0.573996	1.08794	0.000422151	0.653675	0.0157887	0.719457	0.00771481	0.627979	0.0218079
261794_at	At1g16060	ARIA-interacting double AP2 domain protein	Nucleus	RNA.regulation of transcription.AP2/EREBP	1.00061	0.00390597	0.647726	0.0483196	0.791687	0.0235834	0.31541	0.343881	1.17328	0.00189005	0.870871	0.0134497	1.04852	0.00347237	0.868306	0.0152528
245254_at	At4g14680	Pseudouridine synthase/archaeosine transglycosylase-like family protein	Chloroplast	S-assimilation	1.16787	0.000539164	0.422153	0.166164	0.685678	0.0318354	0.00797828	0.983169	1.24228	0.000591854	0.801227	0.0131259	0.981438	0.0029927	0.229074	0.537963
262913_at	At1g59960	NAD(P)-linked oxidoreductase superfamily protein	Chloroplast	secondary metabolism.flavonoids	-0.0722738	0.846441	-0.324807	0.236377	-0.466758	0.102552	-0.457576	0.0780193	1.16677	0.000357566	0.473646	0.0965056	0.934757	0.00171888	0.47862	0.0959461
266938_at	At2g18950	homogentisate phytyltransferase 1	Cell membrane	secondary metabolism.isoprenoids	1.27993	3.57533e-05	1.06341	0.00020821	0.898986	0.00137588	0.759175	0.0031144	1.24855	9.82518e-05	0.436519	0.0991821	1.17843	0.000127818	0.204223	0.496253
252117_at	At3g51430	Calcium-dependent phosphotriesterase superfamily protein	Chloroplast	secondary metabolism.misc	0.255284	0.793058	0.157246	0.865741	0.234393	0.836702	0.308381	0.701109	2.09296	0.00813656	1.78588	0.0195578	3.48039	0.000109017	1.07522	0.170544
259348_at	At3g03770	Leucine-rich repeat protein kinase family protein	Cell membrane	signalling.receptor kinases	0.954607	0.000824178	-0.0104845	0.975519	0.279523	0.358253	0.0132216	0.968097	1.157	0.000300475	0.586708	0.0324668	0.864199	0.00249197	0.711626	0.0118197
248332_at	At5g52640	heat shock protein 90.1	Cytoplasm	stress.abiotic.heat	0.237008	0.823588	-0.832144	0.301137	0.774784	0.40206	-1.5793	0.0367462	2.23755	0.00841888	1.50724	0.0658069	3.94646	6.58004e-05	1.3733	0.0989942
260556_at	At2g43620	Chitinase family protein	Extracellular	stress.biotic	0.223453	0.575735	-0.180667	0.642003	0.0114696	0.985396	-0.548695	0.089222	1.01435	0.00584629	0.549347	0.124448	3.3208	1.29664e-07	-0.497483	0.169411
260547_at	At2g43550	Scorpion toxin-like knottin superfamily protein	Extracellular	stress.biotic.PR-proteins	2.44527	1.54191e-07	2.17951	3.95133e-07	2.57077	1.58075e-07	2.5844	1.08273e-07	1.10041	0.000829717	0.641638	0.0297252	0.993167	0.00147861	0.516244	0.084491
249791_at	At5g23810	amino acid permease 7	Cell membrane	transport.amino acids	0.527933	0.0416524	0.416725	0.101978	0.382646	0.16902	0.185285	0.487204	1.13083	0.000318331	0.69974	0.0106105	0.901693	0.00157891	0.171398	0.592455
263073_at	At2g17500	Auxin efflux carrier family protein	Chloroplast	transport.misc	-0.0371111	0.963063	-0.298014	0.589363	0.923673	0.0726163	-1.0505	0.0273897	1.9047	0.00086381	0.451836	0.444757	2.77418	2.23914e-05	0.62984	0.242138
248335_at	At5g52450	MATE efflux family protein	Cell membrane	transport.misc	1.5423	0.00048132	1.20279	0.00352836	1.73377	0.000262839	0.781351	0.0421604	1.41106	0.00180497	0.487629	0.277579	1.58555	0.00054927	0.204844	0.692704
262281_at	At1g68570	Major facilitator superfamily protein	Cell membrane	transport.peptides/oligopeptides	-0.993662	0.000346805	-0.769828	0.00280646	-0.307381	0.266864	-0.877028	0.000892653	1.07132	0.000344574	0.386596	0.144797	1.91208	1.23736e-06	0.123129	0.70435
245855_at	At5g13550	sulfate transporter 4.1	Unknown	transport.sulphate	0.723307	0.0052351	-0.107468	0.719761	0.707126	0.0081939	-0.404982	0.0932308	1.21779	0.000121434	0.592294	0.0242975	0.994227	0.00056685	-0.021444	0.955584
256751_at	At3g27170	chloride channel B	Nucleus	transport.unspecified anions/cations	-0.577967	0.076118	-0.910783	0.00587379	-0.505887	0.14396	-0.356487	0.263471	1.66861	7.23431e-05	0.144669	0.762021	1.34289	0.000388751	0.52669	0.128292
248580_at	At5g49890	chloride channel C	Unknown	transport.unspecified anions/cations	-0.110078	0.636576	-0.507017	0.00850879	-0.0867294	0.753201	-0.542271	0.00477436	1.05497	3.54372e-05	0.22633	0.294547	0.556229	0.00577565	0.303158	0.13722
261181_at	At1g34580	Major facilitator superfamily protein	Unknown	transporter.sugars	0.063087	0.833871	0.26787	0.22791	-0.0512486	0.885439	-0.0635091	0.804432	1.07272	0.000112774	0.292151	0.228229	0.786453	0.00128223	0.268517	0.268971
247780_at	At5g58770	Undecaprenyl pyrophosphate synthetase family protein	Unknown	unknown	0.800781	0.0816321	-0.486531	0.300299	0.310485	0.604341	-0.889949	0.0433223	1.41517	0.00486707	-0.829389	0.0837758	1.45741	0.00313187	0.489657	0.342185
256256_at	At3g11230	Yippee family putative zinc-binding protein	Nucleus	unknown	0.755669	0.010834	0.335379	0.25966	0.371515	0.251602	0.0824407	0.809618	1.39654	0.000136013	0.560348	0.0663577	1.08838	0.000928346	0.475521	0.127119
255026_at	At4g09900	methyl esterase 12	Cytoplasm	unknown	0.865025	0.0203141	0.532647	0.147363	0.662367	0.0893966	-0.200268	0.613334	1.32263	0.0016729	0.939931	0.0159373	1.12323	0.00444108	0.813504	0.0380712
259864_at	At1g72800	RNA-binding (RRM/RBD/RNP motifs) family protein	Unknown	unknown	1.07218	4.88206e-05	-0.064058	0.812211	0.520071	0.0223903	-0.8498	0.000383131	1.24683	2.53786e-05	-0.300332	0.207209	0.669367	0.00396315	0.107431	0.706117
262505_at	At1g21680	DPP6 N-terminal domain-like protein	Extracellular	unknown	1.80781	5.4481e-06	2.17134	6.91555e-07	2.36845	5.75826e-07	1.50584	3.47779e-05	1.08989	0.00130093	0.31824	0.354474	0.999988	0.00201844	0.514799	0.101374
263829_at	At2g40435	BEST Arabidopsis thaliana protein match is: transcription regulators (TAIR:AT3g56220.1); Has 289 Blast hits to 289 proteins in 30 species: Archae - 0; Bacteria - 0; Metazoa - 0; Fungi - 0; Plants - 289; Viruses - 0; Other Eukaryotes - 0 (source: NCBI BLin	Nucleus	unknown.not assigned	0.505501	0.515675	0.0745869	0.933599	0.340962	0.723333	-0.499631	0.47177	2.16607	0.00374489	1.83553	0.0103623	1.9139	0.00708531	0.903312	0.219974
262533_at	At1g17090	unknown protein; INVOLVED IN: biological_process unknown; LOCATED IN: endomembrane system; EXPRESSED IN: 17 plant structures; EXPRESSED DURINg: 7 growth stages; Has 5 Blast hits to 5 proteins in 2 species: Archae - 0; Bacteria - 0; Metazoa - 0; Fungi - 0;	Extracellular	unknown.not assigned	1.02685	0.0033174	0.745892	0.0244375	0.786956	0.0249698	0.410981	0.208335	1.44297	0.000361674	0.582569	0.0990204	1.63535	8.70854e-05	0.389979	0.297609
257517_at	At3g16330	unknown protein; BEST Arabidopsis thaliana protein match is: unknown protein (TAIR:AT1g52140.1); Has 109 Blast hits to 109 proteins in 16 species: Archae - 0; Bacteria - 0; Metazoa - 0; Fungi - 0; Plants - 109; Viruses - 0; Other Eukaryotes - 0 (source: N	Unknown	unknown.not assigned	0.361611	0.296508	0.253171	0.469954	-0.0888189	0.86249	0.38591	0.222824	1.40441	0.00034448	0.829863	0.0152662	1.23539	0.000777493	0.603102	0.0794116
253687_at	At4g29520	LOCATED IN: endoplasmic reticulum, plasma membrane; EXPRESSED IN: 23 plant structures; EXPRESSED DURINg: 14 growth stages; CONTAINS InterPro DOMAIN/s: Saposin B (InterPro:IPR008139); Has 137 Blast hits to 137 proteins in 50 species: Archae - 2; Bacteria -	Unknown	unknown.not assigned	1.07641	0.0252013	0.660942	0.166	1.24937	0.0134947	0.773202	0.0926004	1.38137	0.00784326	0.900426	0.0724261	2.5807	3.53995e-05	1.05975	0.036591
253401_at	At4g32870	Polyketide cyclase/dehydrase and lipid transport superfamily protein	Nucleus	unknown.not assigned	-0.163889	0.748923	-0.587638	0.132885	-0.69034	0.0969169	-0.900535	0.0192948	1.25101	0.0040578	0.416196	0.365875	1.84478	0.000131667	0.126193	0.822659
258609_at	At3g02910	AIg2-like (avirulence induced gene) family protein	Unknown	unknown.not assigned	1.28567	0.0040645	2.0005	8.91714e-05	1.0326	0.0223197	1.28487	0.0034237	1.20867	0.00948175	1.16573	0.0106864	1.16938	0.00948853	0.177202	0.763488
260028_at	At1g29980	Protein of unknown function, DUF642	Extracellular	unknown.not assigned	1.12288	6.68535e-05	0.836604	0.000957051	0.599267	0.0154566	1.07193	9.662e-05	1.18054	9.04841e-05	0.512878	0.036473	0.803393	0.00185459	0.273696	0.297108
253636_at	At4g30500	Protein of unknown function (DUF788)	Mitochondrion	unknown.not assigned	0.0939672	0.824556	-0.406737	0.193477	-0.0309064	0.954873	-0.0311691	0.93552	1.12349	0.00156596	0.443791	0.191013	1.4214	0.000165237	0.53833	0.104843
247291_at	At5g64480	unknown protein; Has 35333 Blast hits to 34131 proteins in 2444 species: Archae - 798; Bacteria - 22429; Metazoa - 974; Fungi - 991; Plants - 531; Viruses - 0; Other Eukaryotes - 9610 (source: NCBI BLink).	Unknown	unknown.not assigned	0.870701	0.00248644	0.363118	0.185293	0.760555	0.00894251	0.169199	0.557423	1.11114	0.000595545	0.645638	0.024273	1.07838	0.000591105	0.352163	0.240351
254624_at	At4g18580	unknown protein; Has 30201 Blast hits to 17322 proteins in 780 species: Archae - 12; Bacteria - 1396; Metazoa - 17338; Fungi - 3422; Plants - 5037; Viruses - 0; Other Eukaryotes - 2996 (source: NCBI BLink).	Unknown	unknown.not assigned	-0.333327	0.212281	-0.118337	0.697217	-0.00464066	0.992653	-0.690761	0.00698683	1.07976	0.000440002	0.697237	0.0103695	1.71382	4.78234e-06	0.385527	0.162495
249177_at	At5g42850	Thioredoxin superfamily protein	Cytoplasm	unknown.not assigned	0.531167	0.00901386	-0.227314	0.264261	0.299744	0.161568	-0.464953	0.0171137	1.02385	7.33769e-05	0.514069	0.0144814	0.908284	0.000165265	0.264393	0.224103
251370_at	At3g60450	Phosphoglycerate mutase family protein	Nucleus	unknown.not assigned	0.114583	0.777864	-0.147531	0.684531	-0.455697	0.16894	-0.720875	0.0166266	0.998275	0.00343416	0.614754	0.0557164	1.72438	2.39403e-05	0.143764	0.725596
257315_at	At3g30775	Methylenetetrahydrofolate reductase family protein	Mitochondrion	amino acid metabolism.degradation	-1.81088	3.73066e-06	-0.151076	0.64743	-1.63824	1.83532e-05	-0.2165	0.459919	-1.26066	0.000294797	0.317261	0.335388	-1.64249	1.95812e-05	0.244856	0.467177
258552_at	At3g07010	Pectin lyase-like superfamily protein	Extracellular	cell wall.degradation	-1.98862	0.00699426	-1.79441	0.0126694	-1.34309	0.0748513	-1.373	0.0473704	-2.0212	0.009363	-1.8735	0.0135963	-2.17795	0.00449014	-1.43789	0.0589126
261226_at	At1g20190	expansin 11	Extracellular	cell wall.modification	-1.68121	0.000719232	-0.549481	0.232993	-0.630642	0.20343	-0.678744	0.121698	-1.83848	0.000621458	-1.19104	0.0131911	-1.74972	0.000717359	-0.99243	0.0393936
253372_at	At4g33220	pectin methylesterase 44	Extracellular	cell wall.precursor synthesis	-0.348234	0.278537	-0.153698	0.663735	-0.328994	0.346867	-0.272878	0.3693	-1.56733	6.96478e-05	-0.738118	0.0202364	-1.23582	0.000438775	-0.741175	0.0215463
254329_at	At4g22540	OSBP(oxysterol binding protein)-related protein 2A	Nucleus	cell.vesicle transport	-0.832679	0.0462801	-0.959887	0.0202092	-0.941298	0.030438	-0.729016	0.0682075	-1.1594	0.00994776	-1.02873	0.0187422	-1.13793	0.00907117	-1.10024	0.0138394
259398_at	At1g17700	prenylated RAB acceptor 1.F1	Mitochondrion	cell.vesicle transport	-1.07787	0.0113392	-0.687537	0.095957	-0.791241	0.0716632	-0.821705	0.0419547	-1.38129	0.00308156	-0.905261	0.0385766	-1.22342	0.00578025	-0.830693	0.0610877
249677_at	At5g35970	P-loop containing nucleoside triphosphate hydrolases superfamily protein	Chloroplast	DNA.unspecified	-0.81961	0.00959691	-0.355014	0.262905	-0.405551	0.23743	-0.527427	0.0767115	-1.09459	0.00186083	-0.730533	0.0246135	-1.10727	0.00132756	-0.647622	0.0490044
246034_at	At5g08350	gRAM domain-containing protein / ABA-responsive protein-related	Unknown	hormone metabolism.abscisic acid	-2.31859	2.08773e-05	-1.35776	0.00258679	-1.38317	0.00328328	-1.35488	0.00234788	-2.2133	7.46733e-05	-1.17848	0.0100792	-1.8811	0.000247711	-0.956347	0.0365267
252178_at	At3g50750	BES1/BZR1 homolog 1	Nucleus	hormone metabolism.brassinosteroid	-0.990981	0.0020092	-0.504421	0.0908996	-0.654677	0.0385197	-0.478348	0.100636	-1.17034	0.000894972	-0.267	0.472036	-1.02167	0.00208203	-0.013518	0.977857
249755_at	At5g24580	Heavy metal transport/detoxification superfamily protein	Nucleus	metal handling.binding/chelation/storage	-1.12076	0.0025811	-0.394851	0.275964	-0.916831	0.014143	-0.415545	0.229813	-1.23412	0.0020267	-0.54766	0.149152	-1.24111	0.001522	-0.481926	0.210274
246114_at	At5g20250	Raffinose synthase family protein	Cytoplasm	minor CHO metabolism.raffinose family	-2.68138	7.60048e-06	-1.05517	0.0189741	-2.16126	0.000112424	-0.922537	0.0350021	-2.16796	0.000136013	-1.03679	0.0285673	-2.29912	6.20156e-05	-0.32977	0.551215
253559_at	At4g31140	O-glycosyl hydrolases family 17 protein	Cell membrane	misc.beta 1,3 glucan hydrolases	-0.858924	0.00108204	-0.7585	0.00279094	-0.546076	0.0319546	-0.51343	0.0296678	-1.01721	0.000472196	-0.659656	0.0106716	-0.983805	0.000484599	-0.648356	0.0132668
261453_at	At1g21130	O-methyltransferase family protein	Nucleus	misc.O-methyl transferases	0.770556	0.0104147	0.324716	0.283495	0.800861	0.0106128	0.534922	0.0595727	-1.11793	0.00105432	-0.755078	0.0153918	-1.16643	0.000584854	-0.821118	0.010178
250751_at	At5g05890	UDP-glycosyltransferase superfamily protein	Nucleus	misc.UDP glucosyl and glucoronyl transferases	-0.684963	0.0646233	-0.481925	0.192586	-0.357354	0.415374	0.0641696	0.886591	-1.27335	0.0021813	-0.881113	0.0226749	-1.8969	5.59382e-05	-0.529644	0.183452
254424_at	At4g21510	F-box family protein	Nucleus	protein.degradation.ubiquitin	-0.926463	0.00248694	-0.714866	0.0139625	-0.906648	0.00407187	-1.01523	0.00101767	-1.08509	0.0011929	-0.604	0.0466652	-1.17309	0.000491387	-0.562463	0.0678935
255417_at	At4g03190	gRR1-like protein 1	Nucleus	protein.degradation.ubiquitin	-0.823349	0.0344034	-0.465044	0.237055	-0.703108	0.0847232	-0.647592	0.0820371	-1.29211	0.00284327	-0.625842	0.129952	-1.12197	0.00614456	-1.01985	0.014302
260287_at	At1g80440	galactose oxidase/kelch repeat superfamily protein	Nucleus	protein.degradation.ubiquitin	-3.3047	1.79631e-05	-1.34632	0.0247028	-1.93027	0.00344977	-1.55137	0.00970652	-3.36826	3.43645e-05	-1.30732	0.0388948	-2.1463	0.00140144	-1.1618	0.0701271
248910_at	At5g45820	CBL-interacting protein kinase 20	Unknown	protein.postranslational modification	-0.154736	0.729181	-0.0785983	0.859431	0.192911	0.689464	-0.270442	0.448998	-1.39761	0.000666202	-0.710737	0.0508579	-1.96469	2.2877e-05	-0.781047	0.0346707
253423_at	At4g32280	indole-3-acetic acid inducible 29	Nucleus	RNA.regulation of transcription.Aux/IAA family	-1.03582	0.00188908	-0.536704	0.0826752	-0.949325	0.00506937	-1.03015	0.00168098	-1.22352	0.00084312	-0.640081	0.0510249	-0.968033	0.00399743	-0.702034	0.0351624
257547_at	At3g13000	Protein of unknown function, DUF547	Unknown	RNA.regulation of transcription.NAC domain	-1.19937	0.000821872	-0.718578	0.0272718	-1.0229	0.00416907	-0.432724	0.176104	-1.06966	0.00343416	-0.520858	0.139047	-1.1233	0.00191609	-0.848366	0.0162609
258021_at	At3g19380	plant U-box 25	Cytoplasm	RNA.regulation of transcription.PHOR1	-1.43081	0.000295038	-0.587664	0.0882604	-1.0719	0.00462196	-1.15276	0.00162403	-1.62705	0.00017946	-0.659485	0.072228	-1.60925	0.000154673	-0.882736	0.018384
253617_at	At4g30410	sequence-specific DNA binding transcription factors	Nucleus	RNA.regulation of transcription.unclassified	-1.32691	0.0124319	-0.792692	0.126097	-0.763491	0.176534	-0.569585	0.269314	-1.81386	0.00211332	-0.996922	0.0687899	-1.93664	0.000994036	-0.539469	0.365519
251402_at	At3g60290	2-oxoglutarate (2Og) and Fe(II)-dependent oxygenase superfamily protein	Cytoplasm	secondary metabolism.flavonoids	-2.12608	9.6312e-05	-1.17162	0.0115745	-1.9495	0.000346216	-0.998666	0.0260112	-1.81274	0.000790587	-1.15478	0.0175792	-2.19977	0.000113353	-1.16401	0.0184593
264209_at	At1g22740	RAB gTPase homolog g3B	Unknown	signalling.g-proteins	-1.53171	0.000259896	-1.54929	0.000228863	-1.34359	0.00122052	-1.50398	0.000273627	-1.11737	0.00577816	-1.00089	0.0106457	-1.29365	0.00154537	-0.696372	0.0754005
256527_at	At1g66100	Plant thionin	Extracellular	stress.biotic	-1.22143	0.000817154	-1.14845	0.00134083	-0.605287	0.0864547	-1.22963	0.000667516	-1.05103	0.00446497	-0.704142	0.0440718	-2.37699	2.76586e-06	-0.688125	0.0528507
250944_at	At5g03380	Heavy metal transport/detoxification superfamily protein	Cell membrane	transport.metal	-0.165366	0.565276	0.19831	0.448038	-0.078168	0.83734	0.00329458	0.991236	-0.998275	0.000553146	-0.532889	0.0362254	-0.826111	0.00199292	-0.421788	0.103779
259774_at	At1g29520	AWPM-19-like family protein	Unknown	transport.misc	-0.720403	0.00354019	-0.172055	0.506716	-0.531559	0.0318354	0.0424418	0.882805	-1.06549	0.000248986	-0.527041	0.033385	-1.05229	0.000211123	-0.348246	0.172776
253124_at	At4g36030	armadillo repeat only 3	Nucleus	unknown	-0.797184	0.00103152	-0.35903	0.105768	-0.819178	0.00120021	-0.182926	0.423201	-1.07262	0.000140562	-0.512201	0.0294642	-1.01723	0.000177126	-0.515408	0.0308462
247444_at	At5g62630	hipl2 protein precursor	Cell membrane	unknown.not assigned	-0.543337	0.0162082	0.0172199	0.953442	0.054225	0.881388	0.40936	0.0568751	-1.02691	0.000201808	-0.440592	0.0596072	-1.00917	0.000179749	-0.545108	0.0221158
246506_at	At5g16110	unknown protein; FUNCTIONS IN: molecular_function unknown; INVOLVED IN: biological_process unknown; LOCATED IN: chloroplast; EXPRESSED IN: 24 plant structures; EXPRESSED DURINg: 15 growth stages; BEST Arabidopsis thaliana protein match is: unknown protein	Unknown	unknown.not assigned	-1.23156	0.000210669	-0.510424	0.0743322	-0.985099	0.00214013	-0.372725	0.186937	-1.15521	0.000713847	-0.615254	0.0423075	-0.881658	0.00444301	-0.344649	0.286751
266474_at	At2g31110	Plant protein of unknown function (DUF828)	Unknown	unknown.not assigned	-0.882928	0.00441602	-0.34096	0.26451	-0.841561	0.00825205	-1.1036	0.000632968	-1.25148	0.000464369	-0.575729	0.0659637	-1.22345	0.000432175	-0.772675	0.0159597
254954_at	At4g10910	unknown protein; Has 30201 Blast hits to 17322 proteins in 780 species: Archae - 12; Bacteria - 1396; Metazoa - 17338; Fungi - 3422; Plants - 5037; Viruses - 0; Other Eukaryotes - 2996 (source: NCBI BLink).	Nucleus	unknown.not assigned	-1.23821	3.49985e-05	-0.27766	0.262003	-0.560988	0.0270362	-0.147244	0.564643	-1.32388	4.1482e-05	-0.496384	0.0497542	-0.768872	0.00325927	-0.19892	0.492068
258225_at	At3g15630	unknown protein; FUNCTIONS IN: molecular_function unknown; INVOLVED IN: biological_process unknown; LOCATED IN: chloroplast; EXPRESSED IN: 24 plant structures; EXPRESSED DURINg: 15 growth stages; BEST Arabidopsis thaliana protein match is: unknown protein	Nucleus	unknown.not assigned	-1.13117	8.62965e-05	-0.70247	0.004806	-0.905268	0.0009966	-0.0954806	0.724469	-1.37859	2.82197e-05	-0.620153	0.0154834	-2.30399	1.70755e-07	-0.497669	0.0533126
252250_at	At3g49790	Carbohydrate-binding protein	Unknown	unknown.not assigned	-1.438	8.73764e-05	-0.611062	0.0445304	-0.727827	0.0247663	-0.354978	0.241458	-1.42456	0.000196016	-0.620976	0.0545978	-1.02649	0.00235051	-0.439094	0.189131
263981_at	At2g42870	phy rapidly regulated 1	Nucleus	unknown.not assigned	-1.5687	0.000133986	-1.26921	0.000892603	-1.77414	7.05689e-05	-0.7578	0.0268998	-1.42787	0.000616863	-0.867398	0.0193121	-1.84381	4.74564e-05	-0.83435	0.0261143
253454_at	At4g31875	unknown protein; Has 30201 Blast hits to 17322 proteins in 780 species: Archae - 12; Bacteria - 1396; Metazoa - 17338; Fungi - 3422; Plants - 5037; Viruses - 0; Other Eukaryotes - 2996 (source: NCBI BLink).	Mitochondrion	unknown.not assigned	-1.26806	0.00015856	-0.198711	0.534888	-0.593226	0.0505605	-0.911009	0.00235985	-1.48213	7.80748e-05	-0.433288	0.166749	-0.836152	0.00636155	-0.771268	0.0133936
246919_at	At5g25460	Protein of unknown function, DUF642	Extracellular	unknown.not assigned	-1.58048	0.00331709	-0.975353	0.0543447	-1.153	0.0322895	-0.897296	0.0698997	-1.93137	0.00114275	-0.624647	0.283011	-1.64609	0.00311815	-0.653827	0.248658
261772_at	At1g76240	Arabidopsis protein of unknown function (DUF241)	Nucleus	unknown.not assigned	-0.347565	0.397532	-0.19485	0.653013	0.220434	0.665352	-0.341136	0.362525	-2.00714	4.88871e-05	-0.928536	0.0180988	-1.70191	0.000165272	-0.542197	0.178501
247878_at	At5g57760	unknown protein; Has 5 Blast hits to 5 proteins in 2 species: Archae - 0; Bacteria - 0; Metazoa - 0; Fungi - 0; Plants - 5; Viruses - 0; Other Eukaryotes - 0 (source: NCBI BLink).	Mitochondrion	unknown.not assigned	-2.21988	0.0042707	-3.04462	0.000301986	-2.43169	0.00296868	-2.5075	0.00141717	-2.43918	0.00334475	-2.01073	0.011244	-2.28848	0.00421366	-1.54185	0.0520054

## Sheet: (G) t48h vs t0 g
ATH1 probe set	AGI code	Description	Localisation	Functional Annotation	Col-0 (4) vs Col-0 (0)	Adj. P-value	adg1-1 (4) vs adg1-1 (0)	Adj. P-value	tpt-2 (4) vs tpt-2 (0)	Adj. P-value	adg1-1/tpt-2 (4) vs adg1-1/tpt-2 (0)	Adj. P-value	Col-0 (48) vs Col-0 (0)	Adj. P-value	adg1-1 (48) vs adg1-1 (0)	Adj. P-value	tpt-2 (48) vs tpt-2 (0)	Adj. P-value	adg1-1/tpt-2 (48) vs adg1-1/tpt-2 (0)	Adj. P-value
245743_at	At1g51080	unknown protein; FUNCTIONS IN: molecular_function unknown; INVOLVED IN: biological_process unknown; LOCATED IN: chloroplast; EXPRESSED IN: 15 plant structures; EXPRESSED DURING: 11 growth stages; Has 101 Blast hits to 98 proteins in 44 species: Archae - 0	Chloroplast	DNA.synthesis/chromatin structure	1.59604	7.94247e-05	1.39563	0.000273265	1.18961	0.00164577	1.67552	4.71009e-05	1.05073	0.00491554	0.458085	0.22059	0.273866	0.501236	1.2017	0.00187776
261309_at	At1g48598;At1g48600	[AT1G48598, conserved peptide upstream open reading frame 31];[AT1G48600, S-adenosyl-L-methionine-dependent methyltransferases superfamily protein]	.	lipid metabolism.phospholipid synthesis	1.03547	8.0118e-05	0.852995	0.000471438	0.580903	0.0128292	0.678662	0.00273817	1.1501	6.48592e-05	0.202506	0.446443	0.337445	0.142753	0.993505	0.000253665
247886_at	At5g57850	D-aminoacid aminotransferase-like PLP-dependent enzymes superfamily protein	Chloroplast	misc	-0.0230851	0.957037	0.0238694	0.946036	0.220611	0.502485	0.271458	0.30233	1.1482	0.000344574	0.697754	0.0128263	0.70997	0.0103454	1.0717	0.000649875
257628_at	At3g26290	cytochrome P450, family 71, subfamily B, polypeptide 26	Unknown	misc.cytochrome P450	2.08373	1.07258e-05	1.15816	0.00234179	1.84912	6.23784e-05	1.17987	0.00181201	1.41189	0.000854117	0.980699	0.0108646	0.882672	0.0186163	1.09599	0.00594634
256386_at	At1g66540	Cytochrome P450 superfamily protein	Unknown	misc.cytochrome P450	1.01257	0.00272917	1.228	0.000531362	1.14542	0.00144594	0.865481	0.00705841	1.0858	0.0026065	0.717831	0.0329231	0.854229	0.0108807	1.45738	0.000246027
262736_at	At1g28570	SGNH hydrolase-type esterase superfamily protein	Extracellular	misc.GDSL-motif lipase	-0.0328368	0.956925	0.234883	0.576666	0.356804	0.427639	-0.0525434	0.909722	1.40867	0.00114606	0.18916	0.723535	0.872825	0.0240217	1.07825	0.00833614
260044_at	At1g73655	FKBP-like peptidyl-prolyl cis-trans isomerase family protein	Chloroplast	protein.folding	-0.134165	0.658682	0.201511	0.44583	0.435834	0.0933238	0.400142	0.0908762	1.03249	0.000457282	0.361193	0.175369	0.4093	0.107925	0.948823	0.000953176
252647_at	At3g44620	protein tyrosine phosphatases;protein tyrosine phosphatases	Chloroplast	protein.postranslational modification	0.20995	0.43614	0.0425506	0.890867	0.155123	0.630067	-0.0705391	0.802637	1.00787	0.000473385	0.601474	0.0180036	0.41493	0.0959456	0.702807	0.00763333
252534_at	At3g46130	myb domain protein 48	Nucleus	RNA.regulation of transcription.MYB/MYB related	0.028588	0.941957	0.104005	0.728507	-0.204885	0.509184	0.35429	0.141617	0.997776	0.00067817	0.346924	0.203904	0.00195716	0.996142	0.798149	0.00397716
250861_at	At5g04740	ACT domain-containing protein	Chloroplast	unknown	0.487908	0.0171282	0.190219	0.369507	-0.0590651	0.853718	0.343197	0.0779048	1.00288	0.000102671	0.449779	0.0338335	0.476357	0.0224292	0.6729	0.00304469
245747_at	At1g51100	unknown protein; FUNCTIONS IN: molecular_function unknown; INVOLVED IN: biological_process unknown; LOCATED IN: chloroplast, chloroplast stroma; EXPRESSED IN: 22 plant structures; EXPRESSED DURING: 13 growth stages; Has 26 Blast hits to 26 proteins in 9 s	Chloroplast	unknown.not assigned	0.958422	0.00754812	0.0103366	0.981741	0.998038	0.00757637	0.715188	0.0347446	1.25793	0.00160329	0.655494	0.0741048	0.565376	0.119421	1.12159	0.00395086
245794_at	At1g32170	xyloglucan endotransglucosylase/hydrolase 30	Unknown	cell wall.modification	-1.04532	0.00170048	-1.0165	0.00203671	-0.548327	0.0969169	-0.826218	0.00799574	-1.023	0.00328419	-0.735848	0.0248461	0.634917	0.0480245	-0.94153	0.00609968
260427_at	At1g72430	SAUR-like auxin-responsive protein family	Nucleus	hormone metabolism.auxin	-1.36048	0.000459455	-1.37416	0.000411489	-1.38581	0.00059536	-1.83801	2.66368e-05	-1.07018	0.00527941	-0.877723	0.0171616	-0.40996	0.283578	-1.22067	0.00207382
254120_at	At4g24570	dicarboxylate carrier 2	Mitochondrion	mitochondrial electron transport	-0.474831	0.108949	-0.324248	0.279651	-0.205509	0.589424	-1.36181	8.17613e-05	-1.05369	0.0015761	-0.593211	0.0522371	0.0694492	0.872256	-1.37591	0.000177121
263876_at	At2g21880	RAB GTPase homolog 7A	Unknown	signalling.G-proteins	-1.46383	0.00564963	-0.887786	0.0787378	-0.917665	0.0897187	-1.44643	0.00514432	-1.59391	0.00478357	-1.08207	0.0432916	-1.19091	0.0240306	-1.46006	0.00877278
259015_at	At3g07350	Protein of unknown function (DUF506)	Mitochondrion	unknown.not assigned	-1.57878	6.90875e-05	-0.640155	0.0492729	-1.09781	0.00252651	-1.01002	0.0029231	-1.07908	0.00334075	-0.86756	0.0131577	-0.578144	0.0903623	-1.1662	0.00192832
251476_at	At3g59670	unknown protein; BEST Arabidopsis thaliana protein match is: unknown protein (TAIR:AT4G37440.2); Has 77 Blast hits to 77 proteins in 14 species: Archae - 0; Bacteria - 0; Metazoa - 0; Fungi - 0; Plants - 73; Viruses - 0; Other Eukaryotes - 4 (source: NCBI	Nucleus	unknown.not assigned	0.809126	0.0162287	-0.0734415	0.862604	0.389274	0.301926	1.03134	0.00261057	-1.11827	0.002693	-0.761494	0.0289331	-0.781645	0.0225721	-0.987472	0.00670599
257777_x_at	At3g29210	transposable element gene	.	unknown.not assigned	-1.58211	7.1773e-05	0.221065	0.549311	0.222913	0.61159	-2.22697	2.46326e-06	-1.22257	0.00137016	-0.109813	0.832512	-0.208589	0.623494	-0.943008	0.00906815
245041_at	At2g26530	Protein of unknown function (DUF1645)	Chloroplast	unknown.not assigned	-1.58088	0.000248878	-0.975142	0.0106648	-0.431998	0.317985	-1.73396	9.62976e-05	-1.43336	0.00106997	-0.788603	0.0463328	-0.602282	0.126491	-1.27018	0.00285188

## Sheet: (H) t48h vs t0 h
ATH1 probe set	AGI code	Description	Localisation	Functional Annotation	Col-0 (4) vs Col-0 (0)	Adj. P-value	adg1-1 (4) vs adg1-1 (0)	Adj. P-value	tpt-2 (4) vs tpt-2 (0)	Adj. P-value	adg1-1/tpt-2 (4) vs adg1-1/tpt-2 (0)	Adj. P-value	Col-0 (48) vs Col-0 (0)	Adj. P-value	adg1-1 (48) vs adg1-1 (0)	Adj. P-value	tpt-2 (48) vs tpt-2 (0)	Adj. P-value	adg1-1/tpt-2 (48) vs adg1-1/tpt-2 (0)	Adj. P-value
247303_at	At4g31810	ATP-dependent caseinolytic (Clp) protease/crotonase family protein	Mitochondrion	amino acid metabolism.degradation	1.40735	9.17428e-06	1.64953	1.61592e-06	1.11463	0.000154262	1.54461	3.93377e-06	0.458979	0.0780151	1.10011	0.000173036	0.880153	0.00114071	0.44417	0.0834298
267059_at	At2g18660	plant natriuretic peptide A	Extracellular	cell wall.modification	0.200229	0.831458	0.0755096	0.934075	-0.0426873	0.972595	-0.00576728	0.994265	1.54219	0.035268	2.02841	0.00607179	4.83809	3.01143e-06	0.152449	0.882239
253986_at	At5g20910	RING/U-box superfamily protein	Nucleus	hormone metabolism.abscisic acid	-0.096596	0.801565	-0.120415	0.725188	-0.114942	0.786659	-0.478185	0.0816411	0.201473	0.605947	1.01013	0.00153173	0.803924	0.0075037	0.394609	0.203931
250045_at	At5g40580	20S proteasome beta subunit PBB2	Cytoplasm	protein.degradation.ubiquitin	-0.269992	0.239599	0.266016	0.229586	0.0219776	0.954259	-0.251202	0.241136	0.340036	0.158879	1.28578	1.5285e-05	0.964539	0.000225054	0.342442	0.144165
260730_at	At5g66140	proteasome alpha subunit D2	Cytoplasm	protein.degradation.ubiquitin	0.000292262	0.99942	0.460611	0.060783	0.0754135	0.848144	-0.0798454	0.781168	0.541098	0.0418726	1.21578	8.92401e-05	0.777878	0.00369913	0.383909	0.152286
254185_at	At1g09100	26S proteasome AAA-ATPase subunit RPT5B	Nucleus	protein.degradation.ubiquitin	0.00955396	0.983861	0.132628	0.698696	0.0344268	0.9444	-0.489366	0.07767	0.48644	0.122453	1.15625	0.000561328	1.08499	0.000882213	0.350403	0.27369
253898_s_at	AtCg00350	Photosystem I, PsaA/PsaB protein	Chloroplast	PS.lightreaction	1.30171	0.0944135	4.3499	1.23506e-05	4.83813	7.52212e-06	1.69209	0.0240434	-0.497162	0.646684	3.02674	0.000667681	2.23951	0.00601173	0.76437	0.387359
254389_s_at	At3g58570	P-loop containing nucleoside triphosphate hydrolases superfamily protein	Unknown	RNA.processing	1.39931	5.56509e-07	1.52472	1.90125e-07	1.21354	4.31827e-06	1.18686	3.40138e-06	0.423082	0.0300859	0.999156	3.01439e-05	0.690509	0.000849694	0.416563	0.0320634
260955_at	At2g29500	HSP20-like chaperones superfamily protein	Cytoplasm	stress.abiotic.heat	0.957786	0.485362	1.02613	0.425703	0.701352	0.671286	-2.68755	0.0222984	2.42513	0.0609721	3.57435	0.00594707	4.85214	0.000506715	-2.46932	0.0537779
258439_at	At2g02810	UDP-galactose transporter 1	Chloroplast	transport.NDP-sugars	0.520781	0.251031	0.55871	0.196847	0.603035	0.199297	0.743991	0.0722846	1.11752	0.015829	1.17971	0.00996768	1.83222	0.000314696	1.15292	0.0128839
266673_at	At1g47400	unknown protein; BEST Arabidopsis thaliana protein match is: unknown protein (TAIR:AT1G47395.1); Has 11 Blast hits to 11 proteins in 2 species: Archae - 0; Bacteria - 0; Metazoa - 0; Fungi - 0; Plants - 11; Viruses - 0; Other Eukaryotes - 0 (source: NCBI	Unknown	unknown.not assigned	0.31787	0.636296	0.287062	0.652366	0.093393	0.921574	0.204016	0.740504	1.40532	0.0171121	3.04224	2.65082e-05	1.69728	0.00392173	0.0178315	0.984139
250149_at	At3g49580	response to low sulfur 1	Nucleus	unknown.not assigned	0.252209	0.711424	0.924767	0.0790035	0.398123	0.561303	0.196563	0.743594	1.44573	0.012156	2.45179	0.000162259	1.74319	0.00270366	1.30185	0.022319
261149_s_at	At3g15357	unknown protein; INVOLVED IN: biological_process unknown; LOCATED IN: chloroplast; EXPRESSED IN: shoot apex, hypocotyl, root, leaf; Has 6931 Blast hits to 2036 proteins in 230 species: Archae - 7; Bacteria - 933; Metazoa - 1824; Fungi - 836; Plants - 482;	Chloroplast	unknown.not assigned	3.16816	3.0625e-09	2.79198	8.99986e-09	1.15078	0.00014542	2.15816	1.73399e-07	0.457377	0.0876712	1.20989	8.74621e-05	0.782867	0.00336367	0.408708	0.122484
252354_at	At2g20585	nuclear fusion defective 6	Unknown	unknown.not assigned	1.37156	1.15144e-05	1.39858	9.28205e-06	1.17381	9.32209e-05	1.35014	1.41463e-05	0.529766	0.0389871	1.19437	7.43996e-05	0.686429	0.0068525	0.630845	0.014652
259911_at	At3g10740	alpha-L-arabinofuranosidase 1	Extracellular	cell wall.degradation	-1.93392	1.68731e-06	-1.77009	3.9826e-06	-0.881887	0.00397792	-1.36336	5.67883e-05	-0.706133	0.0193845	-1.11514	0.000626219	-1.0126	0.00126282	-0.354496	0.25324
264609_at	At5g22940	FRA8 homolog	Golgi body	cell wall.hemicellulose synthesis	-1.40769	0.00178833	-1.28851	0.00335875	-1.23992	0.00641	-1.10024	0.00893397	-1.1047	0.0153673	-1.16042	0.00998114	-1.35017	0.00319055	-1.10784	0.0149281
247007_at	At1g63180	UDP-D-glucose/UDP-D-galactose 4-epimerase 3	Golgi body	cell wall.precursor synthesis	-0.926084	0.000630497	-1.3458	1.76697e-05	-0.977667	0.000593776	-0.708155	0.00451664	-0.608939	0.0209815	-1.30201	4.17786e-05	-0.944704	0.000744209	-0.371234	0.161888
251210_at	At5g27950	P-loop containing nucleoside triphosphate hydrolases superfamily protein	Unknown	cell.organisation	-0.669723	0.00453338	-1.30182	1.08581e-05	-0.880563	0.000734186	-0.645367	0.00493633	-0.569904	0.0194156	-1.03637	0.000172381	-0.832088	0.0011021	-0.512638	0.0337457
246995_at	At2g33310	auxin-induced protein 13	Nucleus	hormone metabolism.auxin	-0.0535904	0.824976	-0.699875	0.000413886	-0.543109	0.00477535	-0.339047	0.048357	-0.424891	0.025669	-1.02518	1.88196e-05	-0.817579	0.000158143	-0.462952	0.0154757
252024_at	At3g03830	SAUR-like auxin-responsive protein family	Chloroplast	hormone metabolism.auxin	-0.818175	0.101099	-2.13262	0.000176697	-1.06415	0.039075	-1.30085	0.00808999	-0.981021	0.0638497	-2.27634	0.000154188	-1.41594	0.00657693	-1.22971	0.0196665
265449_at	At1g73920	alpha/beta-Hydrolases superfamily protein	Extracellular	lipid metabolism.lipid degradation	-0.95241	0.000227374	-1.02915	0.00010992	-0.608036	0.011252	-0.423292	0.0519789	-0.506092	0.0358055	-1.00237	0.000225913	-0.779014	0.00177364	-0.329293	0.177579
254190_at	At4g34930;At4g34920	[AT4G34930, PLC-like phosphodiesterases superfamily protein];[AT4G34920, PLC-like phosphodiesterases superfamily protein]	.	lipid metabolism.lipid degradation	0.116336	0.636619	-0.766045	0.00054292	0.495697	0.0191578	-0.417576	0.0321623	-0.0597987	0.86292	-1.16744	1.76473e-05	-0.552772	0.00880998	-0.0662247	0.817188
246863_at	At2g22240	myo-inositol-1-phosphate synthase 2	Cytoplasm	minor CHO metabolism.myo-inositol	-1.58583	0.000114221	-1.84983	2.49172e-05	-0.847354	0.0213513	-1.91172	1.84455e-05	-0.921294	0.0145726	-1.47695	0.000358337	-1.04006	0.00521699	-0.652238	0.0794059
264400_at	At2g29300	NAD(P)-binding Rossmann-fold superfamily protein	Unknown	misc.nitrilases	-1.40651	0.00740394	-1.29859	0.0116086	-1.34355	0.0131733	-0.860466	0.0802345	-1.20252	0.0277161	-1.53099	0.00555938	-1.87285	0.0011021	-0.441433	0.46519
251847_at	At2g29290	NAD(P)-binding Rossmann-fold superfamily protein	Unknown	misc.nitrilases	-2.21884	2.80604e-06	-2.53224	5.87625e-07	-1.31321	0.000738998	-1.40731	0.000233451	-0.862449	0.0179679	-2.15635	7.10804e-06	-1.49511	0.000229989	-0.178916	0.684052
260914_at	At1g72230	Cupredoxin superfamily protein	Cell membrane	misc.plastocyanin-like	-0.145273	0.767017	-0.179314	0.68427	-0.437458	0.300196	-0.231413	0.556508	-1.0104	0.0120236	-1.06572	0.00757164	-1.01516	0.00939955	-0.672501	0.0897706
250435_at	At1g31920	Tetratricopeptide repeat (TPR)-like superfamily protein	Mitochondrion	not assigned.PPR	-1.17441	0.00149064	-1.1979	0.00123438	-0.922355	0.0119233	-0.973437	0.00522629	-0.522572	0.173991	-1.09132	0.00375652	-1.28415	0.000979999	-0.651183	0.0760889
254166_at	At5g18860;At5g18890	[AT5G18860, inosine-uridine preferring nucleoside hydrolase family protein];[AT5G18890, Inosine-uridine preferring nucleoside hydrolase family protein]	.	nucleotide metabolism	-0.3392	0.173645	-0.970453	0.000339958	-0.734433	0.00488191	-0.46905	0.0442836	-0.180002	0.579074	-1.02024	0.000354062	-0.868604	0.00126117	-0.422052	0.100983
267151_at	At4g04955	allantoinase	Unknown	nucleotide metabolism	-2.52411	3.44439e-05	-2.51628	3.46601e-05	-1.89521	0.00077244	-2.46433	4.20684e-05	-1.33471	0.0120756	-2.12734	0.000288638	-2.28117	0.000146283	-1.13275	0.0305895
253549_at	At1g77870	membrane-anchored ubiquitin-fold protein 5 precursor	Cell membrane	protein.degradation.ubiquitin	-0.636411	0.0718369	-1.45176	0.000263015	-1.20328	0.0019909	-0.734049	0.0311435	-0.918299	0.015082	-1.2882	0.0011629	-1.19442	0.00197205	-0.954911	0.0117192
263807_at	At3g22420	with no lysine (K) kinase 2	Nucleus	protein.postranslational modification	-0.938699	0.000990724	-1.29572	5.0872e-05	-0.782869	0.00570235	-0.936375	0.000872671	-0.535826	0.0574045	-1.48694	2.23888e-05	-0.806926	0.00416389	-0.427306	0.129411
255529_at	At4g26530	Aldolase superfamily protein	Cytoplasm	PS.calvin cycle	-1.21594	0.0012461	-0.576243	0.0958881	1.33003	0.000868398	-0.223779	0.543254	-0.741386	0.0478643	-2.37038	3.75509e-06	-1.07065	0.0042686	0.0678547	0.897177
251196_at	At2g47880	Glutaredoxin family protein	Cytoplasm	redox.glutaredoxins	0.788723	0.0778882	0.821281	0.0603805	-0.240323	0.698021	0.43537	0.325652	-0.971595	0.0400879	-1.22699	0.0094093	-1.84233	0.000388751	0.0395437	0.953815
265037_at	At5g16400	thioredoxin F2	Chloroplast	redox.peroxiredoxin/thioredoxin	-1.86723	5.75617e-07	-1.9017	3.87057e-07	-1.13924	0.000146233	-1.76077	1.18985e-06	-0.445347	0.0939168	-1.06912	0.000263758	-0.944499	0.000718422	-0.300931	0.267585
254174_at	At1g11530	C-terminal cysteine residue is changed to a serine 1	Cytoplasm	redox.peroxiredoxin/thioredoxin	-0.888785	0.0037391	-2.21428	5.35133e-07	-0.458992	0.144794	-0.520871	0.0654414	-0.390126	0.24584	-1.40416	0.00010891	-1.07995	0.00106776	0.55825	0.0733821
256466_at	At5g47640	nuclear factor Y, subunit B2	Nucleus	RNA.regulation of transcription.CCAAT box	-1.39164	3.33398e-05	-1.0651	0.000411001	-0.5562	0.0494558	-1.30765	5.79117e-05	-0.620708	0.0316238	-0.998419	0.00111121	-0.793742	0.00567093	-0.23419	0.463585
261266_at	At3g60390	homeobox-leucine zipper protein 3	Nucleus	RNA.regulation of transcription.HB	-0.702791	0.0394081	-0.670923	0.0447932	-0.400608	0.297199	-0.39399	0.236763	-0.87512	0.0164897	-1.34108	0.000636894	-1.04983	0.00392948	-0.362652	0.345279
263405_s_at	At5g08520	Duplicated homeodomain-like superfamily protein	Nucleus	RNA.regulation of transcription.MYB/MYB related	-0.730265	0.0347581	-0.906038	0.00921175	-0.406602	0.296447	-0.455607	0.173045	-0.823017	0.025401	-1.0112	0.00628626	-0.955662	0.00824377	-0.869224	0.0183286
254890_at	At5g16600	myb domain protein 43	Nucleus	RNA.regulation of transcription.MYB/MYB related	-0.113042	0.76362	-0.63094	0.0260858	-0.449221	0.142679	-0.626884	0.0244958	-0.498319	0.110271	-1.35122	0.00012374	-1.06071	0.0010033	-0.45879	0.135348
264871_at	At1g18330	Homeodomain-like superfamily protein	Nucleus	RNA.regulation of transcription.MYB/MYB related	-0.0467876	0.928011	0.349997	0.313819	0.634428	0.0725641	0.850452	0.0106377	-0.846285	0.019078	-1.92164	2.04249e-05	-1.23288	0.00109226	-0.189383	0.661754
251602_at	At1g76890	Duplicated homeodomain-like superfamily protein	Nucleus	RNA.regulation of transcription.Trihelix	-1.35001	3.73259e-05	-1.66305	4.18584e-06	-1.11759	0.000359198	-0.667348	0.0110646	-0.62707	0.0272268	-1.47452	2.63916e-05	-0.766396	0.0063717	-0.613893	0.0298665
254594_at	At5g39080	HXXXD-type acyl-transferase family protein	Unknown	secondary metabolism.flavonoids	-1.75831	5.66975e-06	-2.40835	1.85283e-07	-0.700628	0.0207705	-1.22178	0.000190814	-0.755457	0.0148495	-2.34003	5.92714e-07	-0.823491	0.0067739	-0.727041	0.0184305
260207_at	At1g27190	Leucine-rich repeat protein kinase family protein	Extracellular	signalling.receptor kinases	-0.288751	0.285314	-1.01339	0.000362896	-0.576041	0.0301828	-0.700774	0.00598469	-0.426843	0.123633	-1.08316	0.00032295	-0.70642	0.00814543	-0.678547	0.0130485
262926_s_at	At3g25670	Leucine-rich repeat (LRR) family protein	Cell membrane	unknown	-0.628459	0.0339882	-0.969246	0.00187172	-0.545175	0.0786347	-0.424296	0.13692	-0.802956	0.0116416	-1.16491	0.000636146	-0.96747	0.00260378	-0.790475	0.0127994
264929_at	At1g62030	Cysteine/Histidine-rich C1 domain family protein	Nucleus	unknown	-0.356102	0.234946	-1.35041	7.49438e-05	-0.585235	0.0500746	-0.300299	0.288095	-0.666105	0.028799	-1.45143	6.10126e-05	-1.34157	0.000127818	-0.575202	0.0575279
246017_at	At1g53890;At1g53870	[AT1G53890, Protein of unknown function (DUF567)];[AT1G53870, Protein of unknown function (DUF567)]	.	unknown	0.752026	0.179509	-0.375528	0.530004	1.05666	0.0628362	0.0425286	0.948578	-1.19985	0.0379142	-2.22721	0.000446999	-1.65697	0.00423973	-0.821721	0.159232
258692_at	At5g66490	unknown protein; FUNCTIONS IN: molecular_function unknown; INVOLVED IN: biological_process unknown; LOCATED IN: plasma membrane; EXPRESSED IN: 17 plant structures; EXPRESSED DURING: 9 growth stages; BEST Arabidopsis thaliana protein match is: unknown prot	Mitochondrion	unknown.not assigned	-1.62557	8.35761e-06	-1.71229	4.70241e-06	-0.418081	0.159803	-0.535032	0.0450441	-0.698718	0.0185966	-1.09564	0.000623179	-1.02702	0.000979999	0.618639	0.0351624
264903_at	At3g09980	Family of unknown function (DUF662)	Nucleus	unknown.not assigned	-0.500111	0.0201336	-0.834481	0.000431101	-0.548657	0.0149179	-0.919366	0.000164874	-0.427811	0.061603	-1.10654	4.97905e-05	-0.712308	0.00226978	-0.438137	0.0529856
249342_at	At4g10060	Beta-glucosidase, GBA2 type family protein	Cell membrane	unknown.not assigned	-0.999068	0.000204236	-1.50245	3.28894e-06	-0.697606	0.00573238	-0.640605	0.0064259	-0.468379	0.0629476	-1.15673	8.03173e-05	-0.64135	0.0091737	-0.399722	0.110544
250625_at	At5g63480	unknown protein; Has 30201 Blast hits to 17322 proteins in 780 species: Archae - 12; Bacteria - 1396; Metazoa - 17338; Fungi - 3422; Plants - 5037; Viruses - 0; Other Eukaryotes - 2996 (source: NCBI BLink).	Chloroplast	unknown.not assigned	-1.2131	0.000233213	-0.952681	0.00181506	-0.999987	0.00182821	-0.768897	0.00757337	-0.63332	0.0396719	-1.17354	0.000491952	-0.780883	0.00980548	-0.723572	0.0191134
259757_at	At1g10380	Putative membrane lipoprotein	Extracellular	unknown.not assigned	-1.18888	5.54004e-05	-0.562185	0.020241	-0.803733	0.00264659	-0.569984	0.016912	-0.674303	0.010459	-1.17436	9.88867e-05	-0.716338	0.00555654	-0.358511	0.172566
259685_at	At1g35180;At1g35170	[AT1G35180, TRAM, LAG1 and CLN8 (TLC) lipid-sensing domain containing protein];[AT1G35170, TRAM, LAG1 and CLN8 (TLC) lipid-sensing domain containing protein]	.	unknown.not assigned	-1.16707	0.00119268	-1.06593	0.00237806	-0.237143	0.58513	-0.911531	0.00650237	-0.535603	0.145407	-1.22143	0.00121097	-1.0753	0.00299968	-0.552697	0.122295
259196_at	At1g01360	regulatory component of ABA receptor 1	Nucleus	unknown.not assigned	-1.30311	0.000127401	-1.35876	8.62273e-05	-0.643311	0.034625	-1.68086	1.09379e-05	-0.591619	0.0579581	-1.24195	0.00032327	-0.943618	0.00282516	-0.204431	0.56876
249266_at	At3g52060	Core-2/I-branching beta-1,6-N-acetylglucosaminyltransferase family protein	Unknown	unknown.not assigned	-1.37067	0.000715735	-1.03921	0.00597219	-1.24363	0.0023031	-0.598725	0.0926513	-0.758505	0.0556718	-1.25387	0.00216743	-1.10616	0.00497368	0.0201909	0.97232
256425_at	At2g40020	Nucleolar histone methyltransferase-related protein	Nucleus	unknown.not assigned	-1.07142	0.000311611	-1.67385	3.56024e-06	-0.862004	0.00283306	-0.808188	0.00282827	-0.637687	0.0236726	-1.28059	9.1606e-05	-1.42616	3.46811e-05	-0.551215	0.0486236
255263_at	At1g03610	Protein of unknown function (DUF789)	Nucleus	unknown.not assigned	-1.48418	9.09752e-05	-1.56202	5.59037e-05	-0.720999	0.0314678	-1.33231	0.000226818	-0.782061	0.022456	-1.3107	0.000464182	-0.870591	0.00949994	-0.338883	0.350709
245951_at	At2g42900	Plant basic secretory protein (BSP) family protein	Unknown	unknown.not assigned	-1.33431	0.00380485	-1.00718	0.0218397	-0.0264285	0.973612	-0.458538	0.29608	-1.00353	0.033392	-1.36717	0.00440641	-1.38393	0.00363132	0.0759486	0.908552
246302_at	At5g58650	plant peptide containing sulfated tyrosine 1	Extracellular	unknown.not assigned	-1.37552	0.000321089	-1.04786	0.00298817	-0.708228	0.0459843	-0.308471	0.365878	-0.906921	0.0131727	-1.38196	0.000484854	-0.984352	0.0060824	-0.395613	0.297609
247864_s_at	At3g14560	unknown protein; Has 6 Blast hits to 6 proteins in 3 species: Archae - 0; Bacteria - 0; Metazoa - 0; Fungi - 0; Plants - 6; Viruses - 0; Other Eukaryotes - 0 (source: NCBI BLink).	Nucleus	unknown.not assigned	-0.844042	0.00575426	-1.95783	2.35105e-06	-1.20346	0.000489964	-0.793831	0.00727176	-0.679908	0.0315448	-1.54408	4.77678e-05	-0.827007	0.00796684	-0.30352	0.369785

## Sheet: (I) t48h vs t0 i
ATH1 probe set	AGI code	Description	Localisation	Functional Annotation	Col-0 (4) vs Col-0 (0)	Adj. P-value	adg1-1 (4) vs adg1-1 (0)	Adj. P-value	tpt-2 (4) vs tpt-2 (0)	Adj. P-value	adg1-1/tpt-2 (4) vs adg1-1/tpt-2 (0)	Adj. P-value	Col-0 (48) vs Col-0 (0)	Adj. P-value	adg1-1 (48) vs adg1-1 (0)	Adj. P-value	tpt-2 (48) vs tpt-2 (0)	Adj. P-value	adg1-1/tpt-2 (48) vs adg1-1/tpt-2 (0)	Adj. P-value
245446_at	At4g16800	ATP-dependent caseinolytic (Clp) protease/crotonase family protein	Mitochondrion	amino acid metabolism.degradation	0.0410149	0.924499	0.578195	0.0392715	0.38023	0.225237	0.534848	0.0509918	0.61958	0.0410917	1.29797	0.000170838	0.594527	0.0419022	0.998827	0.00199546
245449_at	At4g16870	transposable element gene	.	DNA.synthesis/chromatin structure	1.98913	4.9465e-07	2.61551	2.05876e-08	2.15436	3.79414e-07	2.0334	4.17216e-07	0.235025	0.466958	1.48572	1.77534e-05	0.314076	0.258145	0.770726	0.0061089
264262_at	At1g09200	Histone superfamily protein	Nucleus	DNA.synthesis/chromatin structure	0.0592199	0.841909	1.09389	3.71981e-05	-0.0971297	0.756421	1.71218	4.17216e-07	-0.190282	0.489726	1.02858	0.00011042	-0.245028	0.302558	0.857108	0.000752488
266089_at	At2g38010	Neutral/alkaline non-lysosomal ceramidase	Extracellular	lipid metabolism.exotics	1.22318	0.000723192	1.31391	0.000377588	0.966043	0.00648932	1.1438	0.00110564	0.51372	0.16015	1.04286	0.00377436	0.348671	0.349094	1.05732	0.00404706
245712_at	At5g04360	limit dextrinase	Cell membrane	major CHO metabolism.synthesis.starch	0.401108	0.0777549	0.84034	0.000668106	0.389944	0.102489	0.765169	0.0012971	0.576346	0.0173786	0.995218	0.000236309	-0.130421	0.656922	0.7999	0.00187134
258034_at	At3g21300	RNA methyltransferase family protein	Cytoplasm	misc	1.06285	5.57184e-05	1.79955	2.06079e-07	1.03199	0.00012239	2.19843	4.20618e-08	0.314903	0.197473	0.995612	0.000168647	0.0979995	0.741219	0.974339	0.000276064
264637_at	At1g65560	Zinc-binding dehydrogenase family protein	Cytoplasm	misc.alcohol dehydrogenases	1.01319	0.0103788	2.39943	4.71191e-06	0.854347	0.0351084	1.56436	0.000298419	0.518409	0.241923	1.11004	0.00749896	0.0379653	0.951669	1.29567	0.0029209
257876_at	At3g17130	Plant invertase/pectin methylesterase inhibitor superfamily protein	Extracellular	misc.invertase/pectin methylesterase inhibitor family protein	-0.0729373	0.8489	1.00809	0.000819796	0.423193	0.155261	0.0653151	0.845501	0.693402	0.0196111	1.05254	0.000876906	0.293897	0.345683	1.0792	0.000887075
267472_at	At2g02850	plantacyanin	Cell membrane	misc.plastocyanin-like	0.56048	0.127954	0.782249	0.0285136	0.223299	0.647554	0.79114	0.0244409	0.300063	0.523207	1.07084	0.00594385	0.860692	0.0210604	1.09999	0.00568424
251920_at	At3g53900	uracil phosphoribosyltransferase	Unknown	nucleotide metabolism	0.418604	0.145589	1.30572	9.06862e-05	-0.0171251	0.973026	1.27862	0.000101773	0.606745	0.0432331	1.37121	8.92401e-05	0.121197	0.752096	1.00326	0.00178683
260753_at	At1g49230	RING/U-box superfamily protein	Unknown	protein.degradation.ubiquitin	2.86226	4.32046e-09	2.47711	1.34782e-08	2.77046	1.27584e-08	2.63263	1.15346e-08	0.404119	0.108969	1.15608	7.09022e-05	0.282307	0.261528	1.06274	0.000222273
245005_at	AtCg00330	chloroplast ribosomal protein S14	Chloroplast	protein.synthesis	0.438443	0.745845	5.75745	1.57671e-05	5.65933	3.29524e-05	2.98514	0.00463308	-0.673229	0.646145	3.21493	0.00445332	2.37397	0.02676	2.97206	0.00872053
245049_at	AtCg00050	ribosomal protein S16	Chloroplast	protein.synthesis	0.101182	0.849835	0.660121	0.0838313	0.597681	0.150297	1.05987	0.00634799	0.464541	0.305656	1.80414	0.000140878	0.0248267	0.968573	1.68711	0.000348224
264069_at	At2g28000	chaperonin-60alpha	Unknown	PS.calvin cycle	0.599226	0.0105627	0.909677	0.000392863	0.432086	0.0736363	1.05624	9.31326e-05	0.516902	0.0351405	1.0509	0.000169153	0.298692	0.225389	0.760316	0.00316014
245025_at	AtCg00130	ATPase, F0 complex, subunit B/B', bacterial/chloroplast	Chloroplast	PS.lightreaction	-1.0371	0.109566	3.42702	2.13659e-05	3.16275	8.19215e-05	1.43701	0.0212288	-0.810929	0.271947	2.04276	0.00343704	0.336338	0.691561	1.96364	0.00533447
258920_at	At3g10520	haemoglobin 2	Cytoplasm	redox.heme/misc	1.20569	0.00737672	1.79135	0.000292854	0.932507	0.0419405	1.92206	0.000140492	0.435967	0.419637	1.7324	0.000636036	-0.0726641	0.913634	1.28563	0.00730347
263864_at	At2g04530	Metallo-hydrolase/oxidoreductase superfamily protein	Nucleus	RNA.processing	1.38237	1.42354e-06	2.21124	9.88085e-09	0.967143	9.1657e-05	2.49328	4.38358e-09	0.313572	0.149891	1.21433	9.98358e-06	0.154554	0.518176	1.37719	4.85281e-06
245093_at	At2g40815	Calcium-dependent lipid-binding (CaLB domain) family protein	Chloroplast	RNA.processing	-0.378707	0.210775	0.237372	0.446555	-0.186509	0.630067	0.337166	0.235913	0.483241	0.12718	1.0473	0.00131484	0.0152161	0.973652	1.0354	0.00178023
266395_at	At2g43100	isopropylmalate isomerase 2	Chloroplast	secondary metabolism.sulfur-containing	0.99248	0.103629	1.9046	0.00252755	0.639124	0.362237	2.08725	0.00109032	1.62847	0.0122255	2.08382	0.00184032	1.22951	0.0469257	2.7738	0.000215357
256216_at	At1g56340	calreticulin 1a	Chloroplast	signalling.calcium	0.496648	0.194294	1.06754	0.00477201	0.353477	0.421378	0.844647	0.0190164	0.639509	0.110973	1.12873	0.00466246	0.948488	0.0133612	1.19463	0.0036264
251438_s_at	At3g59930;At5g33355	[AT3G59930, Encodes a defensin-like (DEFL) family protein.];[AT5G33355, Defensin-like (DEFL) family protein]	.	stress.biotic.PR-proteins	0.246676	0.565371	-0.725068	0.0425225	-0.0785011	0.895917	-1.51057	0.000225355	-0.0663946	0.920798	3.43304	1.73014e-07	-0.221762	0.634151	2.98245	9.13622e-07
251119_at	At3g63510	FMN-linked oxidoreductases superfamily protein	Unknown	unknown	0.246439	0.37296	1.11623	0.000147308	0.635841	0.017096	1.33332	2.60585e-05	0.609586	0.0242615	1.11192	0.00024293	-0.0637435	0.863537	1.22088	0.000145998
263209_at	At1g10522	unknown protein; FUNCTIONS IN: molecular_function unknown; INVOLVED IN: biological_process unknown; LOCATED IN: chloroplast; EXPRESSED IN: 23 plant structures; EXPRESSED DURING: 13 growth stages; Has 24 Blast hits to 24 proteins in 8 species: Archae - 0;	Unknown	unknown.not assigned	1.419	3.20208e-06	1.82659	1.95065e-07	1.44796	4.61012e-06	2.24538	3.65186e-08	0.593831	0.0122111	1.16458	4.04235e-05	0.488408	0.0303471	1.57393	3.82497e-06
261558_at	At1g01770	unknown protein; CONTAINS InterPro DOMAIN/s: Protein of unknown function DUF1446 (InterPro:IPR010839); Has 1597 Blast hits to 1509 proteins in 306 species: Archae - 4; Bacteria - 843; Metazoa - 22; Fungi - 131; Plants - 31; Viruses - 0; Other Eukaryotes -	Nucleus	unknown.not assigned	0.294357	0.475509	0.297146	0.447794	0.714007	0.0613222	0.505554	0.151359	0.434072	0.308647	1.1115	0.00478358	0.323842	0.447899	1.32634	0.00151788
260793_at	At1g06190	Rho termination factor	Nucleus	unknown.not assigned	0.160182	0.446446	0.637814	0.00144044	0.474032	0.0166671	0.66566	0.000899408	0.28228	0.17644	1.03055	2.91099e-05	0.297515	0.127824	0.839705	0.000276472
263471_at	At2g31890	RAP	Nucleus	unknown.not assigned	0.958853	0.000313409	1.18351	4.19281e-05	0.980879	0.000397645	1.57183	2.59818e-06	0.620921	0.0145316	1.01736	0.000292698	0.251259	0.343316	1.14144	0.000142803
264802_at	At1g08560	syntaxin of plants 111	Cell membrane	cell.vesicle transport	-0.205038	0.539217	-0.340837	0.241762	-0.279899	0.411045	0.126735	0.686085	-0.281465	0.426102	-0.99841	0.00172801	-0.617512	0.0357225	-0.935959	0.00343339
262158_at	At1g52540	Protein kinase superfamily protein	Unknown	development.unspecified	-1.06973	0.00502463	-1.35157	0.00076493	-1.24927	0.00216914	-1.19123	0.00189856	-1.01971	0.0105246	-1.77366	0.000101235	-0.924381	0.0156774	-1.1949	0.00363639
265817_at	At2g18050	histone H1-3	Nucleus	DNA.synthesis/chromatin structure	-0.901841	0.118778	-2.03337	0.000946633	-0.00628462	0.995665	-2.14312	0.000536255	-0.705752	0.285067	-2.38365	0.000378323	-0.671984	0.279642	-1.78851	0.00453559
248163_at	At5g54510	Auxin-responsive GH3 family protein	Nucleus	hormone metabolism.auxin	-1.43208	0.00221191	-2.16944	5.28353e-05	-1.02807	0.026671	-1.00513	0.0200365	-1.21799	0.0109074	-2.15289	9.1371e-05	-0.576219	0.224239	-1.6755	0.00111484
266613_at	At2g14900	Gibberellin-regulated family protein	Extracellular	hormone metabolism.gibberelin	-0.35711	0.471081	-1.21965	0.00635275	-0.77636	0.0933934	-0.942366	0.0268998	-0.446896	0.403358	-1.83024	0.000387466	-0.594488	0.201925	-1.66455	0.00108691
265918_at	At2g15090	3-ketoacyl-CoA synthase 8	Extracellular	lipid metabolism.FA	0.388947	0.155908	0.177931	0.548178	0.551425	0.0484066	0.0857381	0.780587	-0.742635	0.0101837	-1.26009	0.00012347	-0.717249	0.0102662	-1.66804	1.27095e-05
253886_at	At4g27710	cytochrome P450, family 709, subfamily B, polypeptide 3	Unknown	misc.cytochrome P450	-1.54179	5.11943e-05	-1.87974	6.61516e-06	-0.909519	0.00674605	-1.8914	6.97727e-06	-0.430937	0.224927	-1.10385	0.00158105	-0.583669	0.0700435	-1.39204	0.000290644
262826_at	At1g13080	cytochrome P450, family 71, subfamily B, polypeptide 2	Extracellular	misc.cytochrome P450	-2.39325	0.000120498	-2.67896	3.98951e-05	-1.87975	0.00153908	-3.20177	7.1269e-06	-0.673829	0.272289	-2.21403	0.000395553	-0.993401	0.0691179	-1.59268	0.00627201
259640_at	At1g52400	beta glucosidase 18	Unknown	misc.gluco-, galacto- and mannosidases	-0.230049	0.68802	-1.86738	0.000283306	-0.0268456	0.974004	-1.64157	0.000781051	-0.727566	0.146622	-1.7705	0.000729804	-0.43019	0.413957	-2.72483	1.87546e-05
253099_s_at	At4g37530;At4g37520	[AT4G37530, Peroxidase superfamily protein];[AT4G37520, Peroxidase superfamily protein]	.	misc.oxygenases/peroxidases	-2.2235	1.97315e-05	-1.96329	6.85924e-05	-2.25056	3.02401e-05	-1.8125	0.000133165	-0.607758	0.185212	-1.3708	0.00245098	0.0889813	0.885702	-1.14694	0.00998146
261118_at	At1g75460	ATP-dependent protease La (LON) domain protein	Chloroplast	protein.degradation	-2.13454	1.15635e-07	-2.32285	3.53699e-08	-0.858832	0.00137694	-1.64306	1.92867e-06	-0.603336	0.0189226	-2.02233	3.8788e-07	-0.613256	0.0138114	-0.767784	0.00397272
256611_at	At3g29270	RING/U-box superfamily protein	Cytoplasm	protein.degradation.ubiquitin	-0.35073	0.0719151	-0.527973	0.00729608	-0.238554	0.272168	-0.782674	0.00029258	-0.268193	0.220967	-1.02482	4.10663e-05	-0.328266	0.100758	-0.929183	0.000150123
255926_at	At1g22190	Integrase-type DNA-binding superfamily protein	Nucleus	RNA.regulation of transcription.AP2/EREBP	-0.745869	0.00754243	-0.85468	0.00264385	-0.81229	0.00557226	-1.19931	0.000133539	-0.670217	0.0213964	-1.02584	0.000930132	-0.372201	0.1977	-1.6097	2.07757e-05
256790_at	At3g16857	response regulator 1	Nucleus	RNA.regulation of transcription.ARR	-1.7842	6.36e-05	-1.83355	4.83362e-05	-1.41705	0.0008079	-2.08226	1.39669e-05	-1.00241	0.012156	-1.22943	0.00255472	-0.708647	0.0625682	-1.1192	0.00594634
246376_at	At1g51950	indole-3-acetic acid inducible 18	Nucleus	RNA.regulation of transcription.Aux/IAA family	-1.85605	6.88152e-06	-1.89802	5.3499e-06	-1.38094	0.000214627	-1.75984	1.28362e-05	-0.686952	0.0379619	-1.2164	0.000678887	-0.603561	0.0584466	-0.894702	0.00808154
247388_s_at	At5g63470;At3g48590	[AT5G63470, nuclear factor Y, subunit C4];[AT3G48590, nuclear factor Y, subunit C1]	.	RNA.regulation of transcription.CCAAT box	-1.71431	0.000306672	-1.65732	0.000406939	-1.17828	0.00857473	-1.57194	0.000573812	-0.7248	0.113824	-1.45314	0.00185316	-0.558927	0.212923	-1.18841	0.00922698
250281_at	At5g13240	transcription regulators	Nucleus	RNA.regulation of transcription.unclassified	-0.0166655	0.961328	-0.130085	0.580424	-0.146581	0.592318	-0.548137	0.00863094	-0.571485	0.0116445	-1.1019	4.46247e-05	-0.478899	0.0265345	-0.924199	0.000315506
266745_at	At2g02950	phytochrome kinase substrate 1	Nucleus	signalling.light	-1.88175	2.79649e-05	-2.72597	5.06129e-07	-0.956762	0.012122	-1.42756	0.000342962	-0.90953	0.0184667	-2.66752	1.52311e-06	-0.770194	0.0370223	-1.64834	0.000223515
259106_at	At3g05490	ralf-like 22	Extracellular	signalling.misc	-0.995503	0.00311827	-1.22354	0.000549593	-0.812091	0.0166306	-1.6312	3.68626e-05	-0.830016	0.0163454	-1.32775	0.000428964	-0.609881	0.0648501	-1.54478	0.000149509
260345_at	At1g69270	receptor-like protein kinase 1	Cell membrane	signalling.receptor kinases	-0.824316	0.00109452	-1.35259	9.80659e-06	-1.1987	5.90555e-05	-0.916918	0.00038282	-0.632558	0.0121842	-1.33249	2.0818e-05	-0.414332	0.0855985	-0.657707	0.00951567
254251_at	At4g23300	cysteine-rich RLK (RECEPTOR-like protein kinase) 22	Extracellular	signalling.receptor kinases	-1.94047	7.94401e-05	-2.2517	1.77253e-05	-1.3825	0.00234804	-2.4683	7.53705e-06	-0.963153	0.0286382	-1.34367	0.00294182	-0.987037	0.020423	-1.40893	0.0024477
245757_at	At1g35140	Phosphate-responsive 1 family protein	Extracellular	signalling.sugar/nutrient	-0.976697	0.00373693	-2.76257	1.48454e-07	-0.940863	0.00660807	-3.08255	7.75435e-08	-0.762492	0.0271693	-2.13606	4.7371e-06	0.284447	0.453951	-2.93975	3.54951e-07
258735_at	At3g05880	Low temperature and salt responsive protein family	Unknown	stress.abiotic.drought/salt	1.01828	0.00941878	0.583525	0.125605	1.04654	0.0103071	1.39927	0.000711553	-1.0002	0.0154897	-1.60183	0.000391088	-0.851684	0.0307495	-1.17436	0.0054914
259071_at	At3g11650	NDR1/HIN1-like 2	Unknown	stress.biotic	-1.00417	0.0010092	-0.979492	0.00120739	-0.87839	0.00412215	-1.22828	0.000149746	-0.711095	0.0188396	-1.04819	0.00104581	-0.476324	0.102272	-1.12012	0.000754871
266119_at	At2g02100	low-molecular-weight cysteine-rich 69	Extracellular	stress.biotic	0.496254	0.175147	-0.685807	0.049448	0.707837	0.0566778	0.704956	0.0397121	-0.690917	0.0697792	-1.35537	0.000833369	-0.946885	0.0105545	-1.13082	0.00409348
255059_at	At4g09420	Disease resistance protein (TIR-NBS class)	Unknown	stress.biotic.PR-proteins	-0.34024	0.218907	-1.2585	7.17499e-05	-0.293031	0.336012	-0.757348	0.00468512	-0.584612	0.0384981	-1.05875	0.000572212	-0.452327	0.0982762	-1.08868	0.000568393
248461_s_at	At2g47510;At5g50950	[AT2G47510, fumarase 1];[AT5G50950, FUMARASE 2]		TCA	-0.434392	0.306748	-1.07964	0.00734138	-0.535794	0.218377	-1.14033	0.00448648	-0.471858	0.309407	-1.19155	0.00535166	-0.510558	0.229722	-1.57342	0.000754871
246396_at	At1g58180	beta carbonic anhydrase 6	Chloroplast	TCA	-2.032	3.03821e-07	-2.91902	6.49801e-09	-1.58666	6.76929e-06	-2.28832	1.10466e-07	-0.294554	0.316715	-1.42485	2.0818e-05	-0.161998	0.609087	-0.845326	0.00269523
261924_at	At1g22550	Major facilitator superfamily protein	Cell membrane	transport.peptides/oligopeptides	0.635931	0.0333005	0.601808	0.0399619	1.0575	0.00146316	1.0346	0.0010483	-0.432236	0.194497	-1.04516	0.001607	-0.267223	0.441871	-0.996724	0.00284496
256458_at	At1g75220	Major facilitator superfamily protein	Unknown	transporter.sugars	-0.444615	0.17555	-0.81649	0.0107763	0.0175225	0.975676	-0.444807	0.148282	-0.463744	0.192633	-1.18491	0.00102192	-0.490521	0.139294	-1.04208	0.00336032
266316_at	At2g27080	Late embryogenesis abundant (LEA) hydroxyproline-rich glycoprotein family	Nucleus	unknown	-0.471856	0.0505408	-1.46386	5.51899e-06	-0.675223	0.00831521	-1.17472	5.1498e-05	-0.526427	0.0396399	-1.08794	0.00018039	0.310999	0.226206	-1.30968	4.61383e-05
257772_at	At3g23080	Polyketide cyclase/dehydrase and lipid transport superfamily protein	Nucleus	unknown	-2.56241	1.30445e-05	-2.95123	2.85761e-06	-2.00751	0.000230773	-3.02781	2.59818e-06	-0.931757	0.0557418	-2.38582	4.47581e-05	-1.22522	0.010048	-2.19475	0.000145998
253629_at	At4g30450	glycine-rich protein	Unknown	unknown.glycine rich proteins	-1.29967	0.000410683	-2.42126	7.04902e-07	-1.32442	0.000535869	-2.32724	1.40581e-06	-0.737822	0.0357021	-1.01497	0.00449488	-0.39487	0.271346	-1.27919	0.0009068
263738_at	At1g60060	Serine/threonine-protein kinase WNK (With No Lysine)-related	Extracellular	unknown.not assigned	-0.591152	0.0330778	-0.894672	0.00207467	-0.477406	0.10212	-1.21695	0.000133165	-0.693449	0.0191239	-0.996382	0.00131316	-0.676225	0.0178459	-1.12387	0.000617311
265184_at	At1g23710	Protein of unknown function (DUF1645)	Nucleus	unknown.not assigned	-0.6233	0.00174904	-0.959521	3.31225e-05	-0.300605	0.132365	-0.943898	3.8706e-05	-0.463555	0.020695	-1.02103	3.04781e-05	-0.162101	0.463197	-0.681804	0.00151745
262313_at	At1g70900	unknown protein; BEST Arabidopsis thaliana protein match is: unknown protein (TAIR:AT1G23110.4); Has 57 Blast hits to 57 proteins in 14 species: Archae - 0; Bacteria - 0; Metazoa - 0; Fungi - 0; Plants - 57; Viruses - 0; Other Eukaryotes - 0 (source: NCBI	Unknown	unknown.not assigned	-0.486181	0.0598661	0.0948062	0.760946	-0.748879	0.0065345	-0.860884	0.00141717	-0.36927	0.200193	-1.0571	0.000440146	-0.373891	0.166425	-1.08231	0.000458639
261405_at	At1g18740	Protein of unknown function (DUF793)	Chloroplast	unknown.not assigned	-1.42152	0.000190223	-1.1327	0.00136835	-0.829545	0.0174777	-1.52132	9.31326e-05	-0.862114	0.0155448	-1.25306	0.000901213	-0.436326	0.217688	-1.93948	2.31378e-05
260668_at	At1g19530	unknown protein; FUNCTIONS IN: molecular_function unknown; INVOLVED IN: N-terminal protein myristoylation, anaerobic respiration; LOCATED IN: cellular_component unknown; EXPRESSED IN: leaf apex, inflorescence meristem, hypocotyl, root, flower; EXPRESSED D	Nucleus	unknown.not assigned	-0.0275624	0.940345	-1.2864	1.67385e-05	0.0711426	0.847662	-0.773812	0.00159485	0.0872204	0.816983	-1.36568	1.67942e-05	0.0106545	0.977039	-0.738634	0.00443502
260453_s_at	At1g72510;At2g09970	[AT1G72510, Protein of unknown function (DUF1677)];[AT2G09970, Protein of unknown function (DUF1677)]	.	unknown.not assigned	-0.381842	0.185459	-1.38859	4.43373e-05	-0.751875	0.0109329	-1.29377	8.34133e-05	-0.567043	0.0572413	-1.4702	4.19985e-05	-0.609488	0.0328189	-1.26229	0.000245842
245906_at	At5g11070	unknown protein; Has 1807 Blast hits to 1807 proteins in 277 species: Archae - 0; Bacteria - 0; Metazoa - 736; Fungi - 347; Plants - 385; Viruses - 0; Other Eukaryotes - 339 (source: NCBI BLink).	Mitochondrion	unknown.not assigned	-1.71807	3.10372e-05	-2.10169	3.63382e-06	-0.732266	0.034684	-1.15613	0.00103429	-0.483938	0.192543	-2.08826	7.55848e-06	-0.277806	0.481393	-1.01898	0.00530813
255602_at	At4g01026	PYR1-like 7	Nucleus	unknown.not assigned	-1.52823	0.000120498	-2.76047	2.34059e-07	-0.296616	0.47501	-1.54595	0.000100124	-0.8361	0.0213964	-2.34087	3.0659e-06	-0.479722	0.180544	-1.07654	0.00426802

[truncated: 6 more sheets: (J) t48h vs t0 j, (K) t48h vs t0 k, (L) t48h vs t0 l, (M) t48h vs t0 m, (N) t48h vs t0 n, (O) t48h vs t0 o]
