# Supplementary material for: The essential role of sugar metabolism in the acclimation response of Arabidopsis thaliana to high light intensities
Source: J Exp Bot. 2014 Feb 12;65(6):1619–36. doi: 10.1093/jxb/eru027 (PMC3967092; doi:10.1093/jxb/eru027)
Supplement: Supplementary Data [file supp_eru027_jexbot114363_file003.xlsx]

## Sheet: Table S2 Legend
	Table S2. `Static´ comparison of gobal gene expression in adg1-1, tpt-2 and adg1-1/tpt-2 vs Col-0 at t0 before LL/HL-transfer. The lists of significantly (adjusted P<0.01) altered genes in the five datasheets refer to the nomenclature of the Venn-diagram shown in Fig. 6A. Up- and down-regulated genes are sorted according to their functional annotation.

## Sheet: (A) t0 a
ATH1 probe set	AGI code	Description	Localisation	Functional Annotation	adg1-1 vs Col-0	Adj. P-value	tpt-2 vs Col-0	Adj. P-value	adg1-1/tpt-2 vs Col-0	Adj. P-value
253162_at	At4g35630	phosphoserine aminotransferase	Chloroplast	amino acid metabolism.synthesis	1.06084	0.00283463	-0.00986004	0.996918	0.0640213	0.979002
247189_at	At5g65390	arabinogalactan protein 7	Cell membrane	cell wall.cell wall proteins	1.42401	0.00429003	0.333527	0.854709	0.97539	0.0987399
262162_at	At1g78020	Protein of unknown function (DUF581)	Unknown	development.unspecified	1.26545	0.00803388	0.084815	0.985213	0.71544	0.28811
252624_at	At3g44735	PHYTOSULFOKINE 3 PRECURSOR	Extracellular	development.unspecified	1.17175	0.00695908	0.384327	0.787149	0.554312	0.400502
245401_at	At4g17670	Protein of unknown function (DUF581)	Nucleus	development.unspecified	1.17064	0.00790549	0.00769454	0.997948	0.828858	0.13794
248820_at	At5g47060	Protein of unknown function (DUF581)	Nucleus	development.unspecified	1.16774	0.00468445	0.458995	0.691982	0.0712108	0.980379
261177_at	At1g04770	Tetratricopeptide repeat (TPR)-like superfamily protein	Unknown	development.unspecified	1.12015	0.00916791	-0.356363	0.81369	1.27785	0.0112183
265817_at	At2g18050	histone H1-3	Nucleus	DNA.synthesis/chromatin structure	1.87022	0.00961497	0.104178	0.988469	1.62182	0.066639
258336_at	At3g16050	pyridoxine biosynthesis 1.2	Cytoplasm	hormone metabolism.ethylene	1.03997	0.000273745	0.334322	0.547242	0.598509	0.0306425
254926_at	At4g11280	1-aminocyclopropane-1-carboxylic acid (acc) synthase 6	Cytoplasm	hormone metabolism.ethylene	1.07616	0.00651525	-0.34264	0.793521	0.939293	0.0444079
248753_at	At5g47630	mitochondrial acyl carrier protein 3	Mitochondrion	lipid metabolism.FA	1.13847	0.00127138	0.183019	0.898105	0.303115	0.626281
259008_at	At3g09390	metallothionein 2A	Unknown	metal handling.binding/chelation/storage	1.04357	0.00333711	0.202231	0.894358	0.695146	0.0926511
266746_s_at	At2g02930;At4g02520	[AT2G02930, glutathione S-transferase F3];[AT4G02520, glutathione S-transferase PHI 2]	.	misc.glutathione S transferases	2.84584	0.00475141	0.492366	0.919065	2.75881	0.0155675
262667_at	At1g62810	Copper amine oxidase family protein	Extracellular	misc.oxidases	1.07433	0.00333711	-0.110353	0.960821	0.458768	0.375284
261317_at	At1g53030	Cytochrome C oxidase copper chaperone (COX17)	Unknown	mitochondrial electron transport	1.56662	0.00546699	0.469289	0.802762	0.573703	0.574031
250800_at	At5g05370	Cytochrome b-c1 complex, subunit 8 protein	Mitochondrion	mitochondrial electron transport	1.08145	0.00121237	0.392104	0.601255	0.256699	0.690571
267004_at	At2g34260	transducin family protein / WD-40 repeat family protein	Cytoplasm	unknown	1.39532	0.00169024	-0.272103	0.861124	0.578539	0.310485
250762_at	At5g05990	Mitochondrial glycoprotein family protein	Mitochondrion	unknown	1.29623	0.000381984	0.00638466	0.997473	0.437813	0.319763
255278_at	At4g04940	transducin family protein / WD-40 repeat family protein	Nucleus	unknown	1.25409	0.00790549	0.216248	0.931209	0.234256	0.891417
251760_at	At3g55605	Mitochondrial glycoprotein family protein	Mitochondrion	unknown	1.19334	0.000507017	0.157302	0.910565	0.609391	0.0876086
245385_at	At4g14020	Rapid alkalinization factor (RALF) family protein	Nucleus	unknown	1.19133	0.00878717	-0.0833604	0.984216	0.407616	0.678257
267371_at	At2g44510	CDK inhibitor P21 binding protein	Chloroplast	unknown	1.14629	0.000364038	-0.263682	0.753776	0.37193	0.339967
251029_at	At5g02050	Mitochondrial glycoprotein family protein	Mitochondrion	unknown	1.14255	0.000212493	0.0210446	0.994278	0.661452	0.0240338
262584_at	At1g15440	periodic tryptophan protein 2	Nucleus	unknown	1.04679	0.00179327	0.114357	0.948504	0.543816	0.170222
264286_at	At1g61870	pentatricopeptide repeat 336	Mitochondrion	not assigned.PPR	0.997231	0.00126714	0.217513	0.824317	0.381452	0.339854
249253_at	At5g42060	DEK, chromatin associated protein	Nucleus	unknown.not assigned	1.86274	3.84345e-05	0.637798	0.340672	0.236761	0.798175
265025_at	At1g24575	unknown protein; Has 7 Blast hits to 7 proteins in 2 species: Archae - 0; Bacteria - 0; Metazoa - 0; Fungi - 0; Plants - 7; Viruses - 0; Other Eukaryotes - 0 (source: NCBI BLink).	Unknown	unknown.not assigned	1.8182	0.00179327	0.30478	0.900769	0.789439	0.290864
255028_at	At4g09890	Protein of unknown function (DUF3511)	Nucleus	unknown.not assigned	1.58839	0.00508691	0.421321	0.836704	0.461288	0.71836
261951_at	At1g64490	DEK, chromatin associated protein	Nucleus	unknown.not assigned	1.52687	0.00330225	0.579064	0.672946	0.186927	0.934305
252165_at	At3g50550	unknown protein; Has 75703 Blast hits to 19796 proteins in 1115 species: Archae - 327; Bacteria - 34383; Metazoa - 14453; Fungi - 7466; Plants - 2586; Viruses - 958; Other Eukaryotes - 15530 (source: NCBI BLink).	Unknown	unknown.not assigned	1.43951	0.00305203	0.292471	0.879986	0.426663	0.645387
257900_at	At3g28420	Putative membrane lipoprotein	Mitochondrion	unknown.not assigned	1.35709	0.00372968	-0.224457	0.919065	0.592011	0.372713
265005_at	At1g61667	Protein of unknown function, DUF538	Chloroplast	unknown.not assigned	1.31679	0.00554209	0.515734	0.703685	0.233488	0.887529
262446_at	At1g49310	unknown protein; FUNCTIONS IN: molecular_function unknown; INVOLVED IN: biological_process unknown; LOCATED IN: endomembrane system; EXPRESSED IN: 9 plant structures; EXPRESSED DURING: LP.04 four leaves visible, petal differentiation and expansion stage;	Unknown	unknown.not assigned	1.2968	0.000765155	0.303662	0.77841	0.0542914	0.980748
258017_at	At3g19370	Plant protein of unknown function (DUF869)	Cytoplasm	unknown.not assigned	1.27887	0.000273745	0.288786	0.742777	0.625583	0.0701141
250881_at	At5g04080	unknown protein; FUNCTIONS IN: molecular_function unknown; INVOLVED IN: biological_process unknown; LOCATED IN: plasma membrane; EXPRESSED IN: 16 plant structures; EXPRESSED DURING: 9 growth stages; Has 115 Blast hits to 115 proteins in 16 species: Archae	Unknown	unknown.not assigned	1.22004	0.00388219	0.330353	0.813313	0.262673	0.819074
266916_at	At2g45860	unknown protein; Has 32 Blast hits to 32 proteins in 13 species: Archae - 0; Bacteria - 0; Metazoa - 0; Fungi - 0; Plants - 32; Viruses - 0; Other Eukaryotes - 0 (source: NCBI BLink).	Unknown	unknown.not assigned	1.20777	0.00624577	0.309029	0.854587	-0.177841	0.92452
251640_at	At3g57450	unknown protein; Has 65 Blast hits to 65 proteins in 11 species: Archae - 0; Bacteria - 0; Metazoa - 0; Fungi - 0; Plants - 65; Viruses - 0; Other Eukaryotes - 0 (source: NCBI BLink).	Unknown	unknown.not assigned	1.18996	0.00258051	0.206349	0.904102	0.644975	0.176885
255854_at	At1g67050	unknown protein; BEST Arabidopsis thaliana protein match is: unknown protein (TAIR:AT5G38320.1); Has 617 Blast hits to 318 proteins in 80 species: Archae - 0; Bacteria - 16; Metazoa - 141; Fungi - 62; Plants - 128; Viruses - 2; Other Eukaryotes - 268 (sou	Unknown	unknown.not assigned	1.18327	0.000507017	0.375943	0.618844	0.142629	0.892593
256723_at	At2g34160	Alba DNA/RNA-binding protein	Nucleus	unknown.not assigned	1.15309	0.00842987	0.39918	0.783645	0.48704	0.528588
253422_at	At4g32240	unknown protein; Has 30201 Blast hits to 17322 proteins in 780 species: Archae - 12; Bacteria - 1396; Metazoa - 17338; Fungi - 3422; Plants - 5037; Viruses - 0; Other Eukaryotes - 2996 (source: NCBI BLink).	Unknown	unknown.not assigned	1.13677	0.000273745	0.274511	0.716535	0.5697	0.0632627
249340_at	At5g41140	Myosin heavy chain-related protein	Unknown	unknown.not assigned	1.05967	0.00662208	0.310507	0.819629	0.756913	0.11646
251788_at	At3g55420	unknown protein; Has 21 Blast hits to 21 proteins in 8 species: Archae - 0; Bacteria - 0; Metazoa - 0; Fungi - 0; Plants - 21; Viruses - 0; Other Eukaryotes - 0 (source: NCBI BLink).	Nucleus	unknown.not assigned	1.04565	0.00333711	0.417034	0.636783	0.581238	0.187707
251610_at	At3g57930	unknown protein; BEST Arabidopsis thaliana protein match is: unknown protein (TAIR:AT2G42190.1); Has 1519 Blast hits to 1241 proteins in 182 species: Archae - 0; Bacteria - 60; Metazoa - 576; Fungi - 133; Plants - 127; Viruses - 30; Other Eukaryotes - 593	Nucleus	unknown.not assigned	1.03667	0.00475141	1.06393	0.0563883	0.119814	0.944291
250728_at	At5g06440	BEST Arabidopsis thaliana protein match is: Polyketide cyclase/dehydrase and lipid transport superfamily protein (TAIR:AT3G11720.3); Has 155 Blast hits to 153 proteins in 39 species: Archae - 0; Bacteria - 4; Metazoa - 5; Fungi - 6; Plants - 101; Viruses	Nucleus	unknown.not assigned	1.0205	0.0043305	0.434483	0.630599	0.00514721	0.997042
257487_at	At1g71850	Ubiquitin carboxyl-terminal hydrolase family protein	Unknown	unknown.not assigned	1.01802	0.00545714	0.205158	0.900769	0.266123	0.77756
261038_at	At1g17490	unknown protein; BEST Arabidopsis thaliana protein match is: unknown protein (TAIR:AT1G72690.1); Has 57 Blast hits to 45 proteins in 9 species: Archae - 0; Bacteria - 0; Metazoa - 0; Fungi - 0; Plants - 57; Viruses - 0; Other Eukaryotes - 0 (source: NCBI	Nucleus	unknown.not assigned	1.01145	0.00527358	0.458864	0.618844	0.309333	0.688927
247252_at	At5g64770	Encodes a root meristem growth factor (RGF). Belongs to a family of functionally redundant homologous peptides that are secreted, tyrosine-sulfated, and expressed mainly in the stem cell area and the innermost layer of central columella cells. RGFs are r	Mitochondrion	unknown.not assigned	1.00474	0.00601792	0.619255	0.427856	0.244983	0.808011
253949_at	At4g26780	Co-chaperone GrpE family protein	Chloroplast	protein.folding	0.99934	0.00179327	0.186311	0.881167	0.360811	0.435044
255360_at	At4g03960	Phosphotyrosine protein phosphatases superfamily protein	Cytoplasm	protein.postranslational modification	1.25884	0.00497876	0.689539	0.49595	0.549992	0.418954
265045_s_at	At5g44100;At1g03930	[AT5G44100, casein kinase I-like 7];[AT1G03930, dual specificity kinase 1]	.	protein.postranslational modification	1.19043	0.0041468	0.654599	0.465645	0.0620889	0.98077
258104_at	At3g23620	Ribosomal RNA processing Brix domain protein	Nucleus	protein.synthesis	1.18642	0.0004323	-0.0627886	0.982632	0.324064	0.493078
263016_at	At1g23410	Ribosomal protein S27a / Ubiquitin family protein	Nucleus	protein.synthesis	1.27118	0.00387875	0.480451	0.691982	0.0852666	0.977577
251834_at	At3g55170	Ribosomal L29 family protein	Cytoplasm	protein.synthesis	1.11478	0.00588387	0.226314	0.902173	0.277548	0.801177
251538_at	At3g58660	Ribosomal protein L1p/L10e family	Nucleus	protein.synthesis	1.06875	0.0026031	0.184859	0.90466	0.58593	0.171492
265006_at	At1g61570	translocase of the inner mitochondrial membrane 13	Chloroplast	protein.targeting	1.1157	0.00108703	0.141423	0.92794	0.0863064	0.959382
261664_s_at	At1g18320;At3g10110	[AT1G18320, Mitochondrial import inner membrane translocase subunit Tim17/Tim22/Tim23 family protein];[AT3G10110, Mitochondrial import inner membrane translocase subunit Tim17/Tim22/Tim23 family protein]	.	protein.targeting	1.06864	0.00622247	-0.170814	0.933565	0.329165	0.703485
252295_at	At3g49100	Signal recognition particle, SRP9/SRP14 subunit	Cytoplasm	protein.targeting	1.08705	0.000967605	0.277742	0.755955	0.303657	0.561843
260943_at	At1g45145	thioredoxin H-type 5	Cytoplasm	redox.peroxiredoxin/thioredoxin	1.91069	0.00790549	-0.0401338	0.994554	0.731757	0.591302
259225_at	At3g07590	Small nuclear ribonucleoprotein family protein	Nucleus	RNA.processing	1.31072	0.00113844	0.123561	0.954546	0.323594	0.661199
266074_at	At2g18740	Small nuclear ribonucleoprotein family protein	Nucleus	RNA.processing	1.2309	0.00107688	0.603191	0.364563	0.0398447	0.983066
260564_at	At2g43810	Small nuclear ribonucleoprotein family protein	Unknown	RNA.processing	1.08434	0.00171361	0.33948	0.711326	0.311161	0.602126
262137_at	At1g77920	bZIP transcription factor family protein	Nucleus	RNA.regulation of transcription.bZIP	0.998696	0.00590664	-0.0821797	0.980893	0.543605	0.271679
258079_at	At3g25940	TFIIB zinc-binding protein	Nucleus	RNA.regulation of transcription.misc	1.31621	0.000767935	0.230852	0.861124	0.643563	0.130798
266253_at	At2g27840	histone deacetylase-related / HD-related	Nucleus	RNA.regulation of transcription.HDA	1.20205	0.00407549	-0.270001	0.865506	-0.0110699	0.996357
256091_at	At1g20693	high mobility group B2	Nucleus	RNA.regulation of transcription.Nucleosome/chromatin assembly	1.03799	0.00448822	0.337479	0.759308	0.724948	0.0936681
262953_at	At1g75670	DNA-directed RNA polymerases	Nucleus	RNA.RNA binding	1.01732	0.00226026	-0.313956	0.739516	0.296497	0.626709
259672_at	At1g68990	male gametophyte defective 3	Unknown	RNA.transcription	1.16753	0.00253726	-0.0889299	0.97492	0.342622	0.631715
263621_at	At2g04630	RNA polymerase Rpb6	Nucleus	RNA.transcription	0.999764	0.0048211	0.430909	0.6325	0.105667	0.954434
265116_at	At1g62480	Vacuolar calcium-binding protein-related	Nucleus	signalling.calcium	1.27873	0.00190864	-0.029678	0.994365	0.984087	0.0273437
260076_at	At1g73630	EF hand calcium-binding protein family	Nucleus	signalling.calcium	1.11486	0.00786169	-0.0453973	0.993567	0.538537	0.405578
250901_at	At5g03530	RAB GTPase homolog C2A	Golgi body	signalling.G-proteins	1.11908	0.00786169	0.198682	0.928912	0.582392	0.342065
262892_at	At1g79440	aldehyde dehydrogenase 5F1	Mitochondrion	TCA	1.14312	0.00190178	0.249781	0.845354	0.828723	0.0392056
247440_at	At5g62680	Major facilitator superfamily protein	Cell membrane	transport.peptides/oligopeptides	1.12187	0.000767935	0.426549	0.536875	0.326085	0.505287
263118_at	At1g03090	methylcrotonyl-CoA carboxylase alpha chain, mitochondrial / 3-methylcrotonyl-CoA carboxylase 1 (MCCA)	Mitochondrion	amino acid metabolism.degradation	-1.10662	0.00399855	0.629207	0.428141	-1.09138	0.0102771
267237_s_at	At2g44040;At3g59890	[AT2G44040, Dihydrodipicolinate reductase, bacterial/plant];[AT3G59890, Dihydrodipicolinate reductase, bacterial/plant]	.	amino acid metabolism.synthesis	-1.15325	0.00407549	0.187324	0.924143	-1.11189	0.0125974
264007_at	At2g21140	proline-rich protein 2	Unknown	cell wall.cell wall proteins	-1.19285	0.00167333	-0.0474526	0.98868	-0.418764	0.43672
248622_at	At5g49360	beta-xylosidase 1	Extracellular	cell wall.degradation	-1.88153	0.00499504	0.234617	0.952167	-1.60796	0.0376384
249923_at	At5g19120	Eukaryotic aspartyl protease family protein	Extracellular	development.storage proteins	-2.18035	0.00706645	0.0810155	0.993567	-1.61939	0.103506
251360_at	At3g61210	S-adenosyl-L-methionine-dependent methyltransferases superfamily protein	Unknown	development.unspecified	-1.00012	0.00524763	-0.0516014	0.988469	-0.622886	0.170192
250217_at	At5g14120	Major facilitator superfamily protein	Unknown	development.unspecified	-1.19419	0.0017024	0.256811	0.841556	-0.595863	0.183514
260279_at	At1g80420	BRCT domain-containing DNA repair protein	Nucleus	DNA.repair	-1.3554	0.000212493	-0.414987	0.563288	-0.797353	0.0212239
263279_x_at	At3g47260;At2g14130	[AT3G47260, transposable element gene];[AT2G14130, transposable element gene]	.	DNA.synthesis/chromatin structure.retrotransposon/transposase	-1.59804	0.00372968	-1.56116	0.0563883	-0.139495	0.966873
261235_x_at	At1g32840	transposable element gene	.	DNA.synthesis/chromatin structure.retrotransposon/transposase	-1.59878	0.00283463	-1.62409	0.0345296	-0.0612439	0.983066
257345_s_at	At1g36540;At3g33066;At1g41700	[AT1G36540, transposable element gene];[AT3G33066, transposable element gene];[AT1G41700, transposable element gene]	.	DNA.synthesis/chromatin structure.retrotransposon/transposase	-1.40581	0.00810664	-0.949425	0.388969	-0.0502953	0.987564
255120_x_at	At4g08890	transposable element gene	.	DNA.synthesis/chromatin structure.retrotransposon/transposase	-1.09464	0.00333711	-1.02636	0.0648686	0.314357	0.675275
246034_at	At5g08350	GRAM domain-containing protein / ABA-responsive protein-related	Unknown	hormone metabolism.abscisic acid	-1.55964	0.0058641	-0.388177	0.854709	-1.21399	0.0689427
266465_at	At2g47750	putative indole-3-acetic acid-amido synthetase GH3.9	Unknown	hormone metabolism.auxin	-1.13371	0.00438995	0.287726	0.841556	-1.02048	0.0231191
252178_at	At3g50750	BES1/BZR1 homolog 1	Nucleus	hormone metabolism.brassinosteroid	-1.02891	0.00801974	-0.162695	0.940105	-0.443663	0.49915
247540_at	At5g61590	Integrase-type DNA-binding superfamily protein	Nucleus	hormone metabolism.ethylene	-1.81946	0.00624577	0.110408	0.985698	-1.00846	0.266498
261492_at	At1g14290	sphingoid base hydroxylase 2	Unknown	lipid metabolism.exotics	-1.21618	0.00151322	-0.271581	0.824317	-0.814745	0.0468439
245016_at	AtCg00500	acetyl-CoA carboxylase carboxyl transferase subunit beta	Chloroplast	lipid metabolism.FA	-2.12885	0.00624577	-1.44942	0.347261	0.330507	0.91846
247101_at	At5g66530	Galactose mutarotase-like superfamily protein	Chloroplast	minor CHO metabolism.others	-1.06459	0.000212493	0.0632259	0.971181	-0.419012	0.16335
252858_at	At4g39770	Haloacid dehalogenase-like hydrolase (HAD) superfamily protein	Cytoplasm	minor CHO metabolism.trehalose	-1.06447	0.00286992	-0.296805	0.787879	-0.753121	0.0622533
264501_at	At1g09390	GDSL-like Lipase/Acylhydrolase superfamily protein	Extracellular	misc.GDSL-motif lipase	-1.41655	0.00287448	0.0614394	0.989589	-1.08708	0.040394
266012_s_at	At2g07699;AtMg00410;At2g07741;AtMg01170	[AT2G07699, pseudogene, similar to ATPase subunit 6, blastp match of 80% identity and 7.4e-154 P-value to GP|515963|gb|AAA72061.1||M24672 ATPase subunit 6 {Raphanus sativus}];[ATMG00410, ATPase subunit 6-1];[AT2G07741, ATPase, F0 complex, subunit A protei	.	mitochondrial electron transport	-1.65256	0.00253726	-1.44687	0.0677489	-0.149577	0.957895
244912_at	At2g07783;AtMg00830	[AT2G07783, pseudogene, similar to Ccl1, blastp match of 86% identity and 6.4e-177 P-value to GP|1694629|dbj|BAA12329.1||D84373 Ccl1 {Brassica napus}];[ATMG00830, cytochrome C biogenesis 382]	.	unknown	-1.1432	0.00465566	-0.872386	0.224213	-0.540434	0.340095
247443_at	At5g62720	Integral membrane HPP family protein	Chloroplast	unknown	-1.18075	0.00283463	0.0898501	0.976956	-0.635464	0.192387
265511_at	At2g05540	Glycine-rich protein family	Extracellular	unknown.glycine rich proteins	-1.12955	0.00741845	-0.0120016	0.997231	-0.91922	0.0689427
261175_at	At1g04800	glycine-rich protein	Unknown	unknown.glycine rich proteins	-1.17519	0.00360545	0.181539	0.926758	-0.732759	0.12421
256799_at	At3g18560	unknown protein; BEST Arabidopsis thaliana protein match is: unknown protein (TAIR:AT1G49000.1); Has 95 Blast hits to 95 proteins in 13 species: Archae - 0; Bacteria - 0; Metazoa - 0; Fungi - 0; Plants - 95; Viruses - 0; Other Eukaryotes - 0 (source: NCBI	Unknown	unknown.not assigned	-1.00765	0.00226026	-0.206526	0.861124	-0.469298	0.263765
267166_at	At2g37720	TRICHOME BIREFRINGENCE-LIKE 15	Unknown	unknown.not assigned	-1.01456	0.000767935	-0.238704	0.77841	-0.528492	0.0997365
257111_x_at	At3g30450	transposable element gene	.	unknown.not assigned	-1.02004	0.00465566	-0.847258	0.143406	-0.159954	0.906595
253454_at	At4g31875	unknown protein; Has 30201 Blast hits to 17322 proteins in 780 species: Archae - 12; Bacteria - 1396; Metazoa - 17338; Fungi - 3422; Plants - 5037; Viruses - 0; Other Eukaryotes - 2996 (source: NCBI BLink).	Mitochondrion	unknown.not assigned	-1.03127	0.0064214	-0.794761	0.268375	-0.41884	0.514795
253440_at	At4g32570	TIFY domain protein 8	Nucleus	unknown.not assigned	-1.09589	0.00176993	0.0096455	0.996752	-0.659273	0.0915676
259015_at	At3g07350	Protein of unknown function (DUF506)	Mitochondrion	unknown.not assigned	-1.10496	0.00878903	-0.108933	0.973311	-0.521718	0.441077
244909_at	AtMg00740	hypothetical protein	Mitochondrion	unknown.not assigned	-1.11211	0.00465566	-1.0576	0.0819455	-0.122379	0.94973
267078_at	At2g40960	Single-stranded nucleic acid binding R3H protein	Nucleus	unknown.not assigned	-1.12813	0.00283463	-0.181168	0.918602	-0.300107	0.709461
267172_at	At2g37660	NAD(P)-binding Rossmann-fold superfamily protein	Unknown	unknown.not assigned	-1.20352	0.000273745	0.229156	0.806342	-0.802124	0.0102771
257336_at	AtMg01410	open reading frame 204	Mitochondrion	unknown.not assigned	-1.2123	0.00376471	-1.26851	0.0375542	-0.271426	0.807879
258939_at	At3g10020	unknown protein; FUNCTIONS IN: molecular_function unknown; INVOLVED IN: response to oxidative stress, anaerobic respiration; LOCATED IN: cellular_component unknown; EXPRESSED IN: 23 plant structures; EXPRESSED DURING: 13 growth stages; Has 47 Blast hits t	Nucleus	unknown.not assigned	-1.24769	0.00824076	-0.0115512	0.997389	-0.652565	0.349712
265387_at	At2g20670	Protein of unknown function (DUF506)	Nucleus	unknown.not assigned	-1.25196	0.00333711	-0.150728	0.948504	-1.19011	0.010423
263280_x_at	At1g32830;At2g14140	[AT1G32830, transposable element gene];[AT2G14140, transposable element gene]	.	unknown.not assigned	-1.26191	0.00790549	-0.726179	0.51468	-0.0122836	0.996357
252040_at	At3g52060	Core-2/I-branching beta-1,6-N-acetylglucosaminyltransferase family protein	Unknown	unknown.not assigned	-1.28555	0.00741845	0.0174837	0.996529	-1.22354	0.029551
265478_at	At2g15890	maternal effect embryo arrest 14	Mitochondrion	unknown.not assigned	-1.43653	0.00468445	0.195747	0.944847	-1.26464	0.0294049
257777_x_at	At3g29210	transposable element gene	.	unknown.not assigned	-1.47706	0.00178753	-1.41588	0.0345296	0.687139	0.236775
261234_x_at	At2g04970;At1g32830;At3g47270;At2g14140	[AT2G04970, transposable element gene];[AT1G32830, transposable element gene];[AT3G47270, transposable element gene];[AT2G14140, transposable element gene]	.	unknown.not assigned	-1.55873	0.00407549	-1.05964	0.305848	-0.0336538	0.994214
251920_at	At3g53900	uracil phosphoribosyltransferase	Unknown	nucleotide metabolism	-0.998116	0.00651525	0.46341	0.624443	-0.920996	0.0311781
256098_at	At1g13700	6-phosphogluconolactonase 1	Chloroplast	OPP	-1.26748	0.00283404	-0.148416	0.948288	-0.433968	0.532457
247282_at	At5g64240	metacaspase 3	Nucleus	protein.degradation	-1.32503	0.000832441	-0.155166	0.931601	-0.920536	0.0231191
257110_x_at	At3g30440	transposable element gene	.	protein.degradation.cysteine protease	-1.10343	0.00647181	-1.31494	0.0345296	0.011817	0.996357
253191_at	At4g35350	xylem cysteine peptidase 1	Extracellular	protein.degradation.cysteine protease	-1.35093	0.00465566	0.24832	0.910935	-1.11492	0.0422918
255363_x_at	At2g06430;At4g04010;At3g44500;At2g04980;At2g02210	[AT2G06430, transposable element gene];[AT4G04010, transposable element gene];[AT3G44500, transposable element gene];[AT2G04980, transposable element gene];[AT2G02210, transposable element gene]	.	protein.degradation.cysteine protease	-1.41404	0.00616544	-1.40777	0.0819455	-0.0898846	0.980697
252465_x_at	At3g44500;At3g47260;At3g30440	[AT3G44500, transposable element gene];[AT3G47260, transposable element gene];[AT3G30440, transposable element gene]	.	protein.degradation.cysteine protease	-1.57366	0.0043433	-1.72557	0.0345296	-0.139073	0.967836
252634_x_at	At4g04010;At3g44500;At3g30440	[AT4G04010, transposable element gene];[AT3G44500, transposable element gene];[AT3G30440, transposable element gene]	.	protein.degradation.cysteine protease	-1.75123	0.00171361	-1.72251	0.0345296	-0.0865736	0.980748
266112_x_at	At2g02210;At3g47260	[AT2G02210, transposable element gene];[AT3G47260, transposable element gene]	.	protein.degradation.cysteine protease	-1.76536	0.00113844	-1.88083	0.0107863	0.040933	0.988628
266513_at	At2g47700	RING/U-box superfamily protein	Cytoplasm	protein.degradation.ubiquitin	-1.13342	0.00399855	-0.192556	0.918602	-0.154618	0.923909
251443_at	At3g59940	Galactose oxidase/kelch repeat superfamily protein	Cytoplasm	protein.degradation.ubiquitin	-1.28296	0.00258051	-0.0126149	0.996675	-0.670756	0.19818
262986_at	At1g23390	Kelch repeat-containing F-box family protein	Nucleus	protein.degradation.ubiquitin	-1.39544	0.00622247	0.0782114	0.987273	-1.0095	0.105716
260287_at	At1g80440	Galactose oxidase/kelch repeat superfamily protein	Nucleus	protein.degradation.ubiquitin	-2.37947	0.00375042	-0.0941634	0.993567	-1.86864	0.0448247
252991_at	At4g38470	ACT-like protein tyrosine kinase family protein	Unknown	protein.postranslational modification	-1.70917	0.00511559	0.015982	0.997389	-1.63414	0.0190195
246028_at	At5g21170	5'-AMP-activated protein kinase beta-2 subunit protein	Cytoplasm	protein.postranslational modification	-1.97636	0.0017024	0.203389	0.95217	-0.856786	0.279475
248239_at	At5g53920	ribosomal protein L11 methyltransferase-related	Unknown	protein.synthesis	-1.05022	0.000212493	-0.167167	0.847337	-0.531236	0.0510575
244972_at	AtCg00680	photosystem II reaction center protein B	Chloroplast	PS.lightreaction	-2.70106	0.00803388	-2.02159	0.314847	0.736083	0.79179
247524_at	At5g61440	atypical CYS HIS rich thioredoxin 5	Chloroplast	redox.peroxiredoxin/thioredoxin	-1.02603	0.00554209	-0.0683703	0.98354	-0.790519	0.0693065
261395_at	At1g79700	Integrase-type DNA-binding superfamily protein	Nucleus	RNA.regulation of transcription.AP2/EREBP	-1.35185	0.00996986	-0.0290475	0.994574	-1.17903	0.066639
259751_at	At1g71030	MYB-like 2	Nucleus	RNA.regulation of transcription.MYB/MYB related	-1.69988	0.00715729	0.422522	0.864759	-0.56737	0.667058
256503_at	At1g75250	RAD-like 6	Nucleus	RNA.regulation of transcription.MYB/MYB related	-1.72187	0.00943476	0.088255	0.99136	-1.63235	0.0422167
256469_at	At1g32540	lsd one like 1	Extracellular	RNA.regulation of transcription.unclassified	-1.05349	0.00786169	-0.184481	0.929732	-0.5143	0.396879
255969_at	At1g22330	RNA-binding (RRM/RBD/RNP motifs) family protein	Nucleus	RNA.RNA binding	-1.25789	0.00372968	-0.386948	0.767138	-0.399592	0.62255
264260_at	At1g09210	calreticulin 1b	Chloroplast	signalling.calcium	-1.12035	0.00190864	-0.245036	0.845354	-0.635733	0.124614
249993_at	At5g18570	GTP1/OBG family protein	Unknown	signalling.G-proteins	-1.09321	0.000767935	-0.178837	0.881084	-0.839741	0.0101686
246633_at	At1g29720	Leucine-rich repeat transmembrane protein kinase	Cell membrane	signalling.receptor kinases	-1.44433	0.00958672	0.269709	0.926667	-0.811759	0.319274
253125_at	At4g36040	Chaperone DnaJ-domain superfamily protein	Chloroplast	stress.abiotic.heat	-1.70237	0.000507017	-0.23643	0.902456	-0.667342	0.236775
266108_at	At2g37900	Major facilitator superfamily protein	Cell membrane	transport.peptides/oligopeptides	-1.02082	0.00161912	-0.421403	0.544199	-0.695139	0.0448247

## Sheet: (B) t0 b
ATH1 probe set	AGI code	Description	Localisation	Functional Annotation	adg1-1 vs Col-0	Adj. P-value	tpt-2 vs Col-0	Adj. P-value	adg1-1/tpt-2 vs Col-0	Adj. P-value
253899_at	At4g27080	PDI-like 5-4	Nucleus	redox.peroxiredoxin/thioredoxin	-0.25546	0.396835	-1.63473	0.000122773	-0.491452	0.202875

## Sheet: (C) t0 c
ATH1 probe set	AGI code	Description	Localisation	Functional Annotation	adg1-1 vs Col-0	Adj. P-value	tpt-2 vs Col-0	Adj. P-value	adg1-1/tpt-2 vs Col-0	Adj. P-value
260126_at	At1g36370	serine hydroxymethyltransferase 7	Cytoplasm	C1-metabolism	0.746809	0.0128896	-0.299985	0.75555	1.10499	0.00209093
263421_at	At2g17230	EXORDIUM like 5	Extracellular	development.unspecified	0.48904	0.200636	-0.09215	0.979901	1.25406	0.00661216
247924_at	At5g57655	xylose isomerase family protein	Cytoplasm	minor CHO metabolism.others	0.967541	0.0103224	-0.384715	0.742777	1.39713	0.00182888
263083_at	At2g27190	purple acid phosphatase 12	Extracellular	misc.acid and other phosphatases	0.828995	0.0165029	0.489093	0.584433	1.34516	0.00130618
245015_at	AtCg00490	ribulose-bisphosphate carboxylases	Chloroplast	PS.calvin cycle	-0.511603	0.444003	-0.0777191	0.993567	2.00193	0.00661216
245047_at	AtCg00020	photosystem II reaction center protein A	Unknown	PS.lightreaction	0.081529	0.947377	0.851739	0.702078	3.42984	0.000239988
260978_at	At1g53540	HSP20-like chaperones superfamily protein	Cytoplasm	stress.abiotic.heat	-0.144436	0.932195	-0.141745	0.991265	4.89593	0.000212579
252515_at	At3g46230	heat shock protein 17.4	Cytoplasm	stress.abiotic.heat	0.0255029	0.991067	0.0844005	0.994554	4.73013	0.00410874
250296_at	At5g12020	17.6 kDa class II heat shock protein	Cytoplasm	stress.abiotic.heat	-0.0626164	0.973372	0.237371	0.982632	4.2638	0.00125372
263706_s_at	At1g31180;At5g14200	[AT1G31180, isopropylmalate dehydrogenase 3];[AT5G14200, isopropylmalate dehydrogenase 1]	.	amino acid metabolism.synthesis	0.0503277	0.918889	0.20666	0.879986	-1.00348	0.00765463
247692_s_at	At5g59970;At5g59690	[AT5G59970, Histone superfamily protein];[AT5G59690, Histone superfamily protein]	.	cell.organisation	-0.597599	0.0294432	0.076361	0.971526	-1.15557	0.000754517
252562_s_at	At3g46320;At3g45930	[AT3G46320, Histone superfamily protein];[AT3G45930, Histone superfamily protein]	.	cell.organisation	0.0694394	0.897068	0.225595	0.883661	-1.17573	0.00502317
251846_at	At3g54560	histone H2A 11	Nucleus	DNA.synthesis/chromatin structure	-0.533525	0.166782	0.13413	0.958144	-1.25168	0.00821446
265960_at	At2g37470	Histone superfamily protein	Nucleus	DNA.synthesis/chromatin structure	-0.433302	0.234368	0.203434	0.910204	-1.30398	0.00292564
257714_at	At3g27360	Histone superfamily protein	Nucleus	DNA.synthesis/chromatin structure	-0.398027	0.273142	0.274423	0.844323	-1.39987	0.00125372
251952_at	At3g53650	Histone superfamily protein	Nucleus	DNA.synthesis/chromatin structure	-0.863719	0.022176	-0.0643686	0.985968	-1.51581	0.00108129
251065_at	At5g01870	Bifunctional inhibitor/lipid-transfer protein/seed storage 2S albumin superfamily protein	Extracellular	lipid metabolism.lipid transfer proteins	-1.06834	0.101731	0.0194898	0.997334	-2.57645	0.00154749
251852_at	At3g54750	unknown protein; Has 145 Blast hits to 145 proteins in 60 species: Archae - 0; Bacteria - 0; Metazoa - 99; Fungi - 0; Plants - 40; Viruses - 0; Other Eukaryotes - 6 (source: NCBI BLink).	Nucleus	unknown.not assigned	-0.52373	0.0338384	-0.0622157	0.97848	-1.02876	0.000837716
247713_at	At5g59330	Bifunctional inhibitor/lipid-transfer protein/seed storage 2S albumin superfamily protein	Extracellular	unknown.not assigned	-0.306706	0.51454	0.0648685	0.988406	-1.4919	0.00296769
262937_at	At1g79560	FTSH protease 12	Chloroplast	protein.degradation.metalloprotease	-0.722563	0.0144961	0.318663	0.724739	-1.12316	0.00158971
254693_at	At4g17880	Basic helix-loop-helix (bHLH) DNA-binding family protein	Nucleus	RNA.regulation of transcription.bHLH	1.24798	0.0193562	0.660739	0.670328	-3.67539	6.7595e-06

## Sheet: (D) t0 d
ATH1 probe set	AGI code	Description	Localisation	Functional Annotation	adg1-1 vs Col-0	Adj. P-value	tpt-2 vs Col-0	Adj. P-value	adg1-1/tpt-2 vs Col-0	Adj. P-value
248886_at	At5g46110	Triosephosphate/phosphate translocator	Chloroplast	major CHO metabolism.degradation.starch	0.00826341	0.993506	-7.29398	1.63592e-08	-7.018	3.05207e-08

## Sheet: (E) t0 e
ATH1 probe set	AGI code	Description	Localisation	Functional Annotation	adg1-1 vs Col-0	Adj. P-value	tpt-2 vs Col-0	Adj. P-value	adg1-1/tpt-2 vs Col-0	Adj. P-value
247925_at	At5g57560	Xyloglucan endotransglucosylase/hydrolase family protein	Chloroplast	cell wall.modification	2.05301	0.00508691	0.0238037	0.996675	2.195	0.00821446
253161_at	At4g35770	Rhodanese/Cell cycle control phosphatase superfamily protein	Chloroplast	development.unspecified	2.04542	0.000503363	0.00106461	0.999937	2.28943	0.000190735
253386_at	At4g33030	sulfoquinovosyldiacylglycerol 1	Chloroplast	lipid metabolism.glyceral metabolism	0.789309	0.00804547	0.315803	0.722726	1.26365	0.000450854
266291_at	At2g29320	NAD(P)-binding Rossmann-fold superfamily protein	Unknown	misc.nitrilases	1.18035	0.000212493	0.0493511	0.98354	0.991627	0.00108129
259864_at	At1g72800	RNA-binding (RRM/RBD/RNP motifs) family protein	Unknown	unknown	1.01602	0.00126714	0.341861	0.646727	0.861674	0.00821446
264342_at	At1g12080	Vacuolar calcium-binding protein-related	Unknown	unknown.not assigned	2.87576	2.15122e-05	0.373937	0.815069	2.18522	0.000152709
260668_at	At1g19530	unknown protein; FUNCTIONS IN: molecular_function unknown; INVOLVED IN: N-terminal protein myristoylation, anaerobic respiration; LOCATED IN: cellular_component unknown; EXPRESSED IN: leaf apex, inflorescence meristem, hypocotyl, root, flower; EXPRESSED D	Nucleus	unknown.not assigned	1.33133	0.000283728	-0.0261539	0.994178	0.986952	0.00514484
249427_at	At5g39850	Ribosomal protein S4	Mitochondrion	protein.synthesis	1.05767	0.000143454	-0.514912	0.16972	0.825456	0.00125372
254343_at	At4g21990	APS reductase 3	Chloroplast	S-assimilation	1.30562	0.00800061	-0.573954	0.690284	1.70567	0.00303687
245757_at	At1g35140	Phosphate-responsive 1 family protein	Extracellular	signalling.sugar/nutrient	1.71473	0.000503363	0.0261528	0.994554	1.92681	0.000190735
251438_s_at	At3g59930;At5g33355	[AT3G59930, Encodes a defensin-like (DEFL) family protein.];[AT5G33355, Defensin-like (DEFL) family protein]	.	stress.biotic.PR-proteins	1.36665	0.00468445	0.197954	0.937681	1.85302	0.000819366
257895_at	At3g16950	lipoamide dehydrogenase 1	Mitochondrion	TCA	1.24711	0.000119248	-0.0908144	0.952115	1.02729	0.000589352
246884_at	At5g26220	ChaC-like family protein	Unknown	transport.unspecified anions/cations	1.9954	0.002631	-0.371226	0.894592	2.93605	0.000152709
257315_at	At3g30775	Methylenetetrahydrofolate reductase family protein	Mitochondrion	amino acid metabolism.degradation	-1.50404	0.000507017	0.40127	0.707368	-1.25969	0.00315881
260914_at	At1g02640	beta-xylosidase 2	Extracellular	cell wall.degradation	-1.30139	0.000364038	0.221035	0.84885	-1.58749	6.47297e-05
251924_at	At3g53730	Histone superfamily protein	Nucleus	cell.organisation	-0.744067	0.00554209	0.12713	0.925116	-1.05473	0.00074832
247192_at	At5g65360	Histone superfamily protein	Nucleus	DNA.synthesis/chromatin structure	-0.806912	0.0026434	-0.00495794	0.997473	-1.29538	6.94386e-05
256666_at	At3g20670	histone H2A 13	Nucleus	DNA.synthesis/chromatin structure	-0.923615	0.00896182	-0.111652	0.961988	-1.31605	0.00162871
250433_at	At5g10400	Histone superfamily protein	Nucleus	DNA.synthesis/chromatin structure	-0.95808	0.00530933	-0.0511832	0.987906	-1.54878	0.000190735
264262_at	At1g09200	Histone superfamily protein	Nucleus	DNA.synthesis/chromatin structure	-1.07466	0.000802362	-0.00114454	0.999937	-1.52238	4.96743e-05
247651_at	At5g59870	histone H2A 6	Nucleus	DNA.synthesis/chromatin structure	-1.08734	0.00126714	0.0884074	0.965794	-1.57922	6.47297e-05
258402_at	At3g15450	Aluminium induced protein with YGL and LRDR motifs	Unknown	hormone metabolism.auxin	-2.71098	2.15122e-05	-0.185873	0.940382	-2.54575	4.34143e-05
246114_at	At5g20250	Raffinose synthase family protein	Cytoplasm	minor CHO metabolism.raffinose family	-1.81598	0.00332903	0.909459	0.49595	-1.84342	0.00661216
263019_at	At1g23870	trehalose-phosphatase/synthase 9	Nucleus	minor CHO metabolism.trehalose	-1.01596	0.00283404	0.617601	0.322761	-1.02312	0.00572637
246687_at	At5g33370	GDSL-like Lipase/Acylhydrolase superfamily protein	Extracellular	misc.GDSL-motif lipase	-1.3793	0.00373975	-0.0528412	0.993567	-1.45659	0.00572637
256772_at	At3g13750	beta galactosidase 1	Extracellular	misc.gluco-, galacto- and mannosidases	-2.05934	2.15122e-05	-0.0293802	0.994178	-1.89822	4.34143e-05
251356_at	At3g61060	phloem protein 2-A13	Nucleus	misc.myrosinases-lectin-jacalin	-1.92412	0.000143454	0.680587	0.428141	-1.29105	0.00526021
267644_s_at	At2g32880;At2g32870	[AT2G32880, TRAF-like family protein];[AT2G32870, TRAF-like family protein]	.	unknown	-1.52573	0.00123344	-0.0238979	0.994554	-1.28489	0.00821446
266984_at	At2g39570	ACT domain-containing protein	Nucleus	unknown	-1.92845	0.000110886	0.361672	0.763431	-1.2986	0.00341625
258225_at	At3g15630	unknown protein; FUNCTIONS IN: molecular_function unknown; INVOLVED IN: biological_process unknown; LOCATED IN: chloroplast; EXPRESSED IN: 24 plant structures; EXPRESSED DURING: 15 growth stages; BEST Arabidopsis thaliana protein match is: unknown protein	Nucleus	unknown.not assigned	-0.926298	0.00443554	0.646381	0.290101	-1.1025	0.00255832
248709_at	At5g48470	unknown protein; FUNCTIONS IN: molecular_function unknown; INVOLVED IN: biological_process unknown; LOCATED IN: chloroplast; EXPRESSED IN: 22 plant structures; EXPRESSED DURING: 13 growth stages; Has 30201 Blast hits to 17322 proteins in 780 species: Arch	Chloroplast	unknown.not assigned	-1.05371	0.00049903	0.395929	0.497433	-1.22269	0.000152539
247444_at	At5g62630	hipl2 protein precursor	Cell membrane	unknown.not assigned	-1.53291	5.79635e-05	-0.00887363	0.996675	-1.27317	0.000273643
248115_at	At5g54870	unknown protein; FUNCTIONS IN: molecular_function unknown; INVOLVED IN: biological_process unknown; LOCATED IN: vacuole; EXPRESSED IN: 24 plant structures; EXPRESSED DURING: 15 growth stages; BEST Arabidopsis thaliana protein match is: unknown protein (TA	Unknown	unknown.not assigned	-1.76503	2.15122e-05	-0.156245	0.897723	-1.78777	6.7595e-06
258419_at	At3g16670	Pollen Ole e 1 allergen and extensin family protein	Extracellular	unknown.not assigned	-2.01492	0.000727397	-0.0889292	0.985502	-2.2628	0.000273643
264529_at	At1g30820	CTP synthase family protein	Cytoplasm	nucleotide metabolism.synthesis	-1.77107	0.000136456	0.0870554	0.977576	-1.77768	0.000110953
252365_at	At3g48350	Cysteine proteinases superfamily protein	Extracellular	protein.degradation.cysteine protease	-1.02777	0.00790549	-0.14619	0.947839	-1.19373	0.00821446
259363_at	At1g13270	methionine aminopeptidase 1B	Chloroplast	protein.degradation.metalloprotease	-0.985346	0.000381984	0.284518	0.646727	-1.15405	0.000109292
253061_at	At4g37610	BTB and TAZ domain protein 5	Nucleus	protein.degradation.ubiquitin	-2.65784	3.28051e-05	0.22725	0.924155	-2.82824	1.95336e-05
249862_at	At5g22920	CHY-type/CTCHY-type/RING-type Zinc finger protein	Nucleus	protein.degradation.ubiquitin	-1.88684	0.000832441	0.0309351	0.994554	-2.00674	0.000622054
260875_at	At1g21410	F-box/RNI-like superfamily protein	Cytoplasm	protein.degradation.ubiquitin	-1.29769	2.30338e-05	-0.23422	0.718285	-0.983348	0.000255124
248493_at	At5g51100	Fe superoxide dismutase 2	Chloroplast	redox.dismutases/catalases	-1.14949	0.000364038	0.260535	0.75555	-1.42524	6.47297e-05
249996_at	At5g18600	Thioredoxin superfamily protein	Cytoplasm	redox.glutaredoxins	-2.35827	0.00018697	0.0678214	0.989876	-2.54102	8.13253e-05
263864_at	At2g04530	Metallo-hydrolase/oxidoreductase superfamily protein	Nucleus	RNA.processing	-0.77799	0.00374223	0.206655	0.817429	-1.09357	0.000383944
267477_at	At2g02710	PAS/LOV protein B	Cell membrane	signalling.light	-1.37383	0.000212493	0.377428	0.630599	-1.04938	0.00256167
249645_at	At5g36910	thionin 2.2	Extracellular	stress.biotic.receptors	-2.57859	3.99354e-05	-0.0952688	0.982632	-1.99876	0.000396586
266038_at	At2g07680	multidrug resistance-associated protein 11	Cell membrane	transport.ABC transporters and multidrug resistance systems	-0.893591	0.00896182	0.215845	0.88548	-1.10301	0.00634266
